# Supplementary material for: High light and temperature reduce photosynthetic efficiency through different mechanisms in the C4 model Setaria viridis
Source: Commun Biol. 2021 Sep 16;4:1092. doi: 10.1038/s42003-021-02576-2 (PMC8446033; doi:10.1038/s42003-021-02576-2)
Supplement: Supplementary file 4 — Supplementary_Data_1. [file 42003_2021_2576_MOESM4_ESM.xlsx]

## Sheet: SuppDataset1_TPM_matrix
Supplementary Dataset 1
Ctrl: control
HL: high light
HT: high temperature
A,B,C,D: indicate biological replicates
Sviridis.pDefline: provisional defline from JGI bulk data
Best.hit.arabi.name, arabi.symbol, arabi.defline: Arabidopsis thaliana best hit information from JGI bulk data
Best.hit.rice.name, rice.defline: Oryza sativa best hit information from JGI bulk data
TPM normalized reads for all genes in all samples
GeneID	Ctrl_0h_A	Ctrl_0h_B	Ctrl_0h_C	Ctrl_0h_D	Ctrl_1h_A	Ctrl_1h_B	Ctrl_1h_C	Ctrl_1h_D	HL_1h_A	HL_1h_B	HL_1h_C	HL_1h_D	HT_1h_A	HT_1h_B	HT_1h_C	HT_1h_D	Ctrl_2h_A	Ctrl_2h_B	Ctrl_2h_C	Ctrl_2h_D	HL_2h_A	HL_2h_B	HL_2h_C	HL_2h_D	HT_2h_A	HT_2h_B	HT_2h_C	HT_2h_D	Ctrl_4h_A	Ctrl_4h_B	Ctrl_4h_C	Ctrl_4h_D	HL_4h_A	HL_4h_B	HL_4h_C	HL_4h_D	HT_4h_A	HT_4h_B	HT_4h_C	HT_4h_D	transcriptName	Sviridis.pDefline	Best.hit.arabi.name	arabi.symbol	arabi.defline	Best.hit.rice.name	rice.defline
Sevir.1G000100	148.472	138.955	154.656	128.583	123.28	119.71	134.204	97.8287	79.5785	120.863	126.732	112.773	89.2519	105.125	118.486	114.647	134.49	143.941	149.524	136.131	118.22	138.456	149.987	150.87	145.619	159.759	111.858	180.861	198.005	199.875	160.405	151.404	180.555	198.669	157.938	172.075	175.511	164.114	209.078	185.874	Sevir.1G000100.1	(1 of 1) PF11460 - Protein of unknown function (DUF3007) (DUF3007)	AT3G17930.1			LOC_Os01g59080.1	expressed protein
Sevir.1G000200	5.62395	9.96683	6.32684	9.13943	7.42979	8.07132	9.21569	5.77729	9.91382	7.231	4.65621	13.5715	8.85188	9.8816	14.0348	10.0723	6.36883	5.44643	5.90962	4.7423	7.35702	7.29999	3.88316	4.95468	12.7488	7.75331	5.32657	12.4302	9.71119	9.05267	2.8737	7.30756	8.38398	12.2905	8.4565	6.83389	9.70427	9.41859	7.94961	6.82058	Sevir.1G000200.1	(1 of 1) PTHR23012//PTHR23012:SF99 - MEMBRANE ASSOCIATED RING FINGER // SUBFAMILY NOT NAMED	AT5G60580.3		RING/U-box superfamily protein	LOC_Os06g23274.1	zinc finger, C3HC4 type, domain containing protein, expressed
Sevir.1G000300	9.56072	5.97875	0.702982	2.84713	7.70497	10.1645	2.59191	3.08122	7.50235	5.6815	6.72691	5.49323	6.21969	6.77451	6.74749	7.10986	8.40754	8.03996	7.68344	7.71043	4.56642	7.29999	6.55283	5.69788	7.73889	8.97751	6.21433	7.5225	14.3371	10.7656	6.53114	10.733	9.88112	17.7535	11.9386	12.1184	11.861	18.5349	14.6779	7.50303	Sevir.1G000300.1	(1 of 1) PTHR18929:SF74 - PROTEIN DISULFIDE-ISOMERASE A3	AT5G60640.1	ATPDI2,ATPDIL1-4,PDI2,PDIL1-4	PDI-like 1-4	LOC_Os02g01010.1	OsPDIL1-4 protein disulfide isomerase PDIL1-4, expressed
Sevir.1G000400	11.5291	4.8813	6.32684	6.53812	5.77873	2.64714	6.91177	2.69607	8.03823	11.1047	8.85354	4.20071	13.1876	16.3831	5.39799	6.22113	12.2719	8.03996	7.51956	8.49049	6.84964	7.54332	6.55283	5.45015	1.10149	2.24438	3.55105	6.11453	2.02275	2.90024	2.61245	2.51197	3.29371	5.14266	3.48209	4.21162	1.70814	3.00575	4.2238	4.3304	Sevir.1G000400.1	(1 of 1) K09560 - suppressor of tumorigenicity protein 13 (ST13)	AT4G22670.1	AtHip1,HIP1	HSP70-interacting protein 1	LOC_Os02g01030.2	tetratricopeptide repeat domain containing protein, expressed
Sevir.1G000501	0	0	0	0	0	0	0	0	0	0	0	0	0	0	0	0	0	0	0	0.283016	0	0	0	0	0	0	0	0	0	0	0	0	0	0	0	0	0	0	0	0	Sevir.1G000501.1	(1 of 67) PF03168 - Late embryogenesis abundant protein (LEA_2)	AT5G53730.1		Late embryogenesis abundant (LEA) hydroxyproline-rich glycoprotein family	LOC_Os02g01060.1	harpin-induced protein 1 domain containing protein, expressed
Sevir.1G000600	0.562396	1.95252	0	1.63453	1.37589	1.76476	2.01593	3.46637	0	0.25825	0.252958	2.26192	2.59043	3.54966	2.1592	2.36996	2.75492	4.92772	0.578428	1.13207	1.26845	1.21666	2.18427	1.73414	2.42327	1.02017	0.591841	1.28727	3.596	1.69181	1.04498	0.228361	0.898283	1.624	0.746162	1.20332	0.213518	2.10403	3.3187	0	Sevir.1G000600.1	(1 of 1) K05277 - leucoanthocyanidin dioxygenase (E1.14.11.19)	AT4G22880.1	ANS,LDOX,TDS4,TT18	leucoanthocyanidin dioxygenase	LOC_Os01g27490.1	leucoanthocyanidin dioxygenase, putative, expressed
Sevir.1G000650	0.281198	0	0	0	0	0	0.28799	0	0.535882	0	0.252958	0	0.235493	0	0	0	0	0	0	0	1.01476	0	0	0	0	0.408069	0	0	0	0	0	1.14181	1.49714	0.541333	0.248721	0	0	0	0.3017	0.333107	Sevir.1G000650.1	(1 of 11) PF05340 - Protein of unknown function (DUF740) (DUF740)				LOC_Os02g01080.1	expressed protein
Sevir.1G000700	0	0	0	0	0	0	0	0	0	0	0	0	0	0	0	0	0	0	0	0	0	0	0	0	0	0	0	0	0	0	0	0	0	0	0	0	0	0	0	0	Sevir.1G000700.1	(1 of 53) PF13912 - C2H2-type zinc finger (zf-C2H2_6)	AT3G23130.1	FLO10,FON1,SUP	C2H2 and C2HC zinc fingers superfamily protein	LOC_Os04g50070.1	ZOS4-13 - C2H2 zinc finger protein, expressed
Sevir.1G000900	0	0	0	0	0	0	0	0	0	0	0	0	0	0	0	0	0	0	0	0	0	0	0	0	0	0	0	0	0	0	0	0	0	0	0	0	0	0	0	0	NA	NA	NA	NA	NA	NA	NA
Sevir.1G001000	0	0.32542	0.702982	0	0	0.588253	0.863971	0.385152	0.535882	0	0	0	0	0	0.539799	0.592489	0.250447	0.518707	0	2.26413	0	0.729999	0.485394	0.247734	0	0.204034	0.295921	0.965452	6.06826	4.35036	5.7474	5.48067	2.39542	2.97733	0.994883	3.60996	1.2811	2.4046	6.034	3.66418	Sevir.1G001000.1	(1 of 2) PTHR22950//PTHR22950:SF240 - AMINO ACID TRANSPORTER // TRANSMEMBRANE AMINO ACID TRANSPORTER-RELATED	AT2G39130.1		Transmembrane amino acid transporter family protein	LOC_Os02g01100.2	transmembrane amino acid transporter protein, putative, expressed
Sevir.1G001100	0	0	0	0	0	0	0	0	0	0	0	0	0	0	0	0	0	0	0	0	0	0	0	0	0	0	0	0	0	0	0	0	0	0	0	0	0	0	0	0	Sevir.1G001100.1	(1 of 1) PTHR22835//PTHR22835:SF182 - ZINC FINGER FYVE DOMAIN CONTAINING PROTEIN // SUBFAMILY NOT NAMED	AT1G75900.1		GDSL-like Lipase/Acylhydrolase superfamily protein	LOC_Os02g01140.1	GDSL-like lipase/acylhydrolase, putative, expressed
Sevir.1G001200	128.789	155.225	196.835	196.689	128.783	127.651	77.7574	45.448	62.9662	56.815	89.0413	69.1501	85.013	66.8975	92.5756	64.8775	90.4113	86.1054	79.2446	93.1124	66.7205	85.8965	96.3508	82.9909	73.1387	81.6137	64.2148	118.429	53.7153	58.9715	60.0865	59.1455	82.3427	111.515	73.6213	111.909	77.7204	107.005	98.3543	121.917	Sevir.1G001200.1	(1 of 1) 1.1.1.29 - Glycerate dehydrogenase / Hydroxypyruvate reductase	AT1G68010.1	ATHPR1,HPR	hydroxypyruvate reductase	LOC_Os02g01150.2	erythronate-4-phosphate dehydrogenase domain containing protein, expressed
Sevir.1G001300	79.579	97.626	85.7638	74.6436	50.0823	87.9438	77.1814	76.6453	36.9759	39.5122	40.9792	42.3302	68.5285	74.5429	68.8244	90.947	79.3917	67.9507	77.7986	75.2824	49.2159	47.9366	49.5102	53.2628	97.5917	102.629	85.5211	112.958	114.398	81.2066	77.8511	78.5562	67.0718	98.2519	72.3777	73.4025	88.1827	94.6812	100.466	91.2714	Sevir.1G001300.1	(1 of 13) K03094 - S-phase kinase-associated protein 1 (SKP1, CBF3D)	AT5G42190.1	ASK2,SKP1B	E3 ubiquitin ligase SCF complex subunit SKP1/ASK1 family protein	LOC_Os09g36830.1	Skp1 family, dimerisation domain containing protein, expressed
Sevir.1G001400	27.8386	25.0573	33.0401	16.8902	19.8128	24.4125	22.7512	30.427	27.5979	27.891	27.5724	33.6057	23.5493	28.1242	21.8619	23.6995	23.2916	21.267	21.9803	23.4904	21.0563	24.82	19.6585	23.5347	15.6411	20.8115	25.7451	24.7799	20.2275	14.0178	16.1972	17.3554	24.2537	34.3746	17.9079	23.4647	22.8464	21.3408	31.0751	30.3128	Sevir.1G001400.1	(1 of 2) PTHR11254//PTHR11254:SF73 - HECT DOMAIN UBIQUITIN-PROTEIN LIGASE // E3 UBIQUITIN-PROTEIN LIGASE TRIP12	AT4G38600.1	KAK,UPL3	HEAT repeat ;HECT-domain (ubiquitin-transferase)	LOC_Os02g01170.1	HECT-domain domain containing protein, expressed
Sevir.1G001500	1.96838	1.30168	2.10894	1.63453	2.75177	0.882379	1.72794	0.770305	1.07177	1.29125	1.01183	1.61566	3.06141	5.46102	1.8893	0.296244	2.00358	4.14966	2.60292	1.13207	0.25369	1.46	0.485394	1.73414	2.42327	2.04034	1.77552	2.89636	2.697	1.93349	4.17993	2.28361	2.99428	1.35333	1.74104	1.80498	2.34869	2.10403	5.4306	2.66486	Sevir.1G001500.1	(1 of 1) PTHR24115//PTHR24115:SF480 - FAMILY NOT NAMED // ATP BINDING MICROTUBULE MOTOR FAMILY PROTEIN	AT1G20060.1		ATP binding microtubule motor family protein	LOC_Os02g01180.1	kinesin motor domain containing protein, putative, expressed
Sevir.1G001600	0	0	0	0	0	0	0	0	0	0	0	0	0	0	0	0	0	0	0	0	0	0.486666	0	0	0	0	0.295921	0	0	0	0	0	0	0	0	0	0	0	0	0	Sevir.1G001600.1	(1 of 29) PF01190 - Pollen proteins Ole e I like (Pollen_Ole_e_I)	AT2G16630.1		Pollen Ole e 1 allergen and extensin family protein	LOC_Os02g01190.1	POEI25 - Pollen Ole e I allergen and extensin family protein precursor, expressed
Sevir.1G001700	0	0	0	0	0	0	0	0	0	0	0	0	0	0	0	0.891556	0	0	0	0	0	0.243333	0	0.247734	0	0.204034	0	0	0	0	0	0	0	0	0	0	0	0	0	0	Sevir.1G001700.1	(1 of 1) PTHR10168//PTHR10168:SF89 - GLUTAREDOXIN // SUBFAMILY NOT NAMED	AT4G10630.1		Glutaredoxin family protein	LOC_Os02g01200.1	glutaredoxin, putative, expressed
Sevir.1G001800	0.281198	6.18298	0	1.08969	0.825533	0.294126	0.863971	0	0	0	0	0.323131	0	0	2.1592	0.296244	0.250447	0	0.867642	0.566033	0	0	0	0	0.440595	0.408069	0.295921	3.21817	1.12375	0.483373	0	0.685083	0.299428	0	0	1.20332	2.77573	5.41036	5.7323	10.3263	Sevir.1G001800.1	(1 of 4) PTHR12231:SF112 - RHODANESE-LIKE DOMAIN-CONTAINING PROTEIN 14, CHLOROPLASTIC	AT5G66170.3	STR18	sulfurtransferase 18	LOC_Os12g24020.2	rhodanese-like domain containing protein, putative, expressed
Sevir.1G001900	0	0	0	0	0	0	0	0	0	0	0	0.323131	0	0	0	0	0.250447	0	0	0	0	0	0	0	0.220297	0	0	0	0	0	0	0	0	0	0	0	0	0.300575	0.3017	0.333107	Sevir.1G001900.1	(1 of 1) PTHR12231//PTHR12231:SF108 - CTX-RELATED TYPE I TRANSMEMBRANE PROTEIN // SUBFAMILY NOT NAMED	AT5G66170.3	STR18	sulfurtransferase 18	LOC_Os02g01220.1	rhodanese-like domain containing protein, putative, expressed
Sevir.1G002000	5.34276	5.20672	9.13876	3.26906	3.30213	5.5884	3.45588	2.31091	0.803823	6.45625	6.57691	5.49323	2.11944	6.82627	3.5087	5.92489	4.2576	9.59609	4.62742	5.94335	11.1624	11.68	12.1349	21.5529	5.28714	3.26455	5.62249	5.79271	9.66426	9.42577	6.79238	6.62247	16.1691	8.66133	14.1771	21.6598	5.76497	5.10978	9.051	2.33175	Sevir.1G002000.3	(1 of 1) PTHR13718//PTHR13718:SF63 - RIBOSOMAL S SUBUNIT // SUBFAMILY NOT NAMED	AT1G64880.1		Ribosomal protein S5 family protein	LOC_Os02g01230.1	ribosomal protein, putative, expressed
Sevir.1G002100	67.7687	55.3214	59.0505	70.8297	56.9617	62.0606	64.7978	84.7335	66.1815	80.0575	57.4215	57.1943	74.8868	74.2699	77.7311	90.3545	64.3648	54.7236	45.1174	72.7352	63.1689	61.8065	63.344	55.7401	94.7278	136.703	84.0415	82.707	69.8973	78.7898	79.4186	76.2726	70.9644	93.6506	100.234	59.8652	90.1044	73.641	73.6148	73.2836	Sevir.1G002100.1	(1 of 3) PTHR24188 - ANKYRIN REPEAT PROTEIN	AT5G61230.1		Ankyrin repeat family protein	LOC_Os02g01245.1	expressed protein
Sevir.1G002200	17.9967	17.8981	18.2775	23.4283	16.5106	27.3537	22.7512	21.5685	7.23441	25.825	16.1893	16.8028	21.4299	22.6632	15.3843	27.2545	19.5349	32.4192	21.1126	22.0753	25.6227	33.8233	35.1911	40.8761	24.0124	18.7712	14.5001	22.5272	46.0738	43.9869	25.3408	34.0258	59.5861	30.3146	51.7339	61.0685	19.8571	15.6299	25.0411	17.6547	Sevir.1G002200.1	(1 of 2) K11088 - small nuclear ribonucleoprotein D3 (SNRPD3, SMD3)	AT1G20580.1		Small nuclear ribonucleoprotein family protein	LOC_Os03g13760.1	LSM domain containing protein, expressed
Sevir.1G002300	0	0	0	0	0	0	0	0	0	0	0	0	0	0	0	0	0	0	0	0	0	0	0	0	0	0	0	0	0	0	0	0	0	0	0	0	0	0	0	0	Sevir.1G002300.1	(1 of 2) PTHR12136//PTHR12136:SF64 - STEROIDOGENIC ACUTE REGULATORY PROTEIN STAR // SUBFAMILY NOT NAMED	AT4G19040.1	EDR2	ENHANCED DISEASE RESISTANCE 2	LOC_Os02g01270.1	START domain containing protein, expressed
Sevir.1G002400	19.8039	18.0847	25.226	11.4417	18.9872	22.1819	22.7512	19.2576	14.7368	17.3673	15.6217	20.6129	30.3531	26.9686	36.4036	42.6353	22.3743	19.7109	11.2793	13.5848	14.629	22.2691	16.6592	13.3776	29.9363	31.6002	33.7164	26.2847	20.8729	16.51	14.891	13.8241	14.9714	28.8932	15.172	14.4398	19.5987	22.2426	13.2748	23.8821	Sevir.1G002400.2	(1 of 1) PTHR11353//PTHR11353:SF102 - CHAPERONIN // SUBFAMILY NOT NAMED	AT3G13470.1		TCP-1/cpn60 chaperonin family protein	LOC_Os02g01280.1	T-complex protein, putative, expressed
Sevir.1G002500	8.03467	5.02016	3.5963	4.35875	7.70497	5.46592	8.06373	4.62183	6.43059	5.87524	5.12084	5.56076	3.79343	8.25497	5.16096	3.87509	6.42705	5.70578	5.78428	9.33954	7.44209	7.17422	3.7274	6.19335	3.76914	4.51383	2.3859	3.32253	3.17542	5.00012	3.13495	2.61786	7.18627	9.81215	3.48209	4.81328	2.39358	2.10403	5.1289	4.43203	Sevir.1G002500.1	(1 of 2) PTHR10218:SF192 - EXTRA-LARGE GUANINE NUCLEOTIDE-BINDING PROTEIN 3	AT1G31930.3	XLG3	extra-large GTP-binding protein 3	LOC_Os11g10050.1	G-protein alpha subunit, putative, expressed
Sevir.1G002600	2.53078	3.2542	2.10894	1.08969	1.37589	2.64714	2.59191	2.31091	1.60765	1.5495	1.51775	1.93879	0.941973	1.91136	1.0796	2.36996	5.50983	4.14966	4.33821	3.67921	2.02952	6.56999	4.61125	3.71601	1.10149	0.612103	1.4796	2.57454	5.394	3.38361	2.8737	2.28361	2.69485	4.60133	2.23849	10.2282	3.20276	2.70518	2.4136	2.99797	Sevir.1G002600.1	(1 of 1) K03021 - DNA-directed RNA polymerase III subunit RPC2 (RPC2, POLR3B)	AT5G45140.1	NRPC2	nuclear RNA polymerase C2	LOC_Os03g28960.1	DNA-directed RNA polymerase subunit, putative, expressed
Sevir.1G002700	0	0	0	0	0	0	0	0	0	0	0	0	0	0	0	0	0	0	0	0	0	0	0	0	0	0	0	0	0	0	0	0	0	0	0	0	0	0	0	0	Sevir.1G002700.1	(1 of 66) PF04043 - Plant invertase/pectin methylesterase inhibitor (PMEI)	AT5G46940.1		Plant invertase/pectin methylesterase inhibitor superfamily protein	LOC_Os02g01300.1	invertase/pectin methylesterase inhibitor family protein, putative, expressed
Sevir.1G002800	0	0	0	0	0	0	0	0	0	0	0	0	0	0	0	0	0	0	0	0	0	0	0.242697	0	0	0	0	0	0	0	0	0	0.299428	0	0	0	0	0	0	0	Sevir.1G002800.2	(1 of 66) PF04043 - Plant invertase/pectin methylesterase inhibitor (PMEI)	AT5G46930.1		Plant invertase/pectin methylesterase inhibitor superfamily protein	LOC_Os02g01310.1	invertase/pectin methylesterase inhibitor family protein, putative, expressed
Sevir.1G002900	0.281198	0	0	0	0	0.294126	0	0	0	0	0	0	0	0	0	0	0	0	0.289214	0	0	0	0	0	0	0	0	0	0	0	0	0	0	0	0	0	0	0	0	0	Sevir.1G002900.1	(1 of 3) K02940 - large subunit ribosomal protein L9e (RP-L9e, RPL9)	AT3G30340.1		nodulin MtN21 /EamA-like transporter family protein	LOC_Os06g01966.1	auxin-induced protein 5NG4, putative, expressed
Sevir.1G003000	44.7104	37.4233	65.3773	58.2983	56.4114	90.5909	77.4694	80.882	33.7606	94.5195	75.3816	54.6092	54.6344	62.2556	43.9937	93.9095	81.1448	104.779	55.8183	73.5843	92.5969	113.636	162.607	161.275	69.1734	30.4011	60.3678	72.0871	120.241	109.726	65.8339	83.5802	211.695	114.221	175.099	215.695	54.6605	33.3639	60.9434	34.9763	Sevir.1G003000.1	(1 of 3) K02940 - large subunit ribosomal protein L9e (RP-L9e, RPL9)	AT1G33140.1	PGY2	Ribosomal protein L6 family	LOC_Os09g31180.1	ribosomal protein L6, putative, expressed
Sevir.1G003100	929.921	1014.33	893.49	928.414	957.618	848.26	913.505	879.688	997.277	945.711	857.781	758.389	947.389	1021.21	994.041	796.305	898.854	822.67	752.245	825.842	723.778	707.855	630.77	635.685	806.508	917.134	825.619	984.761	423.654	543.553	613.143	587.573	572.506	490.177	451.926	463.278	766.101	780.294	751.233	763.149	Sevir.1G003100.1	(1 of 2) 1.18.1.2//1.6.99.1 - Ferredoxin--NADP(+) reductase // NADPH dehydrogenase / NADPH diaphorase	AT5G66190.1	ATLFNR1,FNR1	ferredoxin-NADP(+)-oxidoreductase 1	LOC_Os06g01850.1	ferredoxin--NADP reductase, chloroplast precursor, putative, expressed
Sevir.1G003200	0	0	0	0	0	0	0	0	0	0	0	0	0	0	0.2699	0	0	0	0	0	0	0	0	0	0	0	0	0	0	0	1.04498	0	0	0	0	0	0	0	0	0	Sevir.1G003200.1	(1 of 64) PF00892 - EamA-like transporter family (EamA)	AT3G30340.1		nodulin MtN21 /EamA-like transporter family protein	LOC_Os04g38430.2	nodulin, putative, expressed
Sevir.1G003300	0	0	0	0	0	0	0	0	0	0	0	0	0	0	0	0	0	0	0	0	0	0	0	0	0	0	0	0	0	0	0	0	0	0	0	0	0	0	0	0	Sevir.1G003300.1	(1 of 64) PF00892 - EamA-like transporter family (EamA)	AT5G07050.1		nodulin MtN21 /EamA-like transporter family protein	LOC_Os12g18960.1	integral membrane protein DUF6 containing protein, expressed
Sevir.1G003401	3.37437	4.8813	3.51491	4.35875	1.92624	1.76476	4.89583	4.62183	3.21529	3.099	3.79437	3.23131	1.41296	1.36526	5.66789	1.48122	4.50804	3.63095	4.33821	3.96223	0.761071	2.19	5.33934	4.95468	3.74505	5.71296	4.14289	3.53999	5.16925	5.55879	4.96366	4.1105	5.68913	3.78933	2.98465	2.40664	0.85407	0.901726	1.8102	3.33107	Sevir.1G003401.1	(1 of 3) PTHR11945:SF208 - MADS-BOX PROTEIN SOC1	AT2G45660.1	AGL20,ATSOC1,SOC1	AGAMOUS-like 20	LOC_Os02g01355.1	MADS-box transcription factor, putative, expressed
Sevir.1G003500	0	0	0	0	0	0	0	0	0	0	0	0	0	0	0	0	0	0	0	0.566033	0.25369	0	0	0	0	0	0	0	0.22475	0	0	0	0	0	0	0	0	0	0	0.333107	NA	NA	NA	NA	NA	NA	NA
Sevir.1G003550	57.9267	41.9792	35.1491	46.3117	33.8468	33.8245	56.1581	37.7449	52.2485	61.2052	40.9792	29.405	60.7572	58.1599	42.1044	44.4367	62.8622	61.7262	57.2644	72.1692	45.1569	54.0199	54.1215	39.6374	42.7377	51.0086	37.5819	58.2489	51.0183	45.6787	35.2681	40.8766	32.9371	50.6146	37.3081	32.7905	37.1521	38.4736	43.4448	33.6438	NA	NA	NA	NA	NA	NA	NA
Sevir.1G003600	2.53078	1.30168	2.81193	1.08969	0.825533	1.76476	0.863971	4.23668	0.535882	1.80775	2.78254	1.93879	0.235493	0	1.0796	0.888733	1.50268	1.81548	1.15686	0.849049	2.5369	2.91999	2.18427	3.71601	1.10149	2.44841	0.591841	2.25272	2.92175	1.45012	1.30623	0.685083	3.59313	3.51866	2.48721	1.50415	2.98925	2.4046	3.3187	1.33243	Sevir.1G003600.1	(1 of 1) PTHR21654//PTHR21654:SF7 - FAMILY NOT NAMED // DNA-BINDING PROTEIN-LIKE PROTEIN	AT1G76880.1		Duplicated homeodomain-like superfamily protein	LOC_Os02g01380.1	expressed protein
Sevir.1G003700	0	0	0	0	0	0	0	0	0	0	0	0	0	0	0	0	0	0	0	0	0	0	0	0	0	0	0	0	0	0	0	0	0	0	0	0	0	0	0	0	NA	NA	NA	NA	NA	NA	NA
Sevir.1G003900	6.18635	9.7626	2.10894	3.81391	6.60426	10.5885	6.91177	6.54759	7.50235	10.8465	8.34762	10.6633	8.47776	11.1951	8.09699	11.5535	11.2701	10.1148	12.4362	14.7169	15.4751	13.14	15.2899	30.2235	10.354	14.8945	10.6531	13.5163	23.1493	14.5012	19.5934	18.954	30.5416	41.412	18.6541	41.2137	18.7895	23.4449	27.4547	32.6445	Sevir.1G003900.1	(1 of 1) K13427 - nitric-oxide synthase, plant (NOA1)	AT3G47450.2	ATNOA1,ATNOS1,NOA1,NOS1,RIF1	P-loop containing nucleoside triphosphate hydrolases superfamily protein	LOC_Os02g01440.1	nitric oxide synthase 1, putative, expressed
Sevir.1G004000	15.4659	8.78634	5.62385	7.08297	8.5305	6.47078	7.77574	10.014	7.77029	5.165	9.86537	12.279	9.89072	9.82983	7.55719	9.77606	11.5206	7.2619	10.7009	8.77351	6.84964	8.51665	11.4068	9.41389	7.9307	9.58961	5.32657	13.5163	8.99001	9.42577	9.66608	7.0792	10.1805	14.3453	8.20778	11.1307	8.75422	7.81496	12.3697	7.99458	NA	NA	NA	NA	NA	NA	NA
Sevir.1G004100	1.96838	3.90504	3.51491	3.81391	0.275178	2.94126	5.18382	1.54061	2.67941	4.90675	4.04733	3.55445	2.35493	3.82271	2.699	2.6662	6.51162	2.85289	2.31371	5.66033	2.28321	3.89333	3.64046	2.22961	3.74505	4.28472	1.77552	1.60909	4.0455	5.3171	2.8737	2.74033	5.98856	6.22533	2.48721	7.21992	3.41628	1.80345	2.4136	0.999322	Sevir.1G004100.1	(1 of 10) KOG0114 - Predicted RNA-binding protein (RRM superfamily)	AT2G27790.2		RNA-binding (RRM/RBD/RNP motifs) family protein	LOC_Os02g01480.1	nucleic acid binding protein, putative, expressed
Sevir.1G004200	9.27953	7.81008	6.32684	3.81391	6.32908	9.41204	8.06373	8.0882	6.16265	7.7475	6.32395	9.69394	6.12282	7.09933	8.63679	7.40611	4.75849	7.00255	6.65192	10.1886	5.32749	6.32665	4.36855	4.21148	5.50743	7.1412	6.51025	12.2291	6.29301	5.80047	6.00864	5.93739	9.88112	8.93199	6.71546	7.21992	10.0353	4.50863	5.1289	8.9939	Sevir.1G004200.1	(1 of 2) PTHR13402//PTHR13402:SF12 - RGPR-RELATED // SUBFAMILY NOT NAMED	AT5G47490.1		RGPR-related	LOC_Os02g01490.1	expressed protein
Sevir.1G004300	55.6772	61.5044	68.1892	65.9261	57.5121	70.2962	63.6458	75.875	61.6265	72.5682	61.9748	68.827	49.6891	50.5144	50.7411	58.3601	55.5992	50.3146	63.3379	68.207	63.4226	57.4266	63.8294	85.4682	55.5149	69.5757	65.3985	72.7307	73.4933	57.2797	57.2128	59.8306	96.4158	88.7786	97.0011	86.3382	56.7957	45.6874	54.6077	61.6249	Sevir.1G004300.1	(1 of 1) PTHR23151//PTHR23151:SF59 - DIHYDROLIPOAMIDE ACETYL/SUCCINYL-TRANSFERASE-RELATED // SUBFAMILY NOT NAMED	AT1G54220.2		Dihydrolipoamide acetyltransferase, long form protein	LOC_Os07g22720.2	2-oxo acid dehydrogenases acyltransferase domain containing protein, expressed
Sevir.1G004400	3.37437	4.8813	2.81193	3.26906	3.30213	3.82364	4.03186	2.31091	1.07177	1.80775	2.02367	2.58505	2.11944	2.18441	4.8582	4.14742	1.75313	4.92772	3.47057	2.83017	3.80535	0.729999	2.18427	1.73414	4.18565	5.50893	5.03065	7.07998	2.92175	1.93349	3.39619	3.19706	0.898283	3.51866	1.98977	2.70747	2.77573	3.90748	3.017	2.33175	Sevir.1G004400.2	(1 of 2) 1.1.1.27 - L-lactate dehydrogenase / L-lactic dehydrogenase	AT4G17260.1		Lactate/malate dehydrogenase family protein	LOC_Os02g01510.1	lactate/malate dehydrogenase, putative, expressed
Sevir.1G004500	0	0	0	0	0	0	0	0	0	0	0	0	0	0	0	0	0	0	0	0	0	0	0	0	0	0	0	0	0	0	0	0	0	0.541333	0	0	0	0	0	0	Sevir.1G004500.1	(1 of 2) 1.1.1.27 - L-lactate dehydrogenase / L-lactic dehydrogenase	AT4G17260.1		Lactate/malate dehydrogenase family protein	LOC_Os02g01510.1	lactate/malate dehydrogenase, putative, expressed
Sevir.1G004600	10.1231	6.5084	2.81193	4.90359	9.90639	9.11791	10.6556	9.24366	9.11	8.7805	4.80621	6.78576	7.77128	11.4681	6.20769	5.62864	8.0143	8.55867	10.1225	13.0188	8.11809	10.95	8.4944	9.41389	7.26981	6.93717	9.76538	14.4818	18.6543	11.3593	15.1522	15.7569	8.38398	12.4507	11.9386	7.52075	10.0353	7.81496	11.7663	10.6594	Sevir.1G004600.1	(1 of 1) PTHR33322//PTHR33322:SF3 - FAMILY NOT NAMED // BAG FAMILY MOLECULAR CHAPERONE REGULATOR 7	AT5G62390.1	ATBAG7,BAG7	BCL-2-associated athanogene 7	LOC_Os02g01520.1	IQ calmodulin-binding motif family protein, putative, expressed
Sevir.1G004700	28.401	28.3115	26.0103	33.2355	10.4567	19.4123	22.7512	23.8794	12.3253	6.198	8.60058	13.5715	43.8017	30.3087	75.8418	39.1043	8.26475	10.8929	6.94114	7.35843	4.56642	5.10999	2.18427	5.69788	9.03219	13.4663	8.87762	11.2636	6.96726	0.483373	0.783736	0.228361	0.898283	5.14266	0.497441	0.60166	1.92166	6.91323	6.6374	6.32904	Sevir.1G004700.1	(1 of 2) PF00251//PF08244//PF11837 - Glycosyl hydrolases family 32 N-terminal domain (Glyco_hydro_32N) // Glycosyl hydrolases family 32 C terminal (Glyco_hydro_32C) // Domain of unknown function (DUF3357) (DUF3357)	AT1G62660.1		Glycosyl hydrolases family 32 protein	LOC_Os02g01590.1	glycosyl hydrolases, putative, expressed
Sevir.1G004800	0	0	0	0	0	0	0	0.385152	0	0.5165	0	0	0.470986	0.819153	0.539799	0	0	0.259354	0.289214	0	0	0.973331	0	0	0	0.204034	0.295921	0.321817	0	0	0	0	0	0.270666	0	0	0	0.300575	0.3017	0	Sevir.1G004800.1	(1 of 1416) 2.7.11.1 - Non-specific serine/threonine protein kinase / Threonine-specific protein kinase	AT5G65600.1		Concanavalin A-like lectin protein kinase family protein	LOC_Os12g41530.1	cysteine-rich receptor-like protein kinase 8 precursor, putative, expressed
Sevir.1G004900	0	0	0	0	0	0.294126	0	0	0.803823	0	0	0.969394	0	0	0	0.592489	0	0	0	0	1.77583	1.46	0.485394	0.743202	0	1.02017	0	0	0	0	0	0	0.598856	1.624	0.746162	0.90249	0	0	0	0	Sevir.1G004900.1	(1 of 7) PF00139//PF07714 - Legume lectin domain (Lectin_legB) // Protein tyrosine kinase (Pkinase_Tyr)	AT5G10530.1		Concanavalin A-like lectin protein kinase family protein	LOC_Os08g03160.1	lectin-like receptor kinase 1, putative, expressed
Sevir.1G005000	0	0	0	0	0	0	0	0	0	0	0	0	0	0	0	0	0	0	0	0	0	0	0	0	0	0	0	0	0	0	0	0	0	0	0	0	0	0	0	0	Sevir.1G005000.1	(1 of 103) PF07762 - Protein of unknown function (DUF1618) (DUF1618)				LOC_Os01g08650.1	expressed protein
Sevir.1G005100	0	0	0	0	0	0	0	0	0	0	0	0	0	0	0	0	0	0	0	0	0	0	0	0	0	0	0	0	0	0	0	0	0	0	0	0	0	0	0	0	NA	NA	NA	NA	NA	NA	NA
Sevir.1G005200	0	0	0	0	0	0	0	0	0	0.25825	0	0	0	0	0	0	0	0	0	0	0	0	0	0	0	0	0	0	0	0	0	0	0	0	0	0	0	0	0	0	Sevir.1G005200.1	(1 of 8) PF01535//PF14432 - PPR repeat (PPR) // DYW family of nucleic acid deaminases (DYW_deaminase)	AT1G68930.1		pentatricopeptide (PPR) repeat-containing protein	LOC_Os02g01610.1	pentatricopeptide, putative, expressed
Sevir.1G005300	0	0	0	0	0	0	0.28799	0	0	0.25825	0	0	0.470986	0	0.809699	0	0	0	0	0	0	0	0.242697	0	0.881189	0.204034	0.887762	0	0	0	0	0	0	0	0	0	0	0	0	0	Sevir.1G005300.1	(1 of 7) PTHR14155//PTHR14155:SF74 - RING FINGER DOMAIN-CONTAINING // RING-H2 FINGER PROTEIN ATL45-RELATED	AT5G47610.1		RING/U-box superfamily protein	LOC_Os02g01700.1	RNA recognition motif containing protein, putative, expressed
Sevir.1G005400	14.9035	18.2235	8.43578	16.3453	9.35604	11.1768	13.5355	13.0952	11.7894	10.8465	5.81804	10.0171	26.8462	18.8405	23.7512	13.9235	10.5188	14.2645	12.7254	9.33954	5.58118	5.10999	0.728092	1.4864	18.9456	16.3227	14.2042	9.97634	4.71975	7.00891	8.88235	10.9613	6.88684	4.33066	4.97441	3.0083	12.8111	16.8322	15.085	11.6588	Sevir.1G005400.1	(1 of 7) PTHR14155//PTHR14155:SF74 - RING FINGER DOMAIN-CONTAINING // RING-H2 FINGER PROTEIN ATL45-RELATED	AT5G47610.1		RING/U-box superfamily protein	LOC_Os02g01700.1	RNA recognition motif containing protein, putative, expressed
Sevir.1G005500	7.31114	9.7626	13.3567	8.17265	7.15461	10.5885	9.79167	0.770305	3.48324	6.198	9.61241	7.43202	6.8293	5.18797	7.82709	5.3324	8.26475	12.7083	10.1225	6.7924	10.9087	9.73331	16.5034	14.1208	5.94803	6.5291	6.51025	13.5163	11.4623	9.66746	7.83736	5.70903	11.0788	14.3453	11.1924	21.6598	7.47311	9.01726	12.3697	15.3229	Sevir.1G005500.1	(1 of 1) PF04751 - Protein of unknown function (DUF615) (DUF615)	AT4G24175.1			LOC_Os04g24410.1	kinesin heavy chain isolog, putative, expressed
Sevir.1G005600	4.49916	5.53214	6.32684	3.81391	3.57731	2.35301	9.21569	5.00698	1.60765	5.93975	3.28846	5.81637	2.82592	5.18797	4.8582	7.10986	4.2576	5.44643	4.62742	5.66033	4.31273	8.02998	5.33934	5.20241	5.06684	6.32506	4.73473	9.3327	4.0455	6.04216	8.35985	6.16575	7.78512	8.66133	5.47186	5.71577	9.39477	9.01726	6.3357	7.66147	Sevir.1G005600.1	(1 of 1) KOG4696 - Uncharacterized conserved protein	AT5G24680.1		Peptidase C78, ubiquitin fold modifier-specific peptidase 1/ 2	LOC_Os02g01710.1	peptidase family C78 domain containing protein, expressed
Sevir.1G005700	25.0266	23.4302	16.8716	22.3386	17.061	14.7063	18.7194	26.1904	18.22	22.9842	18.9719	24.2349	19.7814	14.4717	17.2736	17.1822	17.5313	22.3044	13.5931	20.9432	19.2805	23.6033	16.7461	25.7643	16.7426	21.4236	24.2655	23.1708	15.0583	19.3349	16.7197	15.7569	25.7508	29.5026	24.8721	19.2531	16.6544	20.1385	16.2918	21.9851	Sevir.1G005700.1	(1 of 2) PTHR21433 - TRANSMEMBRANE PROTEIN INDUCED BY TUMOR NECROSIS FACTOR ALPHA	AT1G33230.1		TMPIT-like protein	LOC_Os02g01720.1	transmembrane protein 120A, putative, expressed
Sevir.1G005800	0.562396	1.95252	2.81193	1.08969	1.10071	0.294126	0.863971	0	2.14353	1.29125	3.28846	2.90818	0.235493	0.546102	1.0796	1.48122	3.00536	0.259354	2.60292	2.54715	0.50738	2.67666	0.485394	5.69788	0.881189	1.63227	0.887762	0.643635	0.899001	0.725059	0.783736	1.59853	5.3897	6.22533	3.23337	6.61826	0.213518	0.601151	1.5085	0.333107	Sevir.1G005800.3	(1 of 1416) 2.7.11.1 - Non-specific serine/threonine protein kinase / Threonine-specific protein kinase	AT1G33260.1		Protein kinase superfamily protein	LOC_Os02g01730.1	serine/threonine-protein kinase At1g18390 precursor, putative, expressed
Sevir.1G005900	21.6522	39.3758	19.6835	21.2489	32.1958	37.9423	32.5429	44.6777	27.5979	34.3472	31.6198	30.3744	24.7268	34.1314	33.7375	37.3268	27.5492	35.2721	35.5733	30.5658	30.9502	32.8499	34.2203	47.5649	25.1139	33.0536	30.7757	46.9853	31.465	34.3195	28.9982	26.9466	37.7279	57.3813	29.349	61.3693	24.5545	46.5892	54.9094	47.6344	Sevir.1G005900.2	(1 of 1) K12854 - pre-mRNA-splicing helicase BRR2 (SNRNP200, BRR2)	AT1G20960.2	emb1507	U5 small nuclear ribonucleoprotein helicase, putative	LOC_Os02g01740.1	U5 small nuclear ribonucleoprotein 200 kDa helicase, putative, expressed
Sevir.1G006000	0	0	0	0	0	0	0	0	0	0	0	0	0	0	0	0	0	0	0	0	0.25369	0	0	0	0	0	0	0	0	0	0	0	0	0	0	0	0	0	0	0	NA	NA	NA	NA	NA	NA	NA
Sevir.1G006100	0	0	0	0	0	0	0	0	0	0	0	0	0	0	0	0	0	0	0	0	0	0	0	0	0	0	0	0	0	0	0	0	0	0	0	0	0	0	0	0	Sevir.1G006100.1	(1 of 180) KOG0156 - Cytochrome P450 CYP2 subfamily	AT2G12190.1		Cytochrome P450 superfamily protein	LOC_Os02g01890.1	cytochrome P450, putative, expressed
Sevir.1G006200	16.3095	13.3422	11.9507	11.9866	15.4099	15.5887	14.3995	12.71	15.8085	21.693	12.9009	14.2178	9.18423	13.6525	14.0348	7.9986	19.034	14.5238	18.5097	16.698	15.9825	11.68	9.70789	10.4048	12.5569	17.3429	10.0613	18.3436	19.3285	14.9846	13.5848	17.3554	15.2708	12.992	16.4156	9.62656	14.7327	12.9247	12.3697	18.654	Sevir.1G006200.2	(1 of 6) PF05633 - Protein of unknown function (DUF793) (DUF793)	AT1G63930.1	ROH1	from the Czech \'roh\' meaning \'corner\'	LOC_Os02g01930.1	expressed protein
Sevir.1G006300	41.8974	27.6607	32.3372	41.4081	34.9475	39.4129	46.3664	51.6104	36.44	43.1277	35.1612	37.4832	38.6209	41.7768	37.786	41.178	50.5903	38.903	46.2742	48.1128	33.9945	48.4232	40.2877	31.4622	36.3491	41.2149	37.286	46.3417	28.768	36.253	30.827	41.3334	33.2365	42.4946	47.5057	31.5871	39.0737	27.0518	39.221	27.3148	Sevir.1G006300.1	(1 of 5) K15601 - lysine-specific demethylase 3 [EC:1.14.11.-] (KDM3)	AT1G62310.1		transcription factor jumonji (jmjC) domain-containing protein	LOC_Os02g01940.1	transcription factor jumonji, putative, expressed
Sevir.1G006400	52.0216	53.0435	28.8223	32.1458	47.8809	53.531	46.0784	29.2716	27.5979	19.3687	23.7781	35.2213	32.7336	29.7626	34.2773	37.3268	32.8085	32.4192	47.7203	38.2072	26.8912	35.2833	29.8518	43.3534	32.1634	34.2778	32.8472	40.549	74.3923	46.1621	39.1868	48.8693	47.3096	83.6359	60.6879	48.1328	45.6928	45.6874	42.5397	56.2951	Sevir.1G006400.1	(1 of 2) PTHR19959//PTHR19959:SF158 - KINESIN LIGHT CHAIN // SUBFAMILY NOT NAMED	AT4G10840.1		Tetratricopeptide repeat (TPR)-like superfamily protein	LOC_Os02g01960.1	tetratricopeptide repeat domain containing protein, expressed
Sevir.1G006500	12.6539	8.78634	9.84174	13.0762	12.383	5.88253	11.5196	11.9397	10.7176	14.9785	14.9245	10.3402	10.3617	12.2873	9.98629	8.88733	7.26296	11.9303	14.1715	10.4716	9.64023	12.1666	10.9214	6.44108	3.96535	7.1412	6.21433	10.9418	5.84351	4.83373	5.22491	7.0792	5.68913	11.368	4.22825	6.0166	9.18125	5.41036	9.35271	12.325	Sevir.1G006500.1	(1 of 3) PTHR23155//PTHR23155:SF488 - LEUCINE-RICH REPEAT-CONTAINING PROTEIN // SUBFAMILY NOT NAMED	AT3G46730.1		NB-ARC domain-containing disease resistance protein	LOC_Os02g19750.1	NBS-LRR type disease resistance protein, putative, expressed
Sevir.1G006600	1.40599	0.65084	0	3.26906	1.37589	2.94126	4.60784	2.31091	5.89471	4.6485	6.57691	4.84697	2.82592	5.18797	3.7786	4.14742	3.7567	4.40901	1.73528	3.67921	7.10333	5.83999	6.55283	4.95468	4.62624	4.89682	6.80618	8.36725	4.94451	4.10867	6.26989	4.79558	6.28798	6.22533	5.22314	8.42324	2.98925	8.11553	12.6714	9.66011	NA	NA	NA	NA	NA	NA	NA
Sevir.1G006700	0	0	0	0	0	0	0	0	0	0	0	0	0	0	0	0	0	0	0	0	0	0	0	0	0	0	0	0	0	0	0	0	0	0	0	0	0	0	0	0	NA	NA	NA	NA	NA	NA	NA
Sevir.1G006800	0	0	0	0	0	0	0	0	0	0	0	0	0	0	0	0	0	0	0	0	0	0	0	0	0	0	0	0	0	0	0	0	0	0	0	0	0	0	0	0	NA	NA	NA	NA	NA	NA	NA
Sevir.1G006900	0	0	0	0	0	0	0	0	0	0	0	0	0	0	0	0	0	0	0	0	0	0	0	0	0	0	0	0	0	0	0	0	0	0	0	0	0	0	0	0	Sevir.1G006900.1	(1 of 39) PF06203 - CCT motif (CCT)	AT3G21880.1		B-box type zinc finger protein with CCT domain	LOC_Os02g01990.1	CCT motif family protein, expressed
Sevir.1G007000	0	0	0	0	0	0	0	0	0	0	0	0	0	0	0	0	0	0	0	0	0	0	0	0	0	0	0	0	0	0	0	0	0	0	0	0	0	0	0	0	NA	NA	NA	NA	NA	NA	NA
Sevir.1G007100	116.416	126.588	149.735	152.556	136.763	118.827	149.755	123.249	96.9947	47.518	73.6108	49.7622	175.442	167.38	135.49	141.309	132.486	166.764	202.161	157.074	58.3488	51.3432	34.463	58.713	192.98	197.913	174.297	148.68	207.22	176.914	181.827	151.175	75.7552	94.4626	80.8342	72.1992	171.028	204.091	191.58	184.208	Sevir.1G007100.1	(1 of 1) K10528 - hydroperoxide lyase (HPL)	AT4G15440.1	CYP74B2,HPL1	hydroperoxide lyase 1	LOC_Os02g02000.1	cytochrome P450, putative, expressed
Sevir.1G007200	0.843593	0.65084	0	0	0	0.588253	0.28799	0	0	0.5165	0	0	1.17747	0.546102	0.2699	0	0.751341	1.29677	1.44607	0	0	0.486666	0.242697	0	0.220297	1.42824	0.591841	0.643635	1.798	0.483373	0.261245	0	1.49714	1.08267	1.98977	0.90249	1.2811	2.70518	0	0.999322	Sevir.1G007200.1	(1 of 3) PTHR10641//PTHR10641:SF655 - MYB-LIKE DNA-BINDING PROTEIN MYB // SUBFAMILY NOT NAMED	AT5G11510.1	AtMYB3R4,MYB3R-4	myb domain protein 3r-4	LOC_Os01g12860.1	MYB family transcription factor, putative, expressed
Sevir.1G007300	11.2479	8.46092	7.7328	9.26234	12.1078	9.41204	10.3676	10.7843	11.2535	13.429	8.60058	7.75515	11.7747	8.19153	4.31839	8.59109	9.76743	7.78061	15.9068	14.9999	5.58118	10.7066	5.58204	4.45921	6.82922	10.4058	8.5817	9.01089	7.19201	8.21734	10.9723	8.221	7.4857	12.4507	7.2129	12.9357	13.2381	14.127	9.35271	11.9919	Sevir.1G007300.1	(1 of 1) K09420 - myb proto-oncogene protein (MYB)	AT5G11510.1	AtMYB3R4,MYB3R-4	myb domain protein 3r-4	LOC_Os02g17190.1	MYB family transcription factor, putative, expressed
Sevir.1G007400	0	0	0	0	0	0	0	0	0	0	0	0	0	0	0	0	0	0	0	0	0	0	0	0	0	0	0	0	0	0	0	0	0	0	0	0	0	0	0	0	Sevir.1G007400.1	(1 of 3) PTHR32108:SF0 - DNA-DIRECTED RNA POLYMERASE SUBUNIT ALPHA	ATCG00740.1		RNA polymerase subunit alpha	LOC_Os06g39700.1	DNA-directed RNA polymerase subunit alpha, putative, expressed
Sevir.1G007466	0	0.32542	0	0.544844	0.275178	0	0	0	0.535882	0	0.252958	0	0.235493	0	0	0	0	0.518707	0.289214	0.566033	0	0	0	0	0	0	0	0.321817	0.899001	0	0.261245	0	0.299428	0	0.248721	0	0	0	0.6034	0.333107	Sevir.1G007466.1	(1 of 1416) 2.7.11.1 - Non-specific serine/threonine protein kinase / Threonine-specific protein kinase	AT1G11050.1		Protein kinase superfamily protein	LOC_Os05g34950.1	cysteine-rich receptor-like protein kinase 6 precursor, putative, expressed
Sevir.1G007532	0	0	0	0	0	0	0	0	0	0	0	0	0	0	0	0	0	0	0	0	0	0	0	0	0	0	0	0	0.22475	0	0.522491	0	0	0	0	0	0.213518	0	0	0	NA	NA	NA	NA	NA	NA	NA
Sevir.1G007600	0	0	0	0	0	0	0	0	0	0	0	0	0	0	0	0	0	0	0	0	0	0	0	0	0	0	0	0	0	0	0	0	0	0	0	0	0	0	0	0	NA	NA	NA	NA	NA	NA	NA
Sevir.1G007700	3.09318	3.2542	2.81193	3.81391	3.85249	2.64714	0.883611	0.770305	0.535882	2.32425	3.79437	2.26192	0.239316	0.276221	0	1.48122	0.250447	0.259354	3.88241	1.7313	2.56996	4.37999	5.14496	1.73414	0.881189	1.45197	2.15011	0.321817	0.226332	0.241686	0.802314	0.913445	5.3897	1.89467	4.04547	3.74664	0.645944	3.04492	2.1119	1.66554	Sevir.1G007700.1	(1 of 7) PTHR10795//PTHR10795:SF377 - PROPROTEIN CONVERTASE SUBTILISIN/KEXIN // SUBFAMILY NOT NAMED	AT4G10520.1		Subtilase family protein	LOC_Os02g17090.1	OsSub17 - Putative Subtilisin homologue, expressed
Sevir.1G007733	0	0	0	0	0	0	0	0	0	0	0	0	0	0	0	0	0	0	0	0	0	0	0	0	0	0	0	0	0	0	0	0	0	0	0	0	0	0	0	0	NA	NA	NA	NA	NA	NA	NA
Sevir.1G007766	0	0	0	0	0	0	0	0	0	0	0.252958	0	0	0	0	0	0	0	0	0	0	0	0	0	0	0	0	0	0	0	0	0	0	0	0	0	0	0	0	0	NA	NA	NA	NA	NA	NA	NA
Sevir.1G007800	0.281198	0	0.702982	0.544844	0	2.05888	0.57598	0.385152	0.267941	0	0	0	0.235493	0	0	0	0.500894	1.81548	0.867642	0.566033	0	0.973331	1.21349	1.23867	0.440595	0.816137	0.887762	0.321817	10.788	9.42577	3.91868	4.79558	3.89256	8.66133	5.72058	8.12241	5.33794	7.81496	4.8272	6.66215	Sevir.1G007800.1	(1 of 1) PTHR11886//PTHR11886:SF48 - DYNEIN LIGHT CHAIN // SUBFAMILY NOT NAMED	AT1G52240.2	ATROPGEF11,PIRF1,ROPGEF11	RHO guanyl-nucleotide exchange factor 11	LOC_Os02g16909.2	dynein light chain type 1 domain containing protein, expressed
Sevir.1G007900	60.1763	72.5687	62.5654	67.0158	48.1561	69.4138	51.5503	38.9004	17.9521	14.462	23.7781	12.9253	27.3172	38.5002	29.9589	30.8094	54.347	52.6488	52.3477	60.8485	34.7556	43.5566	39.8023	36.4169	29.0792	36.7262	45.8677	41.5144	45.1748	42.0534	53.2941	44.0737	48.5073	56.5693	39.0492	52.9461	42.49	55.907	34.3938	56.2951	Sevir.1G007900.1	(1 of 97) PF03478 - Protein of unknown function (DUF295) (DUF295)	AT2G26160.1		F-box family protein with a domain of unknown function (DUF295)	LOC_Os10g07430.1	expressed protein
Sevir.1G008000	10.1231	5.53214	12.6537	4.90359	8.80568	6.7649	9.50368	4.62183	6.69853	4.6485	10.8772	7.43202	5.88733	6.55322	4.31839	5.62864	8.26475	7.52126	9.25485	13.5848	13.1919	7.29999	11.8922	8.17522	7.49011	6.32506	5.91841	11.2636	13.2603	7.49228	7.83736	10.733	8.68341	15.6987	13.9284	9.0249	11.1029	8.41611	11.1629	7.66147	Sevir.1G008000.1	(1 of 5) PF04367 - Protein of unknown function (DUF502) (DUF502)	AT2G20120.1	COV1	Protein of unknown function (DUF502)	LOC_Os02g16880.1	protein of unknown function DUF502 domain containing protein, expressed
Sevir.1G008100	0	0	0	0	0	0	0	0	0	0	0	0	0	0	0	0	0	0	0	0	0	0	0	0	0	0	0	0	0	0	0	0	0	0	0	0	0	0	0	0	Sevir.1G008100.1	(1 of 65) PF01357//PF03330 - Pollen allergen (Pollen_allerg_1) // Rare lipoprotein A (RlpA)-like double-psi beta-barrel (DPBB_1)	AT1G20190.1	ATEXP11,ATEXPA11,ATHEXP ALPHA 1.14,EXP11,EXPA11	expansin 11	LOC_Os02g16809.1	expansin precursor, putative, expressed
Sevir.1G008200	0	0	0	0	0	0	0	0	0	0	0	0	0	0	0	0	0	0	0	0	0	0	0	0	0	0	0	0	0	0	0	0	0	0	0	0	0	0	0	0	Sevir.1G008200.1	(1 of 65) PF01357//PF03330 - Pollen allergen (Pollen_allerg_1) // Rare lipoprotein A (RlpA)-like double-psi beta-barrel (DPBB_1)	AT1G20190.1	ATEXP11,ATEXPA11,ATHEXP ALPHA 1.14,EXP11,EXPA11	expansin 11	LOC_Os02g16850.1	expansin precursor, putative, expressed
Sevir.1G008300	0	0	0	0	0	0	0	0	0	0	0	0	0	0	0.2699	0	0	0	0	0	0	0	0.242697	0.495468	0	0	0	0	0.4495	0.241686	0	0.228361	0.598856	0	0.497441	0	0.85407	0.300575	0	0.333107	Sevir.1G008300.1	(1 of 3) K03363 - cell division cycle 20, cofactor of APC complex (CDC20)	AT4G33270.1	CDC20.1	Transducin family protein / WD-40 repeat family protein	LOC_Os02g47180.1	WD repeat-containing protein, putative, expressed
Sevir.1G008400	0	0	0	0	0	0	0	0	0	0	0	0	0	0	0	0	0	0	0	0	0	0	0	0	0	0	0	0	0	0	0	0	0	0	0	0	0	0	0	0	Sevir.1G008400.2	(1 of 65) PF01357//PF03330 - Pollen allergen (Pollen_allerg_1) // Rare lipoprotein A (RlpA)-like double-psi beta-barrel (DPBB_1)	AT1G20190.1	ATEXP11,ATEXPA11,ATHEXP ALPHA 1.14,EXP11,EXPA11	expansin 11	LOC_Os02g16730.1	expansin precursor, putative, expressed
Sevir.1G008500	12.0915	7.48466	18.2775	11.9866	10.7319	8.23554	8.9277	14.6358	4.28706	12.9125	7.58875	6.78576	5.65184	5.73407	5.39799	4.14742	11.0197	12.7083	16.7744	12.7357	18.5194	20.9266	19.6585	23.5347	17.6238	14.8945	13.3164	20.5963	20.4523	24.4103	24.2958	17.1271	30.5416	23.548	29.1003	37.0021	22.6329	19.838	23.5326	19.6533	Sevir.1G008500.1	(1 of 1) PTHR12383:SF25 - CHLOROPLAST PROCESSING PEPTIDASE	AT3G24590.1	PLSP1	plastidic type i signal peptidase 1	LOC_Os02g16709.1	peptidase, putative, expressed
Sevir.1G008600	0	0	0	0	0	0	0	0	0	0	0	0	0	0	0	0	0	0	0	0	0	0	0	0	0	0	0	0	0	0	0	0	0	0	0	0	0	0	0	0	Sevir.1G008600.1	(1 of 19) 3.4.22.14 - Actinidain / Actinidin	AT5G45890.1	SAG12	senescence-associated gene 12	LOC_Os11g31110.1	expressed protein
Sevir.1G008700	1.12479	1.30168	1.40596	0.544844	0	0.294126	0.28799	0.385152	0.803823	1.5495	0.505916	1.61566	0.471383	0	0.539799	0.888733	1.00179	0.778061	0.867642	1.13207	0.25369	1.46	0.728092	0	0.440595	0.204034	0.591841	0.643635	0.4495	0.966746	0.522491	0	0.598856	2.70667	0.248721	0.60166	0.427035	0	0	0.333107	Sevir.1G008700.1	(1 of 14) PF07714//PF13855 - Protein tyrosine kinase (Pkinase_Tyr) // Leucine rich repeat (LRR_8)	AT3G47570.1		Leucine-rich repeat protein kinase family protein	LOC_Os01g12790.1	receptor protein kinase, putative, expressed
Sevir.1G008801	0	0.32542	0	0	0	0	0.863971	0	0	0.25825	1.01183	0	0.235493	0	0.539799	0.592489	0.250447	0.259354	0.578428	0.849049	0.25369	0.729999	1.21349	1.98187	0.440595	0.204034	1.18368	0.965452	1.12375	0	0.261245	1.37017	1.79657	1.89467	1.49232	1.80498	4.27035	2.4046	1.5085	1.66554	Sevir.1G008801.1	(1 of 1) 6.3.4.19 - tRNA(Ile)-lysidine synthetase / Isoleucine-specific transfer ribonucleate lysidine synthetase	AT3G24560.2	RSY3	Adenine nucleotide alpha hydrolases-like superfamily protein	LOC_Os02g16670.1	ATP-binding domain-containing protein, putative, expressed
Sevir.1G008900	0	0	0	0	0	0	0	0	0	0	0	0	0	0	0	0	0	0	0	0	0	0	0	0	0	0	0	0	0	0	0	0	0	0	0	0	0	0	0	0	NA	NA	NA	NA	NA	NA	NA
Sevir.1G009000	5.90515	8.1355	9.84174	6.53812	4.12766	5.5884	6.04779	5.77729	4.01912	5.42325	3.54142	5.49323	4.70986	5.73407	5.66789	5.03615	6.51162	6.48384	4.91664	8.77351	7.35702	6.32665	9.70789	10.6526	7.04951	5.917	7.1021	3.86181	6.74251	4.83373	3.91868	10.9613	5.68913	11.0973	3.73081	10.2282	3.6298	7.21381	8.14591	7.99458	Sevir.1G009000.1	(1 of 1) PTHR24193//PTHR24193:SF70 - ANKYRIN REPEAT PROTEIN // AAA-TYPE ATPASE FAMILY PROTEIN / ANKYRIN REPEAT FAMILY PROTEIN	AT3G24530.1		AAA-type ATPase family protein / ankyrin repeat family protein	LOC_Os02g16660.1	cbxX, chromosomal, putative, expressed
Sevir.1G009100	1.12479	0.32542	0.702982	2.17937	0.275178	0.294126	1.43995	0.385152	1.07177	2.32425	1.01183	0.969394	1.88395	0.819153	1.6194	0.888733	0.250447	1.55612	2.89214	0.849049	1.01476	2.43333	4.12585	2.22961	0.660892	0.612103	0.887762	1.28727	1.57325	0.725059	1.04498	2.96869	3.29371	3.248	1.98977	3.0083	0.85407	2.4046	1.2068	0.666215	Sevir.1G009100.1	(1 of 1) PTHR24015//PTHR24015:SF187 - FAMILY NOT NAMED // LEUCINE-RICH PPR MOTIF-CONTAINING PROTEIN, MITOCHONDRIAL	AT3G16010.1		Pentatricopeptide repeat (PPR-like) superfamily protein	LOC_Os02g16650.1	PPR repeat domain containing protein, putative, expressed
Sevir.1G009200	10.9667	12.6914	7.02982	13.0762	11.8326	13.2357	18.1434	12.71	16.0765	11.363	11.1302	9.04768	12.9521	9.28373	18.893	23.6995	15.2773	18.6735	20.5342	17.83	22.0711	24.82	24.7551	31.9577	23.1312	29.1769	26.6329	39.2617	38.4323	34.5612	24.8183	31.2855	43.417	43.5773	37.5568	39.7096	50.1766	30.0575	38.9193	41.6384	Sevir.1G009200.1	(1 of 1) K11095 - U1 small nuclear ribonucleoprotein C (SNRPC)	AT4G03120.1		C2H2 and C2HC zinc fingers superfamily protein	LOC_Os02g16640.1	proline-rich protein HaeIII subfamily 1 precursor, putative, expressed
Sevir.1G009300	1.40599	1.6271	2.10894	0.544844	0	1.76476	1.72794	3.08122	2.67941	2.066	0.758875	0.969394	1.88395	1.36526	1.0796	1.48122	3.50626	1.81548	1.44607	1.41508	2.79059	0.486666	1.94158	2.72507	2.64357	1.83631	1.4796	3.21817	5.16925	2.41686	2.35121	2.74033	4.49142	2.70667	1.98977	2.70747	2.77573	0.901726	1.8102	4.3304	Sevir.1G009300.1	(1 of 2) 5.3.1.24 - Phosphoribosylanthranilate isomerase / PRAI	AT1G07780.3	PAI1,TRP6	phosphoribosylanthranilate isomerase 1	LOC_Os02g16630.1	tryptophan biosynthesis protein trpCF, putative, expressed
Sevir.1G009400	56.5208	43.2809	47.8028	47.9462	41.0014	44.7072	49.5343	53.9213	32.6888	57.848	39.9674	48.4697	43.8017	44.7804	43.7238	45.3254	49.5885	32.6786	49.7448	47.5468	37.7998	53.0466	39.0743	39.6374	74.9011	70.7999	47.3473	33.7908	62.7053	55.1045	50.4204	62.7993	49.4056	67.6666	79.3419	47.832	55.7281	41.4794	41.0312	44.6364	Sevir.1G009400.1	(1 of 1) PTHR10994//PTHR10994:SF87 - RETICULON // SUBFAMILY NOT NAMED	AT4G11220.1	BTI2,RTNLB2	VIRB2-interacting protein 2	LOC_Os02g16620.1	reticulon domain containing protein, putative, expressed
Sevir.1G009500	0	0	0	0	0	0	0	0	0	0	0	0	0	0	0	0	0	0	0	0	0	0	0	0	0	0	0	0	0	0	0	0	0	0	0	0	0	0	0	0	Sevir.1G009500.1	(1 of 2) PTHR31852//PTHR31852:SF6 - FAMILY NOT NAMED // LATE EMBRYOGENESIS ABUNDANT HYDROXYPROLINE-RICH GLYCOPROTEIN	AT2G46150.1		Late embryogenesis abundant (LEA) hydroxyproline-rich glycoprotein family	LOC_Os02g16610.1	harpin-induced protein 1 domain containing protein, expressed
Sevir.1G009600	0	0	0	0	0	0	0	0	0	0	0	0	0	0	0	0	0	0	0	0	0	0	0	0	0	0	0	0	0	0	0	0	0	0	0	0	0	0	0	0	Sevir.1G009600.1	(1 of 3) PTHR18966//PTHR18966:SF223 - IONOTROPIC GLUTAMATE RECEPTOR // SUBFAMILY NOT NAMED	AT2G29120.1	ATGLR2.7,GLR2.7	glutamate receptor 2.7	LOC_Os09g25980.1	glutamate receptor 2.6 precursor, putative, expressed
Sevir.1G009700	39.0865	28.3115	28.8223	37.5942	23.3901	30.295	28.511	25.0349	31.6171	35.8967	43.5088	31.3437	13.8941	13.3795	7.82709	13.6272	42.3255	26.4541	30.0783	39.0563	33.4871	43.5566	35.4338	39.142	17.4035	19.5873	18.0512	17.3781	46.2985	38.6698	36.3131	43.8453	37.129	42.7653	58.6981	35.4979	28.1843	21.6414	25.9462	17.9878	Sevir.1G009700.1	(1 of 1) PTHR36723:SF1 - F22C12.19	AT1G64050.1			LOC_Os02g16600.1	expressed protein
Sevir.1G009900	38.8053	40.0267	25.3073	37.5942	27.7929	42.3542	38.8787	21.5685	36.9759	44.6772	35.9201	42.0071	33.44	30.8548	42.3743	26.0695	40.5724	30.8631	40.49	38.4902	28.667	30.1733	27.4248	29.4803	25.5545	35.0939	40.2452	54.0653	37.9828	31.9026	33.1782	33.3407	32.3382	42.4946	25.6182	21.6598	28.6114	30.6587	31.9802	33.6438	Sevir.1G009900.1	(1 of 1) K18467 - vacuolar protein sorting-associated protein 29 (VPS29)	AT3G47810.1	ATVPS29,MAG1,VPS29	Calcineurin-like metallo-phosphoesterase superfamily protein	LOC_Os02g16550.1	Ser/Thr protein phosphatase family protein, putative, expressed
Sevir.1G010000	0	0	0	0	0	0	0	0	0	0	0	0	0	0	0	0	0	0	0	0	0	0	0	0	0	0	0	0	0	0	0	0	0	0	0	0	0	0	0	0	NA	NA	NA	NA	NA	NA	NA
Sevir.1G010100	10.4043	6.5084	4.21789	4.90359	3.57731	2.35301	6.33578	5.00698	3.21529	2.5825	2.02367	2.26192	2.82592	4.91492	4.58829	4.73991	4.75849	5.70578	4.33821	5.0943	3.04428	3.40666	5.82473	3.22054	4.18565	5.50893	4.43881	7.4018	2.697	4.83373	3.91868	5.25231	1.19771	2.97733	3.48209	1.80498	4.05683	6.01151	5.1289	5.32972	Sevir.1G010100.1	(1 of 2) PTHR32096:SF31 - WRKY TRANSCRIPTION FACTOR 22	AT4G01250.1	AtWRKY22,WRKY22	WRKY family transcription factor	LOC_Os02g16540.1	WRKY39, expressed
Sevir.1G010200	23.0582	29.9386	11.2477	6.53812	63.8412	42.9424	32.2549	59.3135	36.7079	30.7317	29.3432	18.0954	18.133	17.2022	9.44649	6.22113	12.7728	15.3019	19.9558	18.1131	35.2629	23.8466	23.5416	36.9124	10.7946	14.6905	28.4084	21.2399	7.64151	5.3171	15.6747	22.6078	26.6491	24.9013	28.8516	18.3506	29.6789	21.0403	14.1799	15.9892	Sevir.1G010200.1	(1 of 11) PF06376 - Protein of unknown function (DUF1070) (DUF1070)	AT2G46330.1	AGP16,ATAGP16	arabinogalactan protein 16	LOC_Os01g46850.1	expressed protein
Sevir.1G010300	0	0	0	0	0	0.294126	0	0.385152	0	0	0	0	0	0	0	0	0	0	0	0	0	0.243333	0.485394	0	0	0	0	0	0	0.241686	0	0	0	0	0	0.30083	0	0.300575	0	0	NA	NA	NA	NA	NA	NA	NA
Sevir.1G010400	0	0	0	0	0	0	0	0	0	0	0	0	0	0	0	0	0	0	0	0	0	0	0	0	0	0	0	0	0	0	0	0	0	0	0	0	0	0	0	0	Sevir.1G010400.1	(1 of 65) PF01357//PF03330 - Pollen allergen (Pollen_allerg_1) // Rare lipoprotein A (RlpA)-like double-psi beta-barrel (DPBB_1)	AT1G20190.1	ATEXP11,ATEXPA11,ATHEXP ALPHA 1.14,EXP11,EXPA11	expansin 11	LOC_Os02g16850.1	expansin precursor, putative, expressed
Sevir.1G010500	0	0	0	0	0	0	0	0	0	0	0	0	0	0	0	0	0	0	0	0	0	0	0	0	0	0	0	0	0	0	0	0	0	0	0	0.30083	0	0	0	0	Sevir.1G010500.1	(1 of 65) PF01357//PF03330 - Pollen allergen (Pollen_allerg_1) // Rare lipoprotein A (RlpA)-like double-psi beta-barrel (DPBB_1)	AT1G20190.1	ATEXP11,ATEXPA11,ATHEXP ALPHA 1.14,EXP11,EXPA11	expansin 11	LOC_Os02g16850.1	expansin precursor, putative, expressed
Sevir.1G010600	0.281198	1.30168	1.40596	1.63453	1.37589	1.47063	3.16789	0.385152	0.267941	1.5495	1.26479	2.58505	0.470986	0.273051	0.2699	0	1.50268	1.03741	1.15686	2.54715	0.761071	1.21666	1.45618	0.743202	0.881189	1.42824	0.887762	2.25272	3.1465	0.725059	0.783736	0.228361	1.19771	1.624	2.48721	3.60996	1.06759	0.601151	1.5085	1.66554	Sevir.1G010600.1	(1 of 1) PTHR16057//PTHR16057:SF1 - WINS1, 2 PROTEIN // PROTEIN LINES HOMOLOG	AT3G50430.1			LOC_Os07g02950.1	expressed protein
Sevir.1G010700	0	0	0	0	0	0	0	0	0	0	0	0	0	0	0	0	0	0	0	0	0	0	0	0	0	0	0	0	0	0	0	0	0	0	0	0	0	0	0	0	Sevir.1G010700.1	(1 of 75) PF01357 - Pollen allergen (Pollen_allerg_1)	AT1G20190.1	ATEXP11,ATEXPA11,ATHEXP ALPHA 1.14,EXP11,EXPA11	expansin 11	LOC_Os02g16800.1	expansin precursor, putative, expressed
Sevir.1G010800	0	0	0	0	0	0	0	0	0	0	0	0	0	0	0	0	0	0	0	0	0	0	0	0	0	0	0	0	0	0	0	0	0	0	0	0	0	0	0	0	Sevir.1G010800.1	(1 of 25) PTHR11697//PTHR11697:SF113 - GENERAL TRANSCRIPTION FACTOR 2-RELATED ZINC FINGER PROTEIN // SUBFAMILY NOT NAMED	AT4G10200.1		TTF-type zinc finger protein with HAT dimerisation domain	LOC_Os10g28180.1	hAT dimerisation domain containing protein, expressed
Sevir.1G010900	0	0	0	0	0	0	0	0	0	0	0	0	0	0	0	0	0	0	0	0	0	0	0	0	0	0	0	0	0	0	0	0	0	0	0	0	0	0	0	0	NA	NA	NA	NA	NA	NA	NA
Sevir.1G010950	0	0	0	0	0	0	0	0	0	0	0	0	0	0	0	0	0	0	0	0	0	0	0	0	0	0	0	0	0	0	0	0	0	0	0	0	0	0	0	0	NA	NA	NA	NA	NA	NA	NA
Sevir.1G011000	1.68809	0.790833	1.4067	3.64753	2.34564	3.99661	3.73396	6.0022	1.48453	6.67454	6.66632	4.6369	2.87472	3.51748	1.88945	2.0376	2.35849	3.79701	3.25855	2.3859	4.3037	5.80305	7.74868	5.91588	2.94343	2.27192	1.91904	3.24854	4.96679	2.77291	2.04706	5.12617	7.69508	6.45391	10.2626	8.28969	2.77646	1.50359	4.09368	2.75474	Sevir.1G011000.2	(1 of 2) PTHR13359//PTHR13359:SF2 - 39S RIBOSOMAL PROTEIN L40, MITOCHONDRIAL // 39S RIBOSOMAL PROTEIN L40, MITOCHONDRIAL	AT4G05400.1		copper ion binding	LOC_Os01g32790.1	expressed protein
Sevir.1G011066	0	0	0	0	0	0	0	0	0	0	0	0	0	0	0	0	0	0	0	0	0	0	0	0	0	0	0	0	0	0	0	0	0	0	0	0	0	0	0	0	Sevir.1G011066.1	(1 of 6) 3.1.26.11 - Ribonuclease Z / tRNase Z	AT1G74700.1	NUZ,TRZ1	tRNAse Z1	LOC_Os02g12290.1	nuclear ribonuclease Z, putative, expressed
Sevir.1G011132	0	0	0	0	0	0	0	0	0	0	0	0	0	0	0	0	0	0.259354	0	0	0	0	0	0	0	0	0	0	0	0	0	0	0	0	0	0	0	0	0.905101	0	Sevir.1G011132.1	(1 of 6) 3.1.26.11 - Ribonuclease Z / tRNase Z	AT1G74700.1	NUZ,TRZ1	tRNAse Z1	LOC_Os02g12290.1	nuclear ribonuclease Z, putative, expressed
Sevir.1G011200	7.02994	5.85756	5.62385	12.5314	6.60426	7.94141	4.31985	11.1694	9.64588	5.42325	9.61241	10.3402	7.0648	7.64543	5.39799	7.70235	8.26475	6.7432	8.3872	9.05653	6.08857	10.7066	8.4944	8.67069	3.30446	8.36541	8.28578	5.79271	8.09101	7.00891	4.70242	7.99264	8.38398	9.74399	4.97441	6.31743	3.84332	10.8207	9.65441	8.32768	Sevir.1G011200.1	(1 of 1) PTHR33600:SF4 - PLASTID DIVISION PROTEIN PDV1	AT5G53280.1	PDV1	plastid division1	LOC_Os02g16450.1	expressed protein
Sevir.1G011300	0	0	0	0	0	0	0	0	0	0	0	0	0	0	0	0	0	0	0	0	0	0	0	0	0	0	0	0	0	0	0	0	0	0	0	0	0	0	0	0	NA	NA	NA	NA	NA	NA	NA
Sevir.1G011366	0	0	0	0	0	0	0	0	0	0	0	0	0	0	0	0	0	0	0	0	0	0	0	0	0	0	0	0	0	0	0	0	0	0	0	0	0	0	0	0	NA	NA	NA	NA	NA	NA	NA
Sevir.1G011432	7.77715	4.11505	9.6966	11.6964	7.86052	2.04619	2.91772	2.87278	7.34236	7.01363	5.59021	6.97275	7.53648	7.17554	2.98726	2.73302	9.67099	6.56288	4.50097	7.57249	5.74608	9.1929	2.3083	6.15479	3.08508	3.65611	3.13387	2.14644	1.71513	0.476419	2.48014	1.29722	3.85224	3.77123	4.60133	2.85988	5.80676	5.10087	4.37465	3.16754	Sevir.1G011432.1	(1 of 7) PTHR23155//PTHR23155:SF538 - LEUCINE-RICH REPEAT-CONTAINING PROTEIN // SUBFAMILY NOT NAMED	AT3G14470.1		NB-ARC domain-containing disease resistance protein	LOC_Os02g16270.1	xa1, putative, expressed
Sevir.1G011500	1.96838	2.27794	1.40596	2.72422	0.550355	1.47063	2.59191	0.385152	1.07177	0.77475	4.04733	0.323131	2.59043	0.546102	0.539799	0.888733	2.25402	1.03741	0.289214	1.41508	2.02952	1.21666	2.66967	2.47734	0.220297	0.612103	0	2.57454	2.47225	0.483373	1.04498	1.14181	1.79657	0.811999	1.49232	4.21162	0.85407	2.4046	3.6204	5.32972	Sevir.1G011500.1	(1 of 4) K00784 - ribonuclease Z (rnz)	AT1G74700.1	NUZ,TRZ1	tRNAse Z1	LOC_Os02g12290.1	nuclear ribonuclease Z, putative, expressed
Sevir.1G011550	10.2195	9.22716	11.3929	4.10408	8.9253	8.54235	9.46586	7.14118	3.10734	6.41537	4.78108	4.33685	10.832	10.8458	11.3174	6.7468	12.1179	10.5545	10.8274	15.3518	7.69951	5.16374	13.467	2.02043	9.03128	5.52544	10.1826	12.3353	7.05013	7.25755	1.43854	6.01034	1.83689	7.59676	4.60133	6.46585	7.64484	10.8296	4.37465	11.1561	Sevir.1G011550.1	(1 of 7) PTHR23155//PTHR23155:SF538 - LEUCINE-RICH REPEAT-CONTAINING PROTEIN // SUBFAMILY NOT NAMED	AT3G14460.1		LRR and NB-ARC domains-containing disease resistance protein	LOC_Os02g16270.2	xa1, putative, expressed
Sevir.1G011600	0	0	0	0	0	0	0	0	0	0	0	0	0	0	0	0	0	0	0	0	0	0	0	0	0	0	0	0	0	0	0	0	0	0	0	0	0	0	0	0	NA	NA	NA	NA	NA	NA	NA
Sevir.1G011700	10.4043	8.1355	9.84174	5.99328	9.90639	9.41204	2.01593	9.24366	14.4688	14.9785	25.8017	20.3573	3.76789	4.64187	3.7786	0.592489	8.26475	5.44643	8.3872	5.66033	37.7998	28.7133	25.4832	37.4078	1.76238	1.42824	0.887762	1.60909	11.2375	7.00891	6.00864	5.93739	28.4456	28.1493	25.3695	27.6764	3.41628	2.4046	1.2068	0.999322	Sevir.1G011700.2	(1 of 1) PTHR31234//PTHR31234:SF12 - FAMILY NOT NAMED // LATE EMBRYOGENESIS ABUNDANT HYDROXYPROLINE-RICH GLYCOPROTEIN	AT2G46300.1		Late embryogenesis abundant (LEA) hydroxyproline-rich glycoprotein family	LOC_Os02g16030.1	harpin-induced protein 1 domain containing protein, expressed
Sevir.1G011750	0	0	0	0	0.550355	0.588253	0	0	0	0.25825	0	0.323131	0	0	0	0	0	0	0	0	0.25369	0	0	0.990936	0	0	0	0	0	0	0	0	0.299428	0.270666	0	0.30083	0	0.300575	0	0	NA	NA	NA	NA	NA	NA	NA
Sevir.1G011800	12.3727	21.4777	18.2775	19.6144	16.7858	12.3533	12.9596	5.77729	11.5215	8.264	13.4068	13.5715	13.4231	18.8405	18.893	7.70235	12.7728	8.81802	14.7499	15.5659	11.9234	11.68	18.445	18.3323	13.4381	9.18154	15.6838	27.0327	14.1593	10.6342	7.83736	4.1105	14.672	22.1946	11.1924	26.1722	11.3164	21.3408	17.8003	18.654	Sevir.1G011800.1	(1 of 2) PF00651//PF07707 - BTB/POZ domain (BTB) // BTB And C-terminal Kelch (BACK)	AT3G61600.1	ATPOB1,POB1	POZ/BTB containin G-protein 1	LOC_Os02g16000.1	E1-BTB1 - Bric-a-Brac, Tramtrack, and Broad Complex domain with E1 subfamily conserved sequence, expressed
Sevir.1G011900	3.65557	0.32542	4.21789	3.26906	5.50355	2.35301	3.45588	1.54061	1.33971	3.099	4.04733	2.58505	3.76789	2.73051	1.6194	2.96244	3.7567	1.03741	2.0245	1.6981	4.56642	3.40666	5.82473	4.45921	2.20297	3.06052	2.36736	4.18363	2.2475	1.93349	2.08996	1.82689	2.09599	5.41333	2.73593	5.41494	2.34869	0.901726	1.2068	0.666215	NA	NA	NA	NA	NA	NA	NA
Sevir.1G012000	2.53078	2.27794	2.81193	4.90359	4.40284	3.52952	2.30392	2.31091	1.33971	1.5495	4.30029	2.90818	3.29691	6.00712	3.5087	2.07371	2.00358	3.63095	6.65192	7.92446	2.02952	1.70333	3.88316	3.71601	4.62624	5.71296	4.73473	5.14908	5.16925	2.65855	5.48615	5.48067	2.09599	3.51866	2.23849	7.52075	6.40553	6.61266	6.6374	6.32904	Sevir.1G012000.1	(1 of 2) PTHR10706//PTHR10706:SF127 - F-BOX FAMILY PROTEIN // SUBFAMILY NOT NAMED	AT3G61590.2	HS,HWS	Galactose oxidase/kelch repeat superfamily protein	LOC_Os02g15950.1	OsFBK5 - F-box domain and kelch repeat containing protein, expressed
Sevir.1G012100	84.3593	53.3689	34.4461	27.2422	26.417	25.2949	34.5588	26.5755	49.3012	26.5997	15.1775	58.4868	241.852	219.26	327.928	498.875	31.0554	37.8656	58.132	18.1131	29.9354	41.6099	70.8676	25.5166	163.681	218.725	161.277	151.898	20.677	15.7096	50.4204	28.5451	14.9714	31.3973	32.3337	21.3589	85.407	74.2421	178.003	92.2707	Sevir.1G012100.1	(1 of 1) PTHR33322:SF4 - BAG FAMILY MOLECULAR CHAPERONE REGULATOR 6	AT2G46240.1	ATBAG6,BAG6	BCL-2-associated athanogene 6	LOC_Os02g15930.1	expressed protein
Sevir.1G012200	0	0	0	0	0	0	0	0	0	0	0	0	0	0	0	0	0	0	0	0	0	0	0	0	0	0	0	0	0	0	0	0	0	0	0	0	0	0	0	0	NA	NA	NA	NA	NA	NA	NA
Sevir.1G012300	66.6439	60.8535	56.2385	54.4844	102.091	107.356	101.661	126.715	73.6838	99.9427	98.4007	58.1637	74.8868	74.816	63.4264	55.9902	70.626	120.599	116.553	89.1502	138.515	107.066	106.787	137.492	82.3912	72.2282	94.1028	113.602	112.825	134.378	147.342	142.041	154.505	106.643	109.188	166.961	136.224	149.386	156.281	148.566	Sevir.1G012300.1	(1 of 1) PTHR21349:SF2 - 50S RIBOSOMAL PROTEIN L21, CHLOROPLASTIC	AT1G35680.1		Ribosomal protein L21	LOC_Os02g15900.1	50S ribosomal protein L21, chloroplast precursor, putative, expressed
Sevir.1G012350	0.281198	0.97626	2.10894	0	0.550355	0.882379	0.28799	0.385152	0.267941	0	0.252958	0	1.17747	0	0	0.296244	0.500894	0.259354	0.289214	0	0.25369	0.486666	0.728092	0.247734	0.220297	0	1.18368	0.321817	0	0.483373	0	0.228361	0	0.270666	0.746162	0.60166	0.427035	0.300575	0.6034	0.333107	NA	NA	NA	NA	NA	NA	NA
Sevir.1G012400	53.99	54.3451	39.367	37.0494	24.2156	52.6486	35.4228	35.0489	26.5262	24.2755	27.8254	44.269	28.0237	34.1314	60.1876	49.4728	37.0661	26.7134	44.2497	31.1318	28.4133	37.4733	33.4922	44.5921	54.6337	51.6207	53.2657	56.9617	73.2686	37.4614	32.6557	30.6004	27.8468	67.3959	24.1259	40.0104	41.6359	62.5197	69.9944	77.614	NA	NA	NA	NA	NA	NA	NA
Sevir.1G012500	0	0	0	0	0	0.588253	0	0	0	0	0	0	0	1.0922	0	0	0	0	0	0	0	0	0	0.247734	0	0	0	0	0	0	0	0	0	0.541333	0	0	0	0	0	0	NA	NA	NA	NA	NA	NA	NA
Sevir.1G012600	61.3011	108.039	79.4369	67.0158	60.5391	73.2374	55.8701	53.9213	98.6023	97.3602	101.689	123.436	50.1601	53.518	65.0458	73.4686	56.601	41.2372	44.8282	41.8864	86.5084	92.4665	91.0115	97.8549	51.109	65.291	60.6637	65.0071	51.0183	37.7031	44.4117	41.5617	67.0718	99.6053	72.129	63.776	43.7711	42.6817	40.7295	37.9742	Sevir.1G012600.1	(1 of 2) PTHR24198//PTHR24198:SF51 - ANKYRIN REPEAT AND PROTEIN KINASE DOMAIN-CONTAINING PROTEIN // SUBFAMILY NOT NAMED	AT3G01750.1		Ankyrin repeat family protein	LOC_Os05g23320.2	expressed protein
Sevir.1G012650	0	0	0	0	0	0	0	0	0	0	0	0	0	0.546102	0	0	0	0.259354	0	0	0	0	0	0	0	0	0	0	0	0	0	0	0	0	0	0	0	0	0	0	NA	NA	NA	NA	NA	NA	NA
Sevir.1G012700	6.74875	4.55588	2.10894	2.72422	4.9532	7.05903	4.60784	6.93274	17.4162	20.9182	12.9009	19.0648	8.71325	6.55322	6.47759	6.22113	4.00715	1.55612	3.47057	4.81128	12.9382	9.97665	10.1933	8.67069	11.8961	7.54927	3.84697	7.07998	4.0455	2.41686	2.8737	1.59853	8.38398	13.5333	5.9693	7.52075	4.05683	6.31208	5.4306	2.66486	Sevir.1G012700.1	(1 of 9) PF11331 - Probable zinc-ribbon domain (zinc_ribbon_12)	AT2G46380.1		Protein of unknown function (DUF3133)	LOC_Os02g15820.1	extra-large G-protein-related, putative, expressed
Sevir.1G012800	0	0	0	0	0	0	0	0.385152	0	0	0	0	0	0.273051	0	0.592489	0.500894	0	0	0	0	0	0	0	0	0	0	0.321817	0	0	0	0.456722	0.598856	0	0	0.30083	0	0	0	0.666215	Sevir.1G012800.1	(1 of 1) K09273 - upstream-binding transcription factor (UBTF)	AT4G23800.2		HMG (high mobility group) box protein	LOC_Os02g15810.1	HMG1/2, putative, expressed
Sevir.1G012900	0	0	0	0	0	0	0	0	0	0	0	0	0	0	0	0	0	0	0	0	0	0	0	0	0	0	0	0	0	0	0	0	0	0	0	0	0	0	0	0	NA	NA	NA	NA	NA	NA	NA
Sevir.1G013000	4.49916	0.65084	5.62385	2.17937	1.37589	2.05888	3.74387	2.31091	3.48324	4.39025	2.78254	4.84697	2.11944	1.36526	2.699	2.07371	3.50626	1.55612	4.04899	1.98111	3.04428	5.10999	3.15506	1.98187	2.42327	4.08069	1.77552	3.21817	2.47225	1.20843	1.82872	2.51197	3.29371	4.60133	1.74104	3.30913	3.84332	2.4046	3.017	4.3304	NA	NA	NA	NA	NA	NA	NA
Sevir.1G013100	0	0	0	0	0	0	0	0	0	0	0	0	0	0	0	0	0	0	0	0	0	0	0	0	0	0	0	0	0	0	0	0	0	0	0	0	0	0	0	0	Sevir.1G013100.1	(1 of 2) PTHR11514:SF58 - TRANSCRIPTION FACTOR SPEECHLESS	AT3G06120.1	MUTE	basic helix-loop-helix (bHLH) DNA-binding superfamily protein	LOC_Os02g15760.1	helix-loop-helix DNA-binding domain containing protein, expressed
Sevir.1G013200	440.075	746.513	378.204	412.991	514.582	873.555	457.328	517.645	431.653	348.379	452.289	556.755	401.28	367.254	656.936	478.435	410.733	619.077	515.379	448.864	485.817	487.639	440.253	825.697	396.976	403.58	704.291	653.611	388.144	413.767	447.252	390.726	621.612	623.074	328.56	644.979	546.178	809.449	826.055	835.433	Sevir.1G013200.1	(1 of 1) PTHR11177:SF92 - CHITINASE DOMAIN-CONTAINING PROTEIN 1	AT4G01050.1	TROL	thylakoid rhodanese-like	LOC_Os02g15750.1	expressed protein
Sevir.1G013300	0	0	0	0	0	0	0	0	0.535882	0.25825	0	0.646263	0	0	0	0	0	0	0	0	0	0	0	0	0	0	0	0	0	0	0	0	0	0	0	0	0	0	0	0	NA	NA	NA	NA	NA	NA	NA
Sevir.1G013400	28.6822	33.8437	32.3372	31.6009	22.8397	17.3535	31.6789	17.3319	20.6315	19.627	27.8254	33.2825	21.6654	33.3122	30.2288	18.9596	36.5652	30.085	42.5144	23.7734	26.8912	39.1766	23.2989	22.0483	20.2674	15.3026	18.3471	17.3781	35.7353	25.1354	22.2059	18.7256	20.3611	63.6066	29.1003	36.7013	9.60829	9.91899	14.1799	16.6554	NA	NA	NA	NA	NA	NA	NA
Sevir.1G013450	7.02994	2.92878	5.62385	3.26906	3.57731	2.94126	10.6556	3.85152	4.28706	3.87375	3.0355	6.1395	2.82592	4.64187	2.9689	7.10986	3.7567	4.66837	3.18135	3.96223	2.79059	1.94666	1.21349	0.743202	8.81189	8.16137	4.73473	5.47089	6.74251	5.07541	3.91868	5.70903	1.19771	32.48	5.9693	2.40664	4.48387	3.90748	6.6374	5.32972	NA	NA	NA	NA	NA	NA	NA
Sevir.1G013500	0	0	0	0	0	0	0	0	0	0	0	0	0	0	0	0	0	0	0	0	0	0	0	0	0	0	0	0	0	0	0	0	0	0	0	0	0	0	0	0	Sevir.1G013500.1	(1 of 11) PTHR14155//PTHR14155:SF146 - RING FINGER DOMAIN-CONTAINING // SUBFAMILY NOT NAMED	AT4G40070.1		RING/U-box superfamily protein	LOC_Os02g15060.1	zinc finger, C3HC4 type domain containing protein, expressed
Sevir.1G013600	0	0	0	0	0	0	0	0	0	0	0	0	0	0	0	0	0	0	0	0	0	0	0	0	0	0	0	0	0	0	0	0	0	0	0	0	0	0	0	0	Sevir.1G013600.1	(1 of 11) PTHR14155//PTHR14155:SF146 - RING FINGER DOMAIN-CONTAINING // SUBFAMILY NOT NAMED	AT4G15975.1		RING/U-box superfamily protein	LOC_Os02g15020.1	zinc finger, C3HC4 type domain containing protein, expressed
Sevir.1G013700	0.562396	0	0	0	0.275178	0	0	0	0	0	0	0.646263	0	0	0	0	0.250447	0	0	0	0	0	0.970789	0.247734	0	0	0	0	1.798	0.241686	0	0	0.598856	0.541333	0.746162	0.30083	1.49462	0.901726	0.3017	0.666215	Sevir.1G013700.1	(1 of 1) PTHR31339:SF3 - GLYCOSIDE HYDROLASE FAMILY 28 PROTEIN / POLYGALACTURONASE (PECTINASE) FAMILY PROTEIN	AT4G23820.1		Pectin lyase-like superfamily protein	LOC_Os02g15690.1	polygalacturonase, putative, expressed
Sevir.1G013800	191.777	153.924	183.478	165.088	138.689	125.592	161.563	108.998	85.7412	130.416	99.6655	104.371	182.978	188.132	156.542	143.382	176.064	148.869	196.087	187.923	90.06	104.146	103.389	84.2296	153.547	195.669	161.277	185.367	126.759	112.142	115.209	120.118	61.9816	76.3279	74.6162	76.4108	127.683	139.166	125.809	136.907	Sevir.1G013800.1	(1 of 8) K14496 - abscisic acid receptor PYR/PYL family (PYL)	AT5G53160.2	PYL8,RCAR3	regulatory components of ABA receptor 3	LOC_Os02g15640.1	CAPIP1, putative, expressed
Sevir.1G013900	0	0	0	0	0	0	0	0	0	0	0	0	0	0	0	0	0	0	0	0	0	0	0	0	0	0	0	0	0	0	0	0	0	0	0	0	0	0	0	0	NA	NA	NA	NA	NA	NA	NA
Sevir.1G014000	5.34276	5.85756	6.32684	5.99328	7.15461	4.41189	5.18382	3.46637	7.77029	6.198	5.05916	6.1395	9.41973	7.91848	7.55719	9.18357	9.01609	5.96513	6.65192	7.64145	5.32749	3.89333	7.76631	9.41389	5.72773	6.12103	7.69394	9.01089	8.54051	4.59204	4.17993	4.79558	6.28798	10.556	4.47697	9.92739	4.69739	11.4219	10.2578	9.32701	Sevir.1G014000.3	(1 of 1) K13127 - RING finger protein 113A (RNF113A, CWC24)	AT1G01350.1		Zinc finger (CCCH-type/C3HC4-type RING finger) family protein	LOC_Os02g19804.1	Zinc finger C-x8-C-x5-C-x3-H type domain containing protein, expressed
Sevir.1G014100	3.93677	3.57962	4.92087	6.53812	6.60426	7.64728	4.03186	0.770305	5.35882	0.77475	5.81804	1.61566	2.11944	5.18797	5.12809	2.36996	2.50447	4.66837	8.67642	6.50938	6.34226	2.67666	4.36855	4.45921	1.98268	2.85648	1.77552	4.18363	5.16925	2.90024	2.8737	4.33886	2.99428	4.872	5.47186	8.12241	5.97849	6.01151	4.8272	3.33107	Sevir.1G014100.1	(1 of 1) PTHR13832//PTHR13832:SF338 - PROTEIN PHOSPHATASE 2C // SUBFAMILY NOT NAMED	AT5G53140.1		Protein phosphatase 2C family protein	LOC_Os02g15594.1	protein phosphatase 2C, putative, expressed
Sevir.1G014200	18.2779	15.9456	19.6835	17.9798	15.6851	16.4711	14.6875	8.47335	12.5932	4.39025	12.395	12.279	15.5426	15.0178	16.4639	10.961	15.2773	12.7083	15.0391	18.3961	15.9825	12.8966	9.70789	10.9003	13.8787	16.3227	15.3879	18.3436	16.6315	17.8848	14.1073	11.6464	11.9771	20.0293	10.1975	9.62656	14.3057	18.3351	19.0071	16.6554	Sevir.1G014200.2	(1 of 1) PTHR10217//PTHR10217:SF465 - VOLTAGE AND LIGAND GATED POTASSIUM CHANNEL // CYCLIC NUCLEOTIDE-GATED ION CHANNEL 11-RELATED	AT5G53130.1	ATCNGC1,CNGC1	cyclic nucleotide gated channel 1	LOC_Os06g33570.1	cyclic nucleotide-gated ion channel 1, putative, expressed
Sevir.1G014250	0	0	0	0	0	0	0	0	0	0	0	0	0	0	0	0	0	0	0	0	0	0	0	0	0	0	0	0	0	0	0	0	0	0	0	0	0	0	0	0	NA	NA	NA	NA	NA	NA	NA
Sevir.1G014300	0	0	0	0	0	0	0	0	0	0	0	0	0	0	0	0	0	0	0	0	0	0	0	0	0	0.204034	0	0	0	0	0	0	0	0	0	0	0	0	0	0.333107	Sevir.1G014300.2	(1 of 3) PTHR10217//PTHR10217:SF524 - VOLTAGE AND LIGAND GATED POTASSIUM CHANNEL // SUBFAMILY NOT NAMED	AT5G53130.1	ATCNGC1,CNGC1	cyclic nucleotide gated channel 1	LOC_Os02g15580.1	cyclic nucleotide-gated ion channel 1, putative, expressed
Sevir.1G014400	23.9018	27.0099	30.9312	29.9664	18.9872	28.8244	24.1912	23.4943	23.3109	25.0502	19.2248	29.405	18.8395	21.571	19.4328	25.477	24.2933	23.0825	20.8234	23.7734	24.608	29.6866	25.2405	28.4894	31.2822	31.2173	25.4492	26.7108	36.1848	28.7607	29.2595	27.8601	27.2479	28.42	35.8158	33.693	22.8464	32.7627	30.7734	32.9776	Sevir.1G014400.1	(1 of 3) K00797 - spermidine synthase (speE, SRM)	AT5G53120.1	ATSPDS3,SPDS3,SPMS	spermidine synthase 3	LOC_Os02g15550.2	spermidine synthase, putative, expressed
Sevir.1G014500	7.02994	4.23046	10.5447	10.352	3.02695	5.29427	7.19976	6.16244	2.94735	13.1707	9.61241	5.81637	6.35832	12.0142	5.39799	5.3324	9.26653	9.33673	6.07349	7.07541	10.9087	16.06	17.7169	13.1299	4.62624	6.12103	8.28578	15.4472	14.384	10.3925	4.96366	10.733	18.864	11.9093	14.1771	23.4647	4.27035	6.91323	8.7493	8.9939	Sevir.1G014500.1	(1 of 2) K14847 - ribosome production factor 2 (RPF2)	AT3G23620.1		Ribosomal RNA processing Brix domain protein	LOC_Os01g33030.1	Brix domain containing protein, putative, expressed
Sevir.1G014600	0.843593	2.27794	0.702982	1.08969	0.825533	0.588253	0	0	0.535882	0.77475	0.758875	1.29253	0.70648	0.819153	0.809699	0.296244	0	1.81548	0.289214	0.566033	1.26845	0.243333	0.485394	0.495468	0.440595	0.204034	0.887762	0.321817	0.4495	0.966746	0.522491	0.685083	1.19771	1.89467	0.248721	0.30083	2.77573	4.50863	3.3187	0.333107	NA	NA	NA	NA	NA	NA	NA
Sevir.1G014700	0	0	0	0	0	0	0	0	0	0	0	0	0	0	0	0	0	0	0	0	0	0	0	0	0	0	0	0	0	0	0	0	0	0	0	0	0	0	0	0	NA	NA	NA	NA	NA	NA	NA
Sevir.1G014800	0.562396	1.30168	0	0.544844	0.275178	0.588253	0	0	1.33971	0.25825	0.505916	1.29253	0	0	0	0.592489	0.500894	1.55612	0.289214	0.849049	0.50738	0.486666	0.485394	0	0	0	0.295921	0	0	0	1.04498	0.228361	0	1.35333	0.746162	0.30083	0.213518	0	0	0.333107	Sevir.1G014800.1	(1 of 47) PF03140 - Plant protein of unknown function (DUF247)	AT3G50160.1		Plant protein of unknown function (DUF247)	LOC_Os02g15500.1	plant protein of unknown function domain containing protein, expressed
Sevir.1G014900	0	0	0	0	0	0	0	0	0	0	0	0	0	0	0	0	0	0	0	0	0	0	0	0	0	0	0	0	0	0	0	0	0	0	0	0	0	0	0	0	NA	NA	NA	NA	NA	NA	NA
Sevir.1G015000	0	0	0	0	0	0	0	0	0	0	0	0	0	0	0	0	0	0	0	0	0	0	0	0	0	0	0	0	0	0	0	0	0	0	0	0	0	0	0	0	NA	NA	NA	NA	NA	NA	NA
Sevir.1G015100	0.562396	0.97626	0	0	1.10071	1.76476	0.863971	1.54061	0.267941	0.77475	0.758875	0	0.235493	0	0	0.592489	0.250447	0	0	0.283016	0.25369	0	0	0.247734	0	0	0.887762	0.643635	0.4495	0.725059	0	0.456722	0	1.08267	0.497441	0.60166	0.640553	1.2023	0	0.999322	Sevir.1G015100.1	(1 of 47) PF03140 - Plant protein of unknown function (DUF247)	AT3G50170.1		Plant protein of unknown function (DUF247)	LOC_Os05g15230.1	plant protein of unknown function domain containing protein, expressed
Sevir.1G015200	0	0	0	0	0	0	0	0	0	0	0	0	0	0	0	0	0	0	0	0	0	0	0	0	0	0	0	0	0	0	0	0	0	0	0	0	0	0	0	0	Sevir.1G015200.1	(1 of 1) PTHR31989:SF48 - PROTEIN SOMBRERO	AT1G79580.3	ANAC033,SMB	NAC (No Apical Meristem) domain transcriptional regulator superfamily protein	LOC_Os02g15340.1	no apical meristem protein, putative, expressed
Sevir.1G015250	0	0	0	0	0.550355	1.76476	0.57598	0	0	0.5165	0.252958	0	0.470986	0	1.0796	0.888733	1.00179	1.03741	1.15686	0.566033	0.25369	0	0	0.247734	0	0.204034	0.591841	0.965452	0.22475	0.725059	0.783736	0.456722	0.299428	1.624	0.497441	0	0.213518	0.300575	0.6034	0.999322	NA	NA	NA	NA	NA	NA	NA
Sevir.1G015300	223.271	143.185	193.32	228.289	134.837	153.534	201.017	85.889	71.0044	91.6787	74.6227	83.0448	138.705	160.008	138.998	123.534	205.867	188.291	179.023	181.414	110.102	136.266	128.387	104.544	166.104	173.837	110.97	147.714	150.358	145.737	120.695	120.118	76.3541	97.9813	101.229	79.7199	117.862	110.011	96.5441	127.247	Sevir.1G015300.6	(1 of 1) PTHR22936//PTHR22936:SF4 - RHOMBOID-RELATED // RHOMBOID FAMILY PROTEIN	AT5G38510.1		Rhomboid-related intramembrane serine protease family protein	LOC_Os02g22100.7	OsRhmbd6 - Putative Rhomboid homologue, expressed
Sevir.1G015400	1.12479	3.2542	2.10894	2.17937	1.10071	3.52952	3.16789	2.69607	0.803823	0.5165	1.77071	0.323131	0.941973	1.0922	1.0796	1.18498	3.7567	1.03741	2.31371	2.54715	0	0.729999	0.970789	1.73414	1.32178	3.67262	5.03065	3.21817	1.12375	0.966746	2.08996	1.82689	1.49714	1.624	3.48209	4.81328	2.56221	4.20805	3.6204	2.99797	Sevir.1G015400.2	(1 of 40) PF05678 - VQ motif (VQ)				LOC_Os02g15280.1	VQ domain containing protein, putative, expressed
Sevir.1G015450	0	0	0	0	0	0	0	0	0	0	0	0	0	0	0	0	0	0	0	0	0	0	0	0	0	0	0	0	0	0	0	0	0	0	0	0	0	0	0	0	Sevir.1G015450.1	(1 of 2) PTHR11693:SF21 - ATP SYNTHASE GAMMA CHAIN 1, CHLOROPLASTIC-RELATED	AT4G04640.1	ATPC1	ATPase, F1 complex, gamma subunit protein	LOC_Os07g32880.1	ATP synthase gamma chain, putative, expressed
Sevir.1G015500	2.53078	0.65084	0.702982	1.63453	1.65107	0.294126	2.01593	1.15546	1.60765	3.35725	1.51775	1.29253	3.5324	0.273051	2.4291	2.36996	3.00536	1.29677	2.31371	3.11318	1.26845	5.10999	2.42697	3.22054	1.10149	2.04034	1.4796	2.57454	2.697	3.14192	2.35121	4.1105	2.69485	5.14266	3.23337	3.30913	1.49462	3.90748	3.9221	2.99797	Sevir.1G015500.1	(1 of 1) PTHR10159//PTHR10159:SF335 - DUAL SPECIFICITY PROTEIN PHOSPHATASE // SUBFAMILY NOT NAMED	AT4G18593.1		dual specificity protein phosphatase-related	LOC_Os02g15270.1	tyrosine-protein phosphatase YVH1, putative, expressed
Sevir.1G015600	0	0	0	0	0.275178	0	0	0	0	0.77475	0	0.323131	0	0.273051	0	0.296244	0	0.259354	0	0	0	0	0	0	0	0	0	0	0	0	0	0.228361	0	0	0	0.30083	0	0.300575	0.6034	0	NA	NA	NA	NA	NA	NA	NA
Sevir.1G015650	0	0	0	0	0	0	0	0	0	0	0	0	0	0	0	0	0	0	0	0	0	0	0	0	0	0	0	0	0	0	0	0	0	0	0	0	0	0	0	0	NA	NA	NA	NA	NA	NA	NA
Sevir.1G015700	0	0	0	0	0	0.294126	0.28799	0	0	0	0	0	0	0	0	0	0	0	0	0	0	0.243333	0	0	0	0	0	0	0	0	0	0	0	17.3227	0	0	0	0	0	0.999322	Sevir.1G015700.1	(1 of 1) PTHR23241//PTHR23241:SF54 - LATE EMBRYOGENESIS ABUNDANT PLANTS LEA-RELATED // LATE EMBRYOGENESIS ABUNDANT (LEA) PROTEIN-RELATED	AT2G18340.1		late embryogenesis abundant domain-containing protein / LEA domain-containing protein	LOC_Os02g15250.1	late embryogenesis abundant domain-containing protein, putative, expressed
Sevir.1G015750	0	0	0	0	0	0	0	0	0	0	0	0	0	0	0	0	0	0	0	0	0	0	0	0	0	0	0	0	0	0	0	0	0	0	0	0	0	0	0	0	Sevir.1G015750.1	(1 of 3) KOG0617//KOG4579 - Ras suppressor protein (contains leucine-rich repeats) // Leucine-rich repeat (LRR) protein associated with apoptosis in muscle tissue	AT5G25930.1		Protein kinase family protein with leucine-rich repeat domain	LOC_Os02g13430.1	receptor-like protein kinase 5 precursor, putative, expressed
Sevir.1G015801	0	0	0	0	0	0	0	0	0	0	0	0	0	0	0	0	0	0	0	0	0	0	0	0	0	0	0	0	0.22475	0	0	0	0	0	0	0	0	0	0	0	Sevir.1G015801.1	(1 of 233) PF00560 - Leucine Rich Repeat (LRR_1)	AT5G25930.1		Protein kinase family protein with leucine-rich repeat domain	LOC_Os02g13430.1	receptor-like protein kinase 5 precursor, putative, expressed
Sevir.1G015851	0	0	0	0	0	0	0	0	0	0	0	0	0	0	0	0	0	0	0	0	0	0	0	0	0	0	0	0	0	0	0	0	0	0	0	0	0	0	0	0	Sevir.1G015851.1	(1 of 3) 2.7.10.1//2.7.10.2//2.7.11.1 - Receptor protein-tyrosine kinase / Receptor protein tyrosine kinase // Non-specific protein-tyrosine kinase / Cytoplasmic protein tyrosine kinase // Non-specific serine/threonine protein kinase / Threonine-specific protein kinase	AT4G34500.1		Protein kinase superfamily protein	LOC_Os02g13430.1	receptor-like protein kinase 5 precursor, putative, expressed
Sevir.1G015900	10.9667	12.366	9.84174	9.26234	22.5646	12.3533	17.5674	13.4803	16.6124	19.8852	20.4896	21.0035	17.8975	24.5746	9.17659	13.9235	14.025	14.0051	12.4362	11.6037	25.8764	17.2766	25.4832	23.287	14.5396	12.6501	15.6838	9.97634	14.8335	13.5344	7.83736	15.9853	30.2422	34.916	38.5517	28.8797	11.1029	17.4334	14.1799	10.9925	Sevir.1G015900.1	(1 of 1) PTHR22835//PTHR22835:SF213 - ZINC FINGER FYVE DOMAIN CONTAINING PROTEIN // SUBFAMILY NOT NAMED	AT5G45910.1		GDSL-like Lipase/Acylhydrolase superfamily protein	LOC_Os02g15230.1	GDSL-like lipase/acylhydrolase, putative, expressed
Sevir.1G016000	7.31114	4.55588	1.40596	7.08297	11.8326	5.88253	12.3836	5.77729	15.8085	20.66	17.4541	17.126	16.4845	10.922	8.63679	8.59109	21.5384	16.3393	12.4362	13.3018	20.5489	22.8733	20.3866	11.148	12.7772	15.7106	10.9491	15.4472	21.3513	20.5433	15.6747	11.6464	10.7794	23.8186	19.8977	24.0664	10.4624	10.8207	23.8343	17.3216	Sevir.1G016000.1	(1 of 3) PTHR22880:SF148 - TRANSCRIPTION FACTOR GTE2-RELATED	AT1G06230.2	GTE4	global transcription factor group E4	LOC_Os02g15220.2	bromodomain containing protein, expressed
Sevir.1G016200	0	0	0	0	0	0	0	0	0	0	0	0	0	0	0	0	0	0	0	0	0	0	0	0	0	0	0	0	0	0	0	0	0	0	0	0	0	0	0	0	NA	NA	NA	NA	NA	NA	NA
Sevir.1G016300	1.40599	0.32542	0	0	0.550355	2.05888	1.15196	2.31091	0.803823	2.84075	2.78254	0.323131	2.59043	4.91492	1.6194	1.77747	1.50268	1.55612	2.0245	1.6981	1.77583	2.43333	4.61125	1.98187	1.32178	1.22421	2.07145	2.89636	1.12375	1.93349	2.8737	0.913445	2.69485	2.16533	3.23337	3.30913	1.2811	1.80345	1.5085	0.999322	Sevir.1G016300.1	(1 of 1) KOG1474 - Transcription initiation factor TFIID, subunit BDF1 and related bromodomain proteins	AT1G06230.2	GTE4	global transcription factor group E4	LOC_Os02g15220.2	bromodomain containing protein, expressed
Sevir.1G016400	0	0	0	0	0	0	0	0	0	0	0	0	0	0	0	0	0	0	0	0	0	0	0	0	0	0	0	0	0	0	0	0	0	0	0	0	0	0	0	0	NA	NA	NA	NA	NA	NA	NA
Sevir.1G016500	0	0	0	0	0	0	0	0	0	0	0	0	0	0	0	0	0	0	0	0	0	0	0	0	0	0	0	0	0	0	0	0	0	0	0	0	0	0	0	0	Sevir.1G016500.1	(1 of 15) 2.3.1.196 - Benzyl alcohol O-benzoyltransferase	AT5G17540.1		HXXXD-type acyl-transferase family protein	LOC_Os10g01660.1	transferase family protein, putative, expressed
Sevir.1G016600	2388.78	2492.72	2411.23	2383.15	2332.68	2478.9	2043.58	1964.28	2651.28	1782.7	2343.15	2972.49	2270.63	2134.99	2270.4	2199.32	2097.49	2421.33	2352.47	1971.49	2814.69	2610.96	2581.09	3083.05	2769.14	2057.48	2383.94	1840.47	1904.31	1928.9	2340.5	2029.67	3338.02	2311.76	2976.19	2535.09	2033.54	2141	1845.8	2126.89	Sevir.1G016600.2	(1 of 1) K02636 - cytochrome b6-f complex iron-sulfur subunit (petC)	AT4G03280.1	PETC,PGR1	photosynthetic electron transfer C	LOC_Os07g37030.1	cytochrome b6-f complex iron-sulfur subunit, chloroplast precursor, putative, expressed
Sevir.1G016700	0	0	0	0	0	0	0	0	0	0	0	0	0	0	0	0	0	0	0	0	0	0	0	0	0	0	0	0	0	0	0	0	0	0	0	0	0	0	0	0	NA	NA	NA	NA	NA	NA	NA
Sevir.1G016800	0	0	0	0.544844	0.275178	0	0	0	0.267941	0	0.252958	0	0	0.273051	0.2699	0	1.25223	0.259354	1.15686	0.283016	0	0.243333	0.242697	0	0.220297	0.204034	0.591841	2.57454	0.22475	0.483373	0.783736	0.456722	0	1.624	0.497441	1.50415	0.85407	2.4046	0.905101	1.66554	Sevir.1G016800.2	(1 of 1) PTHR14155//PTHR14155:SF91 - RING FINGER DOMAIN-CONTAINING // SUBFAMILY NOT NAMED	AT2G20030.1		RING/U-box superfamily protein	LOC_Os02g15120.1	RING-H2 finger protein, putative, expressed
Sevir.1G016850	0	0	0	0	0	0	0	0	0	0	0	0	0	0	0	0	0	0	0	0	0	0	0	0	0	0	0	0	0	0	0	0	0	0	0	0	0	0	0	0	NA	NA	NA	NA	NA	NA	NA
Sevir.1G016900	0	0	0	0	0	0.294126	0	0	0	0	0	0	0	0	0	0	0	0	0	0	0	0	0	0	0	0	0	0	0.22475	1.20843	2.8737	0.228361	0.598856	1.35333	0.248721	0.60166	0	0.901726	0.3017	0.333107	Sevir.1G016900.1	(1 of 2) PTHR14155//PTHR14155:SF137 - RING FINGER DOMAIN-CONTAINING // SUBFAMILY NOT NAMED	AT4G40070.1		RING/U-box superfamily protein	LOC_Os02g15110.1	zinc finger, C3HC4 type domain containing protein, expressed
Sevir.1G017000	0	0	0	0	0	0	0	0	0	0	0	0	0	0	0	0	0	0	0	0	0	0	0	0	0	0	0	0	0	0	0	0	0	0	0	0	0	0	0	0	Sevir.1G017000.1	(1 of 5) K19038 - E3 ubiquitin-protein ligase ATL41 [EC:6.3.2.19] (ATL41)	AT3G16720.1	ATL2,TL2	TOXICOS EN LEVADURA 2	LOC_Os02g15100.1	zinc finger, C3HC4 type domain containing protein, expressed
Sevir.1G017100	0	0	0	0	0	0	0	0	0	0	0	0	0	0	0	0	0	0	0	0	0	0	0	0	0	0	0	0	0	0	0	0	0	0	0	0	0	0	0	0	Sevir.1G017100.1	(1 of 11) PTHR14155//PTHR14155:SF146 - RING FINGER DOMAIN-CONTAINING // SUBFAMILY NOT NAMED	AT4G15975.1		RING/U-box superfamily protein	LOC_Os02g15060.1	zinc finger, C3HC4 type domain containing protein, expressed
Sevir.1G017150	0	0	0	0	0	0	0	0	0	0	0	0	0	0	0	0	0	0	0	0	0	0	0	0	0	0	0	0	0	0	0	0	0	0	0	0	0	0	0	0	NA	NA	NA	NA	NA	NA	NA
Sevir.1G017200	0	0	0	0	0	0	0	0	0	0	0	0	0	0	0	0	0	0	0	0	0	0	0	0	0	0	0	0	0	0	0	0	0	0	0	0	0	0	0	0	Sevir.1G017200.1	(1 of 2) PTHR14155//PTHR14155:SF137 - RING FINGER DOMAIN-CONTAINING // SUBFAMILY NOT NAMED	AT4G10150.1		RING/U-box superfamily protein	LOC_Os06g34620.1	Zinc finger, C3HC4 type domain containing protein, expressed
Sevir.1G017400	0	0	0	0	0	0	0	0	0	0	0	0	0	0	0	0	0	0	0	0	0	0	0	0	0	0	0	0	0	0	0	0	0	0	0	0	0	0	0	0	Sevir.1G017400.1	(1 of 11) PTHR14155//PTHR14155:SF146 - RING FINGER DOMAIN-CONTAINING // SUBFAMILY NOT NAMED	AT5G66070.2		RING/U-box superfamily protein	LOC_Os06g34400.1	zinc finger, C3HC4 type domain containing protein, expressed
Sevir.1G017500	0	0	0	0	0	0	0	0	0	0	0	0	0	0	0	0	0	0	0	0	0	0	0	0	0	0	0	0	0	0	0	0	0	0	0	0	0	0	0	0	Sevir.1G017500.1	(1 of 11) PTHR14155//PTHR14155:SF146 - RING FINGER DOMAIN-CONTAINING // SUBFAMILY NOT NAMED	AT4G40070.1		RING/U-box superfamily protein	LOC_Os02g15020.1	zinc finger, C3HC4 type domain containing protein, expressed
Sevir.1G017600	1.12479	0.32542	0.702982	0.544844	0	0	0	0	0	0.25825	0.252958	0	0	0.546102	0	0	0.500894	0.518707	0.578428	1.13207	0.25369	0.243333	0	1.23867	0	0.816137	0	0.321817	1.12375	2.41686	1.04498	0.913445	1.19771	1.624	2.23849	2.40664	2.34869	1.50288	1.2068	1.99864	Sevir.1G017600.1	(1 of 1) PTHR11732//PTHR11732:SF263 - ALDO/KETO REDUCTASE // SUBFAMILY NOT NAMED	AT1G04420.1		NAD(P)-linked oxidoreductase superfamily protein	LOC_Os11g42540.1	oxidoreductase, aldo/keto reductase family protein, putative, expressed
Sevir.1G017700	0	0	0	0	0	0	0	0	0	0	0	0	0	0	0	0	0	0	0	0	0	0	0	0	0	0	0	0	0	0	0	0	0	0	0	0	0	0	0	0.333107	Sevir.1G017700.1	(1 of 6) PTHR14155//PTHR14155:SF165 - RING FINGER DOMAIN-CONTAINING // SUBFAMILY NOT NAMED	AT4G40070.1		RING/U-box superfamily protein	LOC_Os02g15010.1	zinc finger, C3HC4 type domain containing protein, expressed
Sevir.1G017800	0	0	0	0	0	0	0	0	0	0	0	0	0	0	0	0	0	0	0	0	0	0	0	0	0	0	0	0	0	0	0	0	0	1.624	0	0	0	0	0	0	NA	NA	NA	NA	NA	NA	NA
Sevir.1G017900	0	0	0	0	0	0	0	0	0	0	0	0	0	0	0	0	0.250447	0	0	0	0	0	0	0	0	0	0	0	0	0	0	0	0	0	0	0	0	0	0	0	Sevir.1G017900.1	(1 of 6) PTHR14155//PTHR14155:SF165 - RING FINGER DOMAIN-CONTAINING // SUBFAMILY NOT NAMED	AT4G40070.1		RING/U-box superfamily protein	LOC_Os02g15010.1	zinc finger, C3HC4 type domain containing protein, expressed
Sevir.1G018000	0	0	0	0	0	0	0	0	0	0	0	0	0	0	0	0	0	0	0	0	0	0	0	0	0	0	0	0	0	0	0	0	0	0	0	0	0	0	0	0	Sevir.1G018000.1	(1 of 4) PTHR14155//PTHR14155:SF130 - RING FINGER DOMAIN-CONTAINING // SUBFAMILY NOT NAMED	AT4G40070.1		RING/U-box superfamily protein	LOC_Os01g11500.1	zinc finger, C3HC4 type domain containing protein, expressed
Sevir.1G018100	0	0	0	0	0	0	0	0	0	0	0	0	0	0	0	0	0	0	0	0	0	0	0	0	0	0	0	0	0	0	0	0	0	0	0	0	0	0	0	0	Sevir.1G018100.1	(1 of 9) PF11145 - Protein of unknown function (DUF2921) (DUF2921)	AT1G52780.1		Protein of unknown function (DUF2921)	LOC_Os07g39250.1	expressed protein
Sevir.1G018200	0	0	0	0	0	0	0	0	0	0	0	0	0	0	0	0	0	0	0	0	0	0	0	0	0	0	0	0	0	0	0	0	0	0	0	0	0	0	0	0	Sevir.1G018200.1	(1 of 4) PTHR14155//PTHR14155:SF130 - RING FINGER DOMAIN-CONTAINING // SUBFAMILY NOT NAMED	AT1G35330.1		RING/U-box superfamily protein	LOC_Os02g15000.1	zinc finger, C3HC4 type domain containing protein, expressed
Sevir.1G018300	0	0	0	0	0	0	0	0	0	0	0	0	0	0	0	0	0	0	0	0	0	0	0	0	0	0	0	0	0	0	0	0	0	0	0	0	0	0	0	0	Sevir.1G018300.1	(1 of 6) PTHR14155//PTHR14155:SF165 - RING FINGER DOMAIN-CONTAINING // SUBFAMILY NOT NAMED	AT5G27420.1	ATL31,CNI1	carbon/nitrogen insensitive 1	LOC_Os06g34870.1	Zinc finger, C3HC4 type domain containing protein, expressed
Sevir.1G018400	0	0	0	0	0	0	0	0	0	0	0	0	0	0	0	0	0	0	0	0	0	0	0	0	0	0	0	0	0	0	0	0	0	0.270666	0	0	0	0	0	0	Sevir.1G018400.1	(1 of 9) PF11145 - Protein of unknown function (DUF2921) (DUF2921)	AT1G52780.1		Protein of unknown function (DUF2921)	LOC_Os07g39250.1	expressed protein
Sevir.1G018500	0	0	0	0	0	0	0	0	0	0	0	0	0	0	0	0	0	0	0	0	0	0	0	0	0	0	0	0	0	0	0	0	0	0	0	0	0	0	0	0	Sevir.1G018500.1	(1 of 6) PTHR14155//PTHR14155:SF165 - RING FINGER DOMAIN-CONTAINING // SUBFAMILY NOT NAMED	AT4G40070.1		RING/U-box superfamily protein	LOC_Os02g15000.1	zinc finger, C3HC4 type domain containing protein, expressed
Sevir.1G018600	0	0	0	0	0	0	0	0	0	0	0	0	0	0	0	0	0	0	0	0	0	0	0	0	0	0	0	0	0	0	0	0	0	0	0	0	0	0	0	0	Sevir.1G018600.1	(1 of 4) PTHR14155//PTHR14155:SF130 - RING FINGER DOMAIN-CONTAINING // SUBFAMILY NOT NAMED	AT5G27420.1	ATL31,CNI1	carbon/nitrogen insensitive 1	LOC_Os06g34620.1	Zinc finger, C3HC4 type domain containing protein, expressed
Sevir.1G018700	0	0	0	0	0	0	0	0	0	0	0	0	0	0	0	0	0	0	0	0	0	0	0.242697	0	0	0	0	0.321817	0	0	0	0	0	0	0.248721	0	0	0	0	0	NA	NA	NA	NA	NA	NA	NA
Sevir.1G018800	0	0	0.702982	0	0	0	0	0.385152	0.535882	0	0	0	0.235493	0.273051	0	0	0	0.259354	0	0	0	0	0	0	0	0	0.295921	0.321817	0.674251	0	0	0.228361	1.49714	0.541333	0.248721	0.30083	0.213518	0.901726	0.3017	0.666215	Sevir.1G018800.1	(1 of 5) PTHR22814//PTHR22814:SF33 - COPPER TRANSPORT PROTEIN ATOX1-RELATED // HEAVY METAL TRANSPORT/DETOXIFICATION DOMAIN-CONTAINING PROTEIN	AT3G06130.1		Heavy metal transport/detoxification superfamily protein	LOC_Os11g05010.2	heavy-metal-associated domain-containing protein, putative, expressed
Sevir.1G018900	0	0.32542	0.702982	0	0.275178	0	0.28799	0.244523	0	0.5165	0.252958	0	0	0	0	0	0	0.259354	0.289214	0	0.25369	0	0	0	0	0.408069	0.295921	0	0	0.241686	0.522491	0.68508	0.598856	0.541333	0	0	0.427035	0.601151	0	0.666215	Sevir.1G018900.1	(1 of 2) K03123 - transcription initiation factor TFIIA small subunit (TFIIA2, GTF2A2, TOA2)	AT4G24440.1		transcription initiation factor IIA gamma chain / TFIIA-gamma (TFIIA-S)	LOC_Os01g73890.1	transcription initiation factor IIA gamma chain, putative, expressed
Sevir.1G019000	5.62395	4.55588	7.7328	3.26906	3.02695	7.35316	3.45588	4.3773	4.82294	5.93975	4.80621	8.07829	7.53578	2.73051	4.0485	9.47982	5.25938	8.81802	3.75978	2.26413	8.11809	9.24665	7.03822	12.139	6.82922	4.08069	4.73473	10.2982	7.41676	7.97565	8.09861	7.53592	13.1748	7.308	6.21802	10.8299	9.18125	9.61841	6.9391	8.66079	Sevir.1G019000.1	(1 of 1) PTHR24031:SF228 - PROTEIN Y54G11A.3	AT5G19210.2		P-loop containing nucleoside triphosphate hydrolases superfamily protein	LOC_Os01g73900.1	DEAD-box ATP-dependent RNA helicase, putative, expressed
Sevir.1G019100	0	0	0	0	0	0	0	0	0	0	0	0	0	0	0	0	0	0	0	0	0	0	0	0	0	0	0	0	0	0	0	0	0	0	0	0	0	0	0	0	NA	NA	NA	NA	NA	NA	NA
Sevir.1G019201	0	0	0	0	0	0	0	0	0	0	0	0	0	0	0	0	0	0	0	0	0	0	0	0	0	0	0	0	0	0	0	0	0	0	0	0	0	0	0	0	NA	NA	NA	NA	NA	NA	NA
Sevir.1G019300	0.562396	0	0.702982	0.544844	0.825533	0	0	1.15546	2.41147	0.25825	0.758875	1.29253	0	0	0.2699	0	0.500894	1.03741	0.578428	0	1.77583	0.243333	0.242697	0.990936	0.660892	1.63227	1.77552	0.643635	0.22475	0.241686	0	0.228361	0.898283	0.811999	1.74104	2.40664	1.06759	1.2023	1.2068	1.99864	Sevir.1G019300.1	(1 of 180) KOG0156 - Cytochrome P450 CYP2 subfamily	AT5G06900.1	CYP93D1	cytochrome P450, family 93, subfamily D, polypeptide 1	LOC_Os04g01140.1	cytochrome P450 93A2, putative, expressed
Sevir.1G019400	1.68719	4.23046	9.84174	7.08297	6.05391	4.70602	3.16789	3.08122	20.0956	31.5065	17.96	18.4185	6.12282	4.64187	5.93779	5.03615	6.76206	2.85289	3.75978	5.0943	13.953	15.5733	18.445	17.5891	6.16833	5.30489	3.84697	6.11453	8.31576	7.49228	4.44117	6.62247	11.3783	29.5026	17.9079	23.4647	5.12442	3.90748	7.2408	7.66147	Sevir.1G019400.1	(1 of 2) PTHR10891//PTHR10891:SF633 - EF-HAND CALCIUM-BINDING DOMAIN CONTAINING PROTEIN // SUBFAMILY NOT NAMED	AT1G53210.1		sodium/calcium exchanger family protein / calcium-binding EF hand family protein	LOC_Os02g14980.1	calcium-binding EF hand family protein, putative, expressed
Sevir.1G019500	0	0	0	0	0.275178	0.294126	0	0.385152	0.267941	0	0.252958	0	0	0	0	0	0.500894	0	0	0	0	0	0.242697	0.247734	0	0	0	0	0.4495	0.241686	0	0	0.598856	0.270666	0.497441	0	0.213518	0.601151	0	0	Sevir.1G019500.1	(1 of 2) PTHR13301//PTHR13301:SF50 - X-BOX TRANSCRIPTION FACTOR-RELATED // SUBFAMILY NOT NAMED	AT3G58120.1	ATBZIP61,BZIP61	Basic-leucine zipper (bZIP) transcription factor family protein	LOC_Os02g14910.1	bZIP transcription factor family protein, putative, expressed
Sevir.1G019600	5.62395	0.65084	0	2.72422	1.10071	1.1765	3.45588	1.15546	1.87559	1.29125	2.52958	0.646263	1.41296	1.36526	0.2699	1.48122	0.751341	1.81548	2.0245	0.283016	5.32749	0.486666	1.69888	0.247734	0.660892	0.204034	0.591841	1.28727	1.3485	0.241686	0.783736	0.456722	1.19771	4.33066	1.98977	0.30083	0.427035	0.601151	1.5085	0.333107	Sevir.1G019600.1	(1 of 1) PTHR12741:SF22 - CALLOSE SYNTHASE 8-RELATED	AT3G14570.1	ATGSL04,atgsl4,gsl04	glucan synthase-like 4	LOC_Os02g14900.1	1,3-beta-glucan synthase component domain containing protein, expressed
Sevir.1G019700	4.21797	5.53214	0.702982	1.63453	6.60426	3.52952	3.45588	3.85152	3.48324	3.099	4.55325	2.26192	4.70986	1.63831	2.4291	1.18498	5.50983	2.85289	3.47057	5.0943	5.07381	5.59666	4.12585	3.96374	3.30446	1.63227	2.66329	5.79271	2.697	2.41686	1.56747	2.05525	2.99428	4.33066	2.23849	2.40664	4.9109	2.4046	0.905101	1.99864	NA	NA	NA	NA	NA	NA	NA
Sevir.1G019800	35.4309	32.2166	35.1491	27.2422	28.8936	35.5893	32.2549	39.2855	34.0285	45.7102	29.3432	41.0377	33.6755	27.032	33.1977	33.7719	35.5635	37.8656	34.9949	32.2639	37.0388	40.1499	55.0923	44.0966	43.6189	44.2754	37.286	45.0544	50.1193	58.7298	38.1418	41.7901	57.7896	56.5693	53.2262	56.2552	37.5791	29.757	33.7904	29.9797	Sevir.1G019800.1	(1 of 1) K04798 - prefoldin beta subunit (pfdB, PFDN6)	AT1G29990.1	PFD6	prefoldin 6	LOC_Os02g14860.1	prefoldin subunit, putative, expressed
Sevir.1G019900	0	0	0	0	0	0	0	0	0	0	0	0	0	0	0	0	0	0	0	0	0.25369	0	0	0	0	0	0	0	0	0	0	0	0	0.270666	0	0	0	0	0	0	NA	NA	NA	NA	NA	NA	NA
Sevir.1G020000	0	0	0	0	0	0	0	0	0	0	0	0	0	0	0	0	0	0	0	0	0	0	0	0	0	0	0	0	0	0	0	0	0	0	0	0	0	0	0	0	NA	NA	NA	NA	NA	NA	NA
Sevir.1G020050	0.281198	0	0	0	0	0	0	0	0	0	0	0	0	0	0	0	0	0	0	0	0	0	0	0	0	0	0	0	0	0	0	0	0	0	0	0	0	0	0	0	NA	NA	NA	NA	NA	NA	NA
Sevir.1G020100	15.7471	12.0405	22.4954	14.1659	5.50355	6.17665	10.6556	2.69607	2.67941	3.87375	3.28846	3.23131	7.53578	12.5603	10.5261	9.77606	11.2701	6.7432	6.36271	9.62256	3.55166	7.54332	4.36855	4.21148	10.1337	8.97751	10.6531	7.07998	4.495	3.14192	3.91868	3.19706	2.69485	2.70667	1.49232	3.30913	5.12442	2.4046	6.9391	7.32836	Sevir.1G020100.1	(1 of 2) PTHR10217//PTHR10217:SF520 - VOLTAGE AND LIGAND GATED POTASSIUM CHANNEL // SUBFAMILY NOT NAMED	AT5G46240.1	KAT1	potassium channel in Arabidopsis thaliana 1	LOC_Os02g14840.1	potassium channel KAT1, putative, expressed
Sevir.1G020200	0	0	0	0	0	0	0	0.385152	0	0	0.252958	0	0.470986	0	0	0	0.250447	0.518707	0	0.566033	0	0	0	0	0	0	0	0	0	0	0	0	0	0	0	0	0.213518	0	0	0	NA	NA	NA	NA	NA	NA	NA
Sevir.1G020250	0	0	0	0	0	0	0	0	0	0	0.252958	0	0	0	0.2699	0	0	0	0	0	0	0	0	0	0	0	0	0	0	0	0	0	0	0	0	0	0	0	0	0	Sevir.1G020250.1	(1 of 1) PF12507 - Human Cytomegalovirus UL139 protein (HCMV_UL139)	AT2G34580.2			LOC_Os02g14710.1	expressed protein
Sevir.1G020300	4.78036	4.23046	5.62385	7.08297	4.12766	6.47078	4.60784	0.770305	4.28706	2.84075	3.54142	3.55445	4.47437	4.36881	5.39799	5.3324	3.25581	5.96513	6.07349	3.11318	5.58118	4.37999	4.85395	5.45015	2.86387	4.48876	4.43881	5.47089	4.71975	1.93349	2.8737	3.42542	4.19199	8.66133	5.22314	6.0166	6.61904	9.61841	5.4306	8.32768	Sevir.1G020300.1	(1 of 2) KOG2789 - Putative Zn-finger protein	AT1G78420.1		RING/U-box superfamily protein	LOC_Os02g14720.1	expressed protein
Sevir.1G020400	12.9351	7.81008	5.62385	10.352	9.63121	7.05903	10.9436	5.39213	11.7894	11.363	11.889	4.52384	9.89072	8.46458	10.5261	5.3324	16.5295	12.449	13.5931	16.1319	16.7436	17.7633	16.2607	13.3776	7.71041	11.63	9.46946	12.2291	9.43951	5.55879	10.1886	7.76428	11.9771	14.0747	8.95394	8.42324	10.4624	14.4276	12.3697	13.3243	Sevir.1G020400.7	(1 of 2) PTHR24006:SF503 - TRAF-LIKE FAMILY PROTEIN-RELATED	AT1G17110.1	UBP15	ubiquitin-specific protease 15	LOC_Os02g14730.1	ubiquitin carboxyl-terminal hydrolase family protein, expressed
Sevir.1G020500	29.2446	25.0573	32.3372	24.518	39.9007	51.178	33.4069	77.8008	121.913	66.112	64.7573	37.1601	46.8631	48.6031	53.9799	52.139	27.7996	26.4541	24.8724	33.3959	59.6172	40.1499	30.0945	66.8882	41.4159	52.8449	33.439	49.238	33.263	19.0932	24.5571	27.8601	27.2479	44.1186	49.9929	22.2614	38.4332	34.2656	33.4887	35.9756	Sevir.1G020500.1	(1 of 2) PF00076//PF07145 - RNA recognition motif. (a.k.a. RRM, RBD, or RNP domain) (RRM_1) // Ataxin-2 C-terminal region (PAM2)	AT3G14450.1	CID9	CTC-interacting domain 9	LOC_Os02g14760.1	CID11, putative, expressed
Sevir.1G020600	3.93677	13.3422	12.6537	7.08297	4.9532	6.17665	7.19976	1.15546	4.28706	3.6155	3.79437	4.84697	3.76789	3.82271	7.28729	2.96244	6.26117	2.59354	2.0245	7.07541	4.05904	4.86666	9.2225	6.93655	3.30446	2.04034	3.55105	10.9418	4.71975	3.6253	3.13495	1.59853	7.18627	24.36	3.23337	9.0249	3.6298	5.41036	8.14591	12.6581	Sevir.1G020600.1	(1 of 1) PTHR30523//PTHR30523:SF10 - PHOSPHOENOLPYRUVATE CARBOXYLASE // SUBFAMILY NOT NAMED	AT3G14940.1	ATPPC3,PPC3	phosphoenolpyruvate carboxylase 3	LOC_Os02g14770.3	phosphoenolpyruvate carboxylase, putative, expressed
Sevir.1G020700	0	0	0	0	0	0	0	0	0	0	0	0	0	0	0	0	0	0	0	0	0	0	0	0	0	0	0	0	0	0	0	0	0	0	0	0	0	0	0	0	NA	NA	NA	NA	NA	NA	NA
Sevir.1G020800	0	0	0	0	0	0	0	0	0	0	0	0	0	0	0	0	0	0	0	0	0	0	0	0	0	0	0	0	0	0	0	0	0	0	0	0	0	0	0	0	NA	NA	NA	NA	NA	NA	NA
Sevir.1G020900	0	0	0	0	0	0	0	0	0	0	0	0	0	0	0	0	0	0	0	0	0	0	0	0	0	0	0	0	0	0	0	0	0	0	0	0	0	0	0	0	NA	NA	NA	NA	NA	NA	NA
Sevir.1G020950	0	0	0	0	0	0	0.28799	0	0	0.25825	0	0	0	0.273051	0	0	0	0	0	0	0	0	0	0	0	0	0.295921	0.321817	0	0	0	0	0	0	0	0.30083	0	0	0.3017	0	NA	NA	NA	NA	NA	NA	NA
Sevir.1G021000	0	0.32542	0	0	0	0	0	0	0	0	0	0.323131	0	0	0.2699	0	0.250447	0	0	0	0.25369	0	0	0	0	0	0	0.321817	0.22475	0	0	0.228361	0	0	0	0.30083	0	0	0	0.666215	NA	NA	NA	NA	NA	NA	NA
Sevir.1G021100	0	0	0	0	0	0	0	0	0.267941	0	0	0	0	0	0	0	0	0	0	0	0	0	0	0	0	0	0	0	0	0	0	0	0	0	0	0	0	0	0	0	Sevir.1G021100.1	(1 of 3) PTHR11926//PTHR11926:SF389 - GLUCOSYL/GLUCURONOSYL TRANSFERASES // SUBFAMILY NOT NAMED	AT4G01070.1	GT72B1,UGT72B1	UDP-Glycosyltransferase superfamily protein	LOC_Os02g14680.1	UDP-glucoronosyl and UDP-glucosyl transferase domain containing protein, expressed
Sevir.1G021200	0	0	0	0	0	0	0	0	0	0	0	0	0	0	0	0	0	0	0	0	0	0	0	0	0	0	0	0	0	0	0	0	0	0	0	0	0	0	0	0	Sevir.1G021200.1	(1 of 3) PTHR11926//PTHR11926:SF389 - GLUCOSYL/GLUCURONOSYL TRANSFERASES // SUBFAMILY NOT NAMED	AT4G01070.1	GT72B1,UGT72B1	UDP-Glycosyltransferase superfamily protein	LOC_Os02g14630.1	hydroquinone glucosyltransferase, putative, expressed
Sevir.1G021250	0	0	0	0	0	0	0	0	0	0	0	0	0	0	0	0	0	0	0	0	0	0	0	0	0	0	0	0	0	0	0	0	0	0	0	0	0	0	0	0	NA	NA	NA	NA	NA	NA	NA
Sevir.1G021300	0.562396	0.65084	2.81193	1.08969	0	0.588253	0.28799	0.385152	0.803823	0.5165	0	0.969394	0.235493	0.273051	0.809699	0	0.500894	0	1.44607	1.13207	0.50738	0.729999	1.21349	1.98187	0.220297	0.816137	1.18368	0.321817	0	1.20843	0.783736	1.37017	1.49714	0.270666	0	1.20332	0.427035	0.601151	0.3017	1.33243	Sevir.1G021300.1	(1 of 3) PTHR11926//PTHR11926:SF389 - GLUCOSYL/GLUCURONOSYL TRANSFERASES // SUBFAMILY NOT NAMED	AT4G01070.1	GT72B1,UGT72B1	UDP-Glycosyltransferase superfamily protein	LOC_Os02g14570.1	hydroquinone glucosyltransferase, putative, expressed
Sevir.1G021400	10.1231	6.83382	7.7328	7.08297	4.67802	7.35316	3.74387	1.15546	8.03823	5.6815	9.35945	6.46263	6.35832	8.46458	11.8756	7.10986	8.51519	7.00255	9.54406	9.90558	5.58118	9.00332	11.1641	12.139	6.82922	6.73313	7.98986	14.16	8.54051	6.76722	3.65744	5.02395	5.98856	9.20266	5.72058	6.31743	8.5407	12.023	6.3357	7.99458	Sevir.1G021400.1	(1 of 1) PTHR23257//PTHR23257:SF435 - SERINE-THREONINE PROTEIN KINASE // MITOGEN ACTIVATED PROTEIN KINASE KINASE KINASE-LIKE PROTEIN	AT3G58640.2		Mitogen activated protein kinase kinase kinase-related	LOC_Os02g14530.1	protein kinase domain containing protein, expressed
Sevir.1G021500	1.12479	2.27794	0.702982	0.544844	1.65107	0.294126	1.72794	3.08122	0.535882	0.25825	1.26479	1.61566	0.470986	1.0922	0.809699	0	0.751341	0.259354	0.867642	2.83017	0.25369	1.70333	1.45618	2.97281	0.440595	0.816137	2.07145	2.25272	1.3485	0.241686	0	1.14181	0	0.270666	2.23849	0.30083	0.85407	1.50288	0.905101	0.666215	Sevir.1G021500.1	(1 of 250) PF00249 - Myb-like DNA-binding domain (Myb_DNA-binding)	AT2G38300.1		myb-like HTH transcriptional regulator family protein	LOC_Os02g14490.1	MYB family transcription factor, putative, expressed
Sevir.1G021600	0	0	0	0	0	0	0	0	0	0	0	0	0	0	0	0	0	0	0	0	0	0	0	0	0	0	0	0	0	0	0	0	0	0	0	0	0	0	0	0	NA	NA	NA	NA	NA	NA	NA
Sevir.1G021700	3.93677	6.18298	8.43578	7.08297	1.65107	2.64714	4.31985	0	2.41147	2.84075	3.79437	8.72455	1.17747	1.91136	2.699	2.96244	4.2576	1.81548	2.89214	2.54715	3.80535	6.56999	3.39776	2.97281	3.96535	2.85648	2.36736	3.86181	5.84351	1.69181	0.783736	2.51197	4.49142	6.22533	0.746162	5.41494	4.27035	3.30633	4.8272	2.99797	Sevir.1G021700.1	(1 of 4) PTHR27000:SF154 - LEUCINE-RICH REPEAT RECEPTOR-LIKE PROTEIN KINASE	AT5G45800.1	MEE62	Leucine-rich repeat protein kinase family protein	LOC_Os02g14480.1	receptor-like kinase, putative, expressed
Sevir.1G021800	0	0	0	0	0	0	0	0	0	0	0	0	0	0	0	0	0	0	0	0	0	0	0	0	0	0	0	0	0	0	0	0	0	0	0	0	0	0	0	0	Sevir.1G021800.1	(1 of 13) 2.1.1.37 - DNA (cytosine-5-)-methyltransferase / Type II DNA methylase	AT5G14620.1	DMT7,DRM2	domains rearranged methyltransferase 2	LOC_Os03g02010.4	DNA methyltransferase protein, putative, expressed
Sevir.1G021900	0	0	0	0	0	0	0	0	0	0	0	0	0	0	0	0	0	0	0	0	0	0	0	0	0	0	0	0	0	0	0	0	0	0	0	0	0	0	0	0	NA	NA	NA	NA	NA	NA	NA
Sevir.1G022000	0	0	0	0	0	0	0	0	0	0	0	0	0	0	0	0	0	0	0	0	0	0	0	0	0	0	0	0	0	0	0	0	0	0	0	0	0	0	0	0	Sevir.1G022000.1	(1 of 36) PF02701 - Dof domain, zinc finger (zf-Dof)	AT4G24060.1		Dof-type zinc finger DNA-binding family protein	LOC_Os02g15350.1	dof zinc finger domain containing protein, putative, expressed
Sevir.1G022100	0	0	0	0	0	0	0	0	0	0	0	0	0	0	0	0	0	0	0	0	0	0	0	0	0	0	0	0	0.22475	0	0.522491	0	0	0	0	0	0	0	0	0	NA	NA	NA	NA	NA	NA	NA
Sevir.1G022200	0	0	0	0	0	0	0	0	0	0	0	0	0	0	0	0	0	0	0	0	0	0	0	0	0	0	0	0	0	0	0	0	0	0	0	0	0	0	0	0	Sevir.1G022200.1	(1 of 313) PF08263 - Leucine rich repeat N-terminal domain (LRRNT_2)	AT2G36570.1		Leucine-rich repeat protein kinase family protein	LOC_Os12g05120.1	receptor kinase, putative, expressed
Sevir.1G022300	0	0	0	0	0	0	0	0	0	0	0	0	0	0	0	0	0	0	0	0	0	0	0	0	0	0	0	0	0	0	0	0	0	0	0	0	0	0	0	0	Sevir.1G022300.1	(1 of 159) 1.11.1.7 - Peroxidase / Lactoperoxidase	AT5G05340.1		Peroxidase superfamily protein	LOC_Os02g14460.1	peroxidase precursor, putative, expressed
Sevir.1G022400	0	0	0	0	0	0	0	0	0	0	0	0	0	0	0	0	0	0	0	0	0	0	0	0	0	0	0	0	0	0	0	0	0	0	0	0	0	0	0	0	Sevir.1G022400.1	(1 of 159) 1.11.1.7 - Peroxidase / Lactoperoxidase	AT5G05340.1		Peroxidase superfamily protein	LOC_Os02g14430.1	peroxidase precursor, putative, expressed
Sevir.1G022500	0	0	0	0	0	0	0	0	0	0	0	0	0	0	0	0	0	0	0	0	0	0	0	0	0	0	0	0	0	0	0	0	0	0	0	0	0	0	0	0	NA	NA	NA	NA	NA	NA	NA
Sevir.1G022600	0	0	0	0	0	0	0	0	0	0	0	0	0	0	0	0	0	0	0	0	0	0	0	0	0	0	0	0	0	0	0	0	0	0	0	0	0	0	0	0	Sevir.1G022600.1	(1 of 159) 1.11.1.7 - Peroxidase / Lactoperoxidase	AT5G06720.1	ATPA2,PA2	peroxidase 2	LOC_Os06g35520.1	peroxidase precursor, putative, expressed
Sevir.1G022700	62.4259	87.8634	53.4266	52.305	73.1972	98.5323	54.7181	88.585	50.3729	53.4577	74.8756	63.3338	73.2384	83.0075	89.3368	45.9179	104.937	121.896	85.6073	136.131	94.1191	83.2198	106.059	109.003	70.4951	109.158	58.5923	85.9252	85.6298	93.7743	72.8875	106.873	91.3255	64.148	88.2959	92.3548	76.2258	79.3519	76.9335	90.2721	Sevir.1G022700.2	(1 of 159) 1.11.1.7 - Peroxidase / Lactoperoxidase	AT5G05340.1		Peroxidase superfamily protein	LOC_Os02g14430.1	peroxidase precursor, putative, expressed
Sevir.1G022800	0	0	0	0	0	0	0	0.385152	0	0	0	0.323131	0	0	0	0	0	0	0	0	0	0	0	0.247734	0.220297	0	0	0	0.22475	0.241686	0.522491	0	0.598856	0.811999	0	0.90249	0	0	0	0.333107	NA	NA	NA	NA	NA	NA	NA
Sevir.1G022900	0	0	0	0	0	0	0	0	0.267941	0	0	0	0	0	0	0	0	0.518707	0	0	0	0	0	0	0	0	0	0	0	0	0	0	0	0	0	0	0	0	0	0	NA	NA	NA	NA	NA	NA	NA
Sevir.1G023000	0	0	0	0	0	0	0	0	0	0	0	0	0	0	0	0	0	0	0	0	0	0	0	0	0	0	0	0	0	0	0	0	0	0	0	0	0	0	0	0	Sevir.1G023000.1	(1 of 2) 2.5.1.79 - Thermospermine synthase	AT5G19530.1	ACL5	S-adenosyl-L-methionine-dependent methyltransferases superfamily protein	LOC_Os02g14190.1	spermidine synthase, putative, expressed
Sevir.1G023100	0	0	0	0	0	0	0	0	0	0	0	0	0	0	0	0	0	0	0	0	0	0	0	0	0	0	0	0	0	0	0	0	0	0.270666	0	0.30083	0	0	0	0	Sevir.1G023100.1	(1 of 159) 1.11.1.7 - Peroxidase / Lactoperoxidase	AT5G05340.1		Peroxidase superfamily protein	LOC_Os06g35490.1	peroxidase precursor, putative, expressed
Sevir.1G023200	0	0	0	0	0	0	0	0	0	0	0	0	0	0	0	0	0	0	0	0	0	0	0	0.247734	0	0	0	0	0	0	0	0	2.09599	1.624	4.22825	0	0	0.300575	0.3017	0	Sevir.1G023200.1	(1 of 159) 1.11.1.7 - Peroxidase / Lactoperoxidase	AT5G05340.1		Peroxidase superfamily protein	LOC_Os02g14170.1	peroxidase precursor, putative, expressed
Sevir.1G023300	29.2446	35.4708	18.9805	25.6076	70.7206	55.0016	36.5748	70.0977	68.8609	67.9197	67.0339	86.5992	27.0817	21.8441	20.7823	24.8845	39.0697	30.6037	33.2596	28.8677	89.299	67.1599	66.499	82.4954	17.4035	24.0761	23.6737	19.309	37.9828	52.446	35.5294	63.7128	87.4329	77.4106	95.26	91.1515	28.6114	22.8437	25.0411	18.9871	Sevir.1G023300.1	(1 of 159) 1.11.1.7 - Peroxidase / Lactoperoxidase	AT5G05340.1		Peroxidase superfamily protein	LOC_Os02g14160.1	peroxidase precursor, putative, expressed
Sevir.1G023401	0.843593	0.65084	0	0.544844	2.4766	1.1765	0.57598	0	0.267941	0.25825	0.252958	0.323131	0.941973	0	0	0.296244	0	0.518707	0.289214	0	1.01476	0.729999	0.728092	0.743202	0.220297	0.612103	0	0.643635	0	0	0	0.456722	0	2.16533	0	0	0.213518	0.901726	0	0.333107	NA	NA	NA	NA	NA	NA	NA
Sevir.1G023500	101.794	130.493	83.6548	92.0786	93.5604	136.18	91.8689	136.729	100.21	89.3545	77.4052	91.1231	108.562	99.1175	133.33	125.311	96.9229	91.2925	92.2592	107.546	80.4198	61.8065	60.1889	88.441	114.114	150.169	140.858	157.047	90.5743	88.4572	97.4445	108.015	105.099	118.281	82.5753	91.1515	107.613	106.404	111.629	113.257	Sevir.1G023500.1	(1 of 3) K14502 - protein brassinosteroid insensitive 2 (BIN2)	AT4G18710.1	ATSK21,BIN2,DWF12,SK21,UCU1	Protein kinase superfamily protein	LOC_Os02g14130.1	CGMC_GSK.4 - CGMC includes CDA, MAPK, GSK3, and CLKC kinases, expressed
Sevir.1G023600	2.53078	1.6271	4.21789	2.72422	1.65107	0.588253	0.863971	0.385152	0.803823	4.132	3.79437	3.23131	3.29691	2.45746	2.4291	0.592489	1.50268	2.33418	1.15686	0.849049	2.79059	3.89333	4.12585	2.97281	2.64357	2.24438	3.55105	2.57454	2.697	0.966746	1.04498	2.51197	5.09027	2.70667	1.2436	1.50415	2.56221	2.70518	0.905101	3.99729	Sevir.1G023600.1	(1 of 58) PF00069//PF08263//PF13855 - Protein kinase domain (Pkinase) // Leucine rich repeat N-terminal domain (LRRNT_2) // Leucine rich repeat (LRR_8)	AT5G45780.1		Leucine-rich repeat protein kinase family protein	LOC_Os02g14120.1	BRASSINOSTEROID INSENSITIVE 1-associated receptor kinase 1 precursor, putative, expressed
Sevir.1G023700	8.43593	8.1355	10.5447	16.3453	5.77873	8.23554	4.60784	3.08122	4.82294	5.42325	7.08283	2.58505	8.47776	12.8334	4.8582	9.77606	4.50804	7.78061	6.07349	7.64145	3.80535	7.05665	6.55283	3.96374	7.04951	6.12103	7.69394	20.2745	8.31576	2.17518	1.56747	4.1105	1.49714	7.03733	4.47697	6.31743	5.12442	2.70518	7.8442	3.66418	Sevir.1G023700.1	(1 of 2) K14455 - aspartate aminotransferase, mitochondrial (GOT2)	AT2G30970.2	ASP1	aspartate aminotransferase 1	LOC_Os02g14110.1	aminotransferase, classes I and II, domain containing protein, expressed
Sevir.1G023800	31.7753	14.6439	32.3372	25.6076	6.87944	11.7651	26.7831	12.71	0.267941	6.45625	7.84171	6.46263	50.1601	57.3407	39.1355	71.0986	17.5313	19.4515	14.7499	17.264	2.02952	4.62332	6.79552	6.19335	59.7006	32.6455	45.5718	46.0199	25.6215	24.4103	14.6297	14.8435	3.29371	4.06	3.23337	3.0083	11.957	8.41611	16.8952	19.6533	Sevir.1G023800.1	(1 of 15) 1.3.3.8 - Tetrahydroberberine oxidase / THB oxidase	AT5G44400.1		FAD-binding Berberine family protein	LOC_Os02g14090.1	berberine and berberine like domain containing protein, expressed
Sevir.1G024000	0	0	0	0	0	0	0	0	0	0	0	0	0	0	0	0	0	0	0	0	0	0	0	0	0	0	0	0	0	0	0	0	0	0	0	0	0	0	0	0	Sevir.1G024000.1	(1 of 21) PF12274 - Protein of unknown function (DUF3615) (DUF3615)				LOC_Os05g46710.2	expressed protein
Sevir.1G024100	19.1214	17.2473	21.7924	28.3319	18.7121	22.0595	18.4314	21.1834	17.9521	49.3257	27.0665	31.3437	25.1978	25.6668	10.5261	25.1808	23.542	28.2695	20.8234	26.0375	34.7556	52.5599	76.6923	52.0241	16.302	12.2421	18.0512	25.7454	30.566	37.9448	13.5848	21.0092	56.5919	38.7053	51.9826	80.6224	14.7327	13.8265	16.2918	14.3236	Sevir.1G024100.1	(1 of 4) K02866 - large subunit ribosomal protein L10e (RP-L10e, RPL10)	AT1G26910.1	RPL10B	Ribosomal protein L16p/L10e family protein	LOC_Os11g11390.1	ribosomal protein, putative, expressed
Sevir.1G024200	7.59234	11.3897	5.62385	10.8969	6.60426	7.94141	5.75981	0.770305	4.555	4.132	4.04733	2.90818	5.65184	6.55322	6.47759	4.44367	8.76564	5.96513	8.3872	16.1319	5.83488	8.51665	8.00901	4.70695	7.49011	8.16137	7.39802	10.62	15.283	6.76722	7.57612	8.90608	4.49142	8.66133	5.22314	6.91909	8.11367	12.9247	8.14591	10.6594	Sevir.1G024200.1	(1 of 1) K05756 - actin related protein 2/3 complex, subunit 3 (ARPC3)	AT1G60430.1	ARPC3	actin-related protein C3	LOC_Os02g14000.2	actin-related protein 2/3 complex subunit 3, putative, expressed
Sevir.1G024300	1.12479	0.32542	0	1.08969	0.275178	0.882379	0.28799	1.15546	0	0	0	0.323131	0.235493	0	0.2699	0.296244	1.75313	0.778061	1.73528	2.26413	0	0.729999	0	0.743202	0.660892	0.408069	0.591841	0.643635	5.61876	3.38361	4.44117	1.59853	0	1.624	0.994883	1.20332	1.70814	2.10403	2.4136	3.33107	NA	NA	NA	NA	NA	NA	NA
Sevir.1G024400	211.461	254.478	235.499	240.821	186.846	199.124	172.506	164.075	202.028	237.59	228.168	226.515	223.483	205.061	213.761	219.517	176.815	172.989	188.278	178.866	195.849	233.843	244.882	215.529	181.525	203.218	200.338	255.201	146.088	124.469	113.903	121.488	213.193	234.126	167.638	218.703	137.719	161.108	174.081	189.205	Sevir.1G024400.1	(1 of 1) PTHR13194:SF19 - NAD(P)-BINDING ROSSMANN-FOLD SUPERFAMILY PROTEIN	AT4G18810.2		NAD(P)-binding Rossmann-fold superfamily protein	LOC_Os02g13970.2	Complex I intermediate-associated protein 30 domain containing protein, putative, expressed
Sevir.1G024500	0	0	0	0	0	0	0	0	0	0	0	0	0	0	0	0	0	0	0	0	0	0	0	0	0	0	0	0	0	0	0	0	0	0	0	0	0	0	0	0	Sevir.1G024500.1	(1 of 10) PF00069//PF01453 - Protein kinase domain (Pkinase) // D-mannose binding lectin (B_lectin)	AT4G32300.1	SD2-5	S-domain-2 5	LOC_Os02g13965.1	lectin protein kinase family protein, putative, expressed
Sevir.1G024600	41.6173	38.0741	47.8028	45.222	25.5915	29.7068	23.9032	8.47335	19.8276	25.0502	30.6079	16.4797	33.911	36.0427	36.4365	21.3296	35.5635	35.2721	28.0538	30.2828	26.1301	33.8233	41.5012	29.9758	20.9282	14.2824	15.092	34.7563	24.273	16.193	16.4585	10.0479	19.1634	22.4653	12.1873	23.1639	14.9462	14.4276	19.3088	25.9824	Sevir.1G024600.2	(1 of 1) PTHR23315:SF76 - U-BOX DOMAIN-CONTAINING PROTEIN 17	AT1G29340.1	ATPUB17,PUB17	plant U-box 17	LOC_Os02g13960.1	spotted leaf 11, putative, expressed
Sevir.1G024700	0	0.65084	0	0	0	0	0.57598	0.770305	1.07177	0.5165	1.01183	0.646263	0.235493	1.0922	0.809699	0.296244	0.500894	0.259354	0.578428	0.566033	1.26845	0.486666	0.485394	0.247734	0	0	0.591841	0	1.3485	0.241686	0.261245	1.37017	0.598856	0.811999	0.248721	0.60166	0	0.601151	0.3017	0.333107	Sevir.1G024700.1	(1 of 3) PF01436 - NHL repeat (NHL)	AT3G14860.1		NHL domain-containing protein	LOC_Os02g13950.1	NHL repeat-containing protein, putative, expressed
Sevir.1G024800	0	0	0	0	0	0	0	0	0	0	0	0	0	0	0	0	0	0	0	0	0	0	0	0	0	0	0	0	0	0	0	0	0	0	0	0	0	0	0	0	Sevir.1G024800.1	(1 of 3) PTHR31506//PTHR31506:SF2 - FAMILY NOT NAMED // BES1/BZR1 HOMOLOG PROTEIN 4	AT1G19350.3	BES1,BZR2	Brassinosteroid signalling positive regulator (BZR1) family protein	LOC_Os06g35900.1	BES1/BZR1 homolog protein, putative, expressed
Sevir.1G024900	5.34276	5.85756	9.13876	5.44844	3.85249	1.1765	4.03186	1.92576	4.82294	2.32425	3.79437	2.58505	3.76789	4.64187	5.12809	3.25869	7.26296	6.48384	8.96563	1.98111	4.31273	3.40666	3.39776	3.22054	5.06684	4.69279	3.84697	5.14908	7.19201	5.80047	7.31487	4.79558	0.898283	4.872	3.23337	4.21162	3.20276	7.51438	4.2238	3.33107	Sevir.1G024900.1	(1 of 1) PTHR15629//PTHR15629:SF13 - SH3YL1 PROTEIN // SUBFAMILY NOT NAMED	AT1G29800.1		RING/FYVE/PHD-type zinc finger family protein	LOC_Os02g13890.1	FYVE zinc finger domain containing protein, expressed
Sevir.1G025000	85.4841	53.6943	67.4862	63.2019	69.0696	43.2366	83.2292	47.3737	66.7173	87.2885	61.7218	52.3473	70.648	71.2663	42.6442	50.3615	80.143	72.1003	68.5437	73.0183	80.4198	88.0865	80.0901	56.7311	55.5149	57.1296	48.2351	49.8817	47.8718	65.0136	51.4654	52.7514	60.7838	71.7266	57.4545	72.5	57.6497	48.9938	61.5468	56.9614	Sevir.1G025000.1	(1 of 1) K12839 - survival of motor neuron-related-splicing factor 30 (SMNDC1, SPF30)	AT2G02570.1		nucleic acid binding;RNA binding	LOC_Os08g01840.1	nucleic acid binding protein, putative, expressed
Sevir.1G025100	0	0	0	0	0	0	0	0	0	0	0	0	0	0	0	0	0	0	0	0	0	0	0	0	0	0	0	0	0	0	0	0	0	0	0	0	0	0	0	0	NA	NA	NA	NA	NA	NA	NA
Sevir.1G025200	0	0	0	0	0	0	0	0	0	0	0	0	0	0	0	0	0	0	0	0	0	0	0	0	0	0	0	0	0	0	0	0	0	0	0	0	0	0	0	0	Sevir.1G025200.1	(1 of 42) PF06839 - GRF zinc finger (zf-GRF)				LOC_Os04g55580.1	GRF zinc finger family protein
Sevir.1G025233	0	0	0	0	0	0	0	0	0	0	0	0	0	0	0	0	0	0	0	0	0	0	0	0	0	0	0	0	0	0	0	0	0	0	0	0	0	0	0	0	NA	NA	NA	NA	NA	NA	NA
Sevir.1G025266	0	0	0	0	0	0	0	0	0	0	0	0	0	0	0	0	0	0	0	0	0	0	0	0	0	0	0	0	0	0	0	0	0	0	0	0	0	0	0	0	NA	NA	NA	NA	NA	NA	NA
Sevir.1G025300	0	0	0	0	0	0	0	0	0	0	0	0	0	0	0	0	0	0	0	0	0	0	0	0	0	0	0	0	0	0	0	0	0	0	0	0	0	0	0	0	NA	NA	NA	NA	NA	NA	NA
Sevir.1G025400	0	0	0	0	0	0	0	0	0	0	0	0	0	0	0	0	0.250447	0	0	0	0	0	0	0	0	0	0	0	0	0.241686	0.261245	0	0	0	0.248721	0	0	0	0	0	NA	NA	NA	NA	NA	NA	NA
Sevir.1G025500	0	0	0	0	0	0	1.15196	0.770305	0.267941	0.5165	0	0.323131	0	0.273051	0	0	0	0.259354	0	0	0.50738	0	0	0.247734	0	0.408069	0	0.643635	0.22475	0	0	0	0.299428	3.51866	0.497441	0.60166	0.85407	0	0.905101	0	Sevir.1G025500.1	(1 of 1) PTHR19139:SF144 - AQUAPORIN NIP1-1-RELATED	AT4G18910.1	ATNLM2,NIP1;2,NLM2	NOD26-like intrinsic protein 1;2	LOC_Os02g13870.1	aquaporin protein, putative, expressed
Sevir.1G025600	0	0	0	0	0	0	0	0	0	0	0	0	0	0	0	0	0	0	0	0	0	0	0	0	0	0	0	0	0	0	0	0	0	0	0	0	0.640553	0	0	0	NA	NA	NA	NA	NA	NA	NA
Sevir.1G025700	0	0	0	0	0	0	0	0	0	0	0	0	0	0	0	0	0	0	0	0	0	0	0	0	0	0	0	0	0	0	0	0	0	0	0	0	0	0	0	0	NA	NA	NA	NA	NA	NA	NA
Sevir.1G025800	3.93677	2.60336	1.40596	1.08969	0.825533	2.94126	1.43995	2.31091	3.21529	1.29125	1.77071	2.58505	1.17747	1.0922	1.3495	1.18498	4.50804	1.03741	2.89214	0.566033	3.29797	0.973331	0.242697	3.22054	0.220297	2.04034	1.77552	1.28727	3.1465	2.17518	2.61245	3.65378	0.898283	2.97733	2.48721	1.50415	1.06759	0.901726	2.4136	1.33243	Sevir.1G025800.1	(1 of 1) PF00560//PF07714//PF11721//PF13855 - Leucine Rich Repeat (LRR_1) // Protein tyrosine kinase (Pkinase_Tyr) // Di-glucose binding within endoplasmic reticulum (Malectin) // Leucine rich repeat (LRR_8)	AT1G53440.1		Leucine-rich repeat transmembrane protein kinase	LOC_Os02g13850.1	leucine-rich repeat-containing protein kinase family protein, putative, expressed
Sevir.1G025900	0	0	0	0	0	0	0	0	0	0	0	0	0	0	0	0	0	0	0	0	0	0	0	0	0	0	0	0	0	0	0	0	0	0	0	0	0	0	0.3017	0	NA	NA	NA	NA	NA	NA	NA
Sevir.1G026000	5.06156	5.85756	4.92087	7.08297	2.75177	3.82364	9.21569	2.31091	0.803823	3.099	3.28846	2.26192	2.35493	2.45746	4.0485	3.25869	4.2576	9.33673	11.5686	5.0943	3.55166	5.35332	3.88316	2.72507	5.28714	5.50893	3.25513	8.68907	12.8108	13.2928	15.936	12.7882	4.79085	6.49599	4.47697	5.11411	8.5407	6.61266	10.2578	11.9919	Sevir.1G026000.1	(1 of 1) PF00069//PF00560//PF11721 - Protein kinase domain (Pkinase) // Leucine Rich Repeat (LRR_1) // Di-glucose binding within endoplasmic reticulum (Malectin)	AT1G53440.1		Leucine-rich repeat transmembrane protein kinase	LOC_Os02g13850.1	leucine-rich repeat-containing protein kinase family protein, putative, expressed
Sevir.1G026100	0	0	0	0	0	0	0	0	0	0	0	0	0	0	0	0	0	0	0	0	0	0.243333	0.242697	0	0	0	0	0	0	0	0	0	0	0	0	0	0	0	0	0	NA	NA	NA	NA	NA	NA	NA
Sevir.1G026150	0	0	0	0	0	0	0	0	0	0.25825	0	0	0	0	0	0	0	0	0	0	0	0	0.242697	0	0	0	0	0	0	0	0	0	0	0	0	0	0	0	0	0	NA	NA	NA	NA	NA	NA	NA
Sevir.1G026200	6.18635	5.85756	4.21789	4.35875	2.4766	2.94126	4.31985	4.62183	29.2056	26.5997	13.1538	42.0071	1.41296	1.63831	5.39799	1.48122	2.00358	1.55612	1.15686	0	7.61071	8.02998	5.82473	11.148	1.98268	1.83631	1.4796	1.9309	14.6088	0.966746	0.522491	0.913445	3.59313	13.5333	7.71034	2.40664	0.85407	0.901726	0.3017	0.999322	Sevir.1G026200.1	(1 of 2) PTHR10015//PTHR10015:SF171 - HEAT SHOCK TRANSCRIPTION FACTOR // SUBFAMILY NOT NAMED	AT3G24520.1	AT-HSFC1,HSFC1	heat shock transcription factor C1	LOC_Os02g13800.1	HSF-type DNA-binding domain containing protein, expressed
Sevir.1G026300	0	0	0	0	0	0	0	0	0	0	0	0	0	0	0	0	0	0	0	0	0	0	0	0.247734	0	0	0	0	0.22475	0	0	0	0	0	0.248721	0	0	0	0	0	Sevir.1G026300.1	(1 of 2) PTHR10015//PTHR10015:SF171 - HEAT SHOCK TRANSCRIPTION FACTOR // SUBFAMILY NOT NAMED	AT3G24520.1	AT-HSFC1,HSFC1	heat shock transcription factor C1	LOC_Os06g35960.1	HSF-type DNA-binding domain containing protein, expressed
Sevir.1G026400	0	0	0	0	0	0	0	0	0	0	0	0	0	0	0	0	0	0	0	0	0	0	0	0	0	0	0	0	0	0	0	0	0	0	0	0	0	0	0	0	Sevir.1G026400.1	(1 of 2) PTHR11362//PTHR11362:SF31 - PHOSPHATIDYLETHANOLAMINE-BINDING PROTEIN // SUBFAMILY NOT NAMED	AT1G65480.1	FT	PEBP (phosphatidylethanolamine-binding protein) family protein	LOC_Os02g13830.1	osFTL13 FT-Like13 homologous to Flowering Locus T gene; contains Pfam profile PF01161: Phosphatidylethanolamine-binding protein, expressed
Sevir.1G026500	25.3078	21.1523	24.6044	16.8902	20.9135	22.6477	18.4314	13.4803	23.8468	25.0502	22.7662	26.8199	19.7814	20.2058	26.1803	19.2559	19.2844	23.0825	24.8724	24.6224	19.5341	23.1166	24.027	28.9849	20.0471	20.8115	25.1533	31.5381	33.263	20.5433	27.1695	21.0092	37.7279	87.1546	37.3081	46.6286	25.1951	33.0633	25.9462	43.304	Sevir.1G026500.1	(1 of 1) PTHR11739:SF4 - CITRATE SYNTHASE, PEROXISOMAL	AT2G42790.1	CSY3	citrate synthase 3	LOC_Os02g13840.1	citrate synthase, putative, expressed
Sevir.1G026600	71.143	56.6231	52.7236	61.5673	57.2369	48.825	59.614	52.3807	61.0906	83.1565	59.1922	55.9017	57.2248	71.2663	45.6131	50.954	66.118	52.9081	58.7104	55.4712	58.8561	56.9399	62.8586	66.3927	41.1956	49.3763	52.9698	63.7198	52.8163	49.7874	39.1868	49.0976	62.281	88.2373	64.6674	65.5809	51.0307	45.988	53.4009	49.9661	Sevir.1G026600.1	(1 of 1) K13172 - serine/arginine repetitive matrix protein 2 (SRRM2, SRM300)	AT3G49601.1			LOC_Os04g51960.1	expressed protein
Sevir.1G026700	0	0	0	0	0	0	0	0	0	0	0	0	0	0	0	0	0	0	0	0	0	0	0	0	0	0	0	0	0	0	0	0	0	0	0	0	0	0	0	0	Sevir.1G026700.1	(1 of 2) 1.1.1.133 - dTDP-4-dehydrorhamnose reductase / dTDP-6-deoxy-L-mannose dehydrogenase	AT1G63000.1	NRS/ER,UER1	nucleotide-rhamnose synthase/epimerase-reductase	LOC_Os03g17000.3	NAD dependent epimerase/dehydratase family domain containing protein, expressed
Sevir.1G026800	0.843593	1.95252	0	0.544844	1.65107	0	1.43995	0	0.535882	1.5495	1.26479	0.323131	1.41296	1.91136	0.539799	0.592489	0.250447	0.518707	0	0.283016	1.01476	0.486666	2.66967	0.743202	1.10149	0.816137	0.887762	1.28727	0.674251	0.966746	0	0.913445	0.898283	0	0.497441	0.30083	0.640553	0.601151	0.905101	1.33243	Sevir.1G026800.1	(1 of 5) PTHR10366:SF385 - RHAMNOSE BIOSYNTHETIC ENZYME 1-RELATED	AT3G14790.1	ATRHM3,RHM3	rhamnose biosynthesis 3	LOC_Os03g17000.4	NAD dependent epimerase/dehydratase family domain containing protein, expressed
Sevir.1G026900	1.96838	0.65084	0	0.544844	0.825533	0	0	4.23668	9.37794	4.6485	8.85354	7.10889	0.470986	0.546102	2.1592	0.888733	2.25402	2.33418	0.289214	0.849049	5.32749	0.729999	1.45618	2.97281	0.881189	1.42824	0.295921	0.643635	0.899001	0.241686	0.522491	0.228361	5.98856	6.76666	5.22314	3.0083	0.213518	0	1.8102	1.66554	Sevir.1G026900.2	(1 of 5) PTHR10366:SF385 - RHAMNOSE BIOSYNTHETIC ENZYME 1-RELATED	AT1G78570.1	ATRHM1,RHM1,ROL1	rhamnose biosynthesis 1	LOC_Os03g17000.3	NAD dependent epimerase/dehydratase family domain containing protein, expressed
Sevir.1G027000	0.562396	0.32542	0	0.544844	0.550355	0	0	0	0.267941	0.77475	0.252958	0	0	0.273051	0	0.296244	0.250447	0	0	1.13207	0	0	0.242697	0	0.660892	0.408069	0	0.321817	0.4495	0	0.783736	0.228361	0.299428	0.270666	0	0	0.213518	0.300575	0.905101	0.333107	NA	NA	NA	NA	NA	NA	NA
Sevir.1G027100	0	0	0	0	0	0	0	0	0	0	0	0	0	0	0	0	0	0	0	0	0	0	0	0	0	0	0	0	0	0	0	0	0	0	0	0	0	0	0	0	Sevir.1G027100.1	(1 of 1) PTHR33210:SF6 - PROTODERMAL FACTOR 1	AT2G42840.1	PDF1	protodermal factor 1	LOC_Os02g13660.1	meiosis 5, putative, expressed
Sevir.1G027200	0	0	0	0	0	0	0	0	0	0	0	0	0	0	0	0	0	0	0	0	0	0	0	0	0	0	0	0	0	0	0	0	0	0	0	0	0	0	0	0	NA	NA	NA	NA	NA	NA	NA
Sevir.1G027300	0	0	0	0	0	0	0	0	0	0	0	0	0	0	0	0	0	0	0	0	0	0	0	0	0	0	0	0	0	0	0	0	0	0	0	0	0	0	0	0	Sevir.1G027300.1	(1 of 4) PF04885 - Stigma-specific protein, Stig1 (Stig1)	AT1G50720.1		Stigma-specific Stig1 family protein	LOC_Os05g18860.1	STIGL2 - Stigma-specific Stig1 family protein precursor, putative, expressed
Sevir.1G027400	0	0	0	0	0	0	0	0	0	0	0	0	0	0	0	0	0	0	0	0	0	0	0	0	0.220297	0	0	0	0	0	0	0	0	0	0	0	0	0	0	0	NA	NA	NA	NA	NA	NA	NA
Sevir.1G027600	0	0	0	0	0	0	0	0	0	0	0	0	0	0	0	0	0	0	0	0	0	0	0	0	0	0	0	0	0	0	0	0	0	0	0	0	0	0	0	0	Sevir.1G027600.1	(1 of 1) PTHR13935:SF46 - BASIC HELIX-LOOP-HELIX DOMAIN-CONTAINING PROTEIN	AT4G20970.1		basic helix-loop-helix (bHLH) DNA-binding superfamily protein	LOC_Os02g13670.1	helix-loop-helix DNA-binding domain containing protein, expressed
Sevir.1G027700	13.7787	8.46092	9.84174	9.80719	12.6582	20.2947	10.0797	25.8052	26.2582	27.3745	24.5369	26.8199	9.89072	8.19153	8.63679	8.29484	13.5241	13.7457	14.1715	12.4527	27.1449	32.6066	27.1821	35.1782	6.16833	7.1412	8.87762	10.62	10.788	13.2928	11.2336	15.5286	24.2537	19.7587	18.4053	23.7656	10.0353	7.81496	11.4646	8.9939	Sevir.1G027700.1	(1 of 33) K09286 - EREBP-like factor (EREBP)	AT5G11590.1	TINY2	Integrase-type DNA-binding superfamily protein	LOC_Os02g13710.1	ethylene-responsive transcription factor TINY, putative, expressed
Sevir.1G027800	0.562396	0.32542	2.10894	2.17937	1.37589	1.1765	1.43995	0	1.87559	1.033	1.26479	2.26192	1.17747	1.63831	1.0796	0.888733	0.751341	0.518707	4.33821	1.6981	3.55166	1.94666	1.45618	0.743202	0.881189	0.612103	0.591841	0.965452	1.12375	1.93349	0.522491	0.456722	3.29371	3.248	1.49232	4.21162	3.20276	1.2023	1.5085	1.66554	Sevir.1G027800.1	(1 of 33) K09286 - EREBP-like factor (EREBP)	AT5G11590.1	TINY2	Integrase-type DNA-binding superfamily protein	LOC_Os02g13710.1	ethylene-responsive transcription factor TINY, putative, expressed
Sevir.1G027901	0.562396	0.32542	0	0	0.275178	0	0	0	0	0.25825	0	0.323131	0	0.546102	0	0	1.00179	0.518707	0	1.13207	0	0	0	0	0	0.408069	0	0	0	0.241686	0.261245	0	0.598856	0	0	0	0.427035	0.300575	0.6034	0.999322	NA	NA	NA	NA	NA	NA	NA
Sevir.1G028000	0	0	0	0	0	0	0	0	0	0	0	0	0	0	0	0	0	0	0	0	0	0	0	0	0	0	0	0	0	0	0	0	0	0	0	0	0	0	0	0	Sevir.1G028000.1	(1 of 1) PTHR33021//PTHR33021:SF16 - FAMILY NOT NAMED // EARLY NODULIN-LIKE PROTEIN 7	AT1G79800.1	AtENODL7,ENODL7	early nodulin-like protein 7	LOC_Os06g36010.1	plastocyanin-like domain containing protein, putative, expressed
Sevir.1G028100	2.53078	3.90504	5.62385	3.81391	4.40284	5.00015	3.45588	5.39213	7.50235	4.39025	5.31212	4.52384	5.41634	7.09933	9.17659	7.10986	3.00536	4.14966	6.36271	4.81128	5.58118	5.35332	7.03822	6.93655	5.06684	5.30489	5.91841	4.82726	5.394	5.07541	3.65744	2.05525	5.09027	10.556	8.20778	7.21992	4.48387	4.50863	5.1289	6.66215	Sevir.1G028100.1	(1 of 1) K17550 - protein phosphatase 1 regulatory subunit 7 (PPP1R7, SDS22)	AT5G19680.1		Leucine-rich repeat (LRR) family protein	LOC_Os02g13640.1	protein phosphatase 1 regulatory subunit SDS22, putative, expressed
Sevir.1G028200	0	0.32542	0	0.544844	1.10071	0.294126	0	1.15546	1.07177	1.29125	1.51775	0.969394	0.235493	0.546102	0.2699	0.592489	2.50447	1.81548	0	0.283016	3.29797	6.56999	6.79552	8.17522	0.881189	0.612103	0	1.28727	1.12375	1.45012	1.82872	2.74033	5.98856	4.33066	3.23337	9.0249	1.2811	0	1.8102	0.333107	NA	NA	NA	NA	NA	NA	NA
Sevir.1G028300	0.843593	1.95252	2.81193	1.63453	1.92624	1.76476	2.01593	5.00698	1.60765	3.35725	3.28846	1.29253	4.47437	3.00356	2.4291	6.51738	3.50626	6.22449	3.75978	3.11318	4.56642	3.89333	3.39776	3.22054	4.62624	3.06052	2.36736	3.53999	3.1465	3.6253	1.04498	4.79558	1.79657	2.97733	3.97953	3.91079	3.6298	2.4046	3.3187	1.99864	Sevir.1G028300.1	(1 of 13) PF07911 - Protein of unknown function (DUF1677) (DUF1677)	AT5G25840.1		Protein of unknown function (DUF1677)	LOC_Os02g13620.1	expressed protein
Sevir.1G028500	0.562396	0	0	0	0.550355	0	0	0	0	0.25825	0	0.323131	0	0	0	0	0	0	0	1.13207	0	0	0	0.495468	0	0	0	0	0	0	0	0.685083	0	0	0	0.60166	0	0	0	0	NA	NA	NA	NA	NA	NA	NA
Sevir.1G028600	1.12479	0.65084	0.702982	0.544844	1.37589	0.882379	3.74387	2.31091	2.41147	4.132	3.28846	1.93879	1.17747	1.36526	2.4291	1.77747	1.25223	0.518707	1.15686	2.26413	1.77583	2.43333	1.21349	2.22961	1.10149	1.63227	2.66329	1.60909	1.12375	1.20843	4.96366	0.228361	1.19771	1.89467	1.2436	0.30083	2.34869	1.80345	2.4136	0	Sevir.1G028600.1	(1 of 35) PF05553 - Cotton fibre expressed protein (DUF761)				LOC_Os02g13600.1	expressed protein
Sevir.1G028700	0	0	0	0	0	0	0	0	0	0	0	0	0	0	0	0	0	0	0	0	0	0	0	0	0	0	0	0	0	0	0	0	0	0	0	0	0	0	0	0	NA	NA	NA	NA	NA	NA	NA
Sevir.1G028800	1.40599	0.65084	0	1.08969	1.37589	1.47063	0.863971	0.385152	1.07177	1.80775	1.77071	0.969394	2.11944	1.36526	1.0796	1.48122	1.75313	0.778061	1.73528	0.849049	2.02952	1.46	0	1.98187	0.660892	0.816137	1.4796	2.89636	0.674251	1.20843	1.82872	3.19706	2.39542	2.16533	1.98977	0.60166	2.56221	4.20805	3.017	3.66418	Sevir.1G028800.1	(1 of 13) K10406 - kinesin family member C2/C3 (KIFC2_3)	AT1G18410.1		P-loop containing nucleoside triphosphate hydrolases superfamily protein	LOC_Os02g13580.1	kinesin motor domain containing protein, expressed
Sevir.1G028900	25.3078	22.1286	29.5252	24.518	28.8936	30.0009	21.8873	13.0952	12.5932	14.462	23.5251	40.0683	10.1262	18.2944	17.5435	18.3671	56.8514	30.3444	61.6026	47.2638	65.9595	71.2965	99.2632	88.1933	15.8614	27.7487	25.1533	41.8363	167.439	124.469	108.417	100.479	117.975	179.452	121.127	194.637	90.5314	106.704	117.965	104.596	Sevir.1G028900.1	(1 of 1) PTHR23500:SF96 - MONOSACCHARIDE-SENSING PROTEIN 2	AT4G35300.4	TMT2	tonoplast monosaccharide transporter2	LOC_Os02g13560.1	transporter family protein, putative, expressed
Sevir.1G029000	0.281198	0	0	0	0	0	0	0	0.267941	0	0.505916	0.646263	0	0.273051	0	0.592489	0.250447	0	0.867642	0	0	0	0	0	0.220297	0.204034	0	0	0	0	0	0	0	0	0	0.60166	0	0	0.3017	0	NA	NA	NA	NA	NA	NA	NA
Sevir.1G029100	0	0	0	0	0	0	0	0	0	0	0	0.323131	0	0	0	0	0	0	0	0	0	0	0	0	0	0	0	0	0	0	0	0	0	0	0.497441	0	0	0	0	0	NA	NA	NA	NA	NA	NA	NA
Sevir.1G029200	26.7138	27.3353	30.2282	29.4216	27.2426	34.7069	52.7022	69.3274	21.4353	67.6615	54.1331	39.0989	32.4981	41.7768	23.4813	58.0639	40.3219	60.9481	22.8479	39.3393	55.3045	66.4299	91.9823	91.4138	27.7575	20.1994	37.286	36.0435	73.2686	67.9139	27.692	38.593	116.477	55.7573	85.3112	129.357	25.8356	18.9362	36.8074	24.9831	Sevir.1G029200.1	(1 of 3) K02974 - small subunit ribosomal protein S24e (RP-S24e, RPS24)	AT5G28060.1		Ribosomal protein S24e family protein	LOC_Os02g13530.1	40S ribosomal protein S24, putative, expressed
Sevir.1G029300	2.53078	2.27794	0.702982	1.08969	6.32908	2.64714	2.59191	6.16244	8.30617	3.6155	4.55325	3.87758	1.88395	3.00356	1.3495	1.18498	3.7567	2.85289	2.60292	5.0943	5.83488	3.89333	3.88316	6.19335	2.64357	4.08069	4.14289	4.50544	4.0455	2.90024	10.9723	5.93739	8.68341	13.2627	9.70011	6.61826	8.5407	8.41611	7.5425	7.66147	Sevir.1G029300.1	(1 of 28) K14484 - auxin-responsive protein IAA (IAA)	AT3G16500.1	IAA26,PAP1	phytochrome-associated protein 1	LOC_Os02g13520.1	OsIAA7 - Auxin-responsive Aux/IAA gene family member, expressed
Sevir.1G029340	0	0	0	0	0	0	0	0.385152	0	0	0	0	0	0	0	0	0	0	0	0	0	0	0	0	0	0	0	0	0	0	0	0	0	0	0	0	0	0	0	0	NA	NA	NA	NA	NA	NA	NA
Sevir.1G029380	0	0	0	0	0	0	0	0	0	0	0	0	0	0	0	0	0	0	0	0	0	0	0	0	0	0	0	0	0	0	0	0	0	0	0	0	0	0	0	0	NA	NA	NA	NA	NA	NA	NA
Sevir.1G029420	0	0	0	0	0	0	0	0	0	0	0	0	0	0	0	0	0	0	0	0	0	0	0	0	0	0	0	0	0	0	0	0	0	0	0	0	0	0	0	0	NA	NA	NA	NA	NA	NA	NA
Sevir.1G029460	0	0	0	0	0	0	0	0	0	0	0	0	0	0	0	0	0	0	0	0	0	0	0	0	0	0	0	0	0	0	0	0	0	0	0	0	0	0	0	0	NA	NA	NA	NA	NA	NA	NA
Sevir.1G029500	11.2479	6.5084	7.02982	8.17265	5.50355	5.5884	1.43995	2.69607	5.89471	2.84075	2.02367	4.84697	3.29691	6.00712	3.2388	6.22113	8.51519	11.6709	5.20585	7.35843	1.26845	2.43333	3.15506	1.4864	5.06684	5.10086	7.1021	5.47089	8.31576	7.49228	6.00864	3.88214	2.09599	5.684	3.73081	1.80498	4.69739	10.8207	4.5255	7.99458	Sevir.1G029500.1	(1 of 1) PF00069//PF00560//PF08263//PF12799//PF13855 - Protein kinase domain (Pkinase) // Leucine Rich Repeat (LRR_1) // Leucine rich repeat N-terminal domain (LRRNT_2) // Leucine Rich repeats (2 copies) (LRR_4) // Leucine rich repeat (LRR_8)	AT5G25930.1		Protein kinase family protein with leucine-rich repeat domain	LOC_Os02g13510.1	receptor-like protein kinase 5 precursor, putative, expressed
Sevir.1G029600	5.62395	11.3897	4.92087	7.08297	4.9532	3.23539	2.8799	3.08122	6.96647	5.42325	7.08283	4.52384	3.5324	1.36526	2.4291	2.07371	2.50447	4.92772	2.89214	2.83017	11.3705	10.95	6.28746	8.42295	3.08416	3.46858	2.56888	2.89636	4.71975	2.90024	3.13495	2.28361	8.68341	10.4924	10.9437	11.1307	2.56221	6.91323	5.39058	4.3304	Sevir.1G029600.1	(1 of 2) PTHR33148//PTHR33148:SF2 - FAMILY NOT NAMED // EMB|CAB85509.1	AT5G03890.1			LOC_Os11g05490.1	expressed protein
Sevir.1G029700	0	0	0	0	0	0	0	0	0	0	0	0	0	0	0	0	0	0	0	0	0	0	0	0	0	0	0	0	0	0	0	0	0	0	0	0	0	0	0	0	NA	NA	NA	NA	NA	NA	NA
Sevir.1G029800	7.31114	17.5727	5.62385	4.90359	6.32908	7.35316	3.45588	2.31091	6.69853	5.42325	6.071	5.1701	4.47437	2.73051	6.47759	7.70235	5.50983	4.92772	7.51956	4.81128	4.31273	2.43333	3.64046	4.95468	4.62624	5.71296	5.32657	9.01089	4.495	3.6253	5.22491	1.37017	4.19199	7.03733	3.97953	6.91909	6.83256	9.01726	6.9391	7.66147	Sevir.1G029800.4	(1 of 1) PTHR10682//PTHR10682:SF27 - POLY A POLYMERASE // SUBFAMILY NOT NAMED	AT2G25850.4	PAPS2	poly(A) polymerase 2	LOC_Os02g13400.1	expressed protein
Sevir.1G029900	19.965	15.9456	12.6537	10.352	22.8397	10.5885	25.0552	18.1022	24.9185	20.1435	15.9364	12.279	16.72	20.7519	16.4639	13.6272	21.0375	24.3792	21.691	19.5281	19.2805	20.9266	19.4158	14.3686	23.7921	19.7913	16.8675	12.5509	21.3513	27.7939	24.2958	24.663	21.8582	27.608	34.3235	15.3423	21.7788	15.6299	13.8782	18.9871	Sevir.1G029900.1	(1 of 1) PTHR33605//PTHR33605:SF3 - FAMILY NOT NAMED // EARLY NODULIN-RELATED PROTEIN	AT5G25940.1		early nodulin-related	LOC_Os02g13380.1	early nodulin 93 ENOD93 protein, putative, expressed
Sevir.1G030000	0	0	0	0	0	0	0	0	0	0	0	0	0	0	0	0	0	0	0	0	0	0	0	0	0	0	0	0	0	0	0	0	0	0	0	0	0	0	0	0	NA	NA	NA	NA	NA	NA	NA
Sevir.1G030100	0	0.32542	0	0	0	0	0	0	0	0.25825	0.252958	0.323131	0	0	0	0	0	0	0	0.283016	0	0	0	0	0	0	0	0	0	0	0	0	0	0	0	0	0.213518	0	0	0	Sevir.1G030100.1	(1 of 6) PTHR14155//PTHR14155:SF165 - RING FINGER DOMAIN-CONTAINING // SUBFAMILY NOT NAMED	AT1G63840.1		RING/U-box superfamily protein	LOC_Os02g15010.1	zinc finger, C3HC4 type domain containing protein, expressed
Sevir.1G030200	0	1.30168	0	0	0	0	0	0.385152	0	0	0	0	0.235493	0	0	0	0	0	0	0	0	0	0	0	0	0	0	0	0	0	0	0	0	0	0	0	0.213518	0	0	0	Sevir.1G030200.1	(1 of 6) PTHR14155//PTHR14155:SF165 - RING FINGER DOMAIN-CONTAINING // SUBFAMILY NOT NAMED	AT4G40070.1		RING/U-box superfamily protein	LOC_Os02g15010.1	zinc finger, C3HC4 type domain containing protein, expressed
Sevir.1G030300	1.40599	1.95252	0.702982	3.81391	2.20142	2.35301	2.01593	1.15546	37.7797	26.858	30.355	29.0818	2.35493	3.27661	2.1592	2.07371	2.75492	0.259354	1.44607	2.54715	7.10333	14.1133	15.2899	13.6254	2.64357	2.65245	6.80618	1.60909	3.1465	1.45012	0.522491	1.14181	2.39542	14.3453	6.71546	9.32573	2.56221	15.3293	2.7153	3.99729	Sevir.1G030300.1	(1 of 2) 1.21.3.6 - Aureusidin synthase				LOC_Os04g53250.1	polyphenol oxidase protein, putative, expressed
Sevir.1G030400	19.5026	2.63289	0.702982	1.08969	0.550355	0.294126	5.1654	1.15518	1.07177	0	2.02357	0	0	3.54821	4.04359	38.3091	145.608	1.03741	1.99647	0	0	1.21664	0.485394	0	0	5.91572	26.4058	0	11.8883	111.4	0	12.1556	0.598856	70.8837	25.0938	0	18.8023	586.959	0.3017	23.6335	NA	NA	NA	NA	NA	NA	NA
Sevir.1G030500	4.11804	1.59757	0	0	0	0.294126	2.61034	5.39241	3.48324	0	2.52968	0	0	0.274507	1.3544	17.681	74.785	0.259354	1.76331	0	0	0.243353	0	0.495468	0.220297	3.46986	23.6048	0	7.44019	49.805	0	8.62527	1.19771	35.4882	11.4681	0	16.0011	397.425	0	22.3353	NA	NA	NA	NA	NA	NA	NA
Sevir.1G030600	3.09318	2.60336	1.40596	1.08969	5.50355	10.8827	2.59191	3.08122	9.37794	0	9.35945	1.61566	0.941973	1.63831	3.5087	2.36996	7.76385	0.518707	2.0245	0	1.52214	0.243333	0	0.247734	0.660892	5.10086	18.3471	0.321817	4.495	6.04216	3.39619	3.65378	0.898283	3.78933	3.48209	0	9.39477	156.9	3.017	21.3189	Sevir.1G030600.1	(1 of 4) PTHR12411//PTHR12411:SF364 - CYSTEINE PROTEASE FAMILY C1-RELATED // SUBFAMILY NOT NAMED	AT3G49340.1		Cysteine proteinases superfamily protein	LOC_Os09g38920.1	thiol protease SEN102 precursor, putative, expressed
Sevir.1G030700	0.562396	0.65084	0	1.08969	0.275178	0	0.28799	0	0	0	0	0	0.470986	0.273051	0.560464	0	0.751341	0	0.289214	0.283016	0	0	0	0	0.440595	0	0.591841	0.331935	0.4495	0.966746	0.261245	0	0	0	0	0	1.2811	0.312696	0	0.344877	NA	NA	NA	NA	NA	NA	NA
Sevir.1G030800	1.96838	0.97626	1.40596	1.63453	2.20142	3.52952	3.74387	1.54061	1.87559	3.6155	5.05916	3.87758	7.53578	4.91492	5.37733	7.9986	2.25402	2.33418	2.0245	3.11318	7.61071	9.97665	11.1641	12.3867	6.82922	5.10086	4.43881	6.10441	8.31576	7.00891	1.56747	5.02395	8.08455	9.74399	7.46162	11.1307	6.19201	4.49651	5.4306	5.65106	Sevir.1G030800.1	(1 of 1) PTHR10000//PTHR10000:SF15 - PHOSPHOSERINE PHOSPHATASE // SUBFAMILY NOT NAMED	AT2G25870.1		haloacid dehalogenase-like hydrolase family protein	LOC_Os02g13360.1	expressed protein
Sevir.1G030900	0.281198	1.30168	0	0.544844	1.10071	0.294126	2.30392	0.385152	0.803823	2.32425	1.26479	0.969394	1.64845	1.91136	1.6194	1.48122	0.250447	1.29677	1.73528	0.849049	1.52214	2.43333	3.64046	1.4864	2.42327	2.24438	1.77552	1.60909	2.02275	2.41686	1.56747	1.37017	2.99428	4.06	2.23849	3.60996	1.49462	0.901726	1.2068	2.66486	Sevir.1G030900.1	(1 of 66) PF01535//PF13041//PF13812 - PPR repeat (PPR) // PPR repeat family (PPR_2) // Pentatricopeptide repeat domain (PPR_3)	AT1G51965.1	ABO5	ABA Overly-Sensitive 5	LOC_Os02g13340.1	expressed protein
Sevir.1G030950	0	0	0	0	0	0	0	0	0	0	0	0	0	0	0	0	0	0	0	0	0	0	0	0	0	0	0	0	0	0	0	0	0	0	0	0	0	0	0	0	NA	NA	NA	NA	NA	NA	NA
Sevir.1G031000	0	0	0	0	0.275178	0	0	0	0	0	0	0	0.235493	0	0	0	0	0	0	0	0	0	0	0	0	0	0	0	0	0	0	0	0	0	0	0	0	0	0	0	Sevir.1G031000.3	(1 of 1) PTHR31213:SF7 - ABSCISIC ACID RECEPTOR PYL2-RELATED	AT2G26040.1	PYL2,RCAR14	PYR1-like 2	LOC_Os02g13330.1	bet v I allergen family protein, putative, expressed
Sevir.1G031100	0.281198	1.6271	0	0.544844	0.550355	0	0.863971	0	0	0.5165	0	0.323131	1.41296	0.546102	1.8893	0.888733	0.250447	0.259354	0.289214	1.13207	0	0.243333	0.242697	0	2.20297	2.85648	0.887762	0.965452	0	0.483373	0.261245	1.82689	0.299428	0.270666	0	0	1.2811	1.50288	1.8102	0.999322	Sevir.1G031100.2	(1 of 2) PTHR11850//PTHR11850:SF119 - HOMEOBOX PROTEIN TRANSCRIPTION FACTORS // SUBFAMILY NOT NAMED	AT4G32980.1	ATH1	homeobox gene 1	LOC_Os02g13310.1	homeobox domain containing protein, expressed
Sevir.1G031200	0	0	0	0	0	0	0	0	0	0	0	0	0	0	0	0	0	0	0	0	0	0	0	0	0	0	0	0	0	0	0	0	0	0	0	0	0	0	0	0	NA	NA	NA	NA	NA	NA	NA
Sevir.1G031300	4.21797	2.27794	4.21789	4.35875	3.57731	0.882379	3.74387	0.770305	5.62676	1.80775	3.0355	4.52384	0.941973	2.18441	4.0485	1.18498	3.25581	2.33418	4.33821	4.52826	3.80535	2.67666	2.66967	3.96374	1.10149	3.06052	1.4796	4.82726	1.798	1.93349	3.39619	0.685083	1.79657	4.872	1.49232	3.0083	1.49462	3.90748	1.8102	4.3304	Sevir.1G031300.1	(1 of 1) PTHR24089//PTHR24089:SF245 - FAMILY NOT NAMED // MITOCHONDRIAL SUBSTRATE CARRIER FAMILY PROTEIN	AT4G26180.1		Mitochondrial substrate carrier family protein	LOC_Os02g13300.1	mitochondrial carrier protein, putative, expressed
Sevir.1G031400	11.5291	12.0405	11.2477	13.6211	11.5575	13.8239	12.6716	7.70305	8.03823	14.2037	10.8772	10.3402	8.00677	12.2873	12.6853	11.8498	11.5206	16.0799	12.4362	18.9621	15.2214	16.06	13.591	15.6072	18.9456	13.2622	12.7246	18.6654	13.9345	21.2684	18.5484	19.8674	22.4571	17.052	26.3644	26.473	21.3518	12.023	16.5935	16.9885	Sevir.1G031400.1	(1 of 2) PF06658 - Protein of unknown function (DUF1168) (DUF1168)	AT2G15270.1			LOC_Os09g01690.1	expressed protein
Sevir.1G031500	35.1497	18.5489	28.1193	20.7041	16.2355	17.6476	22.1752	15.4061	4.01912	9.297	9.86537	14.864	6.12282	21.571	21.8619	15.9972	16.0286	19.4515	17.9313	25.1885	11.9234	15.0866	22.0854	14.864	23.5718	19.3833	26.3369	28.6417	18.6543	19.0932	27.9533	23.5212	20.6605	19.2173	17.9079	28.5788	10.2488	7.51438	16.8952	12.325	Sevir.1G031500.1	(1 of 1) PTHR20889//PTHR20889:SF5 - PHOSPHATASE, ORPHAN 1, 2 // SUBFAMILY NOT NAMED	AT1G73010.1	ATPS2,PS2	phosphate starvation-induced gene 2	LOC_Os02g13290.1	phosphoethanolamine/phosphocholine phosphatase, putative, expressed
Sevir.1G031600	8.99833	13.3422	13.3567	12.5314	12.383	15.5887	12.3836	16.5616	16.3444	16.2697	16.6952	18.7416	8.47776	12.0142	9.44649	13.0348	21.7889	16.5986	16.7744	18.3961	17.7583	25.0633	35.1911	20.3142	15.4208	19.3833	12.1327	22.5272	17.98	26.8272	21.9446	27.8601	24.5531	34.3746	29.349	24.9689	18.7895	16.5316	22.9292	24.3168	Sevir.1G031600.1	(1 of 2) PTHR11266:SF15 - PEROXISOMAL MEMBRANE PROTEIN PMP22	AT4G14305.1		Peroxisomal membrane 22 kDa (Mpv17/PMP22) family protein	LOC_Os02g13270.1	Mpv17 / PMP22 family domain containing protein, expressed
Sevir.1G031700	0.281198	1.30168	2.10894	0.544844	0.550355	0	0	0	0.267941	0	0.252958	0.646263	0.470986	0.273051	0.2699	0	2.00358	0.518707	2.0245	0.283016	0	0.243333	0	0	1.10149	0.612103	1.18368	0.321817	0	0	0.261245	0	0.598856	1.08267	0.746162	0	0.640553	0.300575	0.6034	0	Sevir.1G031700.1	(1 of 2) PF14476 - Petal formation-expressed (Chloroplast_duf)	AT4G22030.1		F-box family protein with a domain of unknown function (DUF295)	LOC_Os02g13220.1	F-box family protein, putative, expressed
Sevir.1G031800	0.562396	0	0	0	0.550355	0.294126	0	0.385152	0.267941	1.033	0.252958	0.323131	0.470986	0.819153	0.2699	0.888733	0	0.259354	1.15686	0	0.25369	0	0	0.247734	0.220297	0.612103	0.295921	0.643635	1.3485	0.241686	1.30623	0.913445	0	0.270666	0.746162	0	0	1.2023	0.3017	0.333107	Sevir.1G031800.1	(1 of 2) PF14476 - Petal formation-expressed (Chloroplast_duf)	AT4G04480.1			LOC_Os02g13220.1	F-box family protein, putative, expressed
Sevir.1G031900	13.7787	16.271	14.7626	12.5314	15.4099	18.2358	13.5355	20.0279	33.2247	33.8307	30.8609	40.3914	27.0817	31.6739	26.4502	22.2183	13.2737	5.18707	14.7499	11.0376	25.1153	17.7633	24.2697	27.9939	9.25249	9.38558	10.9491	11.2636	12.3613	8.45902	7.83736	10.5046	26.0502	42.224	26.6131	26.473	12.5975	15.3293	7.8442	12.9912	Sevir.1G031900.1	(1 of 2) PTHR11034//PTHR11034:SF25 - N-MYC DOWNSTREAM REGULATED // SUBFAMILY NOT NAMED	AT5G56750.1	NDL1	N-MYC downregulated-like 1	LOC_Os02g13150.1	pollen-specific protein SF21, putative, expressed
Sevir.1G032000	23.9018	22.454	25.3073	14.1659	16.5106	21.7653	17.5674	15.4061	20.0956	14.9785	20.9955	21.3267	15.778	21.8441	14.8445	16.5897	15.5277	12.1896	17.3528	18.9621	16.7436	16.06	14.5618	21.0574	21.3688	27.1366	18.643	35.0781	34.8363	26.1021	24.8183	25.8048	18.2651	47.3666	29.8465	22.5622	24.9816	29.1558	28.6615	32.9776	Sevir.1G032000.1	(1 of 1) 3.4.13.9 - Xaa-Pro dipeptidase / X-Pro dipeptidase	AT4G29490.1		Metallopeptidase M24 family protein	LOC_Os02g13140.1	xaa-Pro dipeptidase, putative, expressed
Sevir.1G032100	37.6805	25.3828	33.7431	37.5942	28.0681	32.648	54.7181	52.7659	30.8132	76.1837	41.4851	38.1295	35.324	44.5073	17.8134	35.2531	56.3505	45.1275	43.9605	58.8674	67.989	86.3832	93.4384	62.9244	38.552	33.8697	30.1839	37.3308	55.0638	66.2221	44.1505	53.4365	70.9644	62.524	70.8854	76.11	38.6467	33.965	47.3669	40.9722	Sevir.1G032100.1	(1 of 1) PTHR10288//PTHR10288:SF171 - KH DOMAIN CONTAINING RNA BINDING PROTEIN // F17H15.1/F17H15.1-RELATED	AT2G25970.1		KH domain-containing protein	LOC_Os02g13130.1	KH domain-containing protein, putative, expressed
Sevir.1G032200	6.74875	8.1355	6.32683	8.7175	9.07967	8.23554	6.62378	1.54061	7.23441	10.0718	7.84171	6.78576	12.2456	12.0142	7.01739	6.51738	8.0143	6.48384	13.3038	6.50938	7.61071	9.48998	18.445	9.16616	5.94803	7.34524	5.91841	8.68907	9.43951	6.76722	7.57612	7.53592	8.68341	8.39066	10.4463	5.71577	5.12442	8.41611	6.9391	6.66215	Sevir.1G032200.1	(1 of 2) PTHR11871//PTHR11871:SF11 - PROTEIN PHOSPHATASE PP2A REGULATORY SUBUNIT B // SUBFAMILY NOT NAMED	AT1G17720.1	ATB BETA	Protein phosphatase 2A, regulatory subunit PR55	LOC_Os02g13110.1	serine/threonine protein phosphatase 2A 55 kDa regulatory subunit B, putative, expressed
Sevir.1G032300	4.78036	5.53214	3.51491	2.72422	6.60426	2.94126	4.31985	6.54759	6.16265	9.03875	8.60058	5.49323	10.5972	8.46458	2.699	5.3324	14.025	9.07738	4.33821	5.0943	9.38654	16.06	10.436	6.68882	6.16833	9.38558	6.21433	6.43635	7.41676	9.66746	8.88235	5.48067	12.8754	7.03733	12.9335	9.32573	5.76497	6.61266	5.1289	7.32836	Sevir.1G032300.1	(1 of 1) PTHR13832//PTHR13832:SF308 - PROTEIN PHOSPHATASE 2C // SUBFAMILY NOT NAMED	AT1G79630.1		Protein phosphatase 2C family protein	LOC_Os02g13100.1	protein phosphatase 2C, putative, expressed
Sevir.1G032350	9.27953	3.57962	25.3073	16.8902	6.32908	2.35301	5.18382	0.770305	6.16265	3.099	6.32395	0.646263	3.5324	5.73407	1.3495	1.48122	4.50804	5.70578	7.80878	5.66033	5.32749	5.83999	8.9798	1.98187	0.220297	0.816137	1.18368	3.53999	1.3485	0.483373	0.522491	0.456722	0.898283	1.624	0.497441	1.20332	0.213518	0.901726	2.4136	2.33175	NA	NA	NA	NA	NA	NA	NA
Sevir.1G032400	0	0	0	0	0	0	0	0	0	0	0	0	0	0	0	0	0	0	0	0	0	0	0	0	0	0	0	0	0	0	0	0	0	0	0	0	0	0	0	0	NA	NA	NA	NA	NA	NA	NA
Sevir.1G032600	165.344	83.9584	150.438	161.274	152.724	87.6496	142.555	31.9676	78.7747	50.8752	113.072	66.2419	126.931	120.415	66.1254	51.2503	128.479	111.781	162.827	170.093	100.208	124.343	115.281	68.87	112.131	108.75	60.9597	62.1107	211.265	120.843	104.498	142.497	68.2695	163.753	168.135	95.0623	152.452	93.7795	85.6828	89.939	Sevir.1G032600.1	(1 of 8) PF12023 - Domain of unknown function (DUF3511) (DUF3511)	AT5G11970.1		Protein of unknown function (DUF3511)	LOC_Os02g13060.1	expressed protein
Sevir.1G032800	3.93677	2.92878	2.81193	4.90359	3.02695	4.70602	3.74387	7.70305	4.82294	6.97275	4.55325	9.37081	5.65184	5.18797	3.7786	4.73991	5.76028	6.48384	5.49507	5.0943	9.89392	5.35332	9.95059	10.1571	6.38862	7.95734	5.03065	7.72362	11.9118	9.18408	6.26989	6.85083	9.28226	10.556	10.4463	9.62656	5.97849	5.10978	7.2408	6.99526	Sevir.1G032800.1	(1 of 1) K14399 - polyribonucleotide 5'-hydroxyl-kinase (CLP1, HERB)	AT3G04680.2	CLPS3	CLP-similar protein 3	LOC_Os02g12570.1	pre-mRNA cleavage complex II protein Clp1, putative, expressed
Sevir.1G032900	15.4659	33.5183	10.5447	21.2489	14.8591	15.5887	9.7914	8.0882	20.6315	9.55471	19.9837	16.4797	11.0677	14.1986	12.6853	17.7747	14.5259	16.0799	20.245	19.5274	20.5487	20.44	25.9686	19.3233	7.26981	8.56944	11.5409	24.1363	11.0128	12.0843	12.2785	10.5043	17.3661	27.0666	15.4207	38.8071	14.5192	24.346	24.136	27.981	Sevir.1G032900.1	(1 of 1) PTHR11668:SF248 - SERINE/THREONINE-PROTEIN PHOSPHATASE PP2A-1 CATALYTIC SUBUNIT-RELATED	AT1G10430.1	PP2A-2	protein phosphatase 2A-2	LOC_Os06g37660.1	OsPP2Ac-1 - Phosphatase 2A isoform 1 belonging to family 1, expressed
Sevir.1G033000	0.562396	0.32542	0	0	0.275178	0.294126	0.28799	0.385152	0.803823	0	0.252958	0.323131	0	0	0.539799	1.18498	0	0	0	0	0.761071	0.486666	2.42697	1.23867	0.660892	0.612103	0.591841	1.60909	0.4495	0.966746	0.522491	2.28361	3.59313	1.08267	2.73593	5.71577	1.49462	0.601151	1.5085	0.999322	Sevir.1G033000.1	(1 of 1) K15264 - putative methyltransferase [EC:2.1.1.-] (NSUN5, WBSCR20)	AT5G26180.2		S-adenosyl-L-methionine-dependent methyltransferases superfamily protein	LOC_Os02g12600.1	NOL1/NOP2/sun family protein, putative, expressed
Sevir.1G033100	0	0	0	0	0	0	0	0	0	0	0	0	0	0	0	0	0	0	0	0	0	0	0	0	0	0	0	0	0	0	0	0	0	0	0	0	0	0	0	0	Sevir.1G033100.1	(1 of 1) PTHR11527//PTHR11527:SF130 - SMALL HEAT-SHOCK PROTEIN HSP20 FAMILY // SUBFAMILY NOT NAMED	AT5G12030.1	AT-HSP17.6A,HSP17.6,HSP17.6A	heat shock protein 17.6A	LOC_Os02g12610.1	hsp20/alpha crystallin family protein, putative, expressed
Sevir.1G033200	16.3095	15.2947	13.3567	12.5314	17.8865	13.5298	25.9191	30.8122	24.3826	27.1162	25.2958	22.9423	24.0203	20.2058	19.4328	19.8484	21.0375	21.0076	19.9558	26.3205	22.5784	24.09	40.2877	30.9667	25.7748	35.2979	27.5206	39.9053	31.9145	35.7696	31.8719	30.8288	37.7279	53.8626	46.0133	37.6037	33.3087	28.2541	30.17	37.6411	Sevir.1G033200.1	(1 of 1) PTHR11533//PTHR11533:SF189 - PROTEASE M1 ZINC METALLOPROTEASE // SUBFAMILY NOT NAMED	AT4G33090.1	APM1,ATAPM1	aminopeptidase M1	LOC_Os02g12650.1	puromycin-sensitive aminopeptidase, putative, expressed
Sevir.1G033250	8.71713	13.0168	4.92087	6.53812	6.60426	6.7649	7.79313	6.16244	8.30617	8.7805	6.071	6.1395	8.47776	6.00712	9.71639	8.91511	8.26475	9.07738	11.2793	9.62256	6.08857	4.86666	7.76631	7.18429	11.4555	9.18154	9.17354	8.36725	11.0128	10.5801	7.89642	10.9613	8.08455	13.2627	6.21802	11.4315	13.0246	10.8207	12.3697	16.9885	NA	NA	NA	NA	NA	NA	NA
Sevir.1G033300	0	0	0	0	0	0	0	0	0	0	0	0	0	0	0	0	0	0	0	0	0	0	0	0	0	0	0	0	0	0	0	0	0	0	0	0	0	0	0	0	Sevir.1G033300.1	(1 of 5) PF00069//PF00582 - Protein kinase domain (Pkinase) // Universal stress protein family (Usp)	AT5G12000.1		Protein kinase protein with adenine nucleotide alpha hydrolases-like domain	LOC_Os02g12660.1	protein kinase domain containing protein, putative, expressed
Sevir.1G033400	0.562396	0.65084	0.702982	1.08969	1.10071	0	0.57598	0.385152	1.87559	4.132	2.27662	1.93879	0.470986	0.819153	0.539799	1.77747	0.500894	0.518707	0.578428	0	2.79059	7.05665	2.91237	2.72507	0.440595	0.204034	0.887762	0.321817	0.22475	0	0	0.456722	2.99428	0.811999	0.994883	0.90249	0.213518	0	0	0.666215	Sevir.1G033400.4	(1 of 7) PF00069//PF04564 - Protein kinase domain (Pkinase) // U-box domain (U-box)	AT5G57035.1		U-box domain-containing protein kinase family protein	LOC_Os02g12670.1	protein kinase family protein, putative, expressed
Sevir.1G033500	0	0	0	0	0	0	0	0	0	0	0	0	0	0	0	0	0	0	0	0	0	0	0	0	0	0	0	0	0	0	0	0	0	0	0	0	0	0	0	0	Sevir.1G033500.1	(1 of 4) K01723 - hydroperoxide dehydratase (AOS)	AT5G42650.1	AOS,CYP74A,DDE2	allene oxide synthase	LOC_Os02g12690.1	cytochrome P450, putative, expressed
Sevir.1G033600	0	0	0	0	0	0	0	0	0	0	0	0	0	0	0	0	0	0	0	0	0	0	0	0	0	0	0	0	0	0	0	0	0	0	0	0	0	0	0	0	Sevir.1G033600.1	(1 of 4) K01723 - hydroperoxide dehydratase (AOS)	AT5G42650.1	AOS,CYP74A,DDE2	allene oxide synthase	LOC_Os02g12690.1	cytochrome P450, putative, expressed
Sevir.1G033700	6.18635	5.85756	4.21789	5.44844	6.87944	11.1768	10.3676	9.24366	6.43059	9.8135	5.31212	11.6327	4.00338	3.82271	6.20769	6.81362	6.51162	9.59609	4.33821	6.7924	6.34226	10.95	7.28092	7.67975	5.72773	6.93717	6.21433	10.2982	8.76526	5.80047	8.6211	9.81953	11.3783	14.3453	13.4309	14.4398	8.11367	5.10978	11.1629	7.66147	Sevir.1G033700.1	(1 of 2) PTHR12899:SF5 - RIBOSOMAL L18P/L5E FAMILY PROTEIN	AT1G08845.2		Ribosomal L18p/L5e family protein	LOC_Os10g41050.1	ribosomal L18p/L5e family protein, expressed
Sevir.1G033800	0	0	0	0	0	0	0	0	0	0	0	0	0	0	0	0	0	0	0	0	0	0	0	0	0	0	0	0	0	0	0	0	0	0	0	0	0	0	0	0	Sevir.1G033800.1	(1 of 1) PTHR12354//PTHR12354:SF9 - INTERFERON-RELATED DEVELOPMENTAL REGULATOR // SUBFAMILY NOT NAMED	AT1G27760.3	ATSAT32,SAT32	interferon-related developmental regulator family protein / IFRD protein family	LOC_Os07g39900.1	interferon-related developmental regulator, putative, expressed
Sevir.1G033900	0	0.32542	0	0	0.275178	0	0	0	0.267941	0	0	0	0	0	1.0796	0	0.250447	0	0	0	0.25369	0.243333	0	0.247734	0.440595	0	0	0	0	0.241686	0	0	0	0	0.497441	0	0	0	0	0	Sevir.1G033900.1	(1 of 2) PTHR23421//PTHR23421:SF70 - BETA-GALACTOSIDASE RELATED // SUBFAMILY NOT NAMED	AT3G13750.1	BGAL1	beta galactosidase 1	LOC_Os02g12730.1	beta-galactosidase precursor, putative, expressed
Sevir.1G034000	0	0	0	0	0	0	0	0	0	0	0	0	0	0	0	0	0	0	0	0	0	0	0	0	0	0	0	0	0	0	0	0	0	0	0	0	0	0	0	0	NA	NA	NA	NA	NA	NA	NA
Sevir.1G034100	11.2479	21.4777	11.9507	7.62781	14.3092	20.0006	14.3995	28.5013	22.2391	21.693	15.4305	28.4356	14.1296	9.28373	19.1629	10.6648	15.0268	11.9303	14.4607	15.8489	11.6698	11.9233	11.4068	23.7825	14.7599	21.6276	18.9389	15.1254	22.6998	15.7096	15.1522	13.0166	26.6491	65.2306	17.9079	17.1473	27.7573	18.9362	21.7224	18.9871	Sevir.1G034100.1	(1 of 16) PF00335 - Tetraspanin family (Tetraspannin)	AT2G19580.1	TET2	tetraspanin2	LOC_Os02g12750.1	tetraspanin family protein, putative, expressed
Sevir.1G034200	9.56072	6.83382	5.62385	5.99328	3.02695	6.7649	6.04779	3.46637	13.665	7.231	5.81804	6.1395	10.8327	5.46102	10.796	8.88733	5.50983	3.63095	6.07349	8.49049	8.62547	5.83999	3.39776	6.68882	4.18565	9.38558	4.73473	2.25272	15.7325	3.6253	2.8737	3.19706	4.49142	21.112	12.6848	1.80498	6.19201	4.20805	6.3357	5.32972	Sevir.1G034200.1	(1 of 1) PTHR11615//PTHR11615:SF143 - NITRATE, FROMATE, IRON DEHYDROGENASE // SUBFAMILY NOT NAMED	AT5G54980.1		Uncharacterised protein family (UPF0497)	LOC_Os02g12760.1	integral membrane protein, putative, expressed
Sevir.1G034300	0	0	0	0	0	0	0	0	0	0	0	0	0	0	0	0	0	0	0	0	0	0	0	0	0	0	0	0	0	0	0	0	0	0	0	0	0	0	0	0	Sevir.1G034300.1	(1 of 1) PTHR13878//PTHR13878:SF55 - GULONOLACTONE OXIDASE // SUBFAMILY NOT NAMED	AT1G75450.1	ATCKX5,ATCKX6,CKX5	cytokinin oxidase 5	LOC_Os02g12780.1	cytokinin dehydrogenase precursor, putative, expressed
Sevir.1G034400	0	0	0	0	0	0	0	0	0	0	0	0	0	0	0	0	0	0	0	0	0	0	0	0	0	0	0	0	0	0	0	0	0	0	0	0	0	0	0	0	NA	NA	NA	NA	NA	NA	NA
Sevir.1G034500	2.24958	0.97626	0.702982	0.544844	0.550355	0	0.57598	1.54061	1.33971	3.87375	3.54142	0.323131	0.470986	0	0.539799	0.296244	1.75313	1.03741	0	1.13207	0.25369	2.67666	2.18427	1.73414	0	0.612103	0.295921	2.25272	0	1.20843	0	0.228361	2.69485	5.14266	2.73593	3.0083	1.2811	2.10403	3.017	3.99729	Sevir.1G034500.1	(1 of 2) PTHR10071//PTHR10071:SF204 - TRANSCRIPTION FACTOR GATA GATA BINDING FACTOR // SUBFAMILY NOT NAMED	AT4G26150.1	CGA1,GATA22	cytokinin-responsive gata factor 1	LOC_Os02g12790.1	GATA zinc finger domain containing protein, expressed
Sevir.1G034600	26.4326	23.7557	28.8223	19.0695	24.2156	33.8245	28.511	35.0489	23.3109	37.188	25.0429	21.6498	30.1431	23.4824	22.9415	34.6606	39.8211	38.125	33.5488	28.8677	34.5019	43.3132	47.8114	52.5196	29.2995	23.668	25.7451	35.7217	46.2985	43.0202	24.0346	36.9945	62.8798	52.5093	57.9519	79.1183	22.2058	25.2483	22.3258	19.9864	Sevir.1G034600.1	(1 of 3) K03233 - elongation factor 1-gamma (EEF1G)	AT1G09640.1		Translation elongation factor EF1B, gamma chain	LOC_Os06g37440.1	elongation factor 1-gamma, putative, expressed
Sevir.1G034700	16.8719	20.5015	17.5745	16.8902	12.6582	7.94141	16.4154	13.0952	9.11	7.7475	10.8772	5.1701	14.6006	12.0142	13.495	12.7385	18.5331	12.7083	15.0391	18.9621	11.1624	10.22	9.70789	7.18429	9.69308	12.4461	11.5409	19.9527	8.99001	9.42577	6.00864	7.0792	8.98283	23.2773	9.45139	13.5373	9.18125	13.8265	18.7054	23.6506	Sevir.1G034700.1	(1 of 1) K04424 - sterile alpha motif and leucine zipper containing kinase AZK (ZAK, MLTK)	AT5G11850.1		Protein kinase superfamily protein	LOC_Os02g12810.1	protein kinase domain containing protein, expressed
Sevir.1G034800	2.53078	1.95252	0.702982	1.63453	1.10071	1.47063	1.72794	2.69607	2.67941	3.35725	3.54142	2.58505	1.41296	0.546102	0.539799	0.592488	2.50447	2.59354	2.60292	3.96223	1.52214	0.973331	2.42697	3.22054	1.32178	2.44841	0.887762	3.53999	4.27025	4.10867	1.30623	2.05525	1.49714	1.35333	1.98977	6.61826	1.92166	3.6069	3.3187	1.99864	Sevir.1G034800.8	(1 of 3) PTHR10625//PTHR10625:SF112 - HISTONE DEACETYLASE // HISTONE DEACETYLASE 11	AT5G26040.2	HDA2	histone deacetylase 2	LOC_Os06g37420.1	histone deacetylase, putative, expressed
Sevir.1G034900	0	0.32542	0	0	0.550355	0	0	0	0	0	0	0	0	0	0	0	0	0	0	0	0	0	0	0	0	0	0	0	0	0	0.261245	0	0	0	0	0	0	0	0	0	Sevir.1G034900.3	(1 of 2) PTHR12565//PTHR12565:SF150 - STEROL REGULATORY ELEMENT-BINDING PROTEIN // SUBFAMILY NOT NAMED	AT5G56960.1		basic helix-loop-helix (bHLH) DNA-binding family protein	LOC_Os02g12820.1	helix-loop-helix DNA-binding domain containing protein, expressed
Sevir.1G035000	11.8103	12.366	4.92087	14.1659	13.2085	13.8239	10.6556	11.9397	8.84206	8.52225	13.9127	12.279	6.59381	7.64543	12.4154	9.18357	9.26653	5.44643	11.2793	12.7357	11.4161	11.1933	8.9798	14.864	7.49011	4.28472	6.51025	10.62	3.82075	6.28385	6.79238	10.733	8.68341	14.8867	6.96418	5.11411	7.68663	4.20805	4.5255	6.32904	Sevir.1G035000.1	(1 of 2) K02147 - V-type H+-transporting ATPase subunit B (ATPeV1B, ATP6B)	AT4G38510.5		ATPase, V1 complex, subunit B protein	LOC_Os06g37180.1	ATP synthase, putative, expressed
Sevir.1G035100	0	0	0	0	0	0	0	0	0	0	0	0	0	0	0	0	0	0	0	0	0	0	0	0	0	0	0	0	0	0	0	0	0	0	0	0	0	0	0	0	Sevir.1G035100.1	(1 of 4) K03257 - translation initiation factor 4A (EIF4A)				LOC_Os02g12840.1	DEAD-box ATP-dependent RNA helicase, putative, expressed
Sevir.1G035200	0	0	0	0	0	0	0	0	0	0	0	0	0	0	0	0	0	0	0	0	0	0	0	0	0	0	0	0	0	0	0	0	0	0	0	0	0	0	0	0	Sevir.1G035200.1	(1 of 1) PTHR24031//PTHR24031:SF259 - RNA HELICASE // SUBFAMILY NOT NAMED	AT3G13920.1	EIF4A1,RH4,TIF4A1	eukaryotic translation initiation factor 4A1	LOC_Os02g12840.1	DEAD-box ATP-dependent RNA helicase, putative, expressed
Sevir.1G035300	1.40599	0.32542	2.81193	1.08969	1.92624	1.47063	0.28799	1.15546	15.0047	11.363	9.61241	3.23131	0.470986	0.273051	1.3495	0.592489	0	0.259354	0	1.13207	6.08857	1.46	2.66967	3.71601	0.220297	1.42824	2.66329	0.965452	0.22475	0.483373	0	0.456722	1.49714	0.811999	4.72569	2.40664	0.640553	0.300575	0.6034	0	Sevir.1G035300.1	(1 of 5) PF05553//PF14364 - Cotton fibre expressed protein (DUF761) // Domain of unknown function (DUF4408) (DUF4408)	AT2G26110.1		Protein of unknown function (DUF761)	LOC_Os06g37020.1	expressed protein
Sevir.1G035400	19.1214	27.3353	26.7133	19.6144	17.8865	26.1772	21.5993	13.8655	24.9185	39.254	31.1139	30.0512	21.9009	18.5675	17.8134	24.5883	22.7907	21.267	20.245	28.5847	36.024	43.0699	44.4136	46.8217	28.1981	26.1164	29.2961	33.1472	39.1065	32.6277	24.5571	30.8288	59.2867	49.532	49.2467	54.1494	24.9816	24.9478	29.8683	30.3128	Sevir.1G035400.1	(1 of 2) PTHR24012:SF318 - RNA-BINDING (RRM/RBD/RNP MOTIFS) FAMILY PROTEIN	AT1G17640.1		RNA-binding (RRM/RBD/RNP motifs) family protein	LOC_Os02g12850.1	RNA recognition motif containing protein, expressed
Sevir.1G035500	0.562396	0.65084	0	0	1.10071	0.294126	0	0	0.535882	1.29125	1.26479	0	0.470986	0	0	0.888733	0.250447	0.259354	0.289214	0.566033	0.761071	0.729999	1.45618	2.13658	0	0	0.591841	0.321817	0.22475	0.483373	0	0	0.598856	0.811999	0.497441	1.20332	0.235899	0	0	0	Sevir.1G035500.1	(1 of 1) PTHR10827:SF52 - IP16409P	AT5G08580.1		Calcium-binding EF hand family protein	LOC_Os02g12880.4	calcium-binding EF hand family protein, putative, expressed
Sevir.1G035600	2.24958	1.95252	4.21789	3.26906	2.75177	3.52952	1.43995	0.385152	0.803823	1.29125	1.51775	1.61566	1.41296	1.0922	1.8893	1.48122	2.75492	5.96513	3.18135	3.3962	1.26845	2.19	1.69888	1.33169	3.08416	2.65245	1.18368	0.965452	2.2475	3.86698	1.04498	2.05525	2.09599	3.51866	0.248721	2.70747	1.68576	2.10403	1.8102	2.99797	Sevir.1G035600.1	(1 of 1) 1.14.14.1//5.3.99.5 - Unspecific monooxygenase / Xenobiotic monooxygenase // Thromboxane-A synthase / Thromboxane synthetase	AT2G26170.1	CYP711A1,MAX1	cytochrome P450, family 711, subfamily A, polypeptide 1	LOC_Os02g12890.1	cytochrome P450, putative, expressed
Sevir.1G035700	7.59234	4.55588	3.51491	8.7175	4.67802	5.5884	4.60784	3.46637	5.09088	6.7145	5.05916	4.20071	5.18085	4.91492	6.74749	7.40611	8.51519	3.11224	5.78428	4.52826	4.31273	2.67666	6.31013	5.94562	6.82922	6.32506	3.55105	9.65452	6.06826	5.07541	8.35985	5.70903	2.39542	6.76666	6.96418	3.0083	4.9109	9.91899	11.7663	5.66282	Sevir.1G035700.1	(1 of 52) PF00069//PF00560//PF08263//PF13855 - Protein kinase domain (Pkinase) // Leucine Rich Repeat (LRR_1) // Leucine rich repeat N-terminal domain (LRRNT_2) // Leucine rich repeat (LRR_8)	AT5G25930.1		Protein kinase family protein with leucine-rich repeat domain	LOC_Os02g12910.1	receptor-like protein kinase 5 precursor, putative, expressed
Sevir.1G035750	0	0	0	0.544844	0	0.294126	0.28799	0	0	0	0	0	0	0	0	0	0	0	0	0	0	0	0	0	0	0	0	0	0	0	0.261245	0	0.598856	0	0.248721	0	0	0	0	0	NA	NA	NA	NA	NA	NA	NA
Sevir.1G035800	0.562396	8.78634	0.702982	2.17937	0.550355	1.1765	0.57598	1.54061	6.16265	2.84075	2.52958	1.93879	0.470986	1.63831	1.6194	2.36996	2.25402	1.03741	0.289214	0.849049	3.04428	1.70333	0.485394	1.73414	1.32178	2.44841	1.77552	0.643635	1.3485	1.20843	0.261245	1.37017	2.39542	3.248	6.71546	0.60166	1.06759	1.2023	0.3017	2.66486	NA	NA	NA	NA	NA	NA	NA
Sevir.1G035900	0	0	0	0	0	0	0	0	0	0	0	0	0	0	0	0	0	0	0	0	0	0	0	0	0	0	0	0	0	0	0	0	0	0	0	0	0	0	0	0	NA	NA	NA	NA	NA	NA	NA
Sevir.1G035950	0	0.32542	0	0	0	0	0	0	0	0	0	0	0	0.546102	0	0	0	0	0	0	0	0	0	0	0	0	0	0	0	0.241686	0	0	0	0	0	0	0.213518	0	0	0	NA	NA	NA	NA	NA	NA	NA
Sevir.1G036000	77.0482	139.605	158.171	147.108	78.9759	65.8843	90.1409	11.5546	49.3012	16.0115	38.9556	20.6804	71.1189	72.6316	92.0358	88.8733	85.4024	56.5391	109.612	43.3015	19.7878	56.9399	34.7057	27.2507	64.5471	30.1971	44.3881	32.8254	127.883	44.9537	30.0432	15.7569	35.6319	66.8546	62.9263	91.1515	18.576	32.1616	25.9462	58.2938	NA	NA	NA	NA	NA	NA	NA
Sevir.1G036050	0	0	0	0	0	0	0	0	0	0	0	0	0	0	0	0	0	0	0	0	0	0	0	0	0	0	0	0	0	0	0	0	0	0	0	0	0	0	0	0	NA	NA	NA	NA	NA	NA	NA
Sevir.1G036100	0.281198	0.97626	0	0.544844	0.550355	0	0	0.385152	0.535882	0.25825	0.758875	0.969394	0.235493	0	0.2699	1.18498	0.250447	0.518707	0	0	0	1.94666	0.242697	0.247734	0.660892	0.408069	0	0.643635	1.3485	0.241686	0.522491	0.685083	0.299428	3.248	1.49232	0.30083	1.2811	0.601151	1.5085	1.33243	NA	NA	NA	NA	NA	NA	NA
Sevir.1G036123	0	0	0	0	0	0	0	0	0.267941	0	0	0.646263	0.235493	0	0	1.18498	0	0	0.289214	0	0	0	0	0	0	0	0	0	0	0	0	0	0	0.541333	0	0	0	0	0	0.999322	NA	NA	NA	NA	NA	NA	NA
Sevir.1G036146	0	0	0	0	0	0	0	0	0	0	0	0	0	0	0	0	0	0	0	0	0	0	0	0	0	0	0	0	0	0	0	0	0	0	0	0	0	0	0	0	NA	NA	NA	NA	NA	NA	NA
Sevir.1G036169	0	0	0	0	0	0	0	0	0	0	0	0	0	0	0	0	0	0	0	0	0	0	0	0	0	0	0	0	0	0	0	0	0	0	0.497441	0	0	0	0	0	NA	NA	NA	NA	NA	NA	NA
Sevir.1G036192	61.5823	80.7042	66.0803	68.1055	51.183	76.767	56.4461	16.5616	54.66	37.188	45.0266	62.6875	60.7572	51.6066	83.9388	60.7301	42.3255	39.6811	47.4311	50.3769	33.4871	47.9366	29.6091	41.867	55.7352	66.5152	57.1127	77.2362	72.1448	40.3616	35.0069	40.6483	31.7393	64.148	37.8055	43.3195	54.874	81.4559	73.9165	84.2762	NA	NA	NA	NA	NA	NA	NA
Sevir.1G036200	376.989	402.045	361.037	376.752	350.631	337.472	380.116	519.253	412.498	535.122	385.975	424.072	365.524	354.272	322.241	370.806	445.525	373.018	377.702	397.778	404.688	474.952	405.051	421.33	404.863	436.247	340.42	340.271	464.382	424.126	402.851	460.886	389.992	430.196	540.452	378.327	387.501	303.737	332.292	322.687	NA	NA	NA	NA	NA	NA	NA
Sevir.1G036215	0	0	0	0	0.550355	0	0	0	0	0	0	0	0	0	0	0	0	0	0	0	0	0	0	0	0	0	0	0.321817	0	0	0	0	0	0.270666	0	0	0	0.300575	0	0	Sevir.1G036215.1	(1 of 58) PF00069//PF08263//PF13855 - Protein kinase domain (Pkinase) // Leucine rich repeat N-terminal domain (LRRNT_2) // Leucine rich repeat (LRR_8)	AT3G47570.1		Leucine-rich repeat protein kinase family protein	LOC_Os02g12450.1	receptor-like protein kinase 2 precursor, putative, expressed
Sevir.1G036225	1.12479	1.95252	0.702982	0.544844	1.10071	1.47063	0.57598	1.15546	1.60765	1.033	1.51775	1.61566	1.41296	1.0922	2.1592	0.888733	1.25223	1.81548	1.15686	1.13207	1.52214	2.43333	1.21349	2.22961	1.54208	1.02017	0.887762	4.50544	4.495	4.10867	2.61245	4.79558	3.89256	3.78933	2.73593	0.90249	4.9109	3.30633	4.8272	3.33107	Sevir.1G036225.1	(1 of 1) 3.2.1.185 - Non-reducing end beta-L-arabinofuranosidase	AT5G12960.1		Putative glycosyl hydrolase of unknown function (DUF1680)	LOC_Os02g10190.1	DUF1680 domain containing protein, putative, expressed
Sevir.1G036238	0	0	0	0	0	0	0	0	0	0	0	0	0	0	0	0	0	0	0	0	0	0	0	0	0	0	0	0	0	0	0	0	0	0	0	0	0	0	0	0	NA	NA	NA	NA	NA	NA	NA
Sevir.1G036250	0	0	0	0	0	0	0	0	0	0	0	0	0	0	0	0	0	0	0	0	0	0	0	0	0	0	0	0	0	0	0	0	0	0	0	0	0	0	0	0	Sevir.1G036250.1	(1 of 3) PF09752 - Uncharacterized conserved protein (DUF2048) (DUF2048)	AT3G12150.1			LOC_Os02g10160.1	AGAP003371-PA, putative, expressed
Sevir.1G036261	0	0	0	0	0	0	0	0	0	0	0	0	0	0	0	0	0	0	0	0	0	0	0	0	0	0	0	0	0	0	0	0	0	0	0	0	0	0	0	0	NA	NA	NA	NA	NA	NA	NA
Sevir.1G036275	0.562396	0.65084	0	0	0.275178	0.882379	0	0.770305	0.535882	0	0.252958	0.969394	0.235493	0.273051	0	0.296244	0.250447	0.518707	0	0	0	0.243333	0	0	0.881189	0	0	0.965452	0	0	0	0.228361	0	0.811999	0.248721	0.60166	0.427035	0.601151	0.905101	0.666215	Sevir.1G036275.1	(1 of 3) PF09752 - Uncharacterized conserved protein (DUF2048) (DUF2048)	AT3G12150.1			LOC_Os02g10160.1	AGAP003371-PA, putative, expressed
Sevir.1G036284	8.43593	4.55588	7.7328	4.35875	5.77873	6.17665	8.35172	1.92576	10.7176	10.0717	6.82987	8.07829	5.41634	3.27661	0.809699	4.73991	8.0143	10.1148	6.94114	6.22636	9.89392	13.6266	11.8922	11.8912	2.86387	3.06052	1.77552	3.21817	4.0455	6.52553	6.00864	6.39411	5.98856	17.052	7.95906	8.72407	4.69739	7.51438	4.2238	3.99729	NA	NA	NA	NA	NA	NA	NA
Sevir.1G036301	522.844	547.205	444.58	471.023	440.78	482.258	514.094	747.898	724.912	1004.31	737.159	727.568	548.66	530.14	508.78	613.91	605.6	489.852	500.062	583.157	628.846	733.683	655.778	661.02	645.074	730.217	536.689	586.885	609.25	629.868	607.124	651.461	606.205	715.535	834.227	624.039	587.634	545.689	584.575	570.04	Sevir.1G036301.1	(1 of 2) PTHR10634//PTHR10634:SF30 - AN1-TYPE ZINC FINGER PROTEIN // SUBFAMILY NOT NAMED	AT1G51200.1		A20/AN1-like zinc finger family protein	LOC_Os02g10200.2	zinc finger A20 and AN1 domain-containing stress-associated protein, putative, expressed
Sevir.1G036307	0.562396	0.32542	0	0	0.275178	0	0.863971	0	0.267941	0.5165	0	0	0	0	0	0	0	1.03741	0	0	0	0.486666	0	0	0	0	0	0	0	0.483373	0	0	0	0	0	0.90249	0	0	0	0.333107	Sevir.1G036307.1	(1 of 17) PF00069//PF13855 - Protein kinase domain (Pkinase) // Leucine rich repeat (LRR_8)	AT3G47570.1		Leucine-rich repeat protein kinase family protein	LOC_Os02g12400.1	receptor-like protein kinase precursor, putative, expressed
Sevir.1G036326	0	0.32542	0	0	0	0	0	0	0	0	0	0	0	0	0	0	0	0	0.578428	0	0	0	0	0	0	0	0	0	0	0	0	0	0	0	0	0	0.213518	0	0	0	NA	NA	NA	NA	NA	NA	NA
Sevir.1G036330	0	0	0	0	0	0	0	0	0	0	0	0	0	0	0	0	0	0	0	0	0	0	0	0	0	0	0	0	0	0	0	0	0	0	0	0	0	0	0	0	Sevir.1G036330.1	(1 of 2) PTHR24423//PTHR24423:SF550 - TWO-COMPONENT SENSOR HISTIDINE KINASE // SUBFAMILY NOT NAMED	AT3G04580.2	EIN4	Signal transduction histidine kinase, hybrid-type, ethylene sensor	LOC_Os07g15540.1	ethylene receptor, putative, expressed
Sevir.1G036351	0	0	0	0	0	0	0	0	0	0	0	0	0	0	0	0	0	0	0	0	0	0	0	0	0	0	0	0	0	0	0	0	0	0	0	0	0	0	0	0	NA	NA	NA	NA	NA	NA	NA
Sevir.1G036353	0.843593	0	0	0	0.275178	0	0	0	0	0	0	0	0	0	0	0	0.250447	0	0	0	0	0	0	0	0	0	0	0	0	0	0	0	0	0	0	0	0	0	0	0	Sevir.1G036353.1	(1 of 19) PF00560//PF07714//PF08263//PF13855 - Leucine Rich Repeat (LRR_1) // Protein tyrosine kinase (Pkinase_Tyr) // Leucine rich repeat N-terminal domain (LRRNT_2) // Leucine rich repeat (LRR_8)	AT3G47570.1		Leucine-rich repeat protein kinase family protein	LOC_Os02g12400.1	receptor-like protein kinase precursor, putative, expressed
Sevir.1G036376	0	0	0	0	0	0	0	0	0	0	0	0	0	0	0	0	0	0	0	0	0	0	0	0	0	0	0	0	0	0	0	0	0	0	0	0	0	0	0	0	NA	NA	NA	NA	NA	NA	NA
Sevir.1G036400	0.843593	0.32542	1.58403	0	0.275178	0.294126	0	0	1.07177	0.25825	0	1.29253	0.235493	0.546102	0	0	1.25223	0.778061	2.60292	0.888673	0.25369	0.729999	0.728092	0.495468	0.660892	0.816137	0.295921	1.00934	0.899001	0.72506	1.04498	0.913445	1.24784	1.69341	1.34268	3.91079	0.640552	1.80345	0.3017	3.33107	NA	NA	NA	NA	NA	NA	NA
Sevir.1G036500	0	0	0	0	0	0	0	0	0	0	0	0	0	0	0	0	0	0	0	0	0	0	0	0	0	0	0	0	0	0	0	0	0	0	0	0	0	0	0	0	Sevir.1G036500.1	(1 of 19) PF00560//PF07714//PF08263//PF13855 - Leucine Rich Repeat (LRR_1) // Protein tyrosine kinase (Pkinase_Tyr) // Leucine rich repeat N-terminal domain (LRRNT_2) // Leucine rich repeat (LRR_8)	AT3G47570.1		Leucine-rich repeat protein kinase family protein	LOC_Os02g12400.1	receptor-like protein kinase precursor, putative, expressed
Sevir.1G036600	6.18635	8.1355	4.03982	7.62781	3.57731	4.41189	4.60784	4.23668	4.01912	6.45625	4.30029	6.1395	5.65184	3.82271	5.93779	7.70235	11.0197	5.70578	5.49507	4.77166	8.11809	6.08332	7.28092	6.19335	4.18565	5.917	3.55105	11.8634	4.71975	7.49228	5.22491	5.48067	5.639	10.7572	8.10871	4.81328	4.69739	3.6069	6.034	5.32972	Sevir.1G036600.1	(1 of 1) K15456 - protein KTI12 (KTI12)	AT1G13870.1	DRL1	calmodulin binding;purine nucleotide binding
Sevir.1G036700	0	0	0	0	0	0	0	0	0	0.5165	0.252958	0	0	0	0	0	0	0	0	0	0	0	0	0	0	0	0	0	0	0	0	0	0	0	0	0	0	0	0	0	NA	NA	NA	NA	NA	NA	NA
Sevir.1G036800	0	0	0	0	0	0	0	0	0	0	0	0	0	0	0	0	0	0	0	0	0	0	0	0	0	0	0	0	0	0	0	0	0	0	0	0	0	0	0	0	NA	NA	NA	NA	NA	NA	NA
Sevir.1G036900	32.3377	22.1286	29.5252	22.8834	19.2624	24.1184	32.5429	27.3458	24.1147	35.8967	22.7662	30.0512	26.8462	25.6668	19.9726	28.7357	35.8139	22.3044	19.3773	36.7921	30.1891	31.1466	34.9484	30.9667	32.3837	40.8069	26.3369	28.3199	30.1165	24.652	24.8183	21.6943	26.6491	32.7506	25.867	29.7822	23.0599	21.3408	27.4547	30.979	Sevir.1G036900.1	(1 of 2) PTHR10625//PTHR10625:SF127 - HISTONE DEACETYLASE // SUBFAMILY NOT NAMED	AT4G38130.1	ATHD1,ATHDA19,HD1,HDA1,HDA19,RPD3A	histone deacetylase 1	LOC_Os06g38470.1	histone deacetylase 19, putative, expressed
Sevir.1G037000	7.59234	4.8813	14.7626	10.352	6.87944	8.23554	12.3836	10.7843	6.16265	16.0115	11.3831	9.69394	26.3752	27.5781	14.8445	16.8859	7.01251	6.7432	3.47057	8.20748	7.35702	10.4633	8.9798	7.18429	5.94803	5.71296	7.1021	9.97634	5.84351	3.86698	3.65744	4.1105	3.29371	9.47333	6.46674	6.91909	4.27035	4.80921	5.7323	3.99729	Sevir.1G037000.1	(1 of 1) K17602 - YLP motif-containing protein 1 (YLPM1)	AT5G62760.3		P-loop containing nucleoside triphosphate hydrolases superfamily protein	LOC_Os02g12360.1	nuclear protein ZAP-related, putative, expressed
Sevir.1G037050	2.24958	1.6271	0.702982	2.17937	0.550355	1.76476	3.74387	2.69607	0.267941	0.77475	0.252958	0.646263	3.06141	2.45746	4.31839	1.18498	2.00358	1.55612	3.18135	1.41508	1.01476	0.486666	0.728092	0.990936	2.64357	1.63227	1.4796	1.9309	1.12375	2.41686	1.30623	1.59853	0.299428	0.541333	0.248721	1.80498	1.2811	5.41036	2.7153	2.33175	NA	NA	NA	NA	NA	NA	NA
Sevir.1G037100	0	0	0	0	0	0	0	0	0	0	0	0	0	0	0	0	0	0	0	0	0	0	0	0	0	0	0	0	0	0	0	0	0	0	0	0	0	0	0	0	Sevir.1G037100.1	(1 of 9) K01728 - pectate lyase (pel)	AT1G14420.1	AT59	Pectate lyase family protein	LOC_Os02g12300.1	pectate lyase precursor, putative, expressed
Sevir.1G037200	0	0	0	0	0	0	0	0	0	0	0	0.646263	0	0	0	0	0.500894	0	0	0	0	0.486666	0.485394	0.743202	0	0	0	0	0.4495	0.483373	0	0	0.299428	1.08267	1.49232	0.30083	0	0	0.6034	0.333107	Sevir.1G037200.1	(1 of 4) K00784 - ribonuclease Z (rnz)	AT1G74700.1	NUZ,TRZ1	tRNAse Z1	LOC_Os02g12290.1	nuclear ribonuclease Z, putative, expressed
Sevir.1G037300	29.8066	28.9624	27.4163	37.5942	37.149	23.5301	30.815	20.4131	39.3873	62.2382	44.2677	35.2213	22.3719	24.3015	29.9589	25.7733	27.0483	26.1947	28.9214	37.0752	33.7408	38.4466	36.4046	33.9396	25.1139	27.7487	25.4492	37.6526	27.4195	22.9602	21.9446	22.6078	33.2365	58.7346	52.7288	39.1079	24.9816	24.046	31.6785	30.6459	Sevir.1G037300.1	(1 of 2) PTHR11649:SF62 - PROTEIN SEY1 HOMOLOG	AT3G13870.1	RHD3	Root hair defective 3 GTP-binding protein (RHD3)	LOC_Os01g39310.1	SEY1, putative, expressed
Sevir.1G037400	0	0.32542	0.702982	0	0	0.294126	0	0	0	0	0.758875	0	0	0	0	0	0.500894	0	0	0	0.25369	0.486666	0.485394	0.247734	0	0	0	0	0	0	0	0	0.299428	0	0.746162	0	0	0	0.3017	0	NA	NA	NA	NA	NA	NA	NA
Sevir.1G037500	0	0	0	0	0	0	0	0	0	0	0	0	0	0	0	0	0	0	0	0	0	0	0	0	0	0	0	0	0	0	0	0	0	0	0	0	0	0	0	0	NA	NA	NA	NA	NA	NA	NA
Sevir.1G037575	0	0	0	0	0	0	0	0	0	0	0	0	0	0	0	0	0	0	0	0	0	0	0	0	0	0	0	0	0	0	0	0	0	0	0	0	0	0	0	0	NA	NA	NA	NA	NA	NA	NA
Sevir.1G037650	0	0	0	0	0	0	0	0	0	0.25825	0	0	0	0	0	0	0	0.259354	0	0	0	0	0	0	0	0	0	0.321817	0	0.241686	0	0	0	0	0	0	0	0	0	0	NA	NA	NA	NA	NA	NA	NA
Sevir.1G037725	0	0	0	0	0	0	0	0	0	0	0	0	0	0	0	0	0	0	0	0	0	0	0	0	0	0	0	0	0	0	0	0	0	0	0	0	0	0	0	0	NA	NA	NA	NA	NA	NA	NA
Sevir.1G037800	0	0	0	0	0	0	0	0	0	0	0	0	0	0	0	0	0	0	0	0	0	0	0	0	0	0	0	0	0	0	0	0	0	0	0	0	0	0	0	0	NA	NA	NA	NA	NA	NA	NA
Sevir.1G037900	0	0	0	0	0	0	0	0	0	0	0	0	0	0	0	0	0	0	0	0	0	0	0	0	0	0	0	0	0	0	0	0	0	0.541333	0	0	0	0	0	0	NA	NA	NA	NA	NA	NA	NA
Sevir.1G038000	0	0	0	0	0	0	0	0	0	0	0	0	0	0	0	0	0	0	0	0	0	0	0	0	0	0	0	0	0	0	0	0	0	0	0	0	0	0	0	0	NA	NA	NA	NA	NA	NA	NA
Sevir.1G038100	0	0	0	0.544844	0	0	0	0	0	0	0	0	0	0	0	0	0	0	0	0	0	0	0	0.247734	0.220297	0	0	0	0.4495	0	0	0	0	0	0	0	0	0	0	0	NA	NA	NA	NA	NA	NA	NA
Sevir.1G038200	0	0	0	0	0	0	0	0	0	0	0	0	0	0	0	0	0	0	0	0	0	0	0	0	0	0	0	0	0	0	0	0	0	0	0	0	0	0	0	0	NA	NA	NA	NA	NA	NA	NA
Sevir.1G038300	0	0	0	0	0	0	0	0	0	0	0	0	0	0	0	0	0	0	0	0	0	0	0	0	0	0	0	0	0	0	0	0	0	0	0	0	0	0	0	0	NA	NA	NA	NA	NA	NA	NA
Sevir.1G038400	0	0	0	0	0	0	0	0	0	0	0	0	0	0	0	0	0	0	0	0	0	0	0	0	0	0	0	0	0	0	0	0	0	0	0	0	0	0	0	0	Sevir.1G038400.1	(1 of 2) 3.6.3.32 - Quaternary-amine-transporting ATPase	AT3G47790.1	ATATH7,ATH7	ABC2 homolog 7	LOC_Os02g11960.1	ABC transporter, ATP-binding protein, putative, expressed
Sevir.1G038500	0	0	0	0	0	0	0	0	0	0	0	0	0	0	0	0	0	0	0	0	0	0	0	0	0	0	0	0	0	0	0	0	0	0	0	0	0	0	0	0	Sevir.1G038500.1	(1 of 3) PTHR19229//PTHR19229:SF127 - ATP-BINDING CASSETTE TRANSPORTER SUBFAMILY A ABCA // SUBFAMILY NOT NAMED	AT3G47790.1	ATATH7,ATH7	ABC2 homolog 7	LOC_Os02g11960.1	ABC transporter, ATP-binding protein, putative, expressed
Sevir.1G038600	0	0	0	0	0	0	0	0	0.535882	0	0	0	0	0.546102	0	0.296244	0	0.259354	0	0	0	0	0	0	0	0.204034	0	0	0	0	0	0.228361	0.598856	0	0	0	0.640553	0	0	0.333107	Sevir.1G038600.1	(1 of 3) PTHR19229//PTHR19229:SF127 - ATP-BINDING CASSETTE TRANSPORTER SUBFAMILY A ABCA // SUBFAMILY NOT NAMED	AT3G47790.1	ATATH7,ATH7	ABC2 homolog 7	LOC_Os02g11960.1	ABC transporter, ATP-binding protein, putative, expressed
Sevir.1G038700	0	0.32542	0	0	0	0	0	0	0	0	0.252958	0	0	0	0	0	0	0	0	0	0	0	0	0	0	0	0	0	0	0	0	0	0	0.270666	0	0	0	0	0	0	Sevir.1G038700.1	(1 of 1) PTHR33237//PTHR33237:SF4 - FAMILY NOT NAMED // F14O23.12	AT1G71740.1			LOC_Os02g11950.1	expressed protein
Sevir.1G038800	1.68719	1.30168	1.40596	3.81391	0.825533	0.588253	1.15196	0	0.803823	0.77475	0.758875	1.29253	0.70648	0.273051	0.539799	0.888733	0.751341	0.518707	1.73528	1.13207	0.50738	1.46	0.970789	1.73414	0.881189	2.04034	0.591841	1.28727	0.899001	0	0	0.456722	1.49714	3.51866	0.746162	2.10581	1.06759	0.601151	1.5085	0.666215	Sevir.1G038800.1	(1 of 1) PTHR11926//PTHR11926:SF207 - GLUCOSYL/GLUCURONOSYL TRANSFERASES // UDP-GLYCOSYLTRANSFERASE SUPERFAMILY PROTEIN	AT5G24750.1		UDP-Glycosyltransferase superfamily protein	LOC_Os02g11940.1	sterol glucosyltransferase, putative, expressed
Sevir.1G038866	0	0	0	0	0	0	0	0	0	0	0	0	0	0	0	0	0	0	0	0	0	0	0	0	0	0	0	0	0	0	0	0	0	0	0	0	0	0	0	0	NA	NA	NA	NA	NA	NA	NA
Sevir.1G038932	0	0	0	0	0.275178	1.1765	0.863971	0	0	0	0.252958	0	0	0	0.539799	0	0	0	0	0	0	0	0.242697	0	0	0	0	0	0	0	0	0	0	0	0	0	0	0	0	0	Sevir.1G038932.1	(1 of 2) PTHR19957:SF80 - SYNTAXIN-123-RELATED	AT1G61290.1	ATSYP124,SYP124	syntaxin of plants 124	LOC_Os06g39050.1	syntaxin, putative, expressed
Sevir.1G039000	1.12479	0.97626	0	0	0	1.1765	0.28799	0	0.267941	0	0.505916	0	0.235493	0	0	0	0.500894	0.259354	1.15686	0	0.50738	1.21666	0.485394	0.990936	0.220297	0	0.591841	0.321817	1.12375	0.241686	1.30623	0.685083	6.28798	3.78933	1.2436	2.70747	1.06759	1.50288	1.2068	0	Sevir.1G039000.2	(1 of 1) PF14990 - Domain of unknown function (DUF4516) (DUF4516)	AT4G26055.1			LOC_Os09g07614.1	expressed protein
Sevir.1G039100	0.281198	0.32542	0	1.08969	0	0	1.15196	0.770305	1.07177	0.25825	0	0	0	0	0	0	0	0	0	0	0.761071	0.243333	0.242697	0	0	0.204034	0.591841	0	0.674251	0.241686	0	0	0.299428	2.70667	0.248721	1.20332	0	0.300575	0	0	NA	NA	NA	NA	NA	NA	NA
Sevir.1G039150	0	0	0	0	0	0	0	0	0	0	0	0	0	0	0	0	0	0	0	0	0	0	0	0	0	0	0	0	0	0	0	0	0	0	0	0	0	0	0	0	Sevir.1G039150.1	(1 of 11) PF06376 - Protein of unknown function (DUF1070) (DUF1070)				LOC_Os02g11859.1	expressed protein
Sevir.1G039200	30.9318	20.5015	16.8716	24.518	28.3433	31.1774	38.8787	25.0349	19.2918	28.6657	23.2722	25.5274	23.5493	25.9398	15.3843	21.3296	35.5635	29.8257	32.9704	28.8677	26.8912	30.4166	30.8225	27.7462	18.2847	31.0132	15.9797	20.2745	38.657	44.9537	28.9982	32.6556	39.5245	37.8933	48.5005	32.1888	26.2627	19.2368	20.2139	18.3209	Sevir.1G039200.1	(1 of 3) PTHR19876//PTHR19876:SF6 - COATOMER // COATOMER SUBUNIT BETA'-1	AT1G52360.1		Coatomer, beta\' subunit	LOC_Os02g11830.2	coatomer subunit beta, putative, expressed
Sevir.1G039300	21.371	16.9218	17.5745	18.5247	21.4638	21.4712	19.0074	16.1764	16.0765	20.9182	17.4541	19.3879	26.1397	22.3902	19.1629	18.0709	18.2826	17.636	17.6421	20.9432	19.7878	18.25	16.2607	11.8912	20.2674	16.9348	14.5001	22.849	23.374	21.9935	17.5034	24.4346	20.9599	17.3227	20.3951	14.7407	21.5653	9.91899	17.8003	17.3216	Sevir.1G039300.1	(1 of 1) PTHR23180:SF200 - ARF-GAP DOMAIN AND FG REPEAT-CONTAINING PROTEIN 1	AT4G13350.2	NIG	NSP (nuclear shuttle protein)-interacting GTPase	LOC_Os02g11820.2	GTPase-activating protein, putative, expressed
Sevir.1G039400	0	0	0	0	0	0	0	0	0	0	0	0	0	0	0	0	0	0	0	0	0	0	0	0	0	0	0	0	0	0	0	0	0	0	0	0	0	0	0	0	Sevir.1G039400.1	(1 of 10) PF00646//PF01344 - F-box domain (F-box) // Kelch motif (Kelch_1)	AT1G80440.1		Galactose oxidase/kelch repeat superfamily protein	LOC_Os02g11790.1	OsFBK4 - F-box domain and kelch repeat containing protein, expressed
Sevir.1G039500	12.0915	10.4134	12.6537	13.0762	9.35604	13.8239	14.9755	16.5616	10.7176	19.627	13.6597	14.864	9.89072	10.1029	10.5261	7.70235	17.7817	16.3393	12.147	12.4527	13.953	13.14	11.1641	13.8731	10.5743	12.038	11.245	12.2291	13.0355	18.1265	13.0623	14.3868	7.18627	15.9693	15.6694	13.2365	10.8894	11.7224	11.1629	9.32701	Sevir.1G039500.1	(1 of 3) PF00644//PF12174 - Poly(ADP-ribose) polymerase catalytic domain (PARP) // RCD1-SRO-TAF4 (RST) plant domain (RST)	AT1G32230.1	ATP8,CEO,CEO1,RCD1	WWE protein-protein interaction domain protein family	LOC_Os04g57640.1	RCD1, putative, expressed
Sevir.1G039600	0	0	0	0	0	0	0	0	0	0	0	0	0	0	0	0	0	0	0	0	0	0	0	0	0	0	0	0	0	0	0	0	0	0	0	0	0	0	0	0	NA	NA	NA	NA	NA	NA	NA
Sevir.1G039700	24.183	20.5015	14.7626	19.6144	16.5106	15.2946	20.1593	8.8585	13.665	21.9512	16.9482	15.8334	29.4367	33.8583	21.3221	15.9972	23.7925	21.267	20.5342	22.3583	19.0268	23.8466	20.3866	16.3504	13.2178	19.5873	15.092	23.4927	16.6315	12.0843	6.53114	11.1897	11.3783	22.1946	9.70011	18.6515	12.5975	18.6357	13.5765	19.3202	Sevir.1G039700.1	(1 of 2) PTHR11477//PTHR11477:SF8 - TRANSCRIPTION ELONGATION FACTOR S-II // SUBFAMILY NOT NAMED	AT5G11430.1		SPOC domain / Transcription elongation factor S-II protein	LOC_Os02g11780.1	transcription factor S-II, central domain containing protein, expressed
Sevir.1G039800	1.40599	0.65084	0	1.08969	0.550355	0.588253	1.43995	2.69607	0.535882	0	0.252958	0.323131	0.941973	0.819153	0.2699	0	0.751341	1.55612	0.867642	0.283016	0.25369	0.243333	0	0	0.881189	0.204034	1.18368	0	0.674251	0.241686	1.82872	0.685083	0.299428	0.811999	0.746162	0	1.06759	0.601151	0.3017	2.33175	Sevir.1G039800.1	(1 of 3) PF05684 - Protein of unknown function (DUF819) (DUF819)	AT5G52540.1		Protein of unknown function (DUF819)	LOC_Os06g01790.1	expressed protein
Sevir.1G039850	0	0	0	0	0	0	0	0	0	0	0	0	0	0	0	0	0	0	0	0	0	0	0	0	0	0	0	0	0	0	0	0	0	0	0	0	0	0	0	0	NA	NA	NA	NA	NA	NA	NA
Sevir.1G039900	0.562396	0	0	0	0	0	0	0	0.267941	0	0	0.323131	0	0	0	0.296244	0.250447	0.259354	0	0	0	0	0	0	0.220297	0.408069	0	0.321817	0	0	0	0	0	0	0.497441	0	0.640553	0	0.3017	0.333107	NA	NA	NA	NA	NA	NA	NA
Sevir.1G040000	51.595	27.5492	40.7729	33.7804	16.5667	12.3533	38.6086	9.31439	6.96647	7.48925	9.67784	5.57284	37.6243	46.5732	22.3166	23.1071	29.4039	28.8472	23.667	18.7762	6.66479	11.0115	8.58543	5.26672	16.9629	14.6905	14.5921	19.2127	3.82075	3.38361	4.70242	4.82324	2.09599	6.49599	2.73593	2.70747	6.88957	6.15451	6.42045	3.66418	Sevir.1G040000.1	(1 of 4) PTHR21717:SF9 - PROTEIN TBF1	AT1G07540.1	TRFL2	TRF-like 2	LOC_Os03g16700.2	initiator-binding protein, putative, expressed
Sevir.1G040100	2.24958	12.6914	7.02982	8.17265	3.57731	12.9416	0	0	0.267941	0.25825	2.27662	1.29253	0.941973	1.63831	7.28729	1.18498	0.250447	1.03741	5.20585	0.849049	1.77583	1.46	4.12585	7.67975	2.42327	2.04034	1.18368	10.9418	9.43951	2.65855	2.35121	0.913445	2.39542	11.6387	1.2436	21.0581	5.97849	26.4506	22.0241	27.6479	Sevir.1G040100.1	(1 of 19) PF12734 - Cysteine-rich TM module stress tolerance (CYSTM)				LOC_Os06g05120.2	expressed protein
Sevir.1G040200	1.12479	2.60336	0.702982	1.08969	0	0.294126	0	0	0.267941	0	0.505916	0	0.235493	2.73051	0.2699	0	0.500894	0.778061	0	0.283016	0	0	0.242697	0	0	0.408069	0	0	0.4495	0.483373	0.261245	0.228361	0	1.08267	0	0	0.427035	0.601151	0	0.333107	Sevir.1G040200.1	(1 of 2) PTHR19241//PTHR19241:SF219 - ATP-BINDING CASSETTE TRANSPORTER // ABC TRANSPORTER G FAMILY MEMBER 38	AT1G15520.1	ABCG40,ATABCG40,ATPDR12,PDR12	pleiotropic drug resistance 12	LOC_Os02g11760.1	pleiotropic drug resistance protein, putative, expressed
Sevir.1G040300	33.4625	32.2166	26.7133	35.9597	33.0213	43.2366	47.2304	44.6777	35.6362	49.584	56.6626	88.2149	30.8496	45.5995	40.7549	74.0611	67.8711	49.7959	52.9262	59.4335	74.8386	93.4398	97.5643	100.085	55.5149	60.8022	60.3678	71.7653	86.9783	77.098	70.0138	59.8306	117.975	103.936	83.0727	131.162	64.6958	81.7565	92.0186	87.2741	Sevir.1G040300.1	(1 of 1) KOG0107//KOG0113//KOG4207 - Alternative splicing factor SRp20/9G8 (RRM superfamily) // U1 small nuclear ribonucleoprotein (RRM superfamily) // Predicted splicing factor, SR protein superfamily	AT5G19960.1		RNA-binding (RRM/RBD/RNP motifs) family protein	LOC_Os02g11750.1	RNA recognition motif containing protein, putative, expressed
Sevir.1G040400	18.2779	15.9456	35.1491	28.3319	23.6653	32.0598	23.0392	14.6358	130.487	146.944	192.248	251.719	23.7848	23.7554	15.9241	25.477	38.0679	70.2848	74.9064	37.0752	263.584	368.406	392.441	299.015	50.6684	23.668	46.4595	42.4799	114.623	82.8984	77.0674	56.4052	319.489	227.63	425.312	400.104	84.5529	55.3059	78.442	84.2762	Sevir.1G040400.1	(1 of 3) K03301 - ATP:ADP antiporter, AAA family (TC.AAA)	AT1G80300.1	ATNTT1,NTT1	nucleotide transporter 1	LOC_Os02g11740.1	plastidic ATP/ADP-transporter, putative, expressed
Sevir.1G040500	0	0	0	0	0	0	0	0	0	0	0	0	0	0	0	0	0	0	0	0	0	0	0	0	0	0	0	0	0	0	0	0	0	0	0	0	0	0	0	0	Sevir.1G040500.2	(1 of 70) KOG0472 - Leucine-rich repeat protein	AT3G47570.1		Leucine-rich repeat protein kinase family protein	LOC_Os07g03000.1	receptor-like protein kinase precursor, putative, expressed
Sevir.1G040550	0	0	0	0	0	0	0	0	0	0	0	0	0	0	0	0	0	0	0	0	0	0	0	0	0	0	0	0	0	0	0	0	0	0	0	0	0	0	0	0	NA	NA	NA	NA	NA	NA	NA
Sevir.1G040600	0	0	1.40596	0	0.275178	0.294126	0	0	0	0	0.252958	0	0.470986	0	0	0	0.250447	0.259354	0	0	0	0	0.242697	0	0.220297	0.408069	0	0.321817	0	0	0.261245	0	0	1.624	0.994883	0.60166	0.213518	0	0	0.999322	Sevir.1G040600.1	(1 of 2) PTHR11926//PTHR11926:SF190 - GLUCOSYL/GLUCURONOSYL TRANSFERASES // SUBFAMILY NOT NAMED	AT2G36750.1	UGT73C1	UDP-glucosyl transferase 73C1	LOC_Os01g08090.1	flavonol-3-O-glycoside-7-O-glucosyltransferase 1, putative, expressed
Sevir.1G040700	0.562396	0.65084	1.40596	0	0.825533	1.47063	1.43995	0	2.94735	3.6155	2.27662	2.90818	0.470986	1.36526	0.2699	0.592489	1.25223	2.33418	0.578428	1.41508	3.55166	6.32665	4.12585	2.47734	0.440595	1.63227	0.591841	0.965452	1.798	0.483373	0.261245	0.228361	3.29371	5.41333	6.21802	4.81328	1.06759	1.2023	0.6034	0.999322	Sevir.1G040700.1	(1 of 2) PTHR11926//PTHR11926:SF190 - GLUCOSYL/GLUCURONOSYL TRANSFERASES // SUBFAMILY NOT NAMED	AT2G36750.1	UGT73C1	UDP-glucosyl transferase 73C1	LOC_Os01g08090.1	flavonol-3-O-glycoside-7-O-glucosyltransferase 1, putative, expressed
Sevir.1G040801	343.206	355.565	329.516	327.259	388.513	381.48	383.241	448.53	351.192	368.259	350.017	362.418	256.527	233.827	252.006	242.942	345.964	392.969	303.888	334.946	377.735	315.921	309.184	392.314	359.577	333.764	431.594	324.506	274.529	409.576	406.098	398.883	425.628	251.406	354.864	330.353	328.371	317.236	314.214	273.025	Sevir.1G040801.1	(1 of 3) 2.1.1.11 - Magnesium protoporphyrin IX methyltransferase / S-adenosylmethioninemagnesium protoporphyrin methyltransferase	AT4G25080.2	CHLM	magnesium-protoporphyrin IX methyltransferase	LOC_Os06g04150.1	magnesium-protoporphyrin O-methyltransferase, putative, expressed
Sevir.1G040900	167.594	139.931	164.498	169.991	101.54	150.887	104.54	146.358	222.391	255.667	192.501	261.09	162.019	154.82	164.909	214.481	132.737	115.412	83.5828	108.395	183.418	173.253	184.45	218.006	138.787	124.461	108.307	105.878	70.3468	51.2375	37.3581	36.9945	105.997	198.399	105.458	125.747	34.8034	35.7685	50.3839	33.977	Sevir.1G040900.1	(1 of 3) PTHR11926//PTHR11926:SF355 - GLUCOSYL/GLUCURONOSYL TRANSFERASES // SUBFAMILY NOT NAMED	AT2G36780.1		UDP-Glycosyltransferase superfamily protein	LOC_Os02g11700.1	cytokinin-O-glucosyltransferase 3, putative, expressed
Sevir.1G041000	2.81198	2.60336	4.92087	3.81391	0.275178	0.588253	4.03186	1.92576	0.267941	0.25825	0.758875	0.323131	6.59381	4.91492	2.9689	3.25869	2.25402	4.66837	2.60292	3.96223	0.761071	1.94666	1.69888	0.743202	7.26981	5.71296	2.36736	1.9309	2.02275	1.20843	1.30623	1.37017	1.19771	1.624	1.74104	2.70747	6.61904	1.80345	1.8102	0.999322	NA	NA	NA	NA	NA	NA	NA
Sevir.1G041100	67.2063	63.4569	63.9713	61.5673	84.4795	67.3549	61.3419	87.0444	66.9853	80.3157	90.3061	75.9359	82.8936	56.7946	54.2498	73.7648	93.9176	96.2202	85.6073	94.8105	105.028	89.7898	95.38	86.7069	69.1734	83.042	90.8476	63.398	56.1876	66.7054	79.1574	82.8951	89.8283	83.0946	102.97	100.778	74.0906	63.4214	74.5199	57.2945	Sevir.1G041100.2	(1 of 3) PTHR11926//PTHR11926:SF355 - GLUCOSYL/GLUCURONOSYL TRANSFERASES // SUBFAMILY NOT NAMED	AT2G36780.1		UDP-Glycosyltransferase superfamily protein	LOC_Os02g11130.1	cytokinin-O-glucosyltransferase 3, putative, expressed
Sevir.1G041200	22.2146	19.5252	35.1491	28.8767	27.7929	31.7656	20.1593	23.8794	40.995	49.3257	50.8446	43.2996	27.0817	26.759	29.1492	26.0695	20.5366	22.0451	12.147	17.83	38.5609	37.9599	34.9484	37.4078	17.1832	22.0357	21.6022	25.7454	10.3385	8.45902	8.88235	8.44936	19.7622	28.6906	18.4053	24.6681	10.4624	15.6299	11.7663	19.3202	Sevir.1G041200.1	(1 of 3) PTHR11926//PTHR11926:SF355 - GLUCOSYL/GLUCURONOSYL TRANSFERASES // SUBFAMILY NOT NAMED	AT2G36750.1	UGT73C1	UDP-glucosyl transferase 73C1	LOC_Os02g11130.1	cytokinin-O-glucosyltransferase 3, putative, expressed
Sevir.1G041300	0	0	0	0	0	0	0	0	0	0	0	0	0	0	0	0	0	0	0	0	0	0	0	0	0	0	0	0	0.22475	0	0	0	0	0.270666	0	0	0	0	0	0	Sevir.1G041300.2	(1 of 70) PF08387 - FBD (FBD)				LOC_Os05g46090.1	Leucine Rich Repeat domain containing protein, expressed
Sevir.1G041400	0	0	0	0	0	0	0	0	0	0	0	0	0	0	0	0	0	0	0	0	0	0	0	0	0	0	0	0	0	0	0	0	0	0	0	0	0	0	0	0	NA	NA	NA	NA	NA	NA	NA
Sevir.1G041501	0	0	0	0	0	0	0	0	0	0	0	0	0	0	0	0	0	0	0	0	0	0	0	0	0	0	0	0	0	0	0	0	0	0	0	0	0	0	0	0	NA	NA	NA	NA	NA	NA	NA
Sevir.1G041600	0	0	0	0	0	0	0	0	0	0	0	0	0	0	0	0	0	0	0	0	0	0	0	0	0	0	0	0	0	0	0	0	0	0	0	0	0	0	0	0	Sevir.1G041600.1	(1 of 279) PF00646 - F-box domain (F-box)	AT3G51530.1		F-box/RNI-like/FBD-like domains-containing protein	LOC_Os05g46090.1	Leucine Rich Repeat domain containing protein, expressed
Sevir.1G041700	1.68719	3.57962	4.92087	4.35875	4.40284	2.94126	1.72794	1.54061	5.62676	2.84075	2.27662	2.58505	1.88395	2.45746	4.58829	2.07371	3.50626	1.81547	2.89214	2.54715	2.79059	1.94666	1.94158	2.2296	4.18565	6.32506	1.77552	2.25272	2.2475	3.86698	4.70242	3.88214	3.59313	4.06	4.72569	2.70747	4.69739	4.50863	5.1289	4.6635	NA	NA	NA	NA	NA	NA	NA
Sevir.1G041800	0	0	0	0	0	0	0	0	0	0	0	0	0	0	0	0	0	0	0	0	0	0	0	0	0	0	0	0	0	0	0	0	0	0	0	0	0	0	0	0	NA	NA	NA	NA	NA	NA	NA
Sevir.1G041850	0	0	0	0	0	0	0	0	0	0	0	0	0	0	0	0	0	0	0	0	0	0	0	0	0	0	0	0	0	0	0	0	0	0	0	0	0	0	0	0	NA	NA	NA	NA	NA	NA	NA
Sevir.1G041900	5.06156	2.92878	1.40596	2.72422	2.4766	2.35301	3.74387	1.92576	9.37794	4.90675	7.08283	3.87758	5.41634	3.82271	7.55719	8.88733	4.75849	2.07483	3.47057	2.83017	3.04428	6.08332	3.15506	1.23867	3.52476	3.46858	2.66329	1.9309	2.697	2.90024	2.61245	2.96869	6.28798	19.7587	9.70011	3.30913	2.77573	4.80921	5.7323	6.32904	Sevir.1G041900.1	(1 of 7) 2.3.1.119//2.3.1.199 - Transferred entry: 1.1.1.330, 1.3.1.93, 2.3.1.199 and 4.2.1.134 // Very-long-chain 3-oxoacyl-CoA synthase / Very-long-chain beta-ketoacyl-CoA synthase	AT2G26640.1	KCS11	3-ketoacyl-CoA synthase 11	LOC_Os02g11070.1	3-ketoacyl-CoA synthase, putative, expressed
Sevir.1G042000	16.0283	19.5252	13.3567	10.8969	11.2823	21.7653	10.9436	6.93274	10.9856	8.7805	9.35945	13.5715	14.3651	12.5603	15.1144	15.4047	17.5313	12.1896	23.7155	14.9999	12.1771	15.0866	15.5326	16.5982	18.0644	23.872	15.092	26.0672	29.8918	29.4857	21.9446	22.8361	25.7508	33.0213	20.3951	27.9772	25.6221	31.2598	28.3598	26.9817	Sevir.1G042000.1	(1 of 2) K13137 - serine-threonine kinase receptor-associated protein (STRAP, UNRIP)	AT3G15610.1		Transducin/WD40 repeat-like superfamily protein	LOC_Os06g39760.1	WD domain, G-beta repeat domain containing protein, expressed
Sevir.1G042100	43.0233	46.5351	40.7729	46.3117	40.1759	52.3545	49.8223	52.3807	50.105	57.3315	48.8209	51.701	51.573	38.2271	51.2809	55.9902	56.3505	43.5714	44.5389	39.6223	60.3783	39.9066	47.326	50.29	57.4976	57.3336	56.5208	57.2835	54.1648	50.2708	49.3754	50.2394	50.6033	69.5613	64.9161	64.0768	48.255	47.1903	55.2111	51.9648	Sevir.1G042100.1	(1 of 2) K03066 - 26S proteasome regulatory subunit T6 (PSMC5, RPT6)	AT5G19990.1	ATSUG1,RPT6A	regulatory particle triple-A ATPase 6A	LOC_Os02g11050.1	26S protease regulatory subunit, putative, expressed
Sevir.1G042200	0	0	0	0	0	0	0	0	0	0	0	0	0	0	0	0	0	0	0	0	0	0	0	0	0	0	0	0	0	0	0	0	0	0	0	0	0	0	0	0	Sevir.1G042200.1	(1 of 11) PF04862 - Protein of unknown function (DUF642) (DUF642)	AT4G32460.1		Protein of unknown function, DUF642	LOC_Os02g11040.1	expressed protein
Sevir.1G042300	0	0	0	0	0	0	0	0	0	0	0	0	0	0	0	0	0	0	0	0	0	0	0	0	0	0	0	0	0	0	0	0	0	0	0	0	0	0	0	0	NA	NA	NA	NA	NA	NA	NA
Sevir.1G042400	0	0	0	0	0.275178	0.294126	0	0	0.267941	0	0.252958	0	0	0	0	0	0	0	0	0	0.50738	0	0	0	0	0	0	0	0.22475	0.241686	0.261245	0	0	1.08267	0	0	0	0	0.3017	0.333107	Sevir.1G042400.1	(1 of 1) PTHR24282//PTHR24282:SF31 - CYTOCHROME P450 FAMILY MEMBER // SUBFAMILY NOT NAMED	AT2G26710.1	BAS1,CYP72B1,CYP734A1	Cytochrome P450 superfamily protein	LOC_Os02g11020.1	cytochrome P450 72A1, putative, expressed
Sevir.1G042500	0	0	0	0	0	0	0	0	0	0	0	0	0	0	0	0	0	0	0	0	0	0	0	0	0	0	0	0	0	0	0	0	0	0	0	0	0	0	0	0	NA	NA	NA	NA	NA	NA	NA
Sevir.1G042600	0	0	0	0	0	0	0	0	0	0	0	0	0	0	0	0	0	0	0	0	0	0	0	0	0	0	0	0	0	0	0	0	0	0	0	0	0	0	0	0	NA	NA	NA	NA	NA	NA	NA
Sevir.1G042700	0	0.32542	0.702982	0	0.825533	0.294126	0	0.385152	4.28706	4.90675	5.31212	6.1395	0	0	0.2699	0.296244	0.250447	0	0	0.283016	2.5369	0.973331	1.94158	4.95468	0.881189	0.612103	0.295921	0.643635	0.899001	0.241686	0	0.228361	2.99428	4.60133	2.73593	3.0083	0.213518	0.300575	0	0.333107	Sevir.1G042700.1	(1 of 1) K02295 - cryptochrome (CRY)	AT3G15620.1	UVR3	DNA photolyase family protein	LOC_Os02g10990.1	FAD binding domain of DNA photolyase domain containing protein, expressed
Sevir.1G042800	35.9933	27.9861	35.8521	39.7736	45.6795	41.4718	56.7341	36.2043	49.0332	71.0187	53.6271	62.0412	42.6243	40.1385	29.1492	44.1404	70.8765	49.2772	53.5046	51.509	88.2842	93.6832	101.205	106.773	45.3812	51.0086	43.5003	85.6034	96.1931	83.3818	68.1851	72.6188	106.596	116.928	118.142	127.853	63.6282	60.4156	81.7607	63.6235	Sevir.1G042800.1	(1 of 1) PTHR11071//PTHR11071:SF297 - PEPTIDYL-PROLYL CIS-TRANS ISOMERASE // CYCLOPHILIN-LIKE PEPTIDYL-PROLYL CIS-TRANS ISOMERASE FAMILY PROTEIN	AT3G63400.1		Cyclophilin-like peptidyl-prolyl cis-trans isomerase family protein	LOC_Os02g10970.1	peptidyl-prolyl cis-trans isomerase, putative, expressed
Sevir.1G042900	3.37437	5.85756	8.43578	6.53812	6.05391	3.82364	4.89583	4.23668	6.96647	5.6815	6.82987	2.90818	2.59043	6.28017	6.20769	2.6662	4.2576	4.40901	4.91664	5.0943	6.08857	9.24665	6.31013	4.95468	5.28714	4.69279	7.1021	10.2982	11.2375	10.3925	8.88235	10.733	11.3783	9.74399	9.45139	6.31743	8.75422	8.11553	9.65441	4.99661	Sevir.1G042900.1	(1 of 78) PF13414 - TPR repeat (TPR_11)	AT5G65520.1		Tetratricopeptide repeat (TPR)-like superfamily protein	LOC_Os02g10940.1	tetratricopeptide repeat domain containing protein, expressed
Sevir.1G042950	0	0	0	0	0	0	0	0	0	0	0	0	0	0	0	0	0	0	0	0	0	0	0	0	0	0	0	0	0	0	0	0	0	0	0	0	0	0	0	0	NA	NA	NA	NA	NA	NA	NA
Sevir.1G043000	11.5291	16.5964	15.4656	16.8902	9.90639	12.6474	13.8235	16.1764	7.23441	15.495	10.3713	10.0171	16.72	17.4753	20.5124	24.5883	23.2916	12.1896	11.8578	21.5093	4.05904	10.4633	12.6203	6.68882	7.9307	19.9954	12.7246	19.9527	20.9018	17.6431	15.1522	9.81953	10.7794	13.804	8.4565	7.52075	5.76497	10.8207	13.5765	16.3223	Sevir.1G043000.4	(1 of 1) PTHR23111//PTHR23111:SF21 - ZINC FINGER PROTEIN // SUBFAMILY NOT NAMED	AT3G15680.1		Ran BP2/NZF zinc finger-like superfamily protein	LOC_Os02g10920.5	zinc finger family protein, putative, expressed
Sevir.1G043100	11.5291	15.9456	12.6537	14.1659	11.2823	6.7649	5.75981	8.0882	10.7176	4.132	8.09466	7.43202	7.53578	7.91848	6.20769	5.62864	9.51698	7.2619	8.3872	7.92446	6.34226	9.73331	10.9214	6.68882	3.96535	6.12103	8.28578	7.07998	7.41676	6.28385	5.48615	7.53592	9.88112	10.2853	10.1975	9.0249	5.76497	6.61266	6.9391	9.99322	Sevir.1G043100.1	(1 of 1) PTHR19851:SF7 - PROTEIN K06A9.2	AT5G35450.1		Disease resistance protein (CC-NBS-LRR class) family	LOC_Os02g10900.1	NB-ARC domain containing protein, expressed
Sevir.1G043200	1.12479	0.32542	2.10894	1.63453	0.550355	1.1765	0.28799	1.54061	2.14353	1.5495	2.78254	3.87758	2.82592	1.63831	0	2.6662	1.75313	2.33418	1.15686	1.98111	0.25369	3.16333	0.728092	0.495468	0.660892	0.816137	2.07145	0.321817	0.674251	0.241686	2.08996	0.913445	0.299428	2.97733	1.49232	0.30083	1.06759	1.2023	0.905101	1.66554	Sevir.1G043200.1	(1 of 7) PF15697 - Domain of unknown function (DUF4666) (DUF4666)	AT1G80180.1			LOC_Os06g39912.1	expressed protein
Sevir.1G043300	43.8669	27.3353	35.1491	50.6705	69.8951	62.0606	40.0306	38.9004	222.927	247.403	235.757	226.838	47.0986	47.5109	62.0769	79.6897	45.8318	35.0127	17.9313	34.528	125.577	142.593	164.063	162.266	52.8714	51.2126	47.3473	59.858	18.879	20.3017	9.66608	18.7256	88.0318	116.657	73.1239	117.324	17.9355	16.8322	19.0071	25.6493	Sevir.1G043300.1	(1 of 3) K16241 - transcription factor HY5 (HY5)	AT5G11260.1	HY5,TED 5	Basic-leucine zipper (bZIP) transcription factor family protein	LOC_Os02g10860.1	bZIP transcription factor domain containing protein, expressed
Sevir.1G043400	0	0	1.40596	1.63453	1.92624	0.294126	1.15196	0	0.803823	0.25825	0.758875	0.323131	2.59043	0.273051	0.2699	0	1.75313	0.518707	1.15686	0.849049	0.761071	0.729999	0.242697	0.990936	0	0.612103	0.295921	0.965452	0.4495	0	0.522491	0.228361	0	1.35333	0	0	0.640553	0.901726	1.5085	0.666215	Sevir.1G043400.1	(1 of 10) PF00646//PF01344 - F-box domain (F-box) // Kelch motif (Kelch_1)	AT1G55270.1		Galactose oxidase/kelch repeat superfamily protein	LOC_Os02g10850.1	OsFBK3 - F-box domain and kelch repeat containing protein, expressed
Sevir.1G043500	6.46755	5.20672	8.43578	8.7175	9.63121	10.5885	4.89583	5.00698	12.0574	12.1378	14.4186	10.0171	12.2456	9.55678	7.55719	7.9986	7.76385	4.40901	6.36271	7.35843	12.9382	8.75998	16.5034	11.3958	5.94803	6.73313	8.28578	14.4818	8.31576	11.3593	8.09861	10.0479	17.0674	18.4053	13.1822	11.1307	4.9109	6.61266	9.35271	8.32768	Sevir.1G043500.2	(1 of 3) PF08238 - Sel1 repeat (Sel1)	AT2G25570.1		binding	LOC_Os02g10820.1	Sel1 repeat domain containing protein, putative, expressed
Sevir.1G043600	4.49916	8.78634	1.40596	4.90359	11.5575	15.0004	8.35172	16.1764	9.37794	8.7805	13.6597	12.279	4.23888	7.91848	5.12809	7.10986	9.26653	15.8206	16.7744	11.3207	17.2509	25.7933	36.89	29.4803	9.47278	8.16137	11.245	13.5163	21.576	20.3017	18.8097	27.8601	45.513	29.7733	29.1003	45.1245	17.0814	12.3236	16.8952	14.9898	Sevir.1G043600.1	(1 of 10) PF01918 - Alba (Alba)	AT2G34160.1		Alba DNA/RNA-binding protein	LOC_Os06g40040.1	protein of unknown function domain containing protein, expressed
Sevir.1G043700	0	0	0	0	0	0	0	0	0	0	0	0	0	0	0	0	0	0	0	0	0	0	0	0	0	0	0	0	0	0	0	0	0	0	0	0	0	0	0	0	Sevir.1G043700.1	(1 of 13) KOG0752 - Mitochondrial solute carrier protein	AT4G32400.1	ATBT1,EMB104,EMB42,SHS1	Mitochondrial substrate carrier family protein	LOC_Os02g10800.2	mitochondrial carrier protein, putative, expressed
Sevir.1G043800	1.68719	4.55588	4.21789	4.90359	1.37589	3.23539	4.89583	2.69607	2.94735	5.42325	8.34762	5.1701	3.06141	3.54966	1.0796	4.14742	4.00715	3.89031	4.04899	2.83017	6.34226	8.02998	14.3191	6.44108	1.54208	2.04034	3.55105	6.11453	8.31576	3.38361	4.44117	3.19706	10.48	9.20266	4.47697	14.139	4.05683	6.31208	5.7323	2.66486	Sevir.1G043800.2	(1 of 1) K14310 - nuclear pore complex protein Nup205 (NUP205, NUP192)	AT5G51200.1		Protein of unknown function (DUF3414)	LOC_Os02g10790.1	expressed protein
Sevir.1G043900	0.562396	2.27794	0.702982	2.17937	0	0	0.28799	1.15546	0.267941	0.25825	0	0.969394	0.70648	1.0922	0.2699	0.296244	3.25581	1.29677	0.289214	1.98111	0.761071	1.94666	0.728092	0.495468	0.881189	1.02017	0.591841	3.21817	0.899001	0.725059	1.04498	0.913445	0.598856	0.811999	1.74104	0.60166	2.98925	1.80345	0.905101	0.666215	NA	NA	NA	NA	NA	NA	NA
Sevir.1G044000	16.0283	9.7626	17.5745	16.3453	2.75177	4.11777	4.89583	0	2.94735	4.6485	10.1183	15.5103	1.64845	2.18441	1.8893	3.55493	14.7764	24.898	10.7009	12.4527	10.9087	33.3366	40.2877	13.8731	15.4208	7.1412	2.66329	9.65452	13.7098	6.04216	8.35985	7.30756	10.1805	27.608	20.1464	23.1639	5.76497	6.31208	7.2408	5.66282	Sevir.1G044000.1	(1 of 2) PTHR10783//PTHR10783:SF44 - XENOTROPIC AND POLYTROPIC RETROVIRUS RECEPTOR 1-RELATED // SPX DOMAIN-CONTAINING PROTEIN 1-RELATED	AT5G20150.1	ATSPX1,SPX1	SPX domain gene 1	LOC_Os06g40120.1	SPX domain containing protein, putative, expressed
Sevir.1G044050	0	0	0	0	0	0	0	0	0	0	0	0	0	0	0	0	0	0	0	0	0	0	0	0	0	0	0	0	0	0	0	0	0	0	0	0	0	0	0	0	NA	NA	NA	NA	NA	NA	NA
Sevir.1G044100	7.02994	4.23046	0.702982	8.7175	6.87944	2.05888	6.62378	3.85152	9.64588	10.5883	5.05916	3.87758	5.65184	9.01068	1.6194	2.07371	5.50983	9.85544	5.20585	4.81128	9.64023	6.56999	6.55283	1.23867	1.54208	1.22421	1.77552	3.86181	2.2475	0.966746	1.30623	0.913445	1.79657	5.684	2.98465	4.51245	1.49462	1.50288	1.2068	2.33175	Sevir.1G044100.1	(1 of 1) PTHR24031//PTHR24031:SF42 - RNA HELICASE // ATP-DEPENDENT RNA HELICASE DDX59-RELATED	AT3G02065.3		P-loop containing nucleoside triphosphate hydrolases superfamily protein	LOC_Os02g10770.2	DEAD-box ATP-dependent RNA helicase 41, putative, expressed
Sevir.1G044200	0	0	0	0	0.275178	0	0	0	0	0	0	0	0	0	0	0	0	0	0	0	0	0	0	0	0	0	0	0	0	0	0	0	0	0	0	0	0	0	0	0	Sevir.1G044200.1	(1 of 2) PTHR31194//PTHR31194:SF10 - SHN SHINE , DNA BINDING / TRANSCRIPTION FACTOR // SUBFAMILY NOT NAMED	AT1G15360.1	SHN1,WIN1	Integrase-type DNA-binding superfamily protein	LOC_Os02g10760.1	AP2 domain containing protein, expressed
Sevir.1G044250	0	0	0	0	0	0	0	0	0	0	0	0	0	0	0	0.296244	0	0	0	0.283016	0	0	0	0	0	0	0	0	0	0	0	0	0	0	0	0	0	0	0	0	NA	NA	NA	NA	NA	NA	NA
Sevir.1G044300	0.281198	0.97626	0.702982	0	0.825533	0.294126	0.57598	0	1.60765	1.5495	0.252958	0.323131	0.70648	0.546102	0.809699	0.592489	1.00179	0	0.578428	0	2.28321	1.21666	0.485394	0	0.881189	0.816137	1.18368	0	0.22475	1.45012	0	0.456722	0.598856	0.270666	0.994883	0.30083	0	0	0.6034	1.66554	Sevir.1G044300.3	(1 of 1) PF00153//PF13499//PF13833 - Mitochondrial carrier protein (Mito_carr) // EF-hand domain pair (EF-hand_7) // EF-hand domain pair (EF-hand_8)	AT5G51050.1		Mitochondrial substrate carrier family protein	LOC_Os02g10740.1	calcium-binding mitochondrial carrier CBG00135, putative, expressed
Sevir.1G044400	0	0	0	0	0	0	0	0	0	0	0	0	0	0	0	0	0	0	0	0.283016	0	0	0.242697	1.23867	0.220297	0	0.591841	0.643635	0.22475	0	0	0	0	0.270666	0.248721	0	0	0.300575	0	0.666215	Sevir.1G044400.1	(1 of 60) 3.6.3.44 - Xenobiotic-transporting ATPase / Steroid-transporting ATPase				LOC_Os04g13220.1	ABC transporter family protein, putative, expressed
Sevir.1G044500	0.281198	0.97626	2.10894	0	0	0.294126	0.57598	0.385152	1.33971	0	0	0	0	0.546102	0.539799	0	0.250447	0	0	0	0.25369	0.243333	0	0	0.881189	0	0	0	0.22475	0.725059	0	0.456722	0	0.811999	0.248721	0	0	0.300575	0.3017	1.33243	Sevir.1G044500.1	(1 of 2) PF07491 - Protein phosphatase inhibitor (PPI_Ypi1)	AT3G15760.1			LOC_Os06g40210.1	expressed protein
Sevir.1G044600	36.2745	46.8605	44.2879	30.5112	34.6724	29.7068	41.4706	43.5222	14.2009	25.825	18.4659	17.126	36.5014	38.7732	39.4054	40.5855	42.8264	39.9405	43.0929	51.792	29.4281	27.2533	38.5889	33.4441	61.9035	58.7619	45.8677	39.9053	57.7608	59.6965	54.6003	46.1289	42.5188	51.6973	61.6827	50.5394	59.7849	52.3001	53.0992	44.9695	Sevir.1G044600.1	(1 of 4) PF13259 - Protein of unknown function (DUF4050) (DUF4050)	AT5G25360.1			LOC_Os02g10720.1	expressed protein
Sevir.1G044700	0	0	0	0	0	0	0	0	0	0	0	0	0	0.819153	0	0.296244	0	0	0	0	0	0	0	0	0	0	0	0	0	0	0	0	0	0	0	0	0	0	0	0	Sevir.1G044700.1	(1 of 1) PTHR11527//PTHR11527:SF173 - SMALL HEAT-SHOCK PROTEIN HSP20 FAMILY // 26.5 KDA HEAT SHOCK PROTEIN, MITOCHONDRIAL	AT1G52560.1		HSP20-like chaperones superfamily protein	LOC_Os02g10710.1	hsp20/alpha crystallin family protein, putative, expressed
Sevir.1G044800	6.74875	2.27794	0	7.62781	3.02695	2.64714	2.8799	3.85152	3.21529	3.099	3.28846	1.29253	5.41634	4.91492	1.8893	1.77747	2.00358	3.3716	3.47057	4.24525	5.07381	2.19	7.52361	2.97281	2.42327	3.46858	2.66329	6.11453	2.697	1.69181	2.35121	2.28361	4.49142	4.06	4.72569	1.80498	2.56221	1.80345	6.034	3.33107	Sevir.1G044800.1	(1 of 5) K05863 - solute carrier family 25 (mitochondrial adenine nucleotide translocator), member 4/5/6/31 (SLC25A4S, ANT)	AT5G17400.1	ER-ANT1	endoplasmic reticulum-adenine nucleotide transporter 1	LOC_Os11g43960.1	mitochondrial carrier protein, putative, expressed
Sevir.1G044900	0	0	0	0	0	0	0	0	0	0	0	0	0	0	0	0	0	0	0	0	0	0	0	0	0	0	0	0	0	0	0	0	0	0	0	0	0	0	0	0	Sevir.1G044900.1	(1 of 5) PTHR11746//PTHR11746:SF85 - O-METHYLTRANSFERASE // SUBFAMILY NOT NAMED	AT4G35160.1		O-methyltransferase family protein	LOC_Os08g19420.1	O-methyltransferase, putative, expressed
Sevir.1G045000	138.068	176.378	169.419	168.902	94.9362	157.358	68.5417	36.2043	61.8944	27.3745	75.3816	65.2725	70.648	63.3478	143.587	84.1334	82.1466	95.7015	148.656	128.773	62.4078	61.8065	72.0811	90.4229	92.5249	95.4881	93.5109	155.76	162.045	76.3729	67.1401	48.1842	45.2136	177.557	56.2109	149.512	95.0153	166.519	146.023	157.56	Sevir.1G045000.1	(1 of 2) K14515 - EIN3-binding F-box protein (EBF1_2)	AT2G25490.1	EBF1,FBL6	EIN3-binding F box protein 1	LOC_Os02g10700.1	OsFBL7 - F-box domain and LRR containing protein, expressed
Sevir.1G045100	0	0	0	0	0	0	0	0	0	0	0	0	0	0	0	0	0	0	0	0	0	0	0	0	0	0	0	0	0	0	0	0	0	0	0	0	0	0	0	0	Sevir.1G045100.1	(1 of 110) 3.6.4.12 - DNA helicase
Sevir.1G045133	0	0.97626	0	0.544844	0.275178	0	0.28799	0.385152	0.267941	0	0.252958	0	0.470986	0.819153	0.809699	1.76719	0.250447	0.259354	0	0.566033	0.25369	0	0.242697	0.247734	0.220297	0.408069	0.295921	0.321817	0	0	0	0.228361	0	0	0.746162	0	0	0	0	0	NA	NA	NA	NA	NA	NA	NA
Sevir.1G045166	0	0	0	0	0	0	0	0	0	0	0	0	0	0	0.539799	0	0	0	0	0	0	0	0	0	0	0	0	0	0	0	0	0	0	0	0	0	0	0	0	0	Sevir.1G045166.1	(1 of 2) PTHR11254//PTHR11254:SF334 - HECT DOMAIN UBIQUITIN-PROTEIN LIGASE // SUBFAMILY NOT NAMED
Sevir.1G045200	0.281198	0	0	0	0	0	0	0	0.267941	0.5165	0	0	0	0	0.2699	0	0	0	0	0	0	0	0	0	0.220297	0	0	0	0.22475	0.725059	0	0.228361	0	0	0	0	0.213518	0.300575	0	0	Sevir.1G045200.2	(1 of 5) PTHR11746//PTHR11746:SF85 - O-METHYLTRANSFERASE // SUBFAMILY NOT NAMED	AT4G35160.1		O-methyltransferase family protein	LOC_Os08g19420.1	O-methyltransferase, putative, expressed
Sevir.1G045300	0.281198	0	0.702982	1.63453	0.275178	0	0.28799	0.385152	0.535882	0.25825	0	0	0.235493	0.273051	0	0	0	0.518707	1.15686	0.566033	0.761071	0.729999	0	0.743202	0	0.204034	0	0	0	0	0	0	0	0	0	0	0	0.300575	0	0	Sevir.1G045300.1	(1 of 10) PF06886 - Targeting protein for Xklp2 (TPX2) (TPX2)	AT4G32330.3		TPX2 (targeting protein for Xklp2) protein family	LOC_Os02g10690.1	targeting protein for Xklp2, putative, expressed
Sevir.1G045400	6.18635	5.53214	9.13876	3.81391	1.65107	3.23539	2.59191	1.54061	0.267941	0.25825	1.01183	0.323131	2.11944	1.63831	2.1592	2.6662	1.50268	2.85289	4.62742	2.54715	1.01476	2.67666	1.21349	2.22961	3.30446	1.63227	4.43881	4.50544	7.19201	5.55879	5.48615	2.51197	2.99428	1.08267	0.497441	0	3.6298	7.81496	4.8272	5.99593	Sevir.1G045400.1	(1 of 2) PTHR32227//PTHR32227:SF129 - FAMILY NOT NAMED // GLYCOSYL HYDROLASE SUPERFAMILY PROTEIN	AT3G15800.1		Glycosyl hydrolase superfamily protein	LOC_Os02g10660.1	glycosyl hydrolases family 17, putative, expressed
Sevir.1G045500	0	0.32542	0	0	0.550355	0	0.28799	0	0	0.77475	0	0.323131	0	0	0	0	0.250447	0	0.578428	0.849049	0.25369	1.70333	1.69888	0.743202	0	0.204034	0	0.321817	0.22475	0.725059	0	0	1.19771	0.811999	0.994883	1.50415	0	0.300575	0	0.333107	Sevir.1G045500.1	(1 of 2) PTHR23324//PTHR23324:SF79 - SEC14 RELATED PROTEIN // SUBFAMILY NOT NAMED	AT1G55840.1		Sec14p-like phosphatidylinositol transfer family protein	LOC_Os02g10650.1	CRAL/TRIO domain containing protein, expressed
Sevir.1G045600	28.1198	32.8674	34.4461	21.7937	24.4908	32.9421	28.799	32.738	24.1147	27.3745	22.5133	31.99	28.7302	25.1207	32.9278	39.1043	29.0518	26.1947	32.9704	28.0186	34.5019	29.6866	27.6675	37.9033	19.3862	28.3608	27.8165	40.8708	36.4095	27.3106	22.4671	29.9153	35.6319	55.4866	39.5466	47.832	28.3978	24.9478	42.8414	31.9783	Sevir.1G045600.1	(1 of 1) PTHR23073//PTHR23073:SF32 - 26S PROTEASE REGULATORY SUBUNIT // SUBFAMILY NOT NAMED	AT1G45000.1		AAA-type ATPase family protein	LOC_Os02g10640.1	26S protease regulatory subunit, putative, expressed
Sevir.1G045700	0	0	0	0	0	0	0	0	0	0	0	0	0	0	0	0	0	0	0	0	0	0	0	0	0	0	0	0	0	0	0	0	0	0	0	0	0	0	0	0	Sevir.1G045700.1	(1 of 1) PTHR10774//PTHR10774:SF93 - EXTENDED SYNAPTOTAGMIN-RELATED // SUBFAMILY NOT NAMED	AT1G03370.1		C2 calcium/lipid-binding and GRAM domain containing protein	LOC_Os02g10630.1	GRAM and C2 domains containing protein, putative, expressed
Sevir.1G045800	2.24958	0.97626	2.81193	3.81391	3.85249	3.23539	2.30392	1.15546	1.33971	1.5495	1.01183	2.58505	1.17747	0.819153	1.0796	2.96244	4.75849	2.85289	2.60292	2.83017	5.58118	7.29999	8.4944	5.45015	1.98268	1.83631	0.887762	4.82726	5.84351	1.69181	1.82872	3.42542	3.89256	6.76666	2.98465	6.31743	2.98925	1.2023	3.3187	4.3304	Sevir.1G045800.1	(1 of 20) PF01535//PF13812 - PPR repeat (PPR) // Pentatricopeptide repeat domain (PPR_3)	AT3G02490.1		Pentatricopeptide repeat (PPR) superfamily protein	LOC_Os01g73950.1	PPR repeat containing protein, expressed
Sevir.1G045900	3.37437	0.97626	2.81193	2.17937	3.02695	0.882379	1.72794	0.385152	6.43059	3.35725	4.04733	5.49323	1.64845	2.73051	1.0796	1.48122	4.00715	3.3716	4.62742	5.37731	3.55166	3.40666	4.85395	3.71601	2.64357	3.26455	2.95921	3.21817	5.61876	9.18408	4.17993	5.02395	2.69485	5.41333	4.97441	6.0166	4.27035	9.01726	4.5255	5.32972	NA	NA	NA	NA	NA	NA	NA
Sevir.1G046000	0	0.32542	0	0	0	0.294126	0	0	0	0	0	0	0	0	0.2699	0.592489	0.250447	0	0.289214	0	0	0	0	0	0	0	0	0	0	0	0.261245	0	0	0	0.497441	0	0	0	0.3017	0.999322	Sevir.1G046000.1	(1 of 3) PF07734 - F-box associated (FBA_1)	AT5G65850.1		F-box and associated interaction domains-containing protein	LOC_Os02g10600.1	OsFBA1 - F-box and FBA domain containing protein, expressed
Sevir.1G046100	0.562396	1.30168	0.702982	0	3.02695	2.94126	0.863971	1.54061	1.87559	1.033	2.27662	2.26192	1.88395	1.36526	2.699	0.592489	0.751341	2.07483	2.89214	0.849049	0.25369	2.19	1.21349	2.22961	2.20297	2.24438	0.591841	2.89636	3.1465	4.10867	2.35121	5.25231	3.29371	6.49599	2.48721	2.70747	6.19201	5.71093	6.034	6.32904	Sevir.1G046100.1	(1 of 1) PTHR10516//PTHR10516:SF250 - PEPTIDYL-PROLYL CIS-TRANS ISOMERASE // PEPTIDYL-PROLYL CIS-TRANS ISOMERASE FKBP16-1, CHLOROPLASTIC	AT4G26555.1		FKBP-like peptidyl-prolyl cis-trans isomerase family protein	LOC_Os02g10590.1	peptidyl-prolyl cis-trans isomerase, FKBP-type, putative, expressed
Sevir.1G046200	0	0	0	0	0	0	0	0	0	0	0	0	0	0	0	0	0	0	0	0	0	0	0	0	0	0	0	0	0	0	0	0	0	0	0	0	0	0	0	0	Sevir.1G046200.1	(1 of 40) PTHR23155//PTHR23155:SF629 - LEUCINE-RICH REPEAT-CONTAINING PROTEIN // SUBFAMILY NOT NAMED	AT3G50950.2	ZAR1	HOPZ-ACTIVATED RESISTANCE 1	LOC_Os02g10580.1	NB-ARC domain containing disease resistance protein, putative, expressed
Sevir.1G046300	3.09318	3.90504	7.7328	7.08297	6.05391	8.23554	8.63971	11.1694	3.75118	7.231	7.58875	7.75515	4.94536	6.55322	2.4291	5.62864	6.76206	10.8929	3.47057	5.94335	9.89392	9.73331	12.1349	14.1208	4.84654	5.917	5.03065	10.9418	11.687	10.1508	6.26989	8.44936	14.0731	11.0973	14.1771	20.7573	6.83256	6.01151	5.1289	8.32768	Sevir.1G046300.1	(1 of 7) K02935 - large subunit ribosomal protein L7/L12 (RP-L7, MRPL12, rplL)	AT3G06040.3		Ribosomal protein L12/ ATP-dependent Clp protease adaptor protein ClpS family protein	LOC_Os02g10540.1	ribosomal protein L7/L12 C-terminal domain containing protein, expressed
Sevir.1G046400	0	0	0	0	0	0	0	0	0	0	0	0	0	0	0	0	0	0	0	0	0	0	0	0	0	0	0	0	0	0	0	0	0	0	0	0	0	0	0	0	Sevir.1G046400.1	(1 of 15) PF05910 - Plant protein of unknown function (DUF868) (DUF868)	AT4G12690.1		Plant protein of unknown function (DUF868)	LOC_Os02g10530.1	expressed protein
Sevir.1G046500	4.78036	4.8813	2.81193	1.63453	7.15461	3.23539	2.8799	0.385152	1.33971	2.066	2.27662	4.52384	0.470986	0.546102	0	0.592489	3.25581	3.3716	3.18135	5.94335	4.31273	6.81332	6.06743	4.95468	1.10149	0.612103	1.77552	2.57454	4.27025	2.65855	2.61245	2.05525	5.98856	5.684	3.48209	5.71577	4.9109	5.41036	3.3187	10.6594	Sevir.1G046500.1	(1 of 2) PTHR10795//PTHR10795:SF3 - PROPROTEIN CONVERTASE SUBTILISIN/KEXIN // SUBFAMILY NOT NAMED	AT2G04160.1	AIR3	Subtilisin-like serine endopeptidase family protein	LOC_Os02g10520.1	OsSub12 - Putative Subtilisin homologue, expressed
Sevir.1G046600	3.37437	4.55588	3.51491	3.26906	4.67802	5.29427	2.8799	1.54061	1.87559	2.5825	2.02367	2.26192	4.47437	3.82271	4.8582	2.07371	2.00358	3.89031	4.62742	2.83017	4.56642	6.08332	3.64046	3.46828	3.52476	1.63227	2.66329	5.79271	3.596	1.69181	4.70242	2.51197	9.28226	11.9093	1.49232	12.334	4.48387	4.20805	5.4306	5.99593	Sevir.1G046600.1	(1 of 1) K11885 - DNA damage-inducible protein 1 (DDI1)	AT3G13235.3		ubiquitin family protein	LOC_Os02g10510.1	Ubiquitin family domain containing protein, expressed
Sevir.1G046650	0	0	0	0	0.550355	0	0.28799	0.385152	0	0.25825	0	0	0.70648	0	0	0	0	0	0	0	0	0.243333	0	0	0	0	0	0.321817	0	0.483373	0.261245	0	0	0.270666	0.248721	0.30083	0.213518	0	0.6034	0	NA	NA	NA	NA	NA	NA	NA
Sevir.1G046700	0.843593	3.57962	1.40596	2.72422	1.10071	0.588253	0.28799	1.15546	1.07177	3.099	2.27662	0.969394	1.41296	1.91136	1.0796	1.18498	0.500894	0.778061	3.75978	1.6981	2.02952	1.46	0.728092	1.4864	0.881189	2.85648	1.18368	0.643635	2.2475	0.966746	2.61245	1.82689	1.49714	0.811999	0.746162	0.30083	2.77573	4.50863	3.6204	1.66554	NA	NA	NA	NA	NA	NA	NA
Sevir.1G046800	0	0	0	0	0	0.588253	0	0	0	0	0	0	0	0	0	0	0	0	0	0	0	0	0.242697	0	0	0.204034	0	0	0	0	0	0	0	0	0	0	0	0	0	0	NA	NA	NA	NA	NA	NA	NA
Sevir.1G046900	0	0	0	0	0	0	0	0	0	0.25825	0.252958	0	0.235493	0	0.2699	0	0.500894	0.778061	0	0.283016	1.01476	1.46	0.970789	1.98187	0	1.22421	0	0	1.57325	1.20843	1.04498	1.82689	4.19199	2.70667	2.73593	5.41494	1.2811	2.4046	1.2068	0	Sevir.1G046900.1	(1 of 19) PF01535//PF13041//PF13812//PF14432 - PPR repeat (PPR) // PPR repeat family (PPR_2) // Pentatricopeptide repeat domain (PPR_3) // DYW family of nucleic acid deaminases (DYW_deaminase)	AT4G14850.1	LOI1,MEF11	Pentatricopeptide repeat (PPR) superfamily protein	LOC_Os11g37330.2	pentatricopeptide repeat domain containing protein, putative, expressed
Sevir.1G047000	0	0	0	0	0	0	0	0	0	0	0	0	0	0	0	0	0	0	0	0	0	0	0	0	0	0	0	0	0	0	0	0	0	0	0	0	0	0	0	0	Sevir.1G047000.1	(1 of 108) PF14368 - Probable lipid transfer (LTP_2)	AT3G43720.1		Bifunctional inhibitor/lipid-transfer protein/seed storage 2S albumin superfamily protein	LOC_Os02g49280.1	LTPL50 - Protease inhibitor/seed storage/LTP family protein precursor, putative, expressed
Sevir.1G047200	4.49916	2.27794	0.702982	2.17937	1.92624	2.05888	3.16789	1.54061	1.60765	1.033	2.27662	1.61566	5.41634	1.91136	2.4291	2.96244	1.75313	2.07483	0.867642	1.13207	1.77583	2.19	0.728092	2.72507	1.98268	2.04034	3.25513	3.53999	1.798	2.41686	1.56747	2.05525	2.39542	4.60133	3.48209	2.70747	2.56221	3.6069	2.1119	3.99729	Sevir.1G047200.1	(1 of 2) PTHR23180:SF245 - ADP-RIBOSYLATION FACTOR GTPASE-ACTIVATING PROTEIN AGD12-RELATED	AT4G21160.4	AGD12,ZAC	Calcium-dependent ARF-type GTPase activating protein family	LOC_Os02g10480.4	stromal membrane-associated protein, putative, expressed
Sevir.1G047300	0	0	0	0	0	0	0	0	0	0	0	0	0	0	0	0	0	0	0	0	0	0	0	0	0	0	0	0	0	0	0	0	0	0	0	0	0	0	0	0	NA	NA	NA	NA	NA	NA	NA
Sevir.1G047350	0	0	0	0	0	0	0	0.385152	0	0	0	0	0	0	0	0	0	0	0	0	0	0	0	0	0	0	0	0	0	0	0	0	0	0	0	0	0	0	0	0	NA	NA	NA	NA	NA	NA	NA
Sevir.1G047401	0	0	0	0	0	0	0	0	0	0	0	0	0	0	0	0	0	0	0	0	0	0	0	0	0	0	0	0	0	0	0	0	0	0	0	0	0	0	0	0	NA	NA	NA	NA	NA	NA	NA
Sevir.1G047451	0	0	0	0	0	0	0	0	0	0.25825	0	0	0	0	0	0	0	0	0	0	0	0	0	0	0	0	0	0	0	0	0	0	0	0	0	0	0	0	0.3017	0	NA	NA	NA	NA	NA	NA	NA
Sevir.1G047500	0	0	0	0	0	0	0	0	0	0	0	0	0	0	0	0	0	0	0	0	0	0	0	0	0	0	0	0	0	0	0	0	0	0	0	0	0	0	0	0	NA	NA	NA	NA	NA	NA	NA
Sevir.1G047600	0	0	0	0	0	0	0	0	0	0	0	0	0	0	0	0	0	0	0	0	0	0	0	0	0	0	0	0	0	0	0	0	0	0	0	0	0	0	0	0	NA	NA	NA	NA	NA	NA	NA
Sevir.1G047700	0	0	0	0	0	0	0	0	0	0.25825	0	0	0	0	0	0	0	0	0	0	0	0	0.242697	0	0	0.204034	0	0	0	0	0	0.228361	0	0.270666	0	0	0	0	0	0	Sevir.1G047700.1	(1 of 4) PTHR10891:SF574 - CALCIUM-BINDING PROTEIN CML30-RELATED	AT4G26470.1		Calcium-binding EF-hand family protein	LOC_Os02g10470.1	EF hand family protein, putative, expressed
Sevir.1G047800	4.49916	2.92878	4.21789	2.72422	3.85249	2.94126	2.8799	8.47335	2.14353	1.80775	2.78254	3.87758	4.23888	1.63831	3.7786	5.3324	5.25938	4.66837	3.18135	5.0943	3.04428	4.13666	4.61125	2.72507	3.96535	5.10086	3.84697	2.57454	4.0455	1.20843	2.8737	2.96869	3.29371	1.624	4.22825	3.30913	3.84332	3.00575	2.4136	2.33175	Sevir.1G047800.1	(1 of 9) 3.1.1.73 - Feruloyl esterase / Hydroxycinnamoyl esterase	AT4G17150.1		alpha/beta-Hydrolases superfamily protein	LOC_Os02g10440.1	protein with a conserved N-terminal region, putative, expressed
Sevir.1G047900	0	0	0	0	0	0	0	0	0	0	0	0	0	0	0	0	0	0	0	0	0	0	0	0	0	0	0	0	0	0	0	0	0	0	0	0	0	0	0	0	NA	NA	NA	NA	NA	NA	NA
Sevir.1G048001	0.281198	0.32542	0.702982	1.63453	0.825533	0.294126	0.28799	0.385152	0.803823	0.25825	0.505916	1.29253	1.17747	1.36526	2.1592	0.296244	1.25223	1.29677	0.289214	0	0	0.729999	1.21349	0.247734	0.440595	1.22421	0	0.321817	1.57325	1.20843	0.522491	0.456722	0.598856	2.97733	1.74104	0.90249	1.06759	0.601151	1.5085	1.66554	NA	NA	NA	NA	NA	NA	NA
Sevir.1G048100	9.27953	7.48466	5.62385	8.7175	8.5305	7.05903	10.9436	10.7843	9.91382	13.6872	11.6361	9.37081	6.59381	7.91848	7.01739	5.62864	9.51698	10.3741	8.96563	6.7924	10.4013	15.33	11.4068	9.90936	5.50743	8.97751	8.28578	11.9072	9.43951	9.18408	8.09861	8.90608	12.576	17.052	13.6796	12.334	8.5407	11.4219	11.4646	7.32836	Sevir.1G048100.1	(1 of 1) PTHR22870//PTHR22870:SF142 - REGULATOR OF CHROMOSOME CONDENSATION // RCC1 DOMAIN-CONTAINING PROTEIN 1	AT5G48330.2		Regulator of chromosome condensation (RCC1) family protein	LOC_Os02g10380.1	Regulator of chromosome condensation domain containing protein, expressed
Sevir.1G048200	22.2146	16.5964	23.1984	19.6144	24.2156	22.3536	12.9596	12.3249	12.3253	16.2697	12.395	14.5409	16.72	19.3866	13.495	14.516	20.7871	19.1922	20.5342	17.264	14.714	21.6566	12.6203	25.2689	21.3688	21.2196	16.5716	25.7454	19.778	27.5523	20.3771	18.7256	23.3554	30.856	23.131	26.473	25.6221	16.8322	27.7564	22.9844	NA	NA	NA	NA	NA	NA	NA
Sevir.1G048300	0.281198	0.32542	2.10894	1.08969	0	0	0	0	0	0	0	0	0	0	0.2699	0	0	0	0	0	0	0	0.485394	0	0.881189	0	0	0	1.12375	0	0	0	0.299428	0	0	0	0	0	0	0	NA	NA	NA	NA	NA	NA	NA
Sevir.1G048400	0	0	0	0	0	0	0	0	0	0	0.505916	0	0.470986	0	0	0.296244	0	0	0	0	0	0	0.485394	0	0	0	0	0.643635	0.22475	0	0.522491	0	0	0	0	0.30083	0.427035	0	0.3017	0.333107	NA	NA	NA	NA	NA	NA	NA
Sevir.1G048500	0	0	0	0	0	0	0	0	0	0	0	0	0	0	0	0	0	0	0	0	0	0	0	0	0	0	0	0	0	0	0	0	0	0	0	0	0	0	0	0	Sevir.1G048500.1	(1 of 57) PF03514 - GRAS domain family (GRAS)	AT1G55580.1	LAS,SCL18	GRAS family transcription factor	LOC_Os02g10360.1	MONOCULM 1, putative, expressed
Sevir.1G048600	0.843593	2.60336	3.51491	3.26906	1.92624	2.05888	3.45588	1.92576	2.41147	1.80775	2.78254	1.29253	1.88395	4.64187	2.699	2.96244	1.00179	4.14966	3.47057	1.41508	3.55166	2.43333	3.64046	2.47734	3.08416	2.04034	3.55105	2.89636	5.61876	6.04216	3.13495	2.74033	5.98856	4.60133	4.47697	9.32573	3.41628	2.4046	3.6204	5.99593	Sevir.1G048600.1	(1 of 1) PTHR11712//PTHR11712:SF275 - POLYKETIDE SYNTHASE-RELATED // 3-OXOACYL-[ACYL-CARRIER-PROTEIN] SYNTHASE, MITOCHONDRIAL	AT2G04540.1		Beta-ketoacyl synthase	LOC_Os02g10320.1	3-oxoacyl-synthase, putative, expressed
Sevir.1G048700	41.8985	46.5351	43.5849	43.0426	48.7064	43.8248	37.1507	24.6498	45.55	41.5782	49.8328	37.8064	32.7336	24.8476	43.9937	30.8094	32.3076	39.1624	49.1664	41.0374	55.5582	49.8832	45.3844	53.0151	38.3317	40.8069	42.3167	48.2726	34.6115	30.6942	36.5744	37.9079	47.609	152.385	44.2723	51.1411	46.3333	69.1323	58.2281	56.6283	Sevir.1G048700.1	(1 of 1) 3.7.1.2 - Fumarylacetoacetase / Fumarylacetoacetate hydrolase	AT1G12050.1		fumarylacetoacetase, putative	LOC_Os02g10310.1	fumarylacetoacetase, putative, expressed
Sevir.1G048800	0	0.32542	0	0	0	0	0	0	0	0	0	0	0	0.273051	0	0	0	0	0	0	0	0.243333	0	0.247734	0	0	0	0	0	0	0	0	0	0.270666	0	0.30083	0	0	0	0	Sevir.1G048800.1	(1 of 1) PTHR31375:SF17 - EXOPOLYGALACTURONASE CLONE GBGE184	AT3G07820.1		Pectin lyase-like superfamily protein	LOC_Os02g10300.1	polygalacturonase, putative, expressed
Sevir.1G048900	3.09318	4.23046	4.21789	2.72422	6.60426	6.7649	3.45588	6.93274	12.3253	5.42325	10.3713	3.87758	7.0648	5.18797	9.98629	8.29484	1.25223	2.07483	2.60292	2.83017	7.35702	7.54332	5.33934	8.42295	2.86387	4.28472	1.77552	8.04543	4.27025	3.6253	2.8737	4.79558	6.88684	5.14266	4.22825	4.21162	2.98925	4.80921	6.3357	3.66418	Sevir.1G048900.1	(1 of 4) 3.6.3.4//3.6.3.54 - Cu(2+)-exporting ATPase // Cu(+) exporting ATPase	AT1G63440.1	HMA5	heavy metal atpase 5	LOC_Os02g10290.1	copper-transporting ATPase, putative, expressed
Sevir.1G049000	20.8086	19.5252	16.8716	25.0628	19.8128	25.0007	17.8554	23.4943	15.8085	19.627	19.7307	20.6804	10.8327	12.0142	13.7649	15.701	21.7889	22.8231	20.5342	22.3583	27.9059	27.2533	31.0652	34.9305	15.6411	24.8922	16.5716	27.0327	28.768	23.927	23.7733	26.2615	41.321	35.728	35.3183	46.9295	26.4762	29.1558	28.9632	27.981	Sevir.1G049000.1	(1 of 1) PTHR12815//PTHR12815:SF7 - SORTING AND ASSEMBLY MACHINERY SAM50 PROTEIN // OUTER ENVELOPE PROTEIN 80, CHLOROPLASTIC	AT5G19620.1	ATOEP80,EMB213,OEP80,TOC75	outer envelope protein of 80 kDa	LOC_Os02g10260.1	outer membrane protein, OMP85 family protein, expressed
Sevir.1G049100	5.06156	4.55588	6.32684	8.7175	4.40284	5.29427	6.33578	5.39213	1.87559	3.35725	3.79437	3.87758	7.0648	4.91492	5.93779	9.18357	4.2576	5.96513	6.36271	7.07541	3.29797	6.08332	7.03822	5.45015	10.354	9.99768	12.1327	12.2291	7.41676	3.6253	8.35985	2.51197	4.79085	9.47333	4.72569	9.62656	10.0353	11.4219	13.8782	11.3257	Sevir.1G049100.1	(1 of 1) PTHR11040//PTHR11040:SF46 - ZINC/IRON TRANSPORTER // PROTEIN ZNTB	AT3G20870.1	ZTP29	ZIP metal ion transporter family	LOC_Os02g10230.1	metal cation transporter, putative, expressed
Sevir.1G049200	0	0	0	0	0	0	0	0	0	0	0	0	0	0	0	0	0	0	0	0	0	0	0	0	0	0	0	0	0	0	0	0	0	0	0	0	0	0	0	0	NA	NA	NA	NA	NA	NA	NA
Sevir.1G049300	0.281198	0.32542	0	0	0.825533	1.47063	2.30392	1.15546	0.803823	1.033	0	1.61566	0.941973	1.63831	0.809699	1.18498	2.25402	1.55612	0.867642	2.83017	1.01476	0	1.21349	0.247734	1.10149	1.63227	0.591841	0.321817	2.02275	2.41686	0.522491	2.28361	1.49714	3.248	0.994883	2.40664	1.06759	2.4046	2.1119	0.666215	Sevir.1G049300.1	(1 of 1) K09529 - DnaJ homolog subfamily C member 9 (DNAJC9)	AT3G12170.1		Chaperone DnaJ-domain superfamily protein	LOC_Os02g10220.1	heat shock protein DnaJ, putative, expressed
Sevir.1G049325	0	2.27794	3.51491	1.63612	1.37589	0.588253	0.28799	0	0	0	0	0.646263	0.235493	0	0.2699	0.296244	0.250447	0.518707	0.867642	0.283016	0.50738	0	0.242697	0.990936	0.220297	0.204034	0	0	0.22475	0	0	0	1.19771	0.270666	0	1.20332	0.213518	1.80345	1.8102	4.99661	Sevir.1G049325.1	(1 of 2) PTHR10634//PTHR10634:SF30 - AN1-TYPE ZINC FINGER PROTEIN // SUBFAMILY NOT NAMED	AT1G51200.2		A20/AN1-like zinc finger family protein	LOC_Os06g41010.3	zinc finger A20 and AN1 domain-containing stress-associated protein, putative, expressed
Sevir.1G049500	5.06156	4.70234	11.2477	5.44844	7.33451	4.32662	7.48775	5.00698	1.33971	1.80775	1.34624	0.646263	8.41884	6.82627	4.7532	3.55493	8.76564	8.27248	10.9901	6.50938	2.15637	1.21666	1.51697	2.72507	5.72773	8.56944	6.21433	7.72362	4.27025	5.3171	7.83736	8.44936	3.29371	1.89467	4.72569	5.41494	10.0122	10.2196	8.99488	7.99458	Sevir.1G049500.1	(1 of 1) KOG1551 - Uncharacterized conserved protein	AT3G12150.1			LOC_Os02g10160.1	AGAP003371-PA, putative, expressed
Sevir.1G049600	3.65557	5.7111	2.81193	1.63453	3.94777	1.85003	2.8799	1.15546	1.60765	2.32425	2.70109	5.1701	2.88483	2.73051	3.07389	2.07371	1.75313	1.06425	2.31371	3.11318	2.15637	2.67666	4.30777	0.990936	3.74505	2.24438	2.07145	2.89636	3.1465	2.17518	1.56747	1.37017	2.69485	4.06	2.98465	1.20332	1.30419	1.2023	2.16803	2.33175	Sevir.1G049600.1	(1 of 1) PTHR22952//PTHR22952:SF128 - CAMP-RESPONSE ELEMENT BINDING PROTEIN-RELATED // SUBFAMILY NOT NAMED	AT5G06839.3	bZIP65,TGA10	bZIP transcription factor family protein	LOC_Os09g10840.1	transcription factor, putative, expressed
Sevir.1G049700	0	0	0	0	0	0	0	0	0	0	0	0	0	0	0	0	0	0	0	0	0	0	0	0	0	0	0	0	0	0	0	0	0	0	0	0	0	0	0	0	Sevir.1G049700.1	(1 of 103) PF07762 - Protein of unknown function (DUF1618) (DUF1618)				LOC_Os12g07890.1	expressed protein
Sevir.1G049800	7.02994	5.85756	7.7328	13.6211	6.32908	3.52952	8.63971	1.54061	10.1818	5.42325	11.3831	9.04768	5.88733	9.55678	6.74749	2.6662	8.76564	5.18707	8.96563	7.07541	7.8644	13.6266	16.2607	11.6435	4.40595	4.08069	4.43881	6.11453	9.43951	6.52553	5.22491	6.85083	8.08455	14.0747	13.1822	11.1307	5.76497	10.8207	6.034	5.66282	Sevir.1G049800.1	(1 of 2) K16810 - TBCC domain-containing protein 1 (TBCCD1)	AT3G57890.1		Tubulin binding cofactor C domain-containing protein	LOC_Os02g10130.1	tubulin binding cofactor C, putative, expressed
Sevir.1G049850	0	0	0	0	0	0	0	0	0	0	0	0	0	0	0	0	0	0	0	0	0	0	0	0	0	0	0	0	0	0	0	0	0	0	0	0	0	0	0	0	NA	NA	NA	NA	NA	NA	NA
Sevir.1G049900	286.541	336.81	298.918	290.402	312.192	357.952	284.137	200.273	330.639	181.737	294.443	251.719	327.571	279.58	341.963	314.254	339.324	390.266	419.892	360.846	303.794	226.951	225.466	317.347	392.35	356.588	396.84	460.668	589.52	477.814	428.924	367.205	353.924	446.041	437.5	399.15	356.895	411.187	401.923	441.7	Sevir.1G049900.1	(1 of 1) PTHR11771//PTHR11771:SF51 - LIPOXYGENASE // SUBFAMILY NOT NAMED	AT3G45140.1	ATLOX2,LOX2	lipoxygenase 2	LOC_Os02g10120.1	lipoxygenase, putative, expressed
Sevir.1G050000	0	0	3.3646	0	2.88592	0	0.973278	1.93171	0	1.87907	0	0	0	1.11651	0	0.653551	1.53392	0.320153	0.335911	0	0.63401	1.78168	1.21301	0	0	0.47247	0.581492	2.10506	0.22475	0.241686	0.301943	0.456722	0	0.558455	0.994883	0.351886	0.53306	0	2.35563	0	Sevir.1G050000.5	(1 of 1) PF00069//PF07714//PF13855 - Protein kinase domain (Pkinase) // Protein tyrosine kinase (Pkinase_Tyr) // Leucine rich repeat (LRR_8)	AT4G22130.1	SRF8	STRUBBELIG-receptor family 8	LOC_Os02g10110.1	Leucine Rich Repeat family protein, expressed
Sevir.1G050100	0	0	0	0	0	0	0	0	0	0	0	0	0	0	0	0	0	0	0	0	0	0	0	0	0	0	0	0	0	0	0	0	0	0	0	0	0	0	0	0	Sevir.1G050100.1	(1 of 52) PF00069//PF00560//PF08263//PF13855 - Protein kinase domain (Pkinase) // Leucine Rich Repeat (LRR_1) // Leucine rich repeat N-terminal domain (LRRNT_2) // Leucine rich repeat (LRR_8)	AT5G07280.1	EMS1,EXS	Leucine-rich repeat transmembrane protein kinase	LOC_Os01g68870.2	leucine-rich repeat receptor protein kinase EXS precursor, putative, expressed
Sevir.1G050200	0	0.32542	0.702982	0.544844	0.275178	1.47063	0	0	1.07177	0	0.505916	0	0	0.273051	0	0	0.751341	0.259354	0	0	0.50738	0.973331	1.69888	0.743202	0.660892	0.408069	0.295921	0	0.899001	0.483373	0	0	1.49714	1.624	1.49232	0.90249	1.2811	0.901726	1.8102	0	Sevir.1G050200.2	(1 of 70) KOG0472 - Leucine-rich repeat protein	AT5G07280.1	EMS1,EXS	Leucine-rich repeat transmembrane protein kinase	LOC_Os01g68870.1	leucine-rich repeat receptor protein kinase EXS precursor, putative, expressed
Sevir.1G050300	3.37437	6.83382	5.62385	10.8969	6.32908	4.11777	6.33578	5.39213	7.23441	8.52225	11.1302	7.10889	8.94874	7.64543	4.0485	7.9986	10.7692	6.22449	8.09799	6.7924	7.8644	7.29999	5.82473	4.45921	6.82922	9.79365	8.5817	7.07998	9.43951	7.73397	6.53114	7.53592	8.98283	12.7213	11.4412	8.12241	7.04608	8.71669	5.4306	6.32904	Sevir.1G050300.1	(1 of 2) KOG2866 - Uncharacterized conserved protein	AT1G51130.1		Nse4, component of Smc5/6 DNA repair complex	LOC_Os02g10090.1	expressed protein
Sevir.1G050400	6.18635	3.90504	4.21789	4.90359	4.9532	2.64714	2.8799	6.54759	2.67941	3.099	5.56508	2.90818	4.00338	4.64187	3.7786	2.36996	4.2576	2.33418	3.75978	7.07541	7.35702	5.59666	8.00901	4.21148	4.62624	7.34524	5.03065	4.18363	5.84351	8.9424	8.35985	4.56722	7.18627	7.84933	6.96418	7.52075	4.9109	6.31208	7.2408	4.99661	Sevir.1G050400.1	(1 of 2) PTHR10288//PTHR10288:SF147 - KH DOMAIN CONTAINING RNA BINDING PROTEIN // SUBFAMILY NOT NAMED	AT5G06770.1		KH domain-containing protein / zinc finger (CCCH type) family protein	LOC_Os02g10080.1	zinc finger C-x8-C-x5-C-x3-H type family protein, expressed
Sevir.1G050500	21.6522	19.1998	30.2282	23.4283	25.5915	20.2947	27.0711	25.8052	24.6506	29.6987	28.3313	23.5886	24.4913	16.3831	21.8619	27.2545	28.5509	24.3792	23.1371	26.3205	22.0711	20.9266	33.7349	21.8006	26.2154	23.4639	27.2247	31.8599	28.9928	34.0778	24.8183	32.1989	38.3268	47.908	37.8055	37.0021	27.3302	27.0518	35.9023	25.6493	Sevir.1G050500.1	(1 of 1) PTHR11739:SF8 - CITRATE SYNTHASE, MITOCHONDRIAL	AT2G44350.1	ATCS,CSY4	Citrate synthase family protein	LOC_Os11g33240.2	citrate synthase, putative, expressed
Sevir.1G050600	0	0	0	0	0	0	0	0	0	0	0	0	0	0	0	0	0	0	0	0	0	0	0	0	0	0	0	0	0	0	0	0	0	0	0	0	0	0	0	0	NA	NA	NA	NA	NA	NA	NA
Sevir.1G050700	0	0	0	0	0	0	0	0	0	0	0	0	0	0	0	0	0	0	0	0	0	0	0	0	0	0	0	0	0	0	0	0	0	0	0	0	0	0	0	0	NA	NA	NA	NA	NA	NA	NA
Sevir.1G050800	0	0	0	0	0	0	0	0	0	0	0	0	0	0	0	0	0	0	0	0	0	0	0	0	0	0	0	0	0	0	0	0	0	0	0	0	0	0	0	0	NA	NA	NA	NA	NA	NA	NA
Sevir.1G050900	10.9667	5.20672	7.7328	9.26234	8.25532	6.17665	7.19976	6.16244	6.43059	5.6815	8.09466	5.49323	3.29691	7.64543	8.09699	5.92489	6.01072	9.33673	12.147	6.7924	5.32749	5.83999	6.31013	5.45015	3.74505	4.48876	3.25513	9.97634	4.78753	2.90024	6.00864	4.56722	3.59313	9.47333	5.47186	5.41494	6.61904	5.10978	7.2408	5.99593	Sevir.1G050900.1	(1 of 2) PTHR13832//PTHR13832:SF324 - PROTEIN PHOSPHATASE 2C // SUBFAMILY NOT NAMED	AT4G38520.1		Protein phosphatase 2C family protein	LOC_Os10g39780.2	protein phosphatase 2C, putative, expressed
Sevir.1G051000	7.31114	7.15924	7.7328	6.53812	6.05391	7.94141	10.9436	12.71	5.62676	10.5883	6.32395	6.78576	7.77128	5.46102	8.63679	7.9986	8.51519	7.52126	5.20585	7.35843	8.11809	11.4366	9.2225	8.67069	7.71041	12.2421	6.21433	10.9418	17.98	19.5766	14.1073	15.3002	18.5645	23.548	17.1617	21.3589	10.6759	7.51438	11.4646	8.32768	Sevir.1G051000.1	(1 of 2) PTHR14083 - YIP1 INTERACTING FACTOR HOMOLOG YIF1 PROTEIN	AT1G30890.2		Integral membrane HRF1 family protein	LOC_Os06g41590.1	YIF1B, putative, expressed
Sevir.1G051100	13.4975	9.7626	11.9507	6.53812	5.50355	5.5884	7.48775	13.0952	7.23441	12.6542	7.08283	14.2178	7.53578	9.28373	10.2562	15.701	8.0143	7.2619	5.20585	7.64145	11.6698	9.73331	13.3483	12.3867	6.82922	11.4259	11.5409	10.9418	10.1138	8.70071	7.05363	10.2763	13.4743	17.052	9.45139	11.1307	9.39477	13.2253	16.8952	11.9919	Sevir.1G051100.1	(1 of 1) PTHR12802//PTHR12802:SF44 - SWI/SNF COMPLEX-RELATED // SWI/SNF COMPLEX SUBUNIT SWI3B	AT2G33610.1	ATSWI3B,CHB2,SWI3B	switch subunit 3	LOC_Os02g10060.1	SWIRM domain containing protein, expressed
Sevir.1G051200	11.8103	4.23046	6.32684	4.35875	8.5305	8.23554	7.48775	3.85152	10.9856	14.8727	9.35945	13.8524	23.7848	22.6632	18.0613	20.1446	5.76028	5.18707	4.33821	6.7924	12.4308	7.05665	9.95059	9.90936	10.1337	11.2219	9.76538	7.72362	5.394	3.14192	5.22491	3.42542	5.47859	12.18	7.95906	9.62656	6.19201	9.01726	8.4476	5.99593	Sevir.1G051200.1	(1 of 2) PTHR22952//PTHR22952:SF117 - CAMP-RESPONSE ELEMENT BINDING PROTEIN-RELATED // BZIP TRANSCRIPTION FACTOR 60	AT3G10800.1	BZIP28	Basic-leucine zipper (bZIP) transcription factor family protein	LOC_Os06g41770.1	bZIP transcription factor domain containing protein, expressed
Sevir.1G051300	12.3727	6.5084	14.7626	13.6211	11.8326	6.7649	8.9277	6.16244	3.48324	10.6941	9.86537	7.15115	8.94874	7.64543	7.03933	7.10986	15.5277	6.48384	10.1225	12.4527	10.1476	8.75998	8.9798	9.90936	10.7946	13.6703	11.245	9.01089	12.8108	17.1597	12.801	17.3554	13.0859	11.0973	13.4309	12.334	13.0246	12.023	9.35271	10.9925	Sevir.1G051300.1	(1 of 1) K15135 - mediator of RNA polymerase II transcription subunit 18 (MED18)	AT2G22370.1			LOC_Os02g10050.1	expressed protein
Sevir.1G051400	0	0	0	0	0	0	0	0	0	0	0	0	0	0	0	0	0	0	0	0	0	0	0	0	0	0	0	0	0	0	0	0	0	0	0	0	0	0	0	0	Sevir.1G051400.1	(1 of 2) PTHR24115//PTHR24115:SF388 - FAMILY NOT NAMED // KINESIN FAMILY MEMBER C1	AT3G44050.1		P-loop containing nucleoside triphosphate hydrolases superfamily protein	LOC_Os03g53920.1	kinesin motor domain containing protein, putative, expressed
Sevir.1G051450	0	0	0	0	0	0	0	0	0	0	0	0	0	0	0	0	0	0	0	0	0	0	0	0	0	0	0	0	0	0	0	0	0	0	0	0	0	0	0	0	NA	NA	NA	NA	NA	NA	NA
Sevir.1G051500	0	0	0	0	0	0	0	0	0	0	0	0	0	0	0	0	0	0	0	0	0	0	0	0	0	0	0	0	0	0	0	0	0	0	0	0	0	0	0	0	NA	NA	NA	NA	NA	NA	NA
Sevir.1G051600	2.81198	2.60336	2.10894	1.08969	1.92624	0.294126	3.16789	0	2.67941	1.29125	2.27662	2.58505	0.70648	1.63831	0.2699	0.296244	1.50268	2.85289	3.18135	3.96223	2.28321	3.64999	1.21349	2.47734	0.440595	0.612103	0.887762	0.643635	2.02275	0.966746	1.56747	1.37017	2.99428	5.41333	2.48721	3.0083	1.06759	3.00575	1.2068	1.33243	Sevir.1G051600.1	(1 of 3) K18442 - brefeldin A-inhibited guanine nucleotide-exchange protein (ARFGEF, BIG)	AT4G38200.1		SEC7-like guanine nucleotide exchange family protein	LOC_Os03g14260.2	guanine nucleotide exchange family protein, putative, expressed
Sevir.1G051700	0	0	0	0	0	0	0	0	0	0	0	0	0	0	0	0	0	0	0	0	0	0	0	0	0	0	0	0	0	0	0	0	0	0	0	0	0	0	0	0	NA	NA	NA	NA	NA	NA	NA
Sevir.1G051800	0	0	0	0	0	0	0	0	0	0	0	0	0	0	0	0	0	0	0	0	0	0	0	0	0	0	0	0	0	0	0	0	0	0.270666	0	0	0	0	0	0	Sevir.1G051800.1	(1 of 3) K02178 - checkpoint serine/threonine-protein kinase (BUB1)	AT2G33560.1	BUBR1	BUB1-related (BUB1: budding uninhibited by benzymidazol 1)	LOC_Os02g10020.1	Mad3/BUB1 homology region 1 domain containing protein, expressed
Sevir.1G051900	15.4659	10.4134	6.32684	10.8969	12.383	14.4122	15.8395	11.9397	13.665	16.7862	12.395	13.5715	13.6586	13.1064	15.3843	14.2197	14.5259	19.4515	13.5931	13.3018	10.9087	16.3033	17.2315	14.1208	14.5396	14.6905	14.5001	11.9072	15.9573	13.2928	13.846	18.954	17.0674	14.8867	19.8977	20.1556	15.8003	16.5316	12.068	8.66079	NA	NA	NA	NA	NA	NA	NA
Sevir.1G052000	0	0	0	0	0	0	0	0	0	0	0	0	0	0	0	0	0	0	0	0	0	0	0	0	0	0	0	0	0	0	0	0	0	0	0	0	0	0	0	0	Sevir.1G052000.1	(1 of 18) PF04640 - PLATZ transcription factor (PLATZ)	AT1G21000.1		PLATZ transcription factor family protein	LOC_Os06g41930.2	zinc-binding protein, putative, expressed
Sevir.1G052100	0	0	0	0	0	0	0	0	0	0	0	0	0	0	0	0	0	0	0	0	0	0	0	0	0	0	0	0	0	0	0	0	0	0	0	0	0	0	0	0	Sevir.1G052100.1	(1 of 2) PTHR31065:SF4 - PLATZ TRANSCRIPTION FACTOR FAMILY PROTEIN	AT1G76590.1		PLATZ transcription factor family protein	LOC_Os06g41930.2	zinc-binding protein, putative, expressed
Sevir.1G052200	0.34627	0.48813	0	0.544844	1.92624	0.362626	0	0.396946	0	1.32487	0	0	0.535607	0	0	0	0.365529	0.320612	0	0.763279	0.471146	0.671202	0	0	0	0	0.784854	0.494786	0	1.16307	0	0	0	0	0.994883	0.422867	0	0	0.383936	0	Sevir.1G052200.1	(1 of 21) PTHR23155//PTHR23155:SF541 - LEUCINE-RICH REPEAT-CONTAINING PROTEIN // SUBFAMILY NOT NAMED	AT1G50180.1		NB-ARC domain-containing disease resistance protein	LOC_Os08g07330.2	RGH1A, putative, expressed
Sevir.1G052300	0	0	0	0	0	0	0	0	0	0	0	0	0	0	0	0	0	0	0	0	0	0	0	0	0	0	0	0	0	0	0	0	0	0	0	0	0	0	0	0	Sevir.1G052300.1	(1 of 18) PF04640 - PLATZ transcription factor (PLATZ)	AT1G21000.1		PLATZ transcription factor family protein	LOC_Os06g41930.1	zinc-binding protein, putative, expressed
Sevir.1G052400	0	0	0	0	0	0	0	0	0	0	0	0	0	0	0	0	0	0	0	0	0	0	0	0	0	0	0	0	0	0	0	0	0	0	0	0	0	0	0	0	Sevir.1G052400.1	(1 of 40) PF14009 - Domain of unknown function (DUF4228) (DUF4228)	AT1G76600.1			LOC_Os02g09980.1	expressed protein
Sevir.1G052500	0	0.32542	0	0	0	0.294126	0	0	0	0	0	0	0	0	0	0	0	0	0	0.283016	0	0	0	0	0	0	0	0	0	0	0	0	0	0	0	0	0	0	0	0	Sevir.1G052500.1	(1 of 40) PF14009 - Domain of unknown function (DUF4228) (DUF4228)	AT5G66580.1			LOC_Os02g09980.1	expressed protein
Sevir.1G052600	0	0	0	0	0	0	0	0	0	0	0	0	0	0	0	0	0	0	0	0	0	0	0	0	0	0	0	0	0	0	0	0	0	0	0	0	0	0	0	0	NA	NA	NA	NA	NA	NA	NA
Sevir.1G052701	0.562396	0.65084	0	0	0	0.294126	0.28799	0	0	0.25825	0	0.646263	0	0	0	0.296244	0	0	0.578428	0	0.25369	0	0	0	0	0	0	0	0.899001	0.483373	0.783736	0	0	0.270666	0	0	0.427035	0.300575	0	0	NA	NA	NA	NA	NA	NA	NA
Sevir.1G052801	0	0	0	0	0	0	0	0	0	0	0	0	0	0	0	0	0	0	0	0	0	0	0	0	0	0	0	0	0	0	0	0	0	0	0	0	0	0	0	0	NA	NA	NA	NA	NA	NA	NA
Sevir.1G052900	1.40599	7.15924	0.702982	1.08969	2.75177	1.47063	1.43995	0.385152	4.28706	1.80775	1.26479	0.969394	0.235493	0.273051	1.8893	0.592489	0.500894	1.03741	1.73528	0.566033	1.01476	0.973331	0.728092	1.4864	1.54208	1.42824	1.77552	1.28727	0.4495	0.966746	1.56747	1.14181	1.19771	5.41333	1.98977	0.90249	0.85407	2.4046	2.1119	3.33107	Sevir.1G052900.1	(1 of 1) PTHR27001:SF183 - PROTEIN LYK5	AT2G33580.1		Protein kinase superfamily protein	LOC_Os02g09960.1	LYK8, putative, expressed
Sevir.1G053000	244.642	338.111	244.638	292.581	300.769	389.129	294.614	664.003	341.357	436.701	437.618	545.123	227.957	190.59	279.346	209.148	258.712	241.718	187.121	220.47	534.779	459.899	429.574	622.555	195.624	192.2	313.676	207.894	166.315	272.864	263.335	269.009	695.571	475.29	514.354	563.755	235.51	299.072	267.005	232.509	Sevir.1G053000.1	(1 of 1) PTHR10430//PTHR10430:SF16 - PEROXIREDOXIN // PEROXIREDOXIN-5, MITOCHONDRIAL	AT3G52960.1		Thioredoxin superfamily protein	LOC_Os02g09940.1	peroxiredoxin, putative, expressed
Sevir.1G053100	0.562396	2.60336	0	0	0.275178	1.1765	0	2.31091	2.41147	2.066	3.28846	6.1395	0	0.273051	0.2699	0.296244	0.250447	1.03741	0.289214	0.283016	9.64023	7.29999	8.4944	20.8097	0.440595	0	0	0	1.57325	0.966746	0.261245	0.685083	16.1691	9.20266	6.46674	14.4398	0.640553	0.601151	0.905101	0	Sevir.1G053100.1	(1 of 8) K13680 - beta-mannan synthase [EC:2.4.1.32] Man b1-4 Man (CSLA)	AT5G03760.1	ATCSLA09,ATCSLA9,CSLA09,CSLA9,RAT4	Nucleotide-diphospho-sugar transferases superfamily protein	LOC_Os02g09930.1	CSLA1 - cellulose synthase-like family A; mannan synthase, expressed
Sevir.1G053200	10.6855	3.90504	5.62385	6.53812	6.32908	5.5884	4.60784	3.46637	3.48324	10.8465	8.34762	6.1395	6.12282	7.09933	2.4291	2.96244	10.0179	3.63095	8.3872	5.66033	13.1919	11.9233	9.95059	8.42295	5.06684	4.89682	4.14289	5.47089	5.394	3.38361	4.44117	4.1105	6.28798	11.9093	3.48209	9.0249	6.19201	7.21381	6.034	5.66282	Sevir.1G053200.1	(1 of 1) PTHR14140//PTHR14140:SF29 - E3 UBIQUITIN-PROTEIN LIGASE UHRF-RELATED // METHYL-CPG-BINDING DOMAIN-CONTAINING PROTEIN 9	AT3G01460.1	ATMBD9,MBD9	methyl-CPG-binding domain 9	LOC_Os02g09920.1	PHD-finger domain containing protein, putative, expressed
Sevir.1G053300	3.65557	5.85756	4.92087	9.80719	3.57731	4.11777	2.30392	0.385152	2.41147	1.29125	5.05916	3.55445	3.5324	2.73051	5.39799	1.18498	0.751341	2.07483	5.49507	2.83017	1.26845	1.70333	5.82473	3.96374	2.42327	1.83631	2.36736	8.36725	2.02275	2.17518	1.56747	2.28361	1.19771	5.95466	0.994883	4.81328	2.13517	8.41611	4.8272	6.99526	NA	NA	NA	NA	NA	NA	NA
Sevir.1G053400	0.281198	0.97626	0	0	0.550355	0.294126	0.57598	0	0.535882	1.033	1.01183	1.61566	0.70648	0	0.2699	0.592489	0	0	0	0	3.04428	6.56999	2.91237	6.93655	0	0	0	0	0	0	0.261245	0	8.68341	10.8267	0.994883	10.8299	0	0	0.6034	0	NA	NA	NA	NA	NA	NA	NA
Sevir.1G053500	0	0	0	0	0	0	0	0	0	0	0	0	0	0	0	0	0	0	0	0	0	0	0	0	0	0	0	0	0	0	0	0	0	0	0	0	0	0	0	0	NA	NA	NA	NA	NA	NA	NA
Sevir.1G053600	6.46755	2.92878	4.21789	3.81391	0.825533	0.882379	2.8799	2.31091	0	0.25825	0.252958	0	2.82592	4.36881	6.20769	2.96244	2.25402	2.07483	1.15686	1.98111	0	0	0.242697	0.247734	5.50743	4.08069	1.77552	2.89636	3.596	6.76722	3.91868	2.74033	0	0.811999	1.98977	2.10581	2.77573	1.80345	5.1289	2.33175	NA	NA	NA	NA	NA	NA	NA
Sevir.1G053700	0.843593	2.27794	0.702982	0	1.92624	0.294126	1.15196	0	0.803823	1.80775	1.01183	0.323131	0.941973	1.63831	0.809699	0.296244	0.751341	0.518707	0.867642	0.566033	0.25369	0.486666	0.242697	0.247734	0.220297	0.612103	0.295921	0	0.899001	0.483373	0.261245	0.456722	1.19771	2.70667	0.994883	1.20332	0.640553	2.70518	1.2068	0.333107	Sevir.1G053700.1	(1 of 1) PTHR14095//PTHR14095:SF7 - PHOSPHATASE 2A REGULATORY SUBUNIT-RELATED // SUBFAMILY NOT NAMED	AT5G28850.2		Calcium-binding EF-hand family protein	LOC_Os02g09840.1	serine/threonine-protein phosphatase 2A regulatory subunit B subunitbeta, putative, expressed
Sevir.1G053800	0	0	0	0	0	0	0	0	0	0	0	0	0	0	0	0	0	0	0	0	0	0.243333	0	0	0	0	0	0	0	0	0	0	0	0.541333	0	0	0	0	0	0.333107	Sevir.1G053800.1	(1 of 1) PTHR22952//PTHR22952:SF138 - CAMP-RESPONSE ELEMENT BINDING PROTEIN-RELATED // SUBFAMILY NOT NAMED	AT3G30530.1	ATBZIP42,bZIP42	basic leucine-zipper 42	LOC_Os02g09830.1	bZIP transcription factor domain containing protein, expressed
Sevir.1G053900	1.68719	2.60336	2.10894	0	0.550355	1.47063	0	0.385152	0	0.25825	0.505916	0.646263	0	0	1.0796	0	0.250447	0	0	0.283016	0.761071	0	0.728092	0.743202	0.660892	2.04034	0.887762	0.643635	1.12375	1.20843	0.522491	0	0	2.16533	0.746162	0.30083	0.640553	1.50288	0.6034	1.33243	Sevir.1G053900.1	(1 of 1) PTHR22763//PTHR22763:SF58 - RING ZINC FINGER PROTEIN // SUBFAMILY NOT NAMED	AT5G15820.1		RING/U-box superfamily protein	LOC_Os02g09820.1	zinc finger, C3HC4 type domain containing protein, expressed
Sevir.1G054000	5.90515	11.7151	5.62385	6.53812	3.85249	5.88253	4.60784	0.770305	0.267941	0.5165	1.26479	0.323131	0.941973	0.819153	5.39799	0.296244	0.751341	3.63095	5.20585	4.24525	0.761071	0.243333	5.09664	1.73414	1.10149	3.87665	2.66329	7.4018	3.82075	1.45012	6.26989	3.42542	4.79085	56.2986	2.98465	12.0332	4.48387	9.61841	6.034	12.325	Sevir.1G054000.1	(1 of 1) PTHR22950//PTHR22950:SF239 - AMINO ACID TRANSPORTER // SUBFAMILY NOT NAMED	AT3G30390.2		Transmembrane amino acid transporter family protein	LOC_Os02g09810.3	amino acid transporter, putative, expressed
Sevir.1G054100	10.6855	14.6439	9.13876	8.17265	7.98015	7.35316	5.75981	1.54061	4.01912	5.6815	2.52958	5.49323	7.0648	11.7412	8.63679	9.47982	6.76206	6.7432	10.4117	9.33954	3.29797	8.27332	4.85395	6.68882	8.151	7.1412	6.21433	14.8036	10.1138	5.3171	4.17993	7.76428	7.18627	10.8267	5.72058	8.42324	7.68663	9.31784	8.14591	16.3223	Sevir.1G054100.1	(1 of 1) K16750 - biogenesis of lysosome-related organelles complex 1 subunit 2 (BLOC1S2)	AT5G49550.1			LOC_Os02g09780.1	phytoene dehydrogenase-like, putative, expressed
Sevir.1G054200	10.4043	14.6439	19.6835	17.9798	10.4567	13.5298	14.1115	15.4061	6.16265	6.45625	7.08283	10.6633	9.41973	12.8334	16.194	8.59109	13.2737	9.59609	17.0636	11.6037	5.32749	7.54332	8.00901	10.1571	12.7772	10.8138	10.0613	15.1254	11.0128	10.1508	11.2336	6.16575	9.28226	14.616	9.20267	11.1307	11.7435	13.5259	15.3867	9.99322	Sevir.1G054200.1	(1 of 10) KOG1552 - Predicted alpha/beta hydrolase	AT3G30380.2		alpha/beta-Hydrolases superfamily protein	LOC_Os02g09770.1	abhydrolase domain-containing protein FAM108C1, putative, expressed
Sevir.1G054300	0	0	0	0	0	0	0	0	0	0	0	0	0	0	0	0	0	0	0	0	0	0	0	0	0	0	0	0	0	0	0	0	0	0	0	0	0	0	0	0	NA	NA	NA	NA	NA	NA	NA
Sevir.1G054400	48.9161	28.9624	63.2684	67.0158	36.8738	27.6479	29.9494	23.0976	79.8406	42.864	77.6531	69.7941	36.5014	31.6739	26.4486	31.6981	21.0375	56.7985	56.1075	26.3205	79.6587	100.009	101.933	71.3474	40.3102	20.6005	31.0619	20.9181	18.4295	11.3563	14.6297	7.76428	52.6983	38.4346	52.4787	61.9684	20.9247	13.8265	31.6785	24.9779	Sevir.1G054400.1	(1 of 1) K06443 - lycopene beta-cyclase (lcyB, crtL1, crtY)	AT3G10230.1	LYC	lycopene cyclase	LOC_Os02g09750.1	lycopene beta cyclase, chloroplast precursor, putative, expressed
Sevir.1G054500	0.855908	0	0	0	0	0.588253	0.289584	0.396661	0.273784	0.263759	0.511027	0.64856	0	0	0.271485	0	0.250447	0	0.578428	0	0	0.244012	0	0	0.885382	0.823111	1.19342	0.321817	0	0.244675	0.261245	0	0.300403	0.541333	0.250078	0.303363	0.85407	0.601151	0	0.3383	Sevir.1G054500.1	(1 of 11) PF00560//PF07714//PF08263 - Leucine Rich Repeat (LRR_1) // Protein tyrosine kinase (Pkinase_Tyr) // Leucine rich repeat N-terminal domain (LRRNT_2)	AT4G22130.1	SRF8	STRUBBELIG-receptor family 8	LOC_Os02g09740.1	STRUBBELIG-RECEPTOR FAMILY 7 precursor, putative, expressed
Sevir.1G054600	3.65557	4.55588	2.10894	2.72422	3.30213	2.64714	4.31985	3.85152	4.01912	3.099	2.27662	6.78576	2.82592	5.46102	2.699	5.03615	3.00536	6.48384	4.91664	3.11318	5.32749	6.08332	7.03822	5.94562	7.04951	5.71296	7.39802	3.86181	7.19201	5.80047	5.48615	4.79558	6.28798	5.684	4.97441	7.82158	4.9109	4.80921	5.4306	3.33107	Sevir.1G054600.1	(1 of 2) K15025 - probable RNA-binding protein EIF1AD (EIF1AD)	AT2G40780.1		Nucleic acid-binding, OB-fold-like protein	LOC_Os03g02310.1	RNA binding protein, putative, expressed
Sevir.1G054700	0.562396	0.32542	0	0	0	0.588253	1.43995	0.385152	0.535882	0.25825	0.252958	0	0	0.546102	0.539799	0.296244	0.751341	0	0.289214	0.283016	0.761071	2.67666	1.21349	0.495468	0.220297	0.612103	0	0.321817	1.3485	0.241686	0.261245	0.456722	3.89256	6.22533	2.48721	0.90249	0	0.300575	0.6034	0.333107	Sevir.1G054700.1	(1 of 7) PTHR24221//PTHR24221:SF141 - FAMILY NOT NAMED // ABC TRANSPORTER B FAMILY MEMBER 15-RELATED	AT3G28345.1		ABC transporter family protein	LOC_Os02g09720.1	multidrug resistance protein, putative, expressed
Sevir.1G054800	0	0	0	0	0	0	0	0	0	0	0	0	0	0	0	0	0	0	0	0	0	0	0	0	0	0	0	0	0	0	0	0	0	0	0	0	0	0	0	0	NA	NA	NA	NA	NA	NA	NA
Sevir.1G054900	0	0	0	0	0	0	0	0	0	0	0	0.646263	0.235493	0.273051	0.2699	0.296244	0	0.518707	0	0.566033	0	0.243333	0.242697	0.743202	0.220297	0	1.18368	0.321817	0.4495	0.241686	0	0.685083	0.898283	0	0	0	0.427035	0.901726	0.905101	0.333107	NA	NA	NA	NA	NA	NA	NA
Sevir.1G055000	0	0	0	0	0	0	0	0	0	0	0	0	0	0	0	0	0	0	0	0	0	0	0	0	0	0	0	0	0	0	0	0	0	0	0	0	0	0	0	0	NA	NA	NA	NA	NA	NA	NA
Sevir.1G055100	0	0	1.40596	0	0.275178	0	0.57598	0.770305	0	0	0	0	0	0.546102	0.539799	0.592489	0.250447	0	0.289214	0	0	0	0.242697	0	0.881189	0.612103	0.887762	1.9309	0.674251	0.966746	0.522491	0.228361	0	0	0	0	0.427035	0.300575	0	0.333107	Sevir.1G055100.1	(1 of 7) PTHR24221//PTHR24221:SF141 - FAMILY NOT NAMED // ABC TRANSPORTER B FAMILY MEMBER 15-RELATED	AT3G28345.1		ABC transporter family protein	LOC_Os02g09720.1	multidrug resistance protein, putative, expressed
Sevir.1G055200	0	0	0	0	0	0	0	0.385152	0	0	0	0	0	0	0	0	0	0	0	0	0	0	0	0	0	0	0	0	0	0	0.522491	0	0.299428	0	0	0	0.213518	0.300575	0	0.333107	NA	NA	NA	NA	NA	NA	NA
Sevir.1G055400	15.7471	8.46092	10.5447	10.352	10.4567	8.52966	12.9596	10.014	5.89471	13.1707	15.1775	14.2178	10.3617	10.649	8.09699	11.5535	12.5223	5.18707	5.78428	7.07541	9.38654	14.8433	17.9596	10.1571	8.151	8.97751	6.80618	9.01089	6.29301	6.52553	3.65744	4.33886	8.08455	15.9693	7.95906	10.8299	5.55146	9.01726	8.14591	10.9925	Sevir.1G055400.1	(1 of 33) K09286 - EREBP-like factor (EREBP)	AT1G50640.1	ATERF3,ERF3	ethylene responsive element binding factor 3	LOC_Os02g09650.1	AP2 domain containing protein, expressed
Sevir.1G055450	0	0.32542	0	0	0	0	0	0	0	0	0	0	0	0	0	0	0	0	0	0	0	0	0	0	0	0	0	0	0	0	0	0	0	0	0	0	0	0	0	0	NA	NA	NA	NA	NA	NA	NA
Sevir.1G055500	0	0	1.40596	0.544844	0.825533	0.294126	0.28799	0	0.267941	0	0	0	0.70648	0.546102	0	0	0	0	0	0.566033	0	0	0.728092	0.247734	0	0	0.295921	0	0.22475	0	0	0	0.299428	0.270666	0	0	0	0.901726	0.6034	0	Sevir.1G055500.1	(1 of 13) PF05627 - Cleavage site for pathogenic type III effector avirulence factor Avr (AvrRpt-cleavage)				LOC_Os02g09630.1	GA20292-PA, putative, expressed
Sevir.1G055600	0.281198	0	0	0	0	0	0	0	0.803823	0.25825	1.77071	2.26192	0	0	0.539799	1.48122	0	0	0	0	0.25369	0	0.728092	0	0.220297	0.204034	0	0.643635	0	0	0	0	0	0.541333	0	0	0	0	0.3017	0	Sevir.1G055600.1	(1 of 2) PTHR22835//PTHR22835:SF193 - ZINC FINGER FYVE DOMAIN CONTAINING PROTEIN // SUBFAMILY NOT NAMED	AT2G42990.1		GDSL-like Lipase/Acylhydrolase superfamily protein	LOC_Os02g09620.1	GDSL-like lipase/acylhydrolase, putative, expressed
Sevir.1G055700	0	0	0	0	0	0	0	0	0	0	0	0	0	0	0	0	0	0	0	0	0	0	0	0	0	0	0	0	0	0	0	0	0.299428	0	0	0	0	0	0	0	Sevir.1G055700.1	(1 of 1) PTHR22835//PTHR22835:SF276 - ZINC FINGER FYVE DOMAIN CONTAINING PROTEIN // SUBFAMILY NOT NAMED	AT2G04570.1		GDSL-like Lipase/Acylhydrolase superfamily protein	LOC_Os02g09610.1	GDSL-like lipase/acylhydrolase, putative, expressed
Sevir.1G055800	0	0	0	0	0	0	0	0	0	0	0	0	0	0	0	0	0	0	0	0	0	0	0	0	0	0	0	0	0	0	0	0	0	0	0	0	0	0	0	0	Sevir.1G055800.1	(1 of 279) PF00646 - F-box domain (F-box)				LOC_Os03g24200.1	OsFBX85 - F-box domain containing protein, expressed
Sevir.1G055900	0	0	0	0	0	0	0	0	0	0	0	0	0	0	0	0	0	0	0	0	0	0	0	0	0	0	0	0	0	0	0	0	0	0	0	0	0	0	0	0	Sevir.1G055900.3	(1 of 1) K15131 - mediator of RNA polymerase II transcription subunit 11 (MED11)	AT3G01435.1		Expressed protein	LOC_Os02g09600.1	expressed protein
Sevir.1G055950	0	0	0	0	0	0	0	0	0	0	0	0	0	0	0	0	0	0	0	0	0	0	0	0	0	0	0	0	0	0	0	0	0	0	0	0	0	0	0	0	NA	NA	NA	NA	NA	NA	NA
Sevir.1G056000	0	0	0	0	0	0	0	0	0	0	0	0	0	0	0	0	0	0	0	0	0	0	0	0	0	0	0	0	0	0	0	0	0	0	0	0	0	0	0	0	NA	NA	NA	NA	NA	NA	NA
Sevir.1G056100	212.304	182.235	233.39	222.296	192.899	191.182	211.385	163.305	168.267	155.208	147.981	113.096	169.555	162.465	163.019	143.086	138.998	189.588	155.597	145.47	154.497	134.076	122.077	123.867	179.542	185.467	143.226	165.736	107.655	126.16	121.74	131.536	117.376	109.891	108.94	126.95	174.23	145.178	162.013	129.579	Sevir.1G056100.1	(1 of 2) PTHR21109 - MITOCHONDRIAL 28S RIBOSOMAL PROTEIN S21	AT3G27160.1	GHS1	Ribosomal protein S21 family protein	LOC_Os02g09590.1	ribosome, putative, expressed
Sevir.1G056200	0	0	0	0	0	0	0	0	0	0	0	0	0	0	0.2699	0	0	0	0.289214	0	0	0.243333	0	0	0	0	0	0.321817	0	0	0	0	0	0.270666	0	0	0	0.300575	0	0	NA	NA	NA	NA	NA	NA	NA
Sevir.1G056300	2.53078	1.95252	0.702982	3.26906	0.825533	1.47063	2.30392	2.31091	0.535882	5.165	1.26479	0.646263	2.11944	2.73051	1.8893	0.888733	1.75313	3.89031	5.49507	4.52826	0.25369	1.21666	0.485394	1.98187	2.64357	3.06052	1.18368	3.21817	3.37125	3.38361	2.8737	1.82689	0.898283	4.60133	1.49232	2.70747	5.76497	5.10978	4.2238	3.33107	NA	NA	NA	NA	NA	NA	NA
Sevir.1G056400	0	0	0	0	0	0	0	0	0	0	0	0	0	0	0	0	0	0	0	0	0	0	0	0	0	0	0	0	0	0	0	0	0	0	0	0	0	0	0	0	NA	NA	NA	NA	NA	NA	NA
Sevir.1G056500	0	0	0	0	0	0	0	0	0	0	0	0	0	0	0	0	0	0	0	0	0	0	0	0	0	0	0	0	0	0	0	0	0	0	0	0	0	0	0	0	NA	NA	NA	NA	NA	NA	NA
Sevir.1G056533	0	0	0	0	0	0	0	0	0.267941	0	0	0	0.235493	0	0	0.296244	0.250447	0	0.289214	0.283016	0	0	0	0	0.440595	0	0.591841	0	0	0	0	0	0	0.270666	0.248721	0	0	0	0	0	NA	NA	NA	NA	NA	NA	NA
Sevir.1G056566	1.68719	1.95252	3.51491	3.81391	1.92624	1.47063	2.30392	1.92576	1.60765	3.099	0.505916	2.58505	1.64845	3.00356	2.9689	2.6662	2.00358	1.03741	0.289214	2.83017	1.01476	1.70333	2.91237	1.98187	3.74505	2.44841	0.887762	1.60909	1.12375	0.966746	0.522491	1.37017	0.898283	3.51866	0.746162	1.80498	0.85407	0.300575	1.5085	1.66554	NA	NA	NA	NA	NA	NA	NA
Sevir.1G056600	42.7421	32.542	37.961	41.953	57.7873	56.7664	64.7978	81.6523	259.099	331.851	232.216	197.433	52.7505	53.518	56.9488	61.6188	45.5813	28.0102	24.0048	35.3771	107.057	136.023	95.1373	74.3202	47.3639	55.4973	48.8269	41.5144	11.4623	13.2928	9.40484	11.8748	74.2581	147.784	93.519	59.2635	9.18125	15.6299	15.085	10.3263	Sevir.1G056600.1	(1 of 2) PTHR11926//PTHR11926:SF167 - GLUCOSYL/GLUCURONOSYL TRANSFERASES // UDP-GLYCOSYLTRANSFERASE 84A1-RELATED	AT4G15480.1	UGT84A1	UDP-Glycosyltransferase superfamily protein	LOC_Os02g09510.1	limonoid UDP-glucosyltransferase, putative, expressed
Sevir.1G056700	0	0	0	0	0	0	0	0	0	0	0	0	0	0	0	0	0	0	0	0	0	0	0	0	0	0	0	0	0	0	0	0	0	0	0	0	0	0	0	0	Sevir.1G056700.2	(1 of 2) PTHR10177//PTHR10177:SF100 - CYCLINE // CYCLIN-A3-2-RELATED	AT1G47230.2	CYCA3;4	CYCLIN A3;4	LOC_Os03g41100.1	cyclin, putative, expressed
Sevir.1G056800	74.7986	93.3955	80.8429	88.2647	45.1291	65.5902	41.4706	15.4061	40.7271	11.6212	28.8372	31.0206	45.4502	51.8797	106.071	60.7301	27.7996	21.0076	45.1174	34.528	14.9677	13.87	11.8922	21.0574	31.9431	38.5625	41.7248	46.0199	51.0183	17.1597	20.8996	19.8674	4.79085	44.1186	9.94883	11.4315	33.5223	47.7915	42.5397	41.6384	Sevir.1G056800.2	(1 of 2) PTHR11695:SF574 - CINNAMYL ALCOHOL DEHYDROGENASE 4-RELATED	AT3G19450.1	ATCAD4,CAD,CAD-C,CAD4	GroES-like zinc-binding alcohol dehydrogenase family protein	LOC_Os02g09490.1	dehydrogenase, putative, expressed
Sevir.1G056901	0.562396	2.92878	0	0	7.15461	2.64714	0.863971	2.69607	2.94735	0.77475	2.27662	0.323131	2.59043	1.91136	1.6194	0.296244	0.250447	2.07483	0.578428	1.13207	2.79059	0.973331	3.88316	0.743202	0	0.408069	0.295921	0.643635	0.22475	0	0.261245	0.456722	0.598856	2.16533	1.49232	0	1.06759	0.901726	0.3017	1.33243	Sevir.1G056901.1	(1 of 2) PTHR10641:SF483 - TRANSCRIPTION FACTOR MYB44	AT3G50060.1	MYB77	myb domain protein 77	LOC_Os02g09480.1	myb-like DNA-binding domain containing protein, putative, expressed
Sevir.1G057000	0	0	0	0	0	0	0	0	0	0	0	0	0	0	0	0	0	0	0	0	0	0	0	0	0	0	0	0	0	0	0	0	0	0	0	0	0	0	0	0	NA	NA	NA	NA	NA	NA	NA
Sevir.1G057100	376.243	490.082	454.126	455.489	512.931	472.661	418.45	476.819	420.4	468.724	522.359	517.657	476.167	448.623	494.726	414.15	498.139	561.501	497.159	529.807	541.375	576.212	556.99	551.704	475.842	419.495	470.218	503.644	369.265	446.636	433.406	414.247	416.205	349.701	353.183	521.338	439.633	448.458	511.382	515.983	Sevir.1G057100.1	(1 of 3) PF12263 - Protein of unknown function (DUF3611) (DUF3611)	AT2G15290.1	ATTIC21,CIA5,PIC1,TIC21	translocon at inner membrane of chloroplasts 21	LOC_Os02g09470.1	tic21, putative, expressed
Sevir.1G057200	8.43593	12.0405	9.13876	12.5314	11.5575	11.1768	7.77574	9.62881	11.2413	11.8795	10.3713	8.36338	8.90497	9.82983	7.01739	9.47982	7.01251	10.3741	13.8822	12.1567	11.9234	11.4366	12.3776	8.42295	8.81189	15.0985	9.17354	11.9072	11.2375	7.97565	7.57612	12.7882	8.38398	12.1798	10.9437	9.62656	13.0246	9.31784	8.4476	8.54327	Sevir.1G057200.1	(1 of 3) 2.5.1.3 - Thiamine-phosphate diphosphorylase / TMP pyrophosphorylase	AT1G21065.1			LOC_Os02g09460.1	GA16396-PA, putative, expressed
Sevir.1G057233	0	0	0	0	0	0	0	0	0	0	0	0	0	0	0	0	0	0	0	0	0	0	0	0	0	0	0	0	0	0	0	0	0	0	0	0	0	0	0	0	Sevir.1G057233.1	(1 of 4) PTHR23344:SF5 - GLYCEROPHOSPHODIESTER PHOSPHODIESTERASE LIKE 6-RELATED	AT5G58170.1	SVL5	SHV3-like 5	LOC_Os02g09450.1	glycerophosphoryl diester phosphodiesterase family protein, putative, expressed
Sevir.1G057266	0	0	0	0	0	0	0	0	0	0	0	0	0	0	0	0	0	0	0	0	0	0	0	0	0	0	0	0	0	0	0	0	0	0	0	0	0	0	0	0	Sevir.1G057266.1	(1 of 4) PTHR23344:SF5 - GLYCEROPHOSPHODIESTER PHOSPHODIESTERASE LIKE 6-RELATED	AT5G58170.1	SVL5	SHV3-like 5	LOC_Os02g09450.1	glycerophosphoryl diester phosphodiesterase family protein, putative, expressed
Sevir.1G057300	0.281198	0	0	0	0	0	0	0	0	0	0	0	0	0	0.2699	0	0	0	0	0	0.25369	0	0.728092	0	0	0.204034	0	0.965452	0	0.241686	0	0	0	0	0	0	0	0	0	0.333107	Sevir.1G057300.1	(1 of 2) PTHR23500//PTHR23500:SF159 - FAMILY NOT NAMED // D-XYLOSE-PROTON SYMPORTER-LIKE 3, CHLOROPLASTIC	AT5G59250.1		Major facilitator superfamily protein	LOC_Os10g42830.1	transporter family protein, putative, expressed
Sevir.1G057333	0	0	0	0	0	0	0	0	0	0	0	0	0	0	0	0	0	0	0	0	0	0	0	0	0	0	0	0	0	0	0	0	0	0	0	0	0	0	0	0	Sevir.1G057333.1	(1 of 29) PF00280 - Potato inhibitor I family (potato_inhibit)				LOC_Os02g03180.1	inhibitor I family protein, putative, expressed
Sevir.1G057366	2.81198	2.92878	2.10894	5.44844	4.9532	4.41189	3.16789	2.69607	6.16265	4.90675	5.31212	5.16983	5.41634	6.00712	8.36689	1.48122	7.76385	5.18707	5.78428	4.52826	10.4013	6.23424	4.85395	9.4138	4.62624	5.10086	5.03065	8.36725	8.09101	6.52553	7.14275	6.85083	4.79085	5.95466	7.95906	11.4315	7.2596	10.5241	14.4815	13.001	Sevir.1G057366.1	(1 of 2) PTHR30353//PTHR30353:SF1 - INNER MEMBRANE PROTEIN DEDA-RELATED // SUBFAMILY NOT NAMED	AT4G13150.1			LOC_Os02g09440.1	expressed protein
Sevir.1G057500	3.93677	3.57962	0.702982	4.35875	3.30213	3.23539	2.59191	1.15546	4.01912	2.32425	4.55325	2.90818	1.88395	3.27661	2.1592	0.592489	3.50626	2.85289	4.91664	5.0943	1.52214	2.99789	2.91237	1.73414	1.32178	1.83631	1.18368	3.53999	3.37125	5.80047	3.56813	4.1105	1.19771	3.51866	3.48209	2.40664	0.85407	2.10403	0.6034	0.666215	Sevir.1G057500.1	(1 of 3) 3.5.1.9 - Arylformamidase / Kynurenine formamidase	AT4G35220.1		Cyclase family protein	LOC_Os02g09420.1	cyclase family protein, putative, expressed
Sevir.1G057600	54.8336	54.996	56.2385	50.6705	42.6525	54.4134	51.8382	45.8331	29.4735	39.7705	42.497	40.7146	35.0885	48.8761	43.4539	42.0667	69.8747	58.6139	79.2446	80.6597	50.2307	60.1032	56.3058	57.9698	68.2922	88.1428	66.8781	66.938	114.398	111.659	82.0311	81.0682	58.089	101.5	70.388	73.1017	83.9124	76.6467	82.3641	83.9431	Sevir.1G057600.1	(1 of 3) 3.5.1.9 - Arylformamidase / Kynurenine formamidase	AT4G35220.1		Cyclase family protein	LOC_Os02g09420.1	cyclase family protein, putative, expressed
Sevir.1G057700	0	0	0	0	0	0	0	0	0	0	0	0	0	0	0	0	0	0	0	0	0	0	0	0	0	0	0	0	0	0	0	0	0	0	0	0	0	0	0	0	Sevir.1G057700.1	(1 of 8) 1.14.13.120 - Costunolide synthase	AT3G26330.1	CYP71B37	cytochrome P450, family 71, subfamily B, polypeptide 37	LOC_Os02g09410.1	cytochrome P450, putative, expressed
Sevir.1G057800	0	0	0	0	0	0	0	0	0	0	0	0	0	0	0	0	0	0	0	0	0	0	0	0	0	0	0	0	0	0	0	0	0	0.541333	0	0.30083	0	0	0	0	Sevir.1G057800.1	(1 of 30) 1.14.13.121 - Premnaspirodiene oxygenase / Hyoscymus muticus premnaspirodiene oxygenase	AT3G26330.1	CYP71B37	cytochrome P450, family 71, subfamily B, polypeptide 37	LOC_Os02g09400.1	cytochrome P450, putative, expressed
Sevir.1G057900	0	0	0	0	0	0	0	0	0	0	0	0	0	0	0	0	0	0	0	0	0	0	0	0	0	0	0	0	0	0	0	0	0	0	0	0	0	0	0	0	NA	NA	NA	NA	NA	NA	NA
Sevir.1G058000	5.34276	4.55588	8.43578	10.352	5.50355	7.05903	7.48775	1.54061	4.555	9.03875	9.1065	6.78576	4.23888	5.73407	2.4291	8.88733	12.5223	9.85544	4.91664	9.05653	12.9382	29.6866	35.6765	30.2235	4.18565	2.04034	3.84697	9.65452	15.5078	10.8759	8.35985	8.67772	31.1405	20.5707	25.1208	29.1805	6.19201	3.90748	4.8272	2.99797	NA	NA	NA	NA	NA	NA	NA
Sevir.1G058100	1.96838	2.27794	1.40596	1.08969	2.75177	0.588253	1.72794	0.385152	1.87559	2.5825	2.27662	1.93879	0.470986	0.819153	2.4291	1.18498	2.00358	0.259354	1.44607	1.98111	2.79059	3.89333	2.42697	3.71601	1.76238	1.63227	2.95921	1.9309	6.51776	2.17518	2.8737	1.37017	6.28798	7.84933	4.47697	3.30913	3.41628	2.70518	3.017	2.66486	Sevir.1G058100.1	(1 of 1) PTHR27001//PTHR27001:SF88 - FAMILY NOT NAMED // PROTEIN KINASE SUPERFAMILY PROTEIN	AT3G15890.1		Protein kinase superfamily protein	LOC_Os02g09359.1	BRASSINOSTEROID INSENSITIVE 1-associated receptor kinase 1 precursor, putative, expressed
Sevir.1G058166	0.562396	0	0.702982	0	0	0.294126	0	0	0.267941	0.25825	0.252958	0.323131	0.235493	0.273051	0	0	0	0.518707	0.578428	0	0.25369	0.729999	0	0	0.220297	0	0	0.965452	0	0	0.261245	0	1.79657	0.270666	0.248721	0.60166	0	0.901726	0.6034	0	Sevir.1G058166.1	(1 of 70) PF08387 - FBD (FBD)	AT3G14710.1		RNI-like superfamily protein	LOC_Os02g08160.1	OsFBD6 - F-box and FBD domain containing protein, expressed
Sevir.1G058232	0	0	0	0	0	0	0	0	0	0	0	0	0	0	0	0	0	0	0	0	0	0	0	0	0	0	0	0	0	0	0	0	0	0	0	0	0	0	0	0	Sevir.1G058232.1	(1 of 279) PF00646 - F-box domain (F-box)	AT1G60400.1		F-box/RNI-like superfamily protein	LOC_Os02g08160.1	OsFBD6 - F-box and FBD domain containing protein, expressed
Sevir.1G058300	54.5524	45.2334	49.2087	48.4911	32.1958	36.1775	42.3346	18.8725	42.8706	44.6772	52.8683	25.8505	29.2012	31.4009	26.4502	21.9221	38.8193	31.6411	32.9704	26.0375	41.8589	39.1766	36.1619	28.4894	15.6411	18.1591	19.5308	25.1018	10.788	9.66746	12.801	16.2136	22.1577	22.736	19.6489	27.6764	13.2381	12.6242	16.2918	13.9905	Sevir.1G058300.1	(1 of 1) PTHR18937//PTHR18937:SF226 - STRUCTURAL MAINTENANCE OF CHROMOSOMES SMC FAMILY MEMBER // SUBFAMILY NOT NAMED	AT4G32190.1		Myosin heavy chain-related protein	LOC_Os02g09340.1	expressed protein
Sevir.1G058400	0	0	0	0	0	0	0	0	0	0	0	0	0	0	0	0	0	0	0	0	0	0	0	0	0	0	0	0	0	0	0	0	0	0	0	0	0	0	0	0	Sevir.1G058400.1	(1 of 30) 1.14.13.121 - Premnaspirodiene oxygenase / Hyoscymus muticus premnaspirodiene oxygenase	AT5G07990.1	CYP75B1,D501,TT7	Cytochrome P450 superfamily protein	LOC_Os02g09250.1	cytochrome P450 71D10, putative, expressed
Sevir.1G058501	0	0	0	0	0	0	0	0	0	0	0	0	0	0	0	0	0	0	0	0	0	0	0	0	0	0	0	0	0	0	0	0	0	0	0	0	0	0	0	0	Sevir.1G058501.1	(1 of 30) 1.14.13.121 - Premnaspirodiene oxygenase / Hyoscymus muticus premnaspirodiene oxygenase	AT2G45550.1	CYP76C4	cytochrome P450, family 76, subfamily C, polypeptide 4	LOC_Os02g09250.1	cytochrome P450 71D10, putative, expressed
Sevir.1G058600	0	0	0	0	0	0	0	0	0	0	0	0	0	0	0	0	0	0	0	0	0	0	0	0	0	0	0	0	0	0	0	0	0	0	0	0	0	0	0	0	Sevir.1G058600.1	(1 of 30) 1.14.13.121 - Premnaspirodiene oxygenase / Hyoscymus muticus premnaspirodiene oxygenase	AT5G07990.1	CYP75B1,D501,TT7	Cytochrome P450 superfamily protein	LOC_Os02g09200.1	cytochrome P450 71D10, putative, expressed
Sevir.1G058700	12.6539	8.1355	2.10894	5.99328	9.08086	4.11777	11.2316	2.69607	8.84206	8.7805	7.84171	6.78576	3.76789	6.00712	5.12809	4.14742	9.51698	8.81802	9.25485	12.4527	6.08857	10.7066	8.4944	8.91842	2.86387	4.08069	5.03065	8.36725	5.394	4.83373	3.91868	3.42542	6.28798	12.4507	3.48209	9.0249	4.27035	6.31208	6.6374	5.99593	Sevir.1G058700.1	(1 of 2) K10632 - BRCA1-associated protein (BRAP)	AT2G26000.2	BRIZ2	zinc finger (C3HC4-type RING finger) family protein	LOC_Os02g09060.1	BRCA1-associated protein, putative, expressed
Sevir.1G058800	0	0	0	0	0	0	0	0	0	0	0	0	0	0	0	0	0	0	0	0	0	0	0	0	0	0	0	0	0	0	0	0	0	0	0	0	0	0	0	0	Sevir.1G058800.1	(1 of 1) PTHR31065//PTHR31065:SF11 - FAMILY NOT NAMED // PLATZ TRANSCRIPTION FACTOR FAMILY PROTEIN	AT2G12646.1		PLATZ transcription factor family protein	LOC_Os02g09070.1	zinc-binding protein, putative, expressed
Sevir.1G058900	0	0	0	0	0	0	0.28799	0.385152	0	0	0	0	0	0	0	0	0	0	0	0	0	0	0	0	0	0	0	0	0	0	0	0	0	0	0	0	0	0	0	0	NA	NA	NA	NA	NA	NA	NA
Sevir.1G059000	0	0	0	0	0	0	0	0	0	0	0	0	0	0	0	0	0	0	0	0	0	0	0	0	0	0	0	0	0	0	0	0	0	0	0	0	0	0	0	0	NA	NA	NA	NA	NA	NA	NA
Sevir.1G059100	1.96838	5.53214	0	1.08969	1.37589	2.05888	2.30392	1.15546	1.87559	1.5495	2.02367	0.323131	1.17747	2.45746	1.3495	0	2.25402	1.03741	2.60292	1.41508	1.01476	1.46	0.485394	0.247734	1.32178	1.42824	0.887762	1.60909	1.57325	0.966746	0.261245	0.456722	2.99428	2.16533	0.746162	0.60166	1.06759	1.80345	1.8102	2.33175	Sevir.1G059100.1	(1 of 1) KOG0509//KOG1311 - Ankyrin repeat and DHHC-type Zn-finger domain containing proteins // DHHC-type Zn-finger proteins	AT5G20350.1	TIP1	Ankyrin repeat family protein with DHHC zinc finger domain	LOC_Os02g09130.1	palmitoyltransferase TIP1, putative, expressed
Sevir.1G059200	13.7787	8.46092	9.84174	13.0762	9.35604	11.4709	11.8076	8.8585	7.77029	9.297	10.1183	10.0171	10.1262	11.4681	11.0659	12.146	15.7782	11.4116	14.4607	17.547	11.9234	18.0066	26.6967	21.3051	9.69308	9.58961	8.5817	18.6654	28.0938	14.2595	11.756	13.7017	22.7565	31.3973	13.9284	28.278	10.4624	11.1213	7.5425	9.66011	NA	NA	NA	NA	NA	NA	NA
Sevir.1G059300	113.604	158.48	144.814	144.384	146.119	172.064	105.98	70.868	79.8465	46.2267	80.4407	62.6875	73.9449	86.2841	113.088	65.1738	107.442	136.161	161.671	134.15	64.4373	44.5299	40.5304	83.7341	86.5768	105.078	140.266	168.31	127.883	109.242	116.515	110.755	79.9472	103.936	65.911	81.5249	149.249	199.883	185.546	207.859	Sevir.1G059300.1	(1 of 15) K01507 - inorganic pyrophosphatase (ppa)	AT1G15690.1	ATAVP3,AtVHP1;1,AVP-3,AVP1	Inorganic H pyrophosphatase family protein	LOC_Os02g09150.1	inorganic H+ pyrophosphatase, putative, expressed
Sevir.1G059400	17.4343	32.8674	23.9014	17.9798	20.088	23.8242	11.8076	10.014	2.94735	4.6485	4.04733	3.55445	15.3071	16.11	25.3706	13.331	24.7942	23.3418	35.2841	32.8299	6.34226	9.24665	7.76631	13.3776	32.8243	25.9124	29.0002	45.3762	40.6798	36.0113	30.3045	23.0645	15.5702	24.0893	23.3797	37.0021	31.1736	46.2886	48.272	56.2951	NA	NA	NA	NA	NA	NA	NA
Sevir.1G059500	117.259	70.6161	89.2787	102.431	72.0965	65.5902	103.964	64.3204	53.8562	67.3271	57.3358	56.548	79.3612	92.8373	71.2535	74.3573	105.689	94.1454	99.2004	91.9804	74.5849	71.4076	71.1786	58.4652	61.4629	61.4143	57.4086	71.7653	55.2886	59.6965	56.6903	53.8932	52.3999	56.5693	49.7441	46.6286	46.9739	45.3869	58.8315	53.6303	Sevir.1G059500.1	(1 of 1) PTHR12526//PTHR12526:SF347 - GLYCOSYLTRANSFERASE // SUBFAMILY NOT NAMED	AT5G20280.1	ATSPS1F,SPS1F	sucrose phosphate synthase 1F	LOC_Os02g09170.2	sucrose-phosphate synthase, putative, expressed
Sevir.1G059600	64.3943	59.8773	46.3968	58.2983	39.6256	47.3543	57.886	65.8611	42.8706	48.551	36.9319	46.2078	56.5184	66.8975	55.3294	64.285	52.0929	41.4966	59.5781	53.2071	43.8884	45.9899	33.7349	39.6374	84.1536	85.2863	59.4801	68.8689	54.1648	58.9715	55.384	58.2321	57.4901	75.5159	77.1034	44.5228	65.3364	39.0748	49.7805	45.9688	Sevir.1G059600.1	(1 of 6) PF02845 - CUE domain (CUE)	AT5G32440.3		Ubiquitin system component Cue protein	LOC_Os02g09180.1	CUE domain containing protein, expressed
Sevir.1G059700	0	0	0	0	0	0	0	0	0	0	0	0	0	0	0	0	0	0	0	0	0	0	0	0	0	0	0	0	0	0	0	0	0	0	0	0	0	0	0	0	NA	NA	NA	NA	NA	NA	NA
Sevir.1G059800	1.12479	1.95252	2.81193	2.17937	2.75177	1.47063	0.863971	0.770305	0.803823	0.77475	1.51775	0.646263	0.470986	2.73051	1.3495	0.888733	1.75313	1.55612	5.78428	3.96223	1.01476	0.729999	1.45618	1.23867	0.220297	0.612103	0.295921	3.21817	2.2475	0	1.82872	0.456722	0.299428	1.08267	0.497441	0.60166	2.13517	1.50288	1.8102	0.999322	NA	NA	NA	NA	NA	NA	NA
Sevir.1G059900	16.0283	18.2235	6.32684	13.0762	13.7589	13.8239	21.3113	11.5546	17.6841	19.627	25.2958	21.9729	8.24226	7.91848	6.74749	12.4423	20.2862	14.0051	15.3283	14.1508	11.9234	19.9533	15.2899	12.3867	7.49011	9.18154	11.245	10.2982	17.98	14.7429	9.14359	20.3241	13.1748	19.2173	17.4104	12.0332	5.76497	7.21381	12.3697	6.32904	NA	NA	NA	NA	NA	NA	NA
Sevir.1G060000	64.1131	67.6874	45.6938	45.222	64.9419	73.2374	61.0539	87.4296	89.2244	121.894	93.0886	122.79	67.3511	62.8017	56.409	89.1695	78.3899	51.6114	44.8282	58.8674	98.9392	88.3298	97.3216	130.308	81.0694	83.042	78.419	70.7998	70.7963	72.5059	60.3477	69.6501	114.98	132.897	133.563	98.3714	57.4362	55.6064	66.374	57.9607	Sevir.1G060000.1	(1 of 2) PTHR11850//PTHR11850:SF127 - HOMEOBOX PROTEIN TRANSCRIPTION FACTORS // SUBFAMILY NOT NAMED	AT5G25220.2	KNAT3	KNOTTED1-like homeobox gene 3	LOC_Os02g08544.2	homeobox protein knotted-1, putative, expressed
Sevir.1G060100	8.43593	5.53214	4.21789	4.35875	3.57731	6.7649	4.60784	2.31091	7.23441	5.93975	9.1065	6.46263	4.23888	4.09576	3.7786	1.18498	4.2576	6.22449	3.18135	6.50938	6.34226	10.95	6.79552	10.1571	1.54208	3.26455	5.03065	5.14908	4.71975	1.69181	1.30623	1.82689	4.49142	2.70667	6.21802	7.21992	2.98925	3.00575	2.4136	4.3304	NA	NA	NA	NA	NA	NA	NA
Sevir.1G060200	4.49916	3.90504	0.702982	3.26906	6.05391	2.35301	5.47181	6.54759	5.89471	6.7145	6.57691	3.23131	4.00338	2.18441	2.4291	2.96244	6.76206	3.63095	2.31371	5.66033	7.10333	7.05665	6.06743	4.70695	0.220297	2.04034	0.887762	3.21817	0.899001	1.69181	2.08996	3.65378	3.89256	5.41333	3.97953	3.91079	2.13517	2.70518	1.8102	4.3304	Sevir.1G060200.1	(1 of 1416) 2.7.11.1 - Non-specific serine/threonine protein kinase / Threonine-specific protein kinase	AT2G25220.1		Protein kinase superfamily protein	LOC_Os02g08530.1	protein kinase family protein, putative, expressed
Sevir.1G060300	5.62395	7.15924	4.21789	8.7175	10.1816	11.7651	4.89583	10.7843	6.43059	10.5883	9.61241	10.9865	8.71325	11.1951	11.3358	6.81362	12.2719	6.7432	9.25485	9.62256	12.4308	12.8966	9.46519	10.1571	6.38862	8.56944	8.28578	8.36725	14.8335	11.6009	9.40484	12.7882	13.7737	18.1347	12.6848	21.6598	10.4624	13.5259	11.1629	12.9912	Sevir.1G060300.1	(1 of 2) K02735 - 20S proteasome subunit beta 3 (PSMB3)	AT1G21720.1	PBC1	proteasome beta subunit C1	LOC_Os02g08520.1	peptidase, T1 family, putative, expressed
Sevir.1G060400	0	0	0	0	0	0	0	0	0	0	0	0	0	0	0	0	0	0	0	0	0	0	0	0	0	0	0	0	0	0	0	0	0	0	0	0	0	0	0	0	NA	NA	NA	NA	NA	NA	NA
Sevir.1G060600	4.21797	2.60336	2.10894	1.63453	3.02695	2.35301	2.01593	3.46637	3.48324	3.099	1.77071	1.61566	0.941973	3.82271	2.4291	2.07371	3.7567	0.778061	3.47057	3.11318	3.04428	0.973331	3.64046	3.71601	2.20297	3.67262	1.18368	3.53999	3.596	2.41686	3.39619	5.48067	3.29371	5.41333	3.97953	2.40664	2.77573	4.20805	4.2238	3.33107	NA	NA	NA	NA	NA	NA	NA
Sevir.1G060700	0.843593	2.27794	0.702982	0.544844	1.10071	1.1765	1.43995	1.15546	1.87559	1.033	1.77071	2.90818	1.17747	1.36526	0.539799	2.6662	1.50268	1.81548	2.89214	1.98111	3.55166	3.89333	4.61125	4.45921	2.42327	1.83631	2.36736	4.50544	1.57325	1.93349	1.82872	2.51197	6.28798	6.76666	7.95906	7.21992	2.56221	2.10403	3.9221	3.33107	NA	NA	NA	NA	NA	NA	NA
Sevir.1G060800	55.396	33.1928	62.5654	62.1122	35.4979	44.1189	38.8787	26.5755	20.0956	23.759	32.1257	37.1601	37.2079	35.7697	40.2151	35.2531	42.576	43.8308	36.441	50.0939	31.4576	38.6899	44.1709	30.719	38.9926	39.5827	26.9288	31.2163	31.6898	27.3106	35.5294	25.3481	19.1634	27.8786	23.3797	27.6764	23.914	19.838	21.119	22.6513	Sevir.1G060800.1	(1 of 3) PTHR26402//PTHR26402:SF529 - RESPONSE REGULATOR OF TWO-COMPONENT SYSTEM // SUBFAMILY NOT NAMED	AT2G25180.1	ARR12,RR12	response regulator 12	LOC_Os02g08500.1	two-component response regulator, putative, expressed
Sevir.1G060850	0	0	0	0	0	0	0	0	0	0	0	0	0	0	0	0	0	0	0	0	0	0	0	0	0	0	0	0	0	0	0	0	0	0	0	0	0	0	0	0	NA	NA	NA	NA	NA	NA	NA
Sevir.1G060900	8.43593	5.20672	21.0895	9.80719	8.5305	7.94141	9.50368	9.24366	6.43059	20.4017	10.8772	11.9559	101.027	103.759	86.098	93.9095	4.00715	5.18707	2.0245	4.52826	12.1771	10.95	11.6495	8.42295	13.4381	17.955	13.9083	17.7	2.47225	3.14192	1.82872	3.65378	6.28798	9.20266	9.45139	8.12241	4.48387	5.10978	5.4306	2.99797	Sevir.1G060900.1	(1 of 1) PTHR11638:SF86 - CHAPERONE PROTEIN CLPB4, MITOCHONDRIAL	AT2G25140.1	CLPB-M,CLPB4,HSP98.7	casein lytic proteinase B4	LOC_Os02g08490.1	chaperone protein clpB 1, putative, expressed
Sevir.1G061000	14.1798	21.8031	15.4656	19.6144	14.5415	21.7653	16.1275	10.7843	16.6124	18.0775	22.9655	23.2655	12.9521	11.4681	12.9552	13.6272	18.2826	25.3223	15.0391	22.0753	27.3663	31.1466	32.3943	31.9577	13.6584	17.751	18.9389	28.3199	22.475	21.2684	17.7647	20.3241	39.8239	39.2466	40.2928	51.7428	20.9247	24.9478	26.2479	22.3182	Sevir.1G061000.1	(1 of 5) PF11833 - Protein of unknown function (DUF3353) (DUF3353)	AT3G51140.1		Protein of unknown function (DUF3353)	LOC_Os03g15033.1	expressed protein
Sevir.1G061101	1.12479	0.32542	0	0	0.825533	2.94126	2.01593	0.385152	0.548143	0.5165	1.77071	1.0077	1.69222	1.36526	1.3495	0.296244	1.25223	1.03741	2.0246	0.579058	1.01476	0.501186	2.91237	1.48649	0.881189	1.22421	2.36736	1.28727	2.47225	2.90024	2.09015	1.82689	5.98856	3.78954	2.73593	4.81328	3.41628	3.60296	3.01715	3.77191	Sevir.1G061101.1	(1 of 2) PTHR30353//PTHR30353:SF1 - INNER MEMBRANE PROTEIN DEDA-RELATED // SUBFAMILY NOT NAMED	AT4G13150.1			LOC_Os02g09440.1	expressed protein
Sevir.1G061200	0	0	0	0	0	0	0	0	0	0	0	0	0	0	0	0	0	0	0	0	0	0	0	0	0	0	0	0	0	0	0	0	0	0	0	0	0	0	0	0	Sevir.1G061200.2	(1 of 4) PTHR23344:SF5 - GLYCEROPHOSPHODIESTER PHOSPHODIESTERASE LIKE 6-RELATED	AT5G58170.1	SVL5	SHV3-like 5	LOC_Os02g09450.1	glycerophosphoryl diester phosphodiesterase family protein, putative, expressed
Sevir.1G061300	31.4942	22.454	31.6342	23.9731	22.5646	27.0596	32.2549	16.5616	43.4065	45.452	31.8727	41.0377	54.3989	39.0463	41.8345	39.993	23.0411	27.2321	29.4998	30.2828	43.6347	36.2566	45.3844	34.6828	31.0619	40.3988	30.1839	37.3308	20.4523	25.3771	24.5571	29.6869	42.2193	48.72	38.8004	35.4979	26.4762	25.5489	28.6615	20.6527	Sevir.1G061300.2	(1 of 5) K14016 - ubiquitin fusion degradation protein 1 (UFD1)	AT2G21270.2	UFD1	ubiquitin fusion degradation 1	LOC_Os02g08480.1	ubiquitin fusion degradation protein, putative, expressed
Sevir.1G061400	0	0	0	0	0	0.588253	0	0	0.267941	0	0.505916	0.323131	0	0	0	0	0	0.259354	0	0	0.25369	0	0.242697	0.247734	0.440595	0	0.295921	0	0.674251	0	1.30623	0.228361	0.598856	2.70667	0.746162	1.20332	0	0	0.6034	0	NA	NA	NA	NA	NA	NA	NA
Sevir.1G061450	0.562396	0	0	0	0	0	0	0	0	0	0	0.323131	0	0	0	0	0	0	0	0	0	0	0	0	0	0	0	0	0	0	0	0	0	0	0	0	0	0	0	0	NA	NA	NA	NA	NA	NA	NA
Sevir.1G061500	0	0	0	0	0	0	0	0	0	0	0	0	0	0	0	0	0	0	0	0	0	0	0	0.247734	0	0	0	0	0	0	0	0	0	0	0	0	0	0	0	0	Sevir.1G061500.1	(1 of 108) PF03106 - WRKY DNA -binding domain (WRKY)	AT1G80840.1	ATWRKY40,WRKY40	WRKY DNA-binding protein 40	LOC_Os02g08440.1	WRKY71, expressed
Sevir.1G061566	0	0	0	0.544844	0	0	0.57598	0	0	0	0.505916	0.323131	0.235493	0	0.539799	0.296244	0	0	0	0.283016	0	0.243333	0	0.247734	0.220297	0	0	0	0	0.241686	0	1.37017	0.299428	0.541333	0	0	0	0	0	1.33243	NA	NA	NA	NA	NA	NA	NA
Sevir.1G061600	0	0	0	0	0	0	0	0	0	0	0.252958	0	0	0	0	0	0	0.518707	0	0	0	0	0.728092	0	0.220297	0	0	0	0	0	0	0	0	0	0	0	0	0	0.3017	0	NA	NA	NA	NA	NA	NA	NA
Sevir.1G061632	0	0	0	0	0	0	0	0	0	0	0	0	0	0	0	0	0	0	0	0	0	0	0	0	0	0	0	0	0	0	0	0	0	0	0	0	0	0	0	0	NA	NA	NA	NA	NA	NA	NA
Sevir.1G061700	0	0	0	0	0	0	0	0	0	0	0	0	0	0	0	0	0	0	0	0	0	0	0	0	0	0	0	0	0	0	0	0	0	0	0	0	0	0	0	0	NA	NA	NA	NA	NA	NA	NA
Sevir.1G061800	0.843593	3.2542	0.702982	0.544844	2.75177	1.76476	2.59191	2.69607	17.6841	8.00575	9.86537	1.29253	0.470986	0.819153	1.0796	0.592489	2.75492	2.07483	3.18135	0.849049	7.10333	3.40666	3.15506	5.45015	2.42327	2.04034	1.18368	1.60909	2.47225	2.65855	0.783736	0.685083	2.99428	3.248	7.46162	2.70747	1.2811	1.50288	0.6034	2.33175	Sevir.1G061800.1	(1 of 1) PTHR10366//PTHR10366:SF432 - NAD DEPENDENT EPIMERASE/DEHYDRATASE // SUBFAMILY NOT NAMED	AT1G15950.1	ATCCR1,CCR1,IRX4	cinnamoyl coa reductase 1	LOC_Os02g08420.1	cinnamoyl CoA reductase, putative, expressed
Sevir.1G061900	0.843593	0.32542	2.10894	0.544844	1.10071	0.294126	0.57598	0	0.267941	0.5165	0.505916	0.969394	0	0	0.2699	0	0	0	0.578428	0	1.01476	0.243333	0.242697	0	0	0	0	0.321817	0.22475	0	0.261245	0	0.299428	0.541333	0	0.30083	0	1.50288	0	0.666215	Sevir.1G061900.1	(1 of 1) PTHR21145//PTHR21145:SF1 - CHORISMATE MUTASE // CHORISMATE MUTASE 2	AT5G10870.1	ATCM2,CM2	chorismate mutase 2	LOC_Os02g08410.1	chorismate mutase, chloroplast precursor, putative, expressed
Sevir.1G062000	0	0	0	0	0	0	0	0	0	0	0	0	0	0	0	0	0	0	0	0	0	0	0	0	0	0	0	0	0	0	0	0	0	0	0	0	0	0	0	0	Sevir.1G062000.1	(1 of 2) PTHR23091//PTHR23091:SF245 - N-TERMINAL ACETYLTRANSFERASE // SUBFAMILY NOT NAMED	AT2G23060.1		Acyl-CoA N-acyltransferases (NAT) superfamily protein	LOC_Os06g44100.1	HLS, putative, expressed
Sevir.1G062100	13.4975	29.9386	17.5745	20.7041	27.5177	34.7069	33.4069	32.738	28.9376	33.8307	25.8017	24.558	19.3104	26.2129	26.99	27.847	31.3059	46.943	39.0439	24.3394	43.6347	46.4766	57.0339	60.4471	35.2476	27.9527	31.9594	55.3526	53.9401	72.2642	66.3563	68.28	105.997	82.2826	71.3828	94.4606	62.5606	56.2076	62.7536	58.2938	Sevir.1G062100.1	(1 of 1) PTHR33449//PTHR33449:SF1 - FAMILY NOT NAMED // NUCLEOID-ASSOCIATED PROTEIN YBAB	AT2G24020.1		Uncharacterised BCR, YbaB family COG0718	LOC_Os02g08380.1	CR084 protein, putative, expressed
Sevir.1G062200	0	0	0	0	0	0	0	0	0	0	0	0	0	0	0	0	0	0	0	0	0	0	0	0	0	0	0	0	0	0	0	0	0	0	0	0	0	0	0	0	NA	NA	NA	NA	NA	NA	NA
Sevir.1G062250	0	0	0	0	1.10071	0.294126	0	0.770305	0	0.25825	0.252958	0.646263	0	0	0	0	0.500894	0.259354	0	0	0	0.486666	0.728092	0	0	0	0	0.321817	0	0.241686	0	0.228361	1.19771	0.541333	0.248721	0.30083	0	0	0	0	NA	NA	NA	NA	NA	NA	NA
Sevir.1G062300	0	0	0	0	0	0	0	0	0	0	0	0	0	0	0	0	0	0	0	0	0	0	0	0	0	0	0	0	0	0	0	0	0	0	0	0	0	0	0	0	NA	NA	NA	NA	NA	NA	NA
Sevir.1G062400	76.2046	73.8703	70.2982	54.4844	60.8142	48.2367	80.9253	72.4086	35.9041	21.1765	23.5251	31.6669	32.2626	38.7732	34.5472	31.9944	96.1716	72.619	91.1024	97.3577	47.1864	44.7732	28.1529	32.4532	70.0545	79.7774	68.3577	70.7998	103.16	112.384	100.318	96.5968	49.705	63.6066	68.6469	55.6535	89.8909	70.3346	80.5539	76.9478	Sevir.1G062400.1	(1 of 2) PTHR13832//PTHR13832:SF356 - PROTEIN PHOSPHATASE 2C // SUBFAMILY NOT NAMED	AT4G31860.1		Protein phosphatase 2C family protein	LOC_Os02g08364.1	protein phosphatase 2C, putative, expressed
Sevir.1G062500	30.0882	17.2473	14.0596	11.4417	21.4638	17.6476	24.4792	10.7843	25.9903	21.4348	24.7899	15.1872	23.5493	21.298	16.194	23.4033	23.2916	18.4141	22.2695	26.0375	25.369	27.4966	24.7551	24.5257	20.9282	19.9954	10.0613	27.0327	11.687	15.2262	12.5398	17.5838	21.2594	23.8187	23.3797	22.5622	17.0814	18.9362	18.4037	15.3229	Sevir.1G062500.1	(1 of 1) K12842 - U2-associated protein SR140 (SR140)	AT5G25060.1		RNA recognition motif (RRM)-containing protein	LOC_Os02g08360.1	RNA recognition motif, putative, expressed
Sevir.1G062600	17.4343	10.4134	17.5745	10.8969	14.8596	8.82379	17.2794	6.16244	8.03823	8.264	9.35945	4.20071	17.191	12.8334	11.8756	7.40611	13.5241	17.3767	13.8823	19.2451	9.64023	10.95	12.863	11.3958	9.47278	11.2219	9.76538	10.2982	11.2375	6.52553	9.14359	7.30756	6.88684	12.4507	4.22825	6.61826	9.82181	21.0403	9.95611	15.3229	Sevir.1G062600.1	(1 of 1) PTHR13222//PTHR13222:SF1 - CGTHBA PROTEIN -14 GENE PROTEIN // RB1-INDUCIBLE COILED-COIL PROTEIN 1	AT4G30790.1			LOC_Os02g08350.1	expressed protein
Sevir.1G062700	1.12479	0	0	0	0.275178	0	0.28799	0	1.60765	0	0.505916	0	0	0.273051	0	0	0.500894	0.518707	0	0	1.77583	3.16333	1.21349	2.72507	0	0	0.591841	0.965452	0	0.483373	0	0.228361	4.79085	12.4507	5.9693	5.71577	0	0.300575	0	0.666215	Sevir.1G062700.1	(1 of 4) PTHR31373//PTHR31373:SF0 - FAMILY NOT NAMED // EMB|CAB86628.1	AT5G43400.1		Uncharacterised conserved protein UCP015417, vWA	LOC_Os02g08330.1	gp176, putative, expressed
Sevir.1G062800	5.34276	3.90504	5.62385	8.7175	5.77873	5.88253	4.89583	9.62881	3.75118	6.45625	2.52958	2.26192	5.65184	3.82271	11.6057	8.29484	9.26653	7.52126	4.04899	6.22636	2.5369	6.81332	5.58204	4.21148	3.08416	6.5291	4.73473	7.07998	3.82075	6.28385	7.57612	9.59117	4.79085	20.8413	4.72569	5.11411	4.9109	5.10978	5.4306	3.99729	Sevir.1G062800.1	(1 of 1) PTHR20855:SF47 - EXPRESSED PROTEIN	AT2G24150.1	HHP3	heptahelical protein 3	LOC_Os06g44250.1	haemolysin-III, putative, expressed
Sevir.1G062900	0.843593	0.65084	0	0	0.275178	1.1765	0	0.770305	0	0.25825	0.252958	1.61566	0.235493	0.273051	0.809699	0	0.500894	0.518707	1.15686	0.849049	0.25369	0.243333	0	0	1.54208	0	0	0	0.22475	0	1.04498	1.14181	0	0	0.248721	0	2.56221	0.300575	0.3017	0.333107	Sevir.1G062900.1	(1 of 1) PTHR16517//PTHR16517:SF27 - TUBBY-RELATED // TUBBY-LIKE PROTEIN 8	AT1G16070.1	AtTLP8,TLP8	tubby like protein 8	LOC_Os02g08310.1	tubby, putative, expressed
Sevir.1G063000	0.843593	0.32542	0.702982	0	0.825533	0.294126	2.01593	0.770305	0	0	0.252958	0.969394	0.470986	0	0	0.296244	1.00179	1.03741	0.578428	0	0.25369	0.973331	1.21349	0.990936	0.660892	0.612103	0.591841	0.643635	2.697	3.14192	1.56747	1.59853	2.39542	2.436	2.23849	2.70747	2.13517	2.70518	1.2068	0.666215	Sevir.1G063000.1	(1 of 1) PTHR10621//PTHR10621:SF9 - UV EXCISION REPAIR PROTEIN RAD23 // F12F1.16 PROTEIN-RELATED	AT1G79650.1	RAD23,RAD23B	Rad23 UV excision repair protein family	LOC_Os02g08300.2	RAD23 DNA repair protein, putative, expressed
Sevir.1G063100	0	0.32542	0	0	0	0	0	0	0	0	0	0	0	0.273051	0	0	0.250447	0.259354	0	0	0	0	0	0	0.220297	0	0	0	0	0	0.261245	0	0.299428	0.270666	0	0	0.213518	0	0.3017	0.666215	Sevir.1G063100.1	(1 of 3) PTHR11922//PTHR11922:SF41 - GMP SYNTHASE-RELATED // SUBFAMILY NOT NAMED	AT4G30550.1		Class I glutamine amidotransferase-like superfamily protein	LOC_Os02g08270.1	class I glutamine amidotransferase, putative, expressed
Sevir.1G063200	0	0	0	0	0	0	0	0	0	0	0	0	0	0	0	0	0	0	0	0	0	0	0	0	0	0	0	0.643635	0.22475	0	0.522491	0.228361	0	0.270666	0	0.30083	0	0.300575	0	0	Sevir.1G063200.1	(1 of 3) PTHR11922//PTHR11922:SF41 - GMP SYNTHASE-RELATED // SUBFAMILY NOT NAMED	AT4G30550.1		Class I glutamine amidotransferase-like superfamily protein	LOC_Os02g08270.1	class I glutamine amidotransferase, putative, expressed
Sevir.1G063300	9.84192	17.5727	16.8716	12.5314	20.088	13.8239	28.511	23.8794	17.6841	20.1435	16.6952	22.6192	16.0135	20.2058	18.0833	17.7747	29.8032	24.6386	30.6567	26.6035	28.667	40.6366	40.5304	31.4622	25.3342	31.6253	18.643	19.6309	95.0693	79.7565	73.41	78.5562	56.2924	54.9453	89.042	61.6701	51.0307	32.4621	34.6955	39.3067	Sevir.1G063300.1	(1 of 3) PTHR11922//PTHR11922:SF41 - GMP SYNTHASE-RELATED // SUBFAMILY NOT NAMED	AT4G30550.1		Class I glutamine amidotransferase-like superfamily protein	LOC_Os02g08270.1	class I glutamine amidotransferase, putative, expressed
Sevir.1G063400	23.9018	28.637	31.6342	25.6076	20.3631	15.5887	14.9755	5.00698	17.4162	9.8135	26.3077	20.6804	8.94874	12.0142	11.3358	6.81362	14.2755	18.9328	19.3773	13.3018	21.0563	24.82	34.2203	22.5438	7.49011	6.32506	7.39802	12.5509	13.9345	10.6342	7.05363	5.25231	16.4685	38.4346	13.6796	33.693	12.5975	21.3408	22.6275	23.3175	Sevir.1G063400.1	(1 of 2) K07023 - putative hydrolases of HD superfamily (K07023)	AT1G26160.1		Metal-dependent phosphohydrolase	LOC_Os02g08260.1	HD domain containing protein 2, putative, expressed
Sevir.1G063500	2.53078	3.2542	2.81193	5.44844	1.37589	1.76476	4.31985	3.85152	4.01912	3.6155	1.77071	2.26192	3.5324	4.91492	2.1592	2.07371	5.76028	2.85289	3.18135	6.22636	3.04428	5.59666	1.94158	2.22961	1.76238	2.44841	3.84697	2.25272	4.94451	2.65855	4.17993	2.51197	1.49714	2.70667	2.73593	1.80498	2.34869	3.90748	1.5085	4.6635	Sevir.1G063500.1	(1 of 1) PTHR24361//PTHR24361:SF366 - MITOGEN-ACTIVATED KINASE KINASE KINASE // SUBFAMILY NOT NAMED	AT5G14720.1		Protein kinase superfamily protein	LOC_Os02g08240.1	STE_PAK_Ste20_STLK.1 - STE kinases include homologs to sterile 7, sterile 11 and sterile 20 from yeast, expressed
Sevir.1G063600	188.403	228.77	221.439	216.303	241.055	227.654	213.689	249.964	289.376	356.643	309.874	340.581	238.084	206.973	208.632	201.15	241.932	197.627	192.616	224.149	300.369	262.556	269.637	289.849	218.535	273.61	207.44	215.296	216.659	228.877	208.474	247.087	279.067	213.285	289.511	252.096	207.112	178.842	192.485	198.199	Sevir.1G063600.1	(1 of 2) PTHR11863//PTHR11863:SF39 - STEROL DESATURASE // SUBFAMILY NOT NAMED	AT5G57800.1	CER3,FLP1,WAX2,YRE	Fatty acid hydroxylase superfamily	LOC_Os02g08230.1	WAX2, putative, expressed
Sevir.1G063700	0	0	0	0	0	0	0	0	0	0	0	0	0	0	0	0	0	0	0	0	0	0	0	0	0	0	0	0	0	0	0	0	0	0	0	0	0	0	0	0	NA	NA	NA	NA	NA	NA	NA
Sevir.1G063800	0	0	0	0	0	0	0	0	0	0	0	0	0	0	0	0	0	0	0	0	0	0	0	0	0	0	0	0	0	0	0	0	0	0	0	0	0	0	0	0	NA	NA	NA	NA	NA	NA	NA
Sevir.1G063900	6.46755	7.15924	6.32684	7.08297	5.50355	6.17665	2.8799	3.08122	6.16265	3.6155	4.55325	10.0171	6.35832	7.64543	10.5261	4.14742	5.25938	9.85544	11.2793	6.50938	13.6993	6.56999	13.3483	9.66163	9.03219	11.2219	8.5817	8.04543	23.5988	16.918	20.6384	12.7882	16.4685	23.548	16.4156	20.1556	17.722	24.6472	24.136	14.3236	Sevir.1G063900.2	(1 of 2) K19041 - E3 ubiquitin-protein ligase RNF38/44 [EC:6.3.2.19] (RNF38_44)	AT2G35420.1		RING/U-box superfamily protein	LOC_Os02g08200.1	zinc finger, C3HC4 type domain containing protein, expressed
Sevir.1G064000	3.09318	3.2542	2.10894	7.08297	1.37589	1.47063	4.03186	1.15546	4.01912	3.35725	3.54142	1.61566	4.00338	2.45746	5.66789	1.77747	2.25402	6.22449	4.04899	0.849049	2.79059	2.19	4.36855	4.21148	3.52476	4.89682	2.66329	6.75816	6.74251	5.55879	2.61245	4.79558	6.58741	14.616	5.47186	7.21992	10.2488	4.20805	5.4306	2.99797	Sevir.1G064000.1	(1 of 2) PF08553 - VID27 cytoplasmic protein (VID27)	AT4G33400.1		Vacuolar import/degradation, Vid27-related protein	LOC_Os02g08190.1	CYPRO4, putative, expressed
Sevir.1G064100	0	0	0	0	0	0	0	0	0	0	0	0	0	0	0	0.296244	0	0	0	0	0	0	0	0	0	0	0	0.321653	0	0	0	0	0	0	0	0.30083	0	0	0	0	Sevir.1G064100.3	(1 of 2) K07342 - protein transport protein SEC61 subunit gamma and related proteins (SEC61G, SSS1, secE)	AT5G50460.1		secE/sec61-gamma protein transport protein	LOC_Os02g08180.1	protein transport protein SEC61 subunit gamma, putative, expressed
Sevir.1G064200	0	0.32542	0	0	0	0	0.28799	0.385152	0.535882	0	0	0.323131	0	0	0.2699	0.296244	0	0	0.289214	0.283016	0.25369	0	0.242697	0	0	1.02017	0	0	0	0.725059	0.261245	0.913445	0.598856	0.811999	0.248721	0.60166	0.640553	0.601151	0	0.333107	NA	NA	NA	NA	NA	NA	NA
Sevir.1G064300	3.93677	5.85756	2.10894	1.63453	1.65107	2.94126	1.72794	1.92576	1.87559	2.32425	7.08283	4.20071	1.41296	2.18441	2.9689	2.36996	2.25402	1.81548	3.47057	4.81128	2.5369	6.08332	9.95059	5.69788	5.28714	4.28472	1.77552	2.89636	3.596	7.00891	4.96366	4.33886	4.19199	7.308	3.73081	8.72407	2.56221	2.70518	3.017	2.33175	NA	NA	NA	NA	NA	NA	NA
Sevir.1G064400	57.9267	86.5617	59.0505	66.4709	60.2639	47.3543	38.8787	34.6637	64.5738	67.9197	69.5635	38.7758	48.2761	35.7697	32.388	34.0681	36.3148	46.943	48.5879	56.6033	39.5757	55.4799	61.4024	50.0423	35.2476	47.9481	36.6942	51.169	37.3085	41.5701	39.7093	39.2781	31.7393	39.788	38.8004	54.7511	55.0875	55.3059	46.1601	52.631	Sevir.1G064400.1	(1 of 9) PF00643//PF06203 - B-box zinc finger (zf-B_box) // CCT motif (CCT)	AT5G57660.1	ATCOL5,COL5	CONSTANS-like 5	LOC_Os02g08150.1	CCT/B-box zinc finger protein, putative, expressed
Sevir.1G064500	0	0.97626	0.702982	0	0	1.1765	0	0	0	0.77475	1.26479	0.323131	0.235493	0.853567	1.0796	2.23413	1.00179	0.259354	0.289214	0.593098	0.50738	1.46	0.970789	0.495468	0.455933	0.847329	0	0	1.798	0.483373	1.56747	0.685083	1.19771	1.35333	0	0.30083	1.30251	0.300575	0.931343	0	Sevir.1G064500.1	(1 of 1) PTHR24343//PTHR24343:SF123 - SERINE/THREONINE KINASE // CBL-INTERACTING SERINE/THREONINE-PROTEIN KINASE 21	AT5G57630.1	CIPK21,SnRK3.4	CBL-interacting protein kinase 21	LOC_Os02g08140.1	CAMK_KIN1/SNF1/Nim1_like.14 - CAMK includes calcium/calmodulin depedent protein kinases, expressed
Sevir.1G064600	0.562396	3.90504	2.10894	1.63453	2.75177	5.29427	4.03186	1.54061	2.14353	3.6155	2.52958	1.29253	3.5324	5.15355	1.6194	1.91329	4.2576	3.11224	6.65192	4.5012	3.29797	3.16333	1.45618	1.23867	4.8312	4.25353	7.69394	8.68907	6.74251	9.18408	11.2336	6.85083	3.29371	5.684	2.48721	3.0083	10.868	7.51438	8.42136	9.99322	Sevir.1G064600.1	(1 of 1) 2.7.1.16 - Ribulokinase / L-ribulokinase	AT4G30310.2		FGGY family of carbohydrate kinase	LOC_Os02g08130.2	FGGY family of carbohydrate kinases, putative, expressed
Sevir.1G064700	27.5574	26.6844	23.1984	31.6009	27.5177	21.1771	30.527	18.4873	22.5071	22.726	31.6198	26.4968	26.8462	24.3015	15.1144	17.7747	50.0894	42.0153	50.6124	56.6033	33.4871	34.7966	33.0068	31.7099	21.5891	26.1164	18.9389	36.6872	70.5716	47.3705	44.1505	46.814	37.129	46.0133	39.5466	40.612	44.1981	41.1788	47.6686	40.9722	Sevir.1G064700.1	(1 of 15) PF07887 - Calmodulin binding protein-like (Calmodulin_bind)	AT5G57580.1		Calmodulin-binding protein	LOC_Os02g08120.2	calmodulin binding protein, putative, expressed
Sevir.1G064800	4.78036	5.85756	6.32684	8.17265	9.08086	4.41189	5.18382	4.62183	5.89471	7.231	8.09466	3.55445	5.18085	3.82271	3.2388	4.44367	5.00894	5.96513	8.09799	5.37731	6.34226	3.89333	3.15506	4.21148	6.82922	4.28472	4.43881	9.01089	4.0455	6.76722	5.7474	7.0792	8.08455	3.51866	3.73081	2.70747	4.69739	2.4046	5.1289	4.6635	Sevir.1G064800.1	(1 of 2) PTHR11615//PTHR11615:SF153 - NITRATE, FROMATE, IRON DEHYDROGENASE // SUBFAMILY NOT NAMED	AT2G35760.1		Uncharacterised protein family (UPF0497)	LOC_Os02g08110.1	membrane associated DUF588 domain containing protein, putative, expressed
Sevir.1G064900	0	0	0	0	0	0	0	0	0	0	0	0	0	0	0	0	0	0	0	0	0	0	0	0	0	0	0	0	0	0	0	0	0	0	0	0	0	0	0	0	NA	NA	NA	NA	NA	NA	NA
Sevir.1G065000	15.7471	10.4134	13.3567	18.5247	17.8865	15.0004	14.3995	15.0209	27.5979	21.9512	25.0429	30.6975	10.1262	9.82983	13.2251	7.40611	9.51698	7.2619	6.94114	7.07541	20.2952	18.25	21.3574	19.3233	3.08416	8.16137	7.1021	6.75816	8.99001	5.07541	6.53114	6.39411	10.1805	20.3	10.4463	9.92739	6.83256	3.30633	1.8102	7.99458	Sevir.1G065000.1	(1 of 4) 6.2.1.12//6.2.1.34 - 4-coumarate--CoA ligase / 4-coumaryl-CoA synthetase // Trans-feruloyl-CoA synthase / Trans-feruloyl-CoA synthetase	AT3G21240.1	4CL2,AT4CL2	4-coumarate:CoA ligase 2	LOC_Os02g08100.1	AMP-binding domain containing protein, expressed
Sevir.1G065100	4.49916	4.23046	4.92087	4.35875	7.15461	6.17575	7.19976	5.77729	7.50235	17.561	11.3831	12.279	7.0648	8.7373	9.98629	9.18357	11.0197	10.8907	7.23035	9.33954	16.7436	24.09	17.7156	25.5166	13.4381	14.4862	16.2756	23.8132	23.1487	20.7857	16.7197	17.8122	35.0331	33.8308	36.8107	40.9122	14.3053	15.0288	22.0241	24.316	Sevir.1G065100.1	(1 of 2) K11098 - small nuclear ribonucleoprotein F (SNRPF, SMF)	AT4G30220.1	RUXF	small nuclear ribonucleoprotein F	LOC_Os11g43620.1	LSM domain containing protein, expressed
Sevir.1G065200	0	0	0	0	0	0	0	0	0	0	0	0	0	0	0	0	0	0	0	0	0	0	0	0	0	0	0	0	0	0	0	0	0	0	0	0	0	0	0	0	Sevir.1G065200.1	(1 of 26) PF02469 - Fasciclin domain (Fasciclin)	AT2G45470.1	AGP8,FLA8	FASCICLIN-like arabinogalactan protein 8	LOC_Os06g44660.1	fasciclin-like arabinogalactan precursor protein, putative, expressed
Sevir.1G065300	0	0.32542	0	0	0	0	0	0	0	0	0	0	0	0	0	0	0	0	0	0	0	0	0	0	0	0	0	0	0	0	0	0	0	0	0	0	0	0	0	0.333107	NA	NA	NA	NA	NA	NA	NA
Sevir.1G065400	0	0	0	0	0	0	0	0	0	0	0	0	0	0	0	0	0	0	0	0	0	0	0	0	0	0	0	0	0	0	0	0	0	0	0	0	0	0	0	0	Sevir.1G065400.1	(1 of 2) PTHR23163//PTHR23163:SF0 - RING FINGER PROTEIN-RELATED // E3 UBIQUITIN-PROTEIN LIGASE BRE1	AT1G55250.1	HUB2	histone mono-ubiquitination 2	LOC_Os10g41590.1	zinc finger, C3HC4 type domain containing protein, expressed
Sevir.1G065500	0	0	0	0	0	0	0	0	0	0	0	0	0	0	0	0	0	0	0	0	0	0	0	0	0	0	0	0	0	0	0	0	0	0	0	0	0	0	0	0	Sevir.1G065500.1	(1 of 19) PF03110 - SBP domain (SBP)	AT1G02065.1	SPL8	squamosa promoter binding protein-like 8	LOC_Os02g08070.1	OsSPL5 - SBP-box gene family member, expressed
Sevir.1G065600	0.281198	0.65084	0.702982	0	0	0	0	0	0	0	0	0	0	0	0	0	0	0.259354	0	0	0.25369	0	0	0	0	0	0	0	0.22475	0	0	0	0	0.541333	0	0	0	0	0	0.666215	Sevir.1G065600.1	(1 of 1) PTHR11122//PTHR11122:SF19 - APOSPORY-ASSOCIATED PROTEIN C-RELATED // SUBFAMILY NOT NAMED	AT5G57330.1		Galactose mutarotase-like superfamily protein	LOC_Os02g08030.1	aldose 1-epimerase, putative, expressed
Sevir.1G065700	21.6522	12.366	13.3567	13.6211	15.1348	11.1768	14.6875	8.0882	13.3971	19.627	13.1538	14.2178	15.3071	18.8405	16.194	8.29484	15.2773	15.5612	14.4607	22.3583	16.7436	22.63	16.2607	15.1118	11.6758	11.63	9.46946	20.5963	11.4623	13.7761	11.756	12.7882	9.88112	20.0293	14.9232	18.6515	7.2596	16.8322	15.3867	13.6574	Sevir.1G065700.2	(1 of 2) K19347 - SUN domain-containing protein 1/2 (SUN1_2)	AT3G10730.1	ATSUN2,SUN2	SAD1/UNC-84 domain protein 2	LOC_Os05g18770.1	Sad1 / UNC-like C-terminal domain containing protein, putative, expressed
Sevir.1G065766	6.07536	7.76081	5.90135	5.08019	5.07646	4.19564	3.77886	6.30118	4.81085	8.38224	9.61182	11.4074	2.77557	3.17898	1.4085	3.1566	10.4479	5.47552	5.74266	7.23732	11.5657	10.7187	13.3584	8.37031	5.95049	6.16044	4.49441	5.79269	9.23529	5.29819	4.41097	6.61439	10.0703	5.99814	13.0322	9.50772	3.16869	6.36271	4.79349	7.91563	Sevir.1G065766.1	(1 of 3) 2.1.1.183 - 18S rRNA (adenine(1779)-N(6)/adenine(1780)-N(6))-dimethyltransferase	AT2G47420.1		Ribosomal RNA adenine dimethylase family protein	LOC_Os10g10434.1	dimethyladenosine transferase, putative, expressed
Sevir.1G065832	7.98453	10.4627	18.703	17.2584	11.4342	11.3931	18.1084	11.0307	15.0168	28.2893	22.7668	13.1506	14.6509	11.2927	4.25939	16.0993	23.6129	10.6044	11.0317	12.0078	22.1751	35.2713	52.6552	30.0285	18.9431	7.30583	10.0057	14.4818	25.3762	25.8794	11.525	15.5366	48.0187	23.5045	48.4018	34.7143	8.78829	5.35973	14.817	12.0708	Sevir.1G065832.1	(1 of 3) 2.1.1.183 - 18S rRNA (adenine(1779)-N(6)/adenine(1780)-N(6))-dimethyltransferase	AT2G47420.1		Ribosomal RNA adenine dimethylase family protein	LOC_Os10g10434.1	dimethyladenosine transferase, putative, expressed
Sevir.1G065900	0	0	0	0	0	0	0	0	0	0	0	0	0	0	0	0	0	0	0	0	0	0	0	0	0	0	0	0	0	0	0	0	0	0	0	0	0	0	0	0	NA	NA	NA	NA	NA	NA	NA
Sevir.1G066001	0	0	0	0	0	0	0	0	0	0	0	0	0	0	0	0	0	0	0	0	0	0	0	0	0	0	0	0	0	0	0	0	0	0	0	0	0	0	0	0.666215	NA	NA	NA	NA	NA	NA	NA
Sevir.1G066100	16.3095	16.271	11.2477	10.352	12.6582	16.4711	12.9596	11.1694	25.7223	32.2812	31.1139	25.2043	11.5392	12.2873	8.09699	10.6648	11.0197	12.1896	12.147	13.8678	17.2509	17.7633	20.1439	18.8278	12.3367	10.6098	13.6124	16.7345	10.788	8.21734	9.92733	8.221	16.4685	24.9013	15.172	16.5456	8.75422	12.023	10.8612	18.3209	Sevir.1G066100.3	(1 of 16) K01537 - Ca2+-transporting ATPase (E3.6.3.8)	AT5G57110.2	ACA8,AT-ACA8	autoinhibited Ca2+ -ATPase, isoform 8	LOC_Os04g51610.1	calcium-transporting ATPase, plasma membrane-type, putative, expressed
Sevir.1G066200	0	0	0	0	0	0	0	0	0	0	0	0	0	0	0	0	0	0	0	0	0	0	0	0	0	0	0	0	0	0	0	0	0	0	0	0	0	0	0	0	NA	NA	NA	NA	NA	NA	NA
Sevir.1G066300	0	0	0	0	0	0	0	0	0	0	0	0	0	0	0	0	0	0	0	0	0	0	0	0	0	0	0	0	0.22475	0	0	0	0	0	0	0	0	0	0	0.333107	Sevir.1G066300.1	(1 of 4) PTHR15664 - C20ORF30 PROTEIN	AT4G29850.1		Eukaryotic protein of unknown function (DUF872)	LOC_Os02g07980.1	expressed protein
Sevir.1G066400	9.27953	9.43718	7.02982	9.26234	8.5305	5.5884	5.18382	0	4.01912	4.132	4.55325	2.58505	4.94536	6.00712	8.36689	3.55493	3.00536	3.3716	5.78428	4.81128	11.6698	3.64999	7.03822	3.71601	4.62624	5.10086	3.25513	6.75816	6.06826	2.90024	2.61245	2.51197	4.19199	5.684	3.48209	7.21992	5.55146	6.31208	6.6374	5.99593	Sevir.1G066400.1	(1 of 12) PF00069//PF08263 - Protein kinase domain (Pkinase) // Leucine rich repeat N-terminal domain (LRRNT_2)	AT4G03390.1	SRF3	STRUBBELIG-receptor family 3	LOC_Os07g37810.2	STRUBBELIG-RECEPTOR FAMILY 1 precursor, putative, expressed
Sevir.1G066466	1.12479	0.32542	0	0	0	0	0.28799	0	0	0	0	0.323131	0	0.273051	0	0.592489	0.250447	0	0	0.566033	0.50738	0	0.242697	0	0	0	0.591841	0.643635	0	0	0	0	0	0.270666	0.248721	0	0	0	0.3017	0	NA	NA	NA	NA	NA	NA	NA
Sevir.1G066532	24.4642	13.0168	28.1193	27.787	45.4043	39.7071	44.9265	41.2113	187.023	225.71	177.83	162.535	31.0851	27.3051	22.6716	32.8831	44.83	41.4966	41.0684	41.8864	151.453	171.793	155.812	136.997	41.4159	37.3383	34.6227	34.7563	41.354	27.7939	28.4758	25.8048	144.923	119.093	158.435	131.764	24.341	18.3351	28.3598	25.6493	NA	NA	NA	NA	NA	NA	NA
Sevir.1G066600	0	0	0	0	0	0	0	0	0	0	0	0	0	0	0	0	0	0	0	0	0	0	0	0	0	0	0	0	0	0	0	0	0	0	0	0	0	0	0	0	Sevir.1G066600.1	(1 of 3) PTHR10593//PTHR10593:SF40 - SERINE/THREONINE-PROTEIN KINASE RIO // SUBFAMILY NOT NAMED	AT1G68130.1	AtIDD14,IDD14	indeterminate(ID)-domain 14	LOC_Os09g27650.2	ZOS9-14 - C2H2 zinc finger protein, expressed
Sevir.1G066700	5.90515	10.7389	5.62385	5.44844	4.40284	8.82379	8.63971	8.0882	4.82294	8.7805	10.1183	11.3096	8.71325	6.55322	12.9552	9.47982	6.51162	7.52126	8.3872	5.94335	7.61071	10.7066	7.28092	12.8822	7.26981	9.18154	11.5409	14.16	10.5633	11.3593	5.48615	14.1584	14.0731	11.0973	10.4463	12.0332	5.55146	8.41611	10.2578	7.66147	Sevir.1G066700.1	(1 of 1) K13105 - proline-rich protein PRCC (PRCC)	AT2G19270.1			LOC_Os02g07920.1	expressed protein
Sevir.1G066800	108.198	131.795	104.732	102.407	127.64	149.626	102.191	83.4786	111.693	100.952	126.712	124.35	94.8278	99.604	143.793	114.943	107.687	133.797	114.496	122.213	127.275	136.227	151.673	161.736	103.266	93.8375	125.167	124.457	125.386	105.127	105.522	101.341	152.38	170.499	108.136	167.245	88.8059	145.749	115.218	122.199	NA	NA	NA	NA	NA	NA	NA
Sevir.1G066900	2.53078	7.15924	4.92087	3.26906	3.02695	7.64819	5.75981	3.85152	3.21529	9.55525	4.30029	3.55445	2.59043	4.36915	6.47759	7.9986	7.5134	9.33893	7.80878	7.92446	11.9234	12.1666	19.1744	22.2961	9.91338	5.50912	8.87762	9.6558	22.0261	17.6424	10.1886	9.13444	23.6548	31.9412	25.867	34.5961	9.39512	11.4219	14.7833	11.9927	Sevir.1G066900.1	(1 of 2) K11098 - small nuclear ribonucleoprotein F (SNRPF, SMF)	AT4G30220.1	RUXF	small nuclear ribonucleoprotein F	LOC_Os11g43620.1	LSM domain containing protein, expressed
Sevir.1G067001	0	0	0	0	0	0	0	0	0	0	0	0	0	0	0	0	0	0	0	0.283016	0	0	0	0	0	0	0	0	0	0	0	0	0	0	0	0	0	0	0	0	Sevir.1G067001.1	(1 of 1) PTHR22951//PTHR22951:SF17 - CLATHRIN ASSEMBLY PROTEIN // SUBFAMILY NOT NAMED	AT4G25940.1		ENTH/ANTH/VHS superfamily protein	LOC_Os02g07900.1	ANTH/ENTH domain containing protein, putative, expressed
Sevir.1G067100	0.281198	0.32542	0	0	0.825533	0	0	0.770305	0.803823	0.25825	0.252958	0.646263	0.941973	0.546102	0.2699	0.592489	0.500894	0.259354	0.578428	0.849049	1.52214	2.91999	1.45618	1.73414	0.220297	0.816137	0.295921	0	2.02275	1.20843	0.522491	2.74033	0.598856	0	1.98977	2.40664	0.85407	0.601151	1.2068	0	NA	NA	NA	NA	NA	NA	NA
Sevir.1G067200	6.18635	2.60336	2.81193	2.17937	3.85249	6.47078	3.74387	0.770305	2.41147	1.5495	4.30029	2.90818	2.59043	1.63831	4.0485	5.03615	6.26117	3.3716	4.62742	4.81128	3.55166	5.10999	3.88316	5.45015	5.94803	6.73313	4.14289	7.72362	6.29301	5.3171	4.17993	3.65378	8.08455	7.57866	5.22314	9.32573	4.9109	6.01151	8.14591	3.33107	Sevir.1G067200.1	(1 of 35) PF02485 - Core-2/I-Branching enzyme (Branch)	AT2G19160.1		Core-2/I-branching beta-1,6-N-acetylglucosaminyltransferase family protein	LOC_Os02g07880.1	DNA binding protein, putative, expressed
Sevir.1G067300	134.131	121.382	94.1996	104.61	134.562	130.004	118.652	92.4366	161.836	128.092	118.89	123.436	124.576	117.412	125.503	119.683	107.442	107.113	112.504	119.433	136.232	111.933	122.319	144.429	133.941	138.131	121.623	156.403	133.951	140.178	121.218	164.42	158.397	181.076	195.494	149.512	152.665	112.415	121.585	110.592	Sevir.1G067300.1	(1 of 2) K02145 - V-type H+-transporting ATPase subunit A (ATPeV1A, ATP6A)	AT1G78900.1	VHA-A	vacuolar ATP synthase subunit A	LOC_Os06g45120.1	ATP synthase, putative, expressed
Sevir.1G067400	1.41754	0.654805	7.2294	2.20248	1.68142	3.9612	2.91331	3.14277	1.08224	0.783806	0.505916	0.659847	2.8433	2.45746	3.54796	2.41508	4.06832	1.03741	4.50742	4.88429	1.52214	4.41	1.69888	0.749217	3.7656	3.67262	5.96317	4.56342	2.49836	3.69024	4.96366	4.56722	1.49714	4.41633	3.01357	1.24568	2.3846	3.00575	2.47657	1.7048	Sevir.1G067400.1	(1 of 19) PF04782//PF04783 - Protein of unknown function (DUF632) (DUF632) // Protein of unknown function (DUF630) (DUF630)	AT4G30130.1		Protein of unknown function (DUF630 and DUF632)	LOC_Os02g07850.1	DUF630/DUF632 domains containing protein, putative, expressed
Sevir.1G067500	30.0766	40.999	41.9793	44.1092	26.6619	28.9809	21.2779	15.7297	23.5683	18.3267	24.284	23.8981	34.3646	34.1314	43.6845	42.6141	28.4898	42.7934	33.0904	32.1909	24.1006	30.6299	40.7731	25.5106	35.6676	39.3786	32.8024	44.6746	38.8557	23.137	25.0796	22.6078	21.5588	22.921	22.1072	30.3415	24.9456	32.1616	42.4768	37.935	Sevir.1G067500.1	(1 of 1) PTHR22952//PTHR22952:SF113 - CAMP-RESPONSE ELEMENT BINDING PROTEIN-RELATED // SUBFAMILY NOT NAMED	AT5G24800.1	ATBZIP9,BZIP9,BZO2H2	basic leucine zipper 9	LOC_Os02g07840.1	bZIP transcription factor domain containing protein, expressed
Sevir.1G067533	0	0	0	0	0	0	0	0	0	0	0	0	0	0	0	0	0	0	0	0	0	0	0	0	0	0	0	0	0	0	0	0	0	0	0	0	0	0	0	0	NA	NA	NA	NA	NA	NA	NA
Sevir.1G067566	0	0	0	0	0	0	0	0	0	0	0	0	0	0	0	0	0	0	0	0	0	0	0	0	0	0	0	0	0	0	0	0	0	0	0	0	0	0	0	0	NA	NA	NA	NA	NA	NA	NA
Sevir.1G067600	1.40599	1.30168	1.40596	0.544844	0	0.882379	3.16789	0.770305	0	0	0	0	1.88395	0.819153	1.8893	2.36996	0.751341	2.85289	0.867642	3.11318	0	0.973331	0.485394	0	1.32178	0.816137	0.887762	0.321817	2.2475	1.69181	1.30623	0.685083	1.49714	0.541333	1.98977	0	2.98925	1.2023	1.8102	0.999322	Sevir.1G067600.1	(1 of 8) PF02386 - Cation transport protein (TrkH)	AT4G10310.1	ATHKT1,HKT1	high-affinity K+ transporter 1	LOC_Os02g07830.1	OsHKT1;3 - Na+ transporter, expressed
Sevir.1G067700	26.1514	31.2403	34.4461	25.0628	18.4369	20.883	25.9191	23.8794	9.37794	15.7532	12.6479	19.711	28.2592	30.5817	37.2462	41.178	17.7817	20.7483	27.7645	20.0942	17.5046	26.2799	34.2203	18.3323	35.6882	28.3608	31.9594	52.1344	19.1038	20.5433	17.2422	17.8122	32.6376	30.5853	24.6233	43.9212	23.4869	32.7627	45.255	43.6371	Sevir.1G067700.1	(1 of 1) PTHR33059:SF6 - EXPRESSED PROTEIN	AT1G74940.1		Protein of unknown function (DUF581)	LOC_Os02g07820.1	DUF581 domain containing protein, expressed
Sevir.1G067800	0	0	0	0	0	0	0	0	0	0	0	0	0	0	0	0	0	0	0	0	0	0	0	0	0	0	0	0	0	0	0	0	0	0	0	0	0	0	0	0	Sevir.1G067800.1	(1 of 40) PF00098 - Zinc knuckle (zf-CCHC)				LOC_Os12g18260.1	zinc knuckle domain containing protein, expressed
Sevir.1G067900	0	0	0	0	0	0	0	0	0	0	0	0	0	0	0	0	0	0	0	0	0	0	0	0	0	0	0	0	0	0	0	0	0	0	0	0	0	0	0.3017	0	Sevir.1G067900.1	(1 of 58) PF00069//PF08263//PF13855 - Protein kinase domain (Pkinase) // Leucine rich repeat N-terminal domain (LRRNT_2) // Leucine rich repeat (LRR_8)	AT4G31250.1		Leucine-rich repeat protein kinase family protein	LOC_Os02g07810.1	inactive receptor kinase At2g26730 precursor, putative, expressed
Sevir.1G068000	2.24958	0.97626	0.702982	2.72422	0.825533	2.64714	2.8799	3.08122	0.803823	1.033	1.77071	2.58505	1.41296	0.546102	1.0796	2.07371	3.25581	1.55612	4.04899	2.26413	1.26845	2.19	2.18427	1.73414	3.08416	2.65245	3.25513	7.07998	6.51776	4.59204	3.91868	3.42542	6.58741	3.78933	7.46162	6.31743	7.47311	2.70518	3.9221	2.99797	Sevir.1G068000.1	(1 of 34) PF13837 - Myb/SANT-like DNA-binding domain (Myb_DNA-bind_4)	AT4G31270.1		sequence-specific DNA binding transcription factors	LOC_Os02g07800.1	transcription factor, putative, expressed
Sevir.1G068100	26.1514	22.7794	20.3865	26.1525	28.6185	19.1182	26.7831	30.427	24.3826	20.1435	21.7544	16.1566	24.0203	25.6668	16.7338	23.1071	29.8032	16.858	28.9214	29.4337	20.0415	22.63	23.0562	23.0393	24.6733	28.7688	27.8165	27.0327	28.5433	25.8604	25.3408	20.3241	23.0559	27.608	23.131	23.1639	28.8249	24.3466	30.7734	31.6452	Sevir.1G068100.1	(1 of 3) PTHR23257//PTHR23257:SF541 - SERINE-THREONINE PROTEIN KINASE // SUBFAMILY NOT NAMED	AT2G24360.1		Protein kinase superfamily protein	LOC_Os02g07790.1	serine/threonine-protein kinase HT1, putative, expressed
Sevir.1G068200	5.62395	5.85756	3.51491	7.62781	6.32908	2.05888	4.89583	2.69607	4.01912	3.6155	8.60058	4.84697	3.5324	3.54966	4.58829	2.96244	3.00536	2.85289	1.73528	3.67921	3.80535	1.94666	4.12585	3.46828	4.84654	4.48876	1.77552	3.21817	3.82075	4.35036	1.30623	3.65378	5.68913	4.33066	2.98465	1.80498	4.27035	3.00575	3.3187	1.99864	Sevir.1G068200.1	(1 of 19) PF03110 - SBP domain (SBP)	AT1G27370.3	SPL10	squamosa promoter binding protein-like 10	LOC_Os06g45310.1	OsSPL11 - SBP-box gene family member, expressed
Sevir.1G068300	26.1514	28.637	37.961	27.787	23.1149	18.53	24.7672	25.0349	15.5406	26.858	19.7307	20.3573	20.2524	28.9434	32.9278	33.1794	16.5295	21.267	19.3773	31.4148	15.2214	18.4933	18.6877	19.3233	28.8589	33.6657	30.7757	29.929	22.2503	20.3017	21.1609	24.4346	26.0502	16.7813	22.1361	21.0581	20.7112	16.2311	22.6275	21.652	Sevir.1G068300.1	(1 of 2) PTHR31499:SF2 - MYB FAMILY TRANSCRIPTION FACTOR APL	AT1G79430.2	APL,WDY	Homeodomain-like superfamily protein	LOC_Os02g07770.1	Myb transcription factor, putative, expressed
Sevir.1G068400	17.1531	31.2403	18.2775	28.3319	15.1348	22.6477	14.3995	8.47335	16.8803	8.00575	15.6834	19.0648	14.3651	14.1987	26.7201	15.1085	7.76385	7.78061	14.7499	14.1508	9.38654	10.22	10.9214	12.3867	10.354	15.7106	10.6531	13.8381	12.586	8.21734	7.83736	9.81953	9.28226	33.292	9.70011	15.944	11.957	12.023	15.085	14.3236	Sevir.1G068400.7	(1 of 1) 1.2.1.24 - Succinate-semialdehyde dehydrogenase (NAD(+))	AT1G79440.1	ALDH5F1,SSADH,SSADH1	aldehyde dehydrogenase 5F1	LOC_Os02g07760.1	aldehyde dehydrogenase, putative, expressed
Sevir.1G068500	0.562396	1.6271	3.51491	3.26906	1.37589	3.52952	4.89583	0.385152	3.21529	1.29125	1.77071	2.26192	2.11944	0.273051	0.809699	1.48122	2.50447	1.03741	2.50248	3.46857	1.01476	2.91999	1.45618	2.72507	1.54208	1.42824	0	2.57454	1.59427	2.64391	2.38949	1.59853	1.79657	3.248	1.74104	2.40664	0.800206	1.50288	1.2068	3.71149	Sevir.1G068500.1	(1 of 2) PTHR10926//PTHR10926:SF30 - CELL CYCLE CONTROL PROTEIN 50 // SUBFAMILY NOT NAMED	AT1G54320.1		LEM3 (ligand-effect modulator 3) family protein / CDC50 family protein	LOC_Os02g07750.1	cell cycle control protein, putative, expressed
Sevir.1G068600	0.281198	0	0	2.72422	2.20142	0.294126	1.15196	0.385152	1.33971	1.033	2.27662	0.323131	1.41296	0.819153	0.539799	2.07371	2.75492	6.22449	5.01708	9.8332	5.07381	7.05665	8.00901	4.45921	3.30446	1.83631	1.77552	3.53999	15.9362	13.7908	13.5465	14.1584	17.6662	18.1347	11.1924	21.0581	13.292	22.2426	18.7054	21.6047	Sevir.1G068600.1	(1 of 1) 2.1.1.191 - 23S rRNA (cytosine(1962)-C(5))-methyltransferase / rRNA large subunit methyltransferase I	AT1G54310.2		S-adenosyl-L-methionine-dependent methyltransferases superfamily protein	LOC_Os02g07740.1	RNA binding protein, putative, expressed
Sevir.1G068700	0.562396	0	0	0	0	0.294126	0.28799	0.385152	0	0	0.252958	0	0.235493	0	0	0.296244	0	0	0	0	0	0	0	0	0	0	0	0.321817	0	0	0	0.228361	0	0	0	0	0.213518	0.300575	0	0	Sevir.1G068700.1	(1 of 2) PTHR12725//PTHR12725:SF61 - HALOACID DEHALOGENASE-LIKE HYDROLASE // SUBFAMILY NOT NAMED	AT5G44730.2		Haloacid dehalogenase-like hydrolase (HAD) superfamily protein	LOC_Os02g07730.1	haloacid dehalogenase-like hydrolase domain-containing protein 3, putative, expressed
Sevir.1G068800	43.3045	67.0365	46.3968	48.4911	29.9943	41.4718	26.7831	23.8794	21.1673	25.3085	24.031	43.2996	57.4603	53.791	115.517	103.686	26.7978	19.9702	26.3185	28.8677	30.9502	25.0633	20.872	43.1057	50.2278	61.2103	61.5515	72.7307	39.556	28.519	22.7284	26.7183	26.0502	47.6373	26.1157	35.1971	38.8602	52.9013	56.7196	60.9586	Sevir.1G068800.1	(1 of 1) PTHR10739//PTHR10739:SF32 - CYTIDYLYLTRANSFERASE // SUBFAMILY NOT NAMED	AT2G32260.1	ATCCT1,CCT1	phosphorylcholine cytidylyltransferase	LOC_Os02g07720.2	cytidylyltransferase domain containing protein, expressed
Sevir.1G068900	0	0	0	0	0	0	0	0	0	0	0	0	0	0	0	0	0	0	0	0	0	0	0	0	0	0	0	0	0	0	0	0	0	0	0	0	0	0	0	0	NA	NA	NA	NA	NA	NA	NA
Sevir.1G069000	0	0	0	0	0	0	0	0	0	0	0	0	0	0	0	0	0	0	0	0	0	0	0	0	0	0	0	0	0	0	0	0	0	0	0	0	0	0	0	0	NA	NA	NA	NA	NA	NA	NA
Sevir.1G069100	0	0	0	0	0.825533	0.294126	0	0.385152	1.60765	0	0.505916	0	0	0	0	0	0.500894	0	0	0	0.25369	0	0	0	0	0	0	0	0	0	0.261245	0	0	2.70667	0.497441	0.30083	0	0	0	0.999322	Sevir.1G069100.1	(1 of 2) PTHR33179//PTHR33179:SF7 - FAMILY NOT NAMED // GENOMIC DNA, CHROMOSOME 3, P1 CLONE:MKA23	AT4G39720.1		VQ motif-containing protein	LOC_Os02g07690.1	VQ domain containing protein, putative, expressed
Sevir.1G069200	0.843593	1.6271	1.40596	2.17937	1.92624	2.35301	1.15196	3.08122	1.60765	2.84075	0.252958	3.23131	1.64845	1.0922	0.539799	0.888733	1.75313	2.33418	2.60292	1.98111	3.04428	3.16333	2.66967	7.67975	3.30446	4.28472	3.55105	7.4018	10.3385	11.3593	10.4498	13.2449	15.5702	16.7813	12.9335	18.3506	14.3057	15.0288	19.3088	17.9878	Sevir.1G069200.1	(1 of 1) PTHR24291//PTHR24291:SF46 - FAMILY NOT NAMED // CYTOCHROME P450 97B3, CHLOROPLASTIC	AT4G15110.1	CYP97B3	cytochrome P450, family 97, subfamily B, polypeptide 3	LOC_Os02g07680.1	cytochrome P450, putative, expressed
Sevir.1G069300	1.40599	1.30168	0	2.17937	0.275178	0.294126	1.72794	0	0	1.5495	1.01183	1.29253	0	0.819153	1.0796	0	2.00358	1.29677	2.89214	1.6981	1.01476	0.729999	1.69888	2.47734	2.20297	0.816137	1.18368	1.9309	2.02275	3.14192	1.56747	1.82689	1.49714	2.70667	0.248721	2.10581	1.49462	0.300575	0.6034	2.66486	Sevir.1G069300.3	(1 of 1) K03190 - urease accessory protein (ureD, ureH)	AT2G35035.1	URED	urease accessory protein D	LOC_Os02g07670.1	URED, putative, expressed
Sevir.1G069400	0	0	0	0	0	0	0	0	0	0	0	0	0	0	0	0	0	0	0	0	0	0	0	0	0	0	0	0	0	0	0	0	0	0	0	0	0	0	0	0	Sevir.1G069400.1	(1 of 2) PTHR31065:SF14 - PLATZ TRANSCRIPTION FACTOR FAMILY PROTEIN	AT1G31040.1		PLATZ transcription factor family protein	LOC_Os06g45540.1	zinc-binding protein, putative, expressed
Sevir.1G069500	7.02994	8.78634	8.5259	8.17265	6.60426	6.17665	8.63971	6.93274	8.05453	3.6155	4.04733	6.1395	7.30029	8.46458	10.796	8.29484	8.76564	7.2619	9.83327	9.05653	6.34226	8.02998	8.74952	3.71601	5.72773	8.36541	10.0613	11.5854	7.41676	6.52553	8.88235	4.56722	6.29826	9.20266	4.97441	6.61826	8.75422	9.03952	10.2578	10.6594	Sevir.1G069500.1	(1 of 5) K17686 - Cu+-exporting ATPase (copA, ATP7)	AT5G44790.1	HMA7,RAN1	copper-exporting ATPase / responsive-to-antagonist 1 / copper-transporting ATPase (RAN1)	LOC_Os02g07630.1	copper-transporting ATPase, putative, expressed
Sevir.1G069601	0	0	0	0	0	0	0	0	0	0	0	0	0	0	0	0	0	0	0	0	0	0	0	0	0	0	0	0	0	0	0	0	0	0	0	0	0	0	0	0	NA	NA	NA	NA	NA	NA	NA
Sevir.1G069700	0	0	0	0	0	0	0	0	0	0	0	0	0	0	0	0	0	0	0	0	0	0	0	0	0	0	0	0	0	0	0	0	0	0	0	0	0	0	0	0	Sevir.1G069700.1	(1 of 2) 1.6.5.4//1.8.5.1 - Monodehydroascorbate reductase (NADH) // Glutathione dehydrogenase (ascorbate)	AT5G63660.1	LCR74,PDF2.5	Scorpion toxin-like knottin superfamily protein	LOC_Os02g07624.1	gamma-thionin family domain containing protein, expressed
Sevir.1G069800	0	0	0	0	0	0	0	0	0	0	0	0	0	0	0	0	0	0	0	0	0	0	0	0	0	0	0	0	0	0	0	0	0	0	0	0	0	0	0	0	NA	NA	NA	NA	NA	NA	NA
Sevir.1G069900	0	0	0	0	0	0	0	0	0	0	0	0	0	0	0	0	0	0	0	0	0	0	0	0	0	0	0	0	0	0	0	0	0	0	0	0	0	0	0	0	NA	NA	NA	NA	NA	NA	NA
Sevir.1G070000	0	0	0	0	0	0	0	0	0	0	0	0	0	0	0	0	0	0	0	0	0	0	0	0	0	0	0	0	0	0	0	0	0	0	0	0	0	0	0	0	NA	NA	NA	NA	NA	NA	NA
Sevir.1G070100	0	0	0	0	0	0	0	0	0	0	0	0	0	0	0	0	0	0	0	0	0	0	0	0	0	0	0	0	0	0	0	0	0	0	0	0	0	0	0	0	NA	NA	NA	NA	NA	NA	NA
Sevir.1G070200	34.3061	40.3521	28.8223	37.0494	42.1022	42.0601	41.7586	79.7265	35.1003	41.5782	31.8727	41.684	26.3752	38.5002	40.2151	42.0667	35.5635	34.2347	39.3331	37.6412	39.5757	40.8799	38.3462	55.2447	39.8738	37.3383	44.3881	45.0544	38.657	46.4038	46.7629	51.6096	65.2753	55.4866	55.7134	56.556	36.725	29.757	39.5227	39.9729	Sevir.1G070200.1	(1 of 2) PTHR10836//PTHR10836:SF46 - GLYCERALDEHYDE 3-PHOSPHATE DEHYDROGENASE // SUBFAMILY NOT NAMED	AT1G16300.1	GAPCP-2	glyceraldehyde-3-phosphate dehydrogenase of plastid 2	LOC_Os02g07490.1	glyceraldehyde-3-phosphate dehydrogenase, putative, expressed
Sevir.1G070300	0	0	0	0	0	0	0	0	0.267941	0	0.252958	0	0	0	0	0	0.250447	0	0	0	0.25369	0	0	0	0	0	0	0	0	0	0	0	0	0.270666	0	0	0	0.300575	0	0	Sevir.1G070300.1	(1 of 1) PF01464 - Transglycosylase SLT domain (SLT)	AT1G16290.1			LOC_Os02g07480.1	transglycosylase SLT domain containing protein, expressed
Sevir.1G070400	0	0	0.702982	0.544844	0	0	0.57598	0	0.267941	0	0	0	0.235493	0.273051	0.2699	0	0.751341	0.518707	0	1.41508	0.50738	0.486666	0.242697	0	0.220297	0.612103	0.295921	0	0.674251	0.241686	1.04498	1.14181	0.598856	0.270666	0	0.60166	0.213518	1.2023	1.8102	0	NA	NA	NA	NA	NA	NA	NA
Sevir.1G070500	18.2779	11.0643	13.3567	9.80719	11.0071	12.0592	12.3836	5.39213	10.7176	9.8135	14.4186	10.9865	17.191	9.82983	11.8756	13.6272	10.0179	9.33673	13.3038	10.7546	10.1476	11.9233	17.4742	17.3414	12.9975	16.1187	12.1327	14.4818	18.6543	13.0511	11.2336	11.6464	13.7737	12.18	16.6643	15.6432	14.0922	11.4219	16.8952	17.9878	Sevir.1G070500.1	(1 of 5) K08066 - nuclear transcription factor Y, gamma (NFYC)	AT1G56170.2	ATHAP5B,HAP5B,NF-YC2	nuclear factor Y, subunit C2	LOC_Os02g07450.2	core histone H2A/H2B/H3/H4, putative, expressed
Sevir.1G070600	0	0	0	0	0	0	0	0	0	0	0	0	0	0	0	0	0	0	0	0	0	0	0	0	0	0	0	0	0	0	0	0	0	0	0	0	0	0	0	0	Sevir.1G070600.1	(1 of 12) PTHR23155:SF402 - DISEASE RESISTANCE PROTEIN RPP13-RELATED	AT1G53350.1		Disease resistance protein (CC-NBS-LRR class) family	LOC_Os08g14850.1	resistance protein, putative, expressed
Sevir.1G070700	0	0	0	0	0	0	0	0	0	0	0	0	0	0	0	0	0	0	0	0	0	0	0	0	0	0	0	0	0	0	0	0	0	0	0	0	0	0	0	0	Sevir.1G070700.1	(1 of 1) PTHR11945:SF147 - AGAMOUS-LIKE MADS-BOX PROTEIN AGL16-RELATED	AT5G23260.2	ABS,AGL32,TT16	K-box region and MADS-box transcription factor family protein	LOC_Os02g07430.1	OsMADS29 - MADS-box family gene with MIKCc type-box, expressed
Sevir.1G070800	0	0	0	0	0	0	0	0	0	0	0	0	0	0	0	0.296244	0	0	0.289214	0	0	0	0	0	0	0	0	0	0	0	0	0	0.598856	0	0	0	0	0	0	0	NA	NA	NA	NA	NA	NA	NA
Sevir.1G070900	0	0	0	0	0	0.294126	0.863971	0	0	0	0.252958	0	0	0	0	0	0.751341	0	0.289214	0	0	0.486666	0	0	0	0	0	0	0	0	0	0	0	0.541333	0.248721	0	0	0	0	0	Sevir.1G070900.1	(1 of 103) PF07762 - Protein of unknown function (DUF1618) (DUF1618)				LOC_Os12g39710.1	expressed protein
Sevir.1G071000	7.02994	6.5084	3.51491	6.53812	6.60426	6.17665	6.91177	8.0882	5.89471	7.7475	6.82987	5.49323	7.77128	6.55322	7.01739	13.331	15.0268	9.85544	12.147	6.50938	8.87916	14.3566	13.8337	10.1571	7.49011	8.36541	6.80618	7.72362	12.586	8.45902	8.88235	12.5599	14.9714	13.5333	15.172	17.4481	7.68663	9.91899	9.65441	7.32836	NA	NA	NA	NA	NA	NA	NA
Sevir.1G071100	1.1647	1.95252	0	0.544844	4.15025	1.76476	3.74475	2.03643	0.561193	1.80775	2.65836	0.969394	0.941973	1.6941	0	0.982724	2.05728	1.87901	2.15709	0.605927	2.64817	2.33535	1.84246	0.247734	1.37308	1.22421	2.36736	2.25272	1.94455	3.65853	1.19308	3.57486	1.79657	2.22488	2.40043	1.93438	2.24691	0.942594	1.84123	1.66554	Sevir.1G071100.1	(1 of 3) K02437 - glycine cleavage system H protein (gcvH, GCSH)	AT2G35120.1		Single hybrid motif superfamily protein	LOC_Os02g07410.1	glycine cleavage system H protein, putative, expressed
Sevir.1G071200	0	0	0	0	0	0	0	0	0	0	0	0	0	0	0	0	0	0	0	0	0	0	0	0	0	0	0	0	0	0	0	0	0	0	0	0	0	0	0	0	NA	NA	NA	NA	NA	NA	NA
Sevir.1G071300	0	0	0	0	0	0	0	0	0	0	0	0	0	0	0	0	0	0	0	0	0	0	0	0	0	0	0	0	0	0	0	0	0	0	0	0	0	0	0	0	Sevir.1G071300.1	(1 of 51) PF04398 - Protein of unknown function, DUF538 (DUF538)	AT4G02360.1		Protein of unknown function, DUF538	LOC_Os11g13720.1	expressed protein
Sevir.1G071400	0	0	0	0	0	0	0	0	0	0	0	0	0	0	0	0	0	0	0	0	0	0	0	0	0	0	0	0	0	0	0	0	0	0	0	0	0	0	0	0	NA	NA	NA	NA	NA	NA	NA
Sevir.1G071425	0	0	0	0	0	0	0	0	0	0	0	0	0	0	0	0	0	0	0	0	0	0	0	0	0	0	0	0	0	0	0	0	0	0	0	0	0	0	0	0	NA	NA	NA	NA	NA	NA	NA
Sevir.1G071450	0.562396	0.32542	0.702982	0.544844	0	1.76476	0.28799	0	0.267941	0.77475	0.505916	0.646263	0.235493	0.546102	0.2699	1.48122	0.250447	0.518707	0.289214	1.13207	0	1.21666	0.970789	0	0.220297	0.408069	0.295921	3.86181	1.3485	0.966746	0.522491	0.913445	1.19771	0.811999	1.74104	0.60166	0.427035	0.300575	0.6034	0.999322	Sevir.1G071450.1	(1 of 21) PF12274 - Protein of unknown function (DUF3615) (DUF3615)	AT2G35330.2		RING/U-box superfamily protein	LOC_Os01g34860.1	expressed protein
Sevir.1G071475	0	0	0	0	0	0	0	0	0	0	0	0	0	0	0	0	0	0	0	0	0	0	0	0	0	0	0	0	0	0	0	0	0	0	0	0	0	0	0	0	Sevir.1G071475.1	(1 of 172) PF01535//PF13041 - PPR repeat (PPR) // PPR repeat family (PPR_2)	AT2G35130.1		Tetratricopeptide repeat (TPR)-like superfamily protein	LOC_Os02g07360.1	pentatricopeptide containing protein, putative, expressed
Sevir.1G071500	0	0	0	0	0	0	0	0	0	0	0	0	0	0	0	0	0	0	0	0	0	0	0	0	0	0	0	0	0	0	0	0	0	0	0	0	0	0	0	0	Sevir.1G071500.1	(1 of 21) PF12274 - Protein of unknown function (DUF3615) (DUF3615)	AT2G35330.1		RING/U-box superfamily protein	LOC_Os01g34860.1	expressed protein
Sevir.1G071700	5.62395	6.5084	7.02982	6.53812	9.35604	6.47078	8.63971	7.3179	4.01912	3.87375	2.02367	0.969394	4.47437	11.4681	7.01739	3.25869	11.0197	19.1922	19.6665	13.3018	5.83488	4.62332	2.18427	2.72507	12.5569	16.7308	11.8368	14.4818	23.5988	35.5279	43.1055	27.8601	18.2651	15.6987	14.4258	14.7407	42.49	35.7685	46.1601	37.308	Sevir.1G071700.1	(1 of 453) PF13041 - PPR repeat family (PPR_2)	AT2G35130.1		Tetratricopeptide repeat (TPR)-like superfamily protein	LOC_Os02g07360.1	pentatricopeptide containing protein, putative, expressed
Sevir.1G071800	8.15474	8.1355	4.21789	7.62781	10.4567	12.0592	9.21569	7.3179	6.43059	4.132	7.33579	6.78576	4.94536	5.46102	9.98629	5.92489	5.50983	8.55867	9.83327	4.52826	8.87916	8.27332	12.1349	9.90936	5.72773	5.71296	6.21433	11.9072	13.7098	13.7761	9.66608	13.4733	14.3725	17.5933	8.4565	20.1556	11.3164	16.8322	19.0071	19.9864	Sevir.1G071800.1	(1 of 1) K01092 - myo-inositol-1(or 4)-monophosphatase (E3.1.3.25, IMPA, suhB)	AT1G31190.1	IMPL1	myo-inositol monophosphatase like 1	LOC_Os02g07350.1	inositol-1-monophosphatase, putative, expressed
Sevir.1G071900	0	0	0	0	0	0	0	0	0	0	0	0	0	0	0	0	0	0	0	0	0	0	0	0	0	0	0	0	0	0	0	0	0	0	0	0	0	0	0	0	NA	NA	NA	NA	NA	NA	NA
Sevir.1G072000	0.562396	0.65084	0	0	0.825533	2.35301	2.30392	1.92576	0.267941	0.25825	0.252958	0.323131	1.17747	0.546102	1.0796	0	0.250447	0.259354	0.578428	0.283016	0.50738	0.243333	1.21349	0.743202	1.32178	1.22421	1.4796	2.57454	1.12375	2.17518	1.30623	2.05525	0.299428	2.70667	1.2436	1.80498	0.640553	1.50288	1.2068	0.999322	Sevir.1G072000.1	(1 of 21) PF12274 - Protein of unknown function (DUF3615) (DUF3615)				LOC_Os03g49126.1	expressed protein
Sevir.1G072050	0	0	0	0	0	0	0	0	0	0	0	0	0	0	0	0	0	0	0	0	0	0	0	0	0	0	0	0	0	0	0	0	0	0	0	0	0	0	0	0	NA	NA	NA	NA	NA	NA	NA
Sevir.1G072100	741.8	736.425	1034.79	1041.74	671.983	739.139	829.7	492.61	577.681	511.335	698.418	472.095	1385.41	1331.12	1440.99	1384.65	467.083	480.582	345.9	422.544	711.601	663.325	795.319	769.214	859.38	739.828	701.332	944.856	236.662	300.416	197.24	265.127	528.191	452.554	461.128	484.336	246.613	241.362	269.117	267.818	Sevir.1G072100.1	(1 of 2) PTHR11406//PTHR11406:SF9 - PHOSPHOGLYCERATE KINASE // PHOSPHOGLYCERATE KINASE	AT1G79550.2	PGK	phosphoglycerate kinase	LOC_Os02g07260.1	phosphoglycerate kinase protein, putative, expressed
Sevir.1G072200	35.9933	38.3996	34.4461	38.6839	47.6057	61.1783	69.6936	76.6453	39.9232	139.713	80.1878	72.0583	54.1634	70.9933	32.9278	75.8385	70.8765	85.5867	41.936	40.7544	112.892	132.86	152.171	152.356	56.8367	34.0737	47.3473	66.2944	95.2941	90.8741	52.7716	61.6575	186.544	80.3879	172.612	184.71	39.5007	30.6587	49.7805	33.6438	Sevir.1G072200.1	(1 of 2) K02900 - large subunit ribosomal protein L27Ae (RP-L27Ae, RPL27A)	AT1G23290.1	RPL27A,RPL27AB	Ribosomal protein L18e/L15 superfamily protein	LOC_Os07g42170.1	60S ribosomal protein, putative, expressed
Sevir.1G072250	0	0	0	0	0	0	0	0	0	0	0	0	0.941973	0	0	0	0	0	0.578428	0	0	0	0.242697	0.247734	0	0	0	0	0	0.241686	0	0	0	0	0.248721	0	0	0	0	0	NA	NA	NA	NA	NA	NA	NA
Sevir.1G072300	3.09318	10.088	7.02982	7.62781	14.3092	19.7065	10.3676	6.54759	21.4353	20.4017	13.4068	13.5715	9.18423	5.46102	8.63679	5.03615	6.51162	4.66837	6.94114	7.64145	13.1919	15.8166	11.8922	13.3776	3.96535	7.1412	5.32657	12.2291	5.16925	4.35036	6.26989	8.44936	21.2594	28.1493	15.6694	19.5539	8.11367	9.31784	7.5425	9.99322	NA	NA	NA	NA	NA	NA	NA
Sevir.1G072333	0	0	0	0	0	0	0	0	0	0	0	0	0	0.273051	0	0	0	0	0	0	0	0	0	0	0	0	0	0	0	0	0.261245	0	0.299428	0	0	0	0	0	0	0	NA	NA	NA	NA	NA	NA	NA
Sevir.1G072366	0	0	0	0	0	0	0	0	0	0	0	0	0	0	0	0	0	0	0	0	0	0	0	0	0	0	0	0	0	0	0	0	0	0	0	0.30083	0	0	0	0	NA	NA	NA	NA	NA	NA	NA
Sevir.1G072400	0	0	0	0	0.275178	0	0	0	0.267941	0	0	0	0	0	0	0	0	0	0	0.283016	0	0	0	0	0	0	0	0	0	0	0	0	0	0	0	0	0	0	0.3017	0	Sevir.1G072400.1	(1 of 1) K10745 - ribonuclease H2 subunit C (RNASEH2C)	AT2G39440.1			LOC_Os02g07240.1	expressed protein
Sevir.1G072500	21.0898	31.2403	18.9805	20.1592	32.4709	44.4131	38.3027	43.5222	21.9712	28.1492	19.9837	32.6363	22.8428	23.4824	33.1977	28.4395	24.5438	34.494	46.5634	26.6035	42.3663	29.6866	32.2787	53.2628	25.9951	30.6051	38.4697	50.8471	58.4351	63.8052	64.5276	63.9411	67.3713	62.7946	59.9417	69.7926	54.874	60.1151	66.9774	59.6262	Sevir.1G072500.1	(1 of 1) 2.5.1.61 - Hydroxymethylbilane synthase / Uroporphyrinogen synthetase	AT5G08280.1	HEMC	hydroxymethylbilane synthase	LOC_Os02g07230.1	porphobilinogen deaminase, chloroplast precursor, putative, expressed
Sevir.1G072600	13.4975	16.5964	21.0895	22.3386	13.4837	13.8239	11.8076	5.39213	12.5932	9.55525	19.2248	10.6633	10.8327	9.55678	11.3358	12.7385	10.5188	7.78061	8.96563	11.6037	11.4161	13.87	17.2315	13.1299	11.6758	9.18154	10.0613	13.5163	11.9118	7.25059	5.7474	6.85083	13.7737	19.2173	11.1924	16.2448	9.18125	16.8322	10.8612	21.3189	Sevir.1G072600.1	(1 of 1) PTHR10516//PTHR10516:SF313 - PEPTIDYL-PROLYL CIS-TRANS ISOMERASE // PEPTIDYL-PROLYL CIS-TRANS ISOMERASE FKBP17-1, CHLOROPLASTIC	AT4G19830.1		FKBP-like peptidyl-prolyl cis-trans isomerase family protein	LOC_Os02g07220.1	peptidyl-prolyl cis-trans isomerase, FKBP-type, putative, expressed
Sevir.1G072700	5.34276	3.90504	2.81193	6.53812	2.75177	1.1765	2.8799	3.46637	1.60765	2.84075	3.0355	2.90818	1.88395	2.73051	2.4291	2.07371	4.2576	3.3716	4.62742	3.3962	1.26845	3.64999	3.15506	2.72507	1.54208	2.24438	1.77552	3.53999	4.27025	0.966746	3.91868	1.82689	2.39542	4.60133	3.73081	2.70747	1.2811	2.10403	3.3187	4.6635	Sevir.1G072700.1	(1 of 1) PTHR12419//PTHR12419:SF17 - OTU DOMAIN CONTAINING PROTEIN // SUBFAMILY NOT NAMED	AT3G22260.1		Cysteine proteinases superfamily protein	LOC_Os02g07210.1	OTU-like cysteine protease family protein, putative, expressed
Sevir.1G072800	1.96838	4.8813	5.62385	7.62781	8.5305	3.23539	3.74387	1.54061	5.89471	2.5825	5.31212	4.84697	6.12282	9.55678	6.74749	3.55493	4.75849	6.48384	6.94114	5.66033	6.84964	5.59666	3.39776	6.93655	3.74505	3.87665	4.43881	2.57454	4.94451	6.76722	5.22491	4.79558	5.3897	9.20266	5.47186	2.40664	3.6298	5.71093	4.2238	4.99661	Sevir.1G072800.1	(1 of 1) PTHR37220:SF1 - O-FUCOSYLTRANSFERASE FAMILY PROTEIN	AT3G05320.1		O-fucosyltransferase family protein	LOC_Os02g07200.2	protein-O-fucosyltransferase 1, putative, expressed
Sevir.1G072900	0	0.32542	0	0	0	0	0	0	0	0	0	0	0	0	0	0	0	0	0	0	0	0	0	0	0	0	0	0	0.22475	0	0	0	0.299428	0	0	0	0.213518	0	0	0	NA	NA	NA	NA	NA	NA	NA
Sevir.1G073000	0	0	0	0	0	0	0	0	0	0	0	0	0	0	0	0	0	0.259354	0.289214	0	0	0	0	0	0	0	0	0	0	0	0	0	0	0	0	0	0	0	0	0	NA	NA	NA	NA	NA	NA	NA
Sevir.1G073100	0	0	0	0	0	0	0	0	0	0	0	0	0	0	0	0	0	0	0	0	0	0	0	0	0	0	0	0	0	0	0	0	0	0	0	0	0	0	0	0	Sevir.1G073100.1	(1 of 2) K00457 - 4-hydroxyphenylpyruvate dioxygenase (HPD, hppD)	AT1G06570.1	HPD,PDS1	phytoene desaturation 1	LOC_Os02g07160.1	glyoxalase family protein, putative, expressed
Sevir.1G073200	0	0	0	0	0	0	0	0	0	0	0	0	0	0	0	0	0	0	0	0	0	0	0	0	0	0	0	0	0	0	0	0	0	0	0	0	0	0	0	0	NA	NA	NA	NA	NA	NA	NA
Sevir.1G073300	0	0	0	0	0	0	0.28799	0.770305	0.267941	0.5165	0.505916	0.969394	0	0	0.809699	0	0	0	0.289214	0	0.25369	0.486666	0.242697	0.247734	0.220297	0.408069	0	0	0.899001	0	0.261245	0	0	0	0	0.30083	0.213518	0.901726	0.6034	0.666215	NA	NA	NA	NA	NA	NA	NA
Sevir.1G073401	0	0	0	0	0	0	0	0	0	0	0	0	0	0	0	0	0	0	0	0	0	0	0	0	0	0	0	0	0	0	0	0	0	0	0	0	0	0	0	0	NA	NA	NA	NA	NA	NA	NA
Sevir.1G073500	0	0	0	0	0	0	0	0	0	0	0	0	0	0	0	0	0	0	0	0	0	0	0	0	0	0	0	0	0	0	0	0	0	0	0	0	0	0	0	0	NA	NA	NA	NA	NA	NA	NA
Sevir.1G073600	35.4309	42.9554	38.664	34.3251	28.0681	39.4129	32.2549	26.9607	51.9806	73.0847	61.9748	67.5345	35.795	38.2271	57.4886	58.0639	41.3237	38.125	52.6369	47.5468	71.7943	66.1865	70.6249	107.269	64.1065	63.2506	58.0005	84.638	68.5488	66.2221	48.3304	47.0424	106.896	219.24	97.4985	112.811	55.5146	78.4502	80.8556	89.939	Sevir.1G073600.1	(1 of 2) K00457 - 4-hydroxyphenylpyruvate dioxygenase (HPD, hppD)	AT1G06570.1	HPD,PDS1	phytoene desaturation 1	LOC_Os02g07160.1	glyoxalase family protein, putative, expressed
Sevir.1G073700	0	0	0	0	0.275178	0	0.28799	0	0	0	0	0	0.470986	0	0	0	0	0.518707	0	0	0	0.243333	0.485394	0.495468	0	0	0	0	0	0.725059	0	0	0.598856	0.270666	0.994883	1.20332	0.213518	0.300575	0	0	Sevir.1G073700.1	(1 of 1) K03188 - urease accessory protein (ureF)	AT1G21840.1	UREF	urease accessory protein F	LOC_Os02g07150.1	urease accessory protein F, putative, expressed
Sevir.1G073800	59.8951	40.6775	48.5057	52.8498	40.1759	45.5896	57.3101	49.6847	50.6409	60.4305	46.5443	35.2213	58.8733	57.8868	39.4054	43.2517	67.8711	50.0553	58.4212	65.3768	59.1098	63.2665	72.0811	47.0695	55.0743	57.5377	39.3575	58.5708	72.5943	69.364	56.429	66.4531	67.6707	75.2453	84.0676	55.3527	53.8064	47.4909	48.272	45.6357	Sevir.1G073800.1	(1 of 1) K17263 - cullin-associated NEDD8-dissociated protein 1 (CAND1)	AT2G02560.2	ATCAND1,CAND1,ETA2,HVE,TIP120	cullin-associated and neddylation dissociated	LOC_Os02g07120.1	HEAT repeat family protein, putative, expressed
Sevir.1G073900	2.24958	2.92878	1.40596	1.63453	2.4766	2.05888	0	0.385152	1.87559	1.5495	1.51775	0.646263	0.235493	0	0.809699	1.18498	0.751341	0.259354	0.289214	1.13207	1.26845	1.21666	2.42697	1.4864	0.220297	0.816137	0	2.25272	1.57325	0.966746	1.30623	0.913445	0.898283	5.41333	0.994883	0.30083	0.640553	0.300575	0.3017	1.66554	Sevir.1G073900.1	(1 of 34) K14488 - SAUR family protein (SAUR)	AT1G56150.1		SAUR-like auxin-responsive protein family	LOC_Os02g07110.1	OsSAUR6 - Auxin-responsive SAUR gene family member, expressed
Sevir.1G074000	17.9967	10.088	16.1686	22.8834	12.6582	5.88253	18.4314	6.93274	9.91382	17.0445	16.1893	7.75515	17.4265	15.5639	9.98629	6.51738	16.0286	17.8954	15.9068	21.2262	15.7288	19.71	17.7169	11.148	8.81189	5.30489	5.32657	12.5509	6.74251	7.00891	4.44117	6.39411	6.58741	9.20266	4.97441	6.31743	8.11367	7.21381	12.3697	10.3263	Sevir.1G074000.1	(1 of 1) K13094 - RNA-binding protein 5/10 (RBM5_10)	AT3G54230.2	SUA	suppressor of abi3-5	LOC_Os02g07070.1	RNA recognition motif family protein, expressed
Sevir.1G074100	46.1164	54.0197	47.8028	60.4776	35.2227	52.0604	51.5503	27.731	29.2056	29.1822	33.1375	33.2825	28.9657	22.6632	34.0074	31.4019	35.313	39.9405	48.2987	36.7921	28.4133	28.2266	31.5506	53.2628	30.6213	31.4213	31.0717	33.7908	58.8846	42.5368	41.538	52.2947	57.4901	65.5013	72.129	64.3776	37.3656	36.3696	31.0751	31.9783	Sevir.1G074100.1	(1 of 2) PTHR11588//PTHR11588:SF117 - TUBULIN // SUBFAMILY NOT NAMED	AT5G23860.1	TUB8	tubulin beta 8	LOC_Os02g07060.1	tubulin/FtsZ domain containing protein, putative, expressed
Sevir.1G074200	0	0	0	0	0	0	0	0	0	0	0	0	0	0	0	0	0	0	0	0	0	0	0	0	0	0	0	0	0	0	0	0	0	0	0	0	0	0	0	0	Sevir.1G074200.1	(1 of 49) PF07883 - Cupin domain (Cupin_2)	AT3G05950.1		RmlC-like cupins superfamily protein	LOC_Os02g29000.1	Cupin domain containing protein, expressed
Sevir.1G074300	0	0.32542	0	0	0	0.294126	0	0	0.803823	0	0	0	0.941973	0	0	0	0	0	0	0	0	0	0.485394	0.247734	0	0	0	0	0.4495	0.241686	0	0	0.299428	0.541333	0.497441	0.30083	0.427035	0.901726	0	0	Sevir.1G074300.2	(1 of 453) PF13041 - PPR repeat family (PPR_2)	AT4G20770.1		Pentatricopeptide repeat (PPR) superfamily protein	LOC_Os02g07050.1	pentatricopeptide, putative, expressed
Sevir.1G074400	0.562396	3.57962	4.92087	2.17937	3.57731	2.05888	2.59191	2.69607	2.41147	1.80775	4.04733	2.26192	1.41296	1.0922	2.4291	2.36996	3.00536	3.3716	4.62742	3.67921	1.26845	1.70333	1.94158	2.47734	1.32178	3.67262	2.36736	3.21817	3.37125	3.14192	6.00864	1.59853	2.69485	3.51866	1.74104	1.20332	5.33794	5.71093	3.9221	2.66486	Sevir.1G074400.2	(1 of 2) 2.8.1.2 - 3-mercaptopyruvate sulfurtransferase	AT1G79230.1	ATMST1,ATRDH1,MST1,ST1,STR1	mercaptopyruvate sulfurtransferase 1	LOC_Os02g07044.2	rhodanese-like domain containing protein, putative, expressed
Sevir.1G074500	11.2183	8.46092	7.7328	8.7175	8.5305	9.34994	6.33578	6.16244	9.11	9.55525	10.1183	8.07829	5.88177	8.19153	8.31808	8.29484	8.0143	7.2619	6.29643	9.05653	8.87916	9.48998	7.28076	11.3958	7.92713	15.0985	6.76499	14.8036	8.31576	8.70071	8.35985	5.93739	6.88684	14.0747	5.9693	9.0249	10.4624	15.3293	10.5595	18.9871	Sevir.1G074500.1	(1 of 2) 6.3.4.11 - Biotin--[methylcrotonoyl-CoA-carboxylase] ligase / Biotin--[methylcrotonoyl-CoA-carboxylase] synthetase	AT2G25710.1	HCS1	holocarboxylase synthase 1	LOC_Os02g07040.2	biotin--protein ligase, putative, expressed
Sevir.1G074600	0.562396	0.65084	0.702982	1.08969	1.37589	0.588253	2.01593	1.15546	1.07177	2.5825	1.01183	1.61566	0.941973	0.546102	0.539799	0.888733	1.25223	2.07483	2.0245	2.26413	0.761071	0.486666	0.242697	1.23867	1.54208	0.612103	1.4796	0.643635	0.674251	1.45012	1.30623	1.82689	1.79657	0.541333	0.746162	0.60166	0.85407	1.2023	0.6034	0.666215	Sevir.1G074600.1	(1 of 10) PF04852 - Protein of unknown function (DUF640) (DUF640)	AT1G07090.1	LSH6	Protein of unknown function (DUF640)	LOC_Os02g07030.2	DUF640 domain containing protein, putative, expressed
Sevir.1G074700	0	0	0	0	0	0	0	0	1.07177	0.25825	0.505916	0.323131	0.235493	0.546102	0	0.592489	0	0	0	0.849049	0.25369	0.729999	0.242697	0.247734	0	0	0	0	0	0	0	0	0.299428	0.541333	1.49232	0.60166	0	0	0	0	NA	NA	NA	NA	NA	NA	NA
Sevir.1G074801	0.281198	0.32542	0	0	0.550355	0.588253	0.57598	0	1.60765	0.5165	1.51775	0.323131	0	0.273051	0	0.592489	0	0.259354	0.289214	0.283016	0.761071	0.486666	1.45618	0.495468	0.660892	0.204034	0.591841	0.321817	0	0	1.04498	0	1.49714	2.70667	0.497441	1.20332	0.427035	0	0	0.333107	NA	NA	NA	NA	NA	NA	NA
Sevir.1G074900	0.562396	0	0	0	1.10071	0.294126	0	0	0	0	0	0	0.235493	0	0	0	0	0	0.289214	0	0	0.243333	0	0	0.440595	0.408069	0	0	0.22475	0.725059	0	0	1.19771	0.270666	0	0	0.213518	0	0.905101	0.333107	NA	NA	NA	NA	NA	NA	NA
Sevir.1G075000	0	0	0	0	0	0	0	0	0	0	0	0	0	0	0	0	0	0	0	0	0	0	0	0	0	0	0	0	0	0	0	0	0	0	0	0	0	0	0	0	Sevir.1G075000.1	(1 of 83) PF07893 - Protein of unknown function (DUF1668) (DUF1668)				LOC_Os06g09020.1	expressed protein
Sevir.1G075100	0	0	0	0	0	0	0	0	0	0	0	0	0	0	0	0	0	0	0	0	0	0	0	0	0	0	0	0	0	0	0	0	0	0	0	0	0	0	0	0	Sevir.1G075100.1	(1 of 83) PF07893 - Protein of unknown function (DUF1668) (DUF1668)				LOC_Os06g08990.1	expressed protein
Sevir.1G075200	0	0	0	0.544844	0	0.294126	0	0	0.535882	0.25825	0.252958	0.323131	0	0	0	0	0	0	0	0	0.25369	0	0	0	0	0	0	0.321817	0.22475	0	0	0	0	1.35333	0.248721	0	0	0	0	0.333107	NA	NA	NA	NA	NA	NA	NA
Sevir.1G075300	0	0	0	0	0	0	0	0	0	0	0	0	0	0	0	0	0	0	0	0	0.25369	0	0	0	0	0	0	0	0.22475	0	0	0	0	0	0	0	0	0	0	0	NA	NA	NA	NA	NA	NA	NA
Sevir.1G075400	0	0	0	0	0	0	0	0	0	0	0	0	0	0	0	0	0	0	0	0	0	0	0	0	0	0	0	0	0	0	0	0	0	0	0	0	0	0	0	0	NA	NA	NA	NA	NA	NA	NA
Sevir.1G075500	0	0	0	0	0	0	0	0	0.267941	0	0	0	0	0	0	0	0	0	0	0	0	0	0	0	0	0	0	0	0	0	0	0	0	0	0	0	0	0	0	0	NA	NA	NA	NA	NA	NA	NA
Sevir.1G075600	0.281198	1.6271	0.702982	0.544844	0	0.588253	0.863971	0	0.535882	0.5165	0	0.323131	0	0	0.539799	0.888733	0	0	0.578428	0.566033	0.50738	0.243333	1.21349	0.495468	0.881189	0.816137	0.591841	1.28727	1.12375	0.483373	0.522491	0.685083	0.898283	0.811999	0.497441	1.20332	0.427035	1.2023	0.3017	2.33175	Sevir.1G075600.1	(1 of 1416) 2.7.11.1 - Non-specific serine/threonine protein kinase / Threonine-specific protein kinase	AT1G16670.1		Protein kinase superfamily protein	LOC_Os02g06930.1	protein kinase, putative, expressed
Sevir.1G075700	1.12479	2.27794	0.702982	2.72422	2.4766	0.882379	1.43995	1.92576	0.535882	1.80775	1.26479	0.646263	1.64845	4.36881	1.6194	1.77747	2.75492	2.59354	1.44607	0.566033	0.761071	0.486666	1.45618	1.4864	1.10149	3.26455	1.77552	3.53999	0.899001	1.20843	0.522491	1.14181	1.49714	1.08267	0.746162	0.60166	2.56221	2.10403	3.017	1.99864	Sevir.1G075700.1	(1 of 15) PF02309//PF02362//PF06507 - AUX/IAA family (AUX_IAA) // B3 DNA binding domain (B3) // Auxin response factor (Auxin_resp)	AT5G37020.1	ARF8,ATARF8	auxin response factor 8	LOC_Os02g06910.1	auxin response factor 6, putative, expressed
Sevir.1G075900	8.15474	6.83382	10.5447	9.80719	8.5305	5.88253	5.18382	4.62183	6.96647	5.93975	9.61241	9.04768	8.00677	3.82271	11.6057	6.22113	7.01251	7.2619	8.3872	5.37731	7.8644	7.05665	6.06743	10.6526	7.26981	7.95734	4.14289	7.72362	8.76526	3.6253	6.79238	7.0792	5.3897	16.5107	3.48209	5.41494	6.83256	7.81496	6.034	15.656	Sevir.1G075900.2	(1 of 1) K13719 - ubiquitin thioesterase OTU1 (OTU1, YOD1)	AT1G50670.1		OTU-like cysteine protease family protein	LOC_Os02g06890.1	OTU-like cysteine protease family protein, putative, expressed
Sevir.1G076001	0	0.32542	0	0	0	0	0	0	0	0	0	0	0	0	0	0	0	0	0	0	0	0	0	0	0	0	0	0	0	0	0	0	0	0	0	0	0	0	0	0	Sevir.1G076001.1	(1 of 3) PTHR13312 - HIV-INDUCED PROTEIN-7-LIKE PROTEASE	AT1G50670.1		OTU-like cysteine protease family protein	LOC_Os02g06890.1	OTU-like cysteine protease family protein, putative, expressed
Sevir.1G076100	0.281198	0.97626	0	0	1.65107	0	0.28799	0.770305	2.41147	0.77475	1.01183	1.93879	0.70648	1.36526	1.3495	0.888733	0.500894	0.518707	0.867642	0.566033	1.01476	1.94666	1.45618	1.73414	1.10149	0.816137	0.591841	2.25272	2.02275	2.65855	1.82872	0.685083	4.19199	4.33066	5.22314	3.0083	0.427035	1.2023	0.905101	2.99797	Sevir.1G076100.1	(1 of 172) PF01535//PF13041 - PPR repeat (PPR) // PPR repeat family (PPR_2)	AT4G21065.1		Tetratricopeptide repeat (TPR)-like superfamily protein	LOC_Os02g06880.1	EMB2758, putative, expressed
Sevir.1G076200	0	0	0	0	0	0	0	0	0	0	0	0	0	0	0	0	0	0	0	0	0	0	0	0	0	0	0	0	0	0	0	0	0	0	0	0	0	0	0	0	Sevir.1G076200.1	(1 of 1) PTHR11945//PTHR11945:SF199 - MADS BOX PROTEIN // AGAMOUS-LIKE MADS-BOX PROTEIN AGL61-RELATED	AT4G36590.1		MADS-box transcription factor family protein	LOC_Os02g06860.1	OsMADS80 - MADS-box family gene with M-alpha type-box, expressed
Sevir.1G076250	0	0	0	0	0	0	0	0	0	0	0	0	0	0	0	0	0	0	0	0	0	0	0	0	0	0	0	0	0	0	0	0	0	0	0	0	0	0	0	0	NA	NA	NA	NA	NA	NA	NA
Sevir.1G076300	78.173	77.1245	68.8922	61.5673	79.8015	88.8261	69.6936	44.6777	76.8991	77.9915	71.0813	68.1807	64.9961	66.6244	74.7622	69.3212	66.118	56.5391	64.4947	52.075	72.8091	71.5399	72.5665	70.8519	68.0719	86.3065	67.4699	74.9834	58.2103	57.7631	53.8166	63.9411	75.7552	91.7559	86.8035	70.9959	70.0338	64.0225	70.2961	61.2918	Sevir.1G076300.1	(1 of 1) PTHR11214//PTHR11214:SF120 - BETA-1,3-N-ACETYLGLUCOSAMINYLTRANSFERASE // SUBFAMILY NOT NAMED	AT1G05170.2		Galactosyltransferase family protein	LOC_Os02g06840.2	galactosyltransferase, putative, expressed
Sevir.1G076400	0	0	0	0	0	0	0	0	0	0	0	0	0	0	0	0	0	0	0	0	0	0	0	0	0	0	0	0	0	0	0	0	0	0	0	0	0	0	0	0	Sevir.1G076400.1	(1 of 136) PTHR10641 - MYB-LIKE DNA-BINDING PROTEIN MYB	AT5G06100.3	ATMYB33,MYB33	myb domain protein 33	LOC_Os06g46560.1	myb-like DNA-binding domain containing protein, expressed
Sevir.1G076500	29.5258	18.5489	28.1193	33.7803	28.0681	14.7063	29.951	15.7912	15.8085	24.0172	23.7781	11.6327	27.5527	30.5817	23.2114	14.516	27.2987	23.8605	26.8969	29.9997	19.5341	16.3033	19.1731	12.139	17.4035	16.1187	20.7144	29.6072	17.5305	18.3682	16.4585	17.1271	8.98283	25.4426	13.6796	12.9357	14.3057	19.838	22.0241	20.9858	Sevir.1G076500.1	(1 of 2) PTHR13743//PTHR13743:SF83 - BEIGE/BEACH-RELATED // SUBFAMILY NOT NAMED	AT1G58230.1		binding	LOC_Os02g06720.1	WD domain containing protein, putative, expressed
Sevir.1G076700	0	0	0	0	0	0	0	0	0	0	0	0	0	0	0	0	0	0	0	0	0	0	0	0	0	0	0	0	0	0	0	0	0	0	0	0	0	0	0	0	NA	NA	NA	NA	NA	NA	NA
Sevir.1G076801	0	0	0	0	0	0	0	0.385152	0.267941	0	0	0	0	0	0	0	0	0	0	0	0	0.243333	0	0	0	0	0	0	0	0	0	0	0	0	0	0	0	0	0	0	NA	NA	NA	NA	NA	NA	NA
Sevir.1G076900	0	1.6271	0	1.63453	1.65107	0	0	3.08122	28.9376	17.8192	9.86537	1.93879	0.70648	0.546102	1.3495	0.296244	0	0.259354	0	0	11.4161	4.86666	4.36855	11.6435	0	1.42824	0.295921	0	1.12375	0	0	0	1.49714	36.54	20.1464	5.11411	0.213518	0.300575	0.905101	0.999322	NA	NA	NA	NA	NA	NA	NA
Sevir.1G077000	10.1231	6.5084	16.1686	15.8005	13.2085	11.7651	12.9596	12.3249	9.37794	25.5667	18.7189	9.69394	9.65522	12.5603	4.58829	14.8122	18.2826	18.1548	13.5931	13.5848	24.8616	39.4199	52.6653	36.9124	9.47278	5.10086	4.73473	11.2636	23.1493	18.3682	15.6747	15.3002	44.3153	20.3	42.2825	39.1079	7.04608	4.20805	11.1629	7.32836	Sevir.1G077000.1	(1 of 4) K02955 - small subunit ribosomal protein S14e (RP-S14e, RPS14)	AT3G11510.1		Ribosomal protein S11 family protein	LOC_Os02g06700.2	ribosomal protein, putative, expressed
Sevir.1G077100	0	0	0	0	0.825533	0	0	0	4.01912	0.5165	0	0	0	0	0	0	0	0	0	0	0.50738	0	0	0.247734	0	0	0	0	0	0	0	0	0.299428	0.270666	0.248721	0	0	0	0.3017	0	Sevir.1G077100.1	(1 of 62) PF02298 - Plastocyanin-like domain (Cu_bind_like)	AT3G20570.1	AtENODL9,ENODL9	early nodulin-like protein 9	LOC_Os02g06690.1	plastocyanin-like domain containing protein, putative, expressed
Sevir.1G077200	0	0	0	0	0	0	0	0	0	0	0	0	0	0	0	0	0	0	0	0	0	0	0	0	0	0	0	0	0	0	0	0	0	0	0	0	0	0	0	0	Sevir.1G077200.1	(1 of 62) PF02298 - Plastocyanin-like domain (Cu_bind_like)	AT3G20570.1	AtENODL9,ENODL9	early nodulin-like protein 9	LOC_Os02g06690.1	plastocyanin-like domain containing protein, putative, expressed
Sevir.1G077300	0	0	0	0	0.275178	0	0	0	0	0	0	0	0	0	0	0	0	0.259354	0	0	0.25369	0	0	0	0	0	0.295921	0	0	0	0.261245	0.228361	0	0	0	0	0.213518	0	0	0.333107	Sevir.1G077300.1	(1 of 17) PTHR23177 - MKIAA1688 PROTEIN	AT2G33460.1	RIC1	ROP-interactive CRIB motif-containing protein 1	LOC_Os02g06660.1	P21-Rho-binding domain containing protein, putative, expressed
Sevir.1G077350	0	0	0	0	0	0	0	0	0	0	0	0	0	0	0	0	0	0	0	0	0	0	0	0	0	0	0	0	0	0	0	0	0	0	0	0	0	0	0	0	NA	NA	NA	NA	NA	NA	NA
Sevir.1G077400	437.263	407.1	459.75	440.778	295.265	374.717	438.321	609.311	228.554	228.809	178.083	274.662	669.272	568.219	552.755	550.126	343.923	318.036	312.64	317.828	261.616	179.58	175.148	283.903	580.043	480.297	427.014	381.675	367.242	281.565	242.697	299.61	249.423	377.038	279.313	258.714	250.883	251.281	259.16	263.328	Sevir.1G077400.3	(1 of 5) PTHR10666//PTHR10666:SF155 - UBIQUITIN // POLYUBIQUITIN 4	AT4G05320.4	UBQ10	polyubiquitin 10	LOC_Os06g46770.1	ubiquitin family protein, putative, expressed
Sevir.1G077501	1154.32	886.444	1091.03	1010.14	656.574	878.849	1115.96	1284.1	747.288	566.859	570.674	761.944	975.413	991.994	847.215	855.554	1114.93	886.143	1045.8	1048.86	814.538	719.535	606.823	840.561	1262.96	1137.9	790.404	728.273	1612.58	1232.36	1105.59	1370.85	1212.68	1641.86	1763.68	1151.58	905.101	688.618	757.871	746.653	Sevir.1G077501.1	(1 of 3) PTHR10666//PTHR10666:SF150 - UBIQUITIN // POLYUBIQUITIN 3	AT4G05320.2	UBQ10	polyubiquitin 10	LOC_Os06g46770.1	ubiquitin family protein, putative, expressed
Sevir.1G077600	1.40599	0.65084	1.40596	0.544844	1.37589	4.11777	0	1.92576	4.28706	1.033	3.0355	2.58505	2.35493	0.819153	0.809699	0	0.250447	1.03741	3.75978	0.283016	12.1771	9.00332	4.36855	10.6526	0.660892	1.02017	1.77552	2.25272	0.899001	0	1.82872	1.37017	14.9714	9.20266	11.9386	11.4315	3.20276	3.30633	0.3017	0.666215	Sevir.1G077600.3	(1 of 159) 1.11.1.7 - Peroxidase / Lactoperoxidase	AT4G11290.1		Peroxidase superfamily protein	LOC_Os02g06630.1	peroxidase precursor, putative, expressed
Sevir.1G077700	16.5907	14.6439	18.2775	17.9798	24.4908	10.2944	23.0392	10.7843	15.5406	28.4075	24.031	17.7722	19.5459	19.3866	15.6542	13.0348	27.7996	25.4167	34.1272	21.2262	26.6375	27.0099	28.6383	20.5619	8.151	9.99768	7.1021	27.9981	19.1038	14.9846	13.3235	12.5599	13.4743	23.2773	17.1617	21.0581	15.5868	25.8495	24.4377	16.9885	Sevir.1G077700.1	(1 of 45) PF00642 - Zinc finger C-x8-C-x5-C-x3-H type (and similar) (zf-CCCH)	AT3G21810.1		Zinc finger C-x8-C-x5-C-x3-H type family protein	LOC_Os02g06584.2	zinc finger C-x8-C-x5-C-x3-H type family protein, expressed
Sevir.1G077800	2.24958	0.97626	2.81193	2.72422	1.65107	1.1765	2.8799	1.15546	2.41147	3.35725	2.78254	2.26192	2.59043	3.00356	1.3495	1.48122	2.75492	1.29677	1.44607	2.26413	2.28321	2.67666	0.728092	0.990936	0.220297	0.612103	2.66329	2.89636	1.57325	1.69181	2.8737	0.913445	3.89256	2.70667	1.98977	0.90249	0.85407	2.4046	3.017	3.99729	Sevir.1G077800.5	(1 of 1) PTHR23213//PTHR23213:SF235 - FORMIN-RELATED // SUBFAMILY NOT NAMED	AT4G15200.1	AFH3,FH3	formin 3	LOC_Os02g06580.1	formin, putative, expressed
Sevir.1G077900	7.87354	5.20672	5.62385	2.72422	4.9532	2.35301	3.16789	5.39213	4.555	4.132	6.071	5.1701	5.41634	8.73763	4.8582	1.77747	8.26475	9.33673	6.94114	8.20748	6.84964	5.83999	9.46519	4.21148	3.52476	3.06052	4.73473	4.50544	6.29301	5.3171	3.39619	5.25231	2.09599	5.14266	2.73593	3.91079	3.6298	6.31208	4.8272	5.32972	Sevir.1G077900.1	(1 of 2) PTHR24347//PTHR24347:SF237 - SERINE/THREONINE-PROTEIN KINASE // SUBFAMILY NOT NAMED	AT5G58380.1	CIPK10,PKS2,SIP1,SNRK3.8	SOS3-interacting protein 1	LOC_Os02g06570.1	CAMK_KIN1/SNF1/Nim1_like.13 - CAMK includes calcium/calmodulin depedent protein kinases, expressed
Sevir.1G078000	0	0	0	0	0.275178	0	0	0.385152	0	0	0	0	0.470986	0	0	0.296244	0	0.518707	0	0	0	0	0	0	0	0.612103	0	0.643635	0	0	0	0.456722	0.299428	0	0	0	0.640553	0.300575	0	0.666215	Sevir.1G078000.1	(1 of 11) PF12609 - Wound-induced protein (DUF3774)	AT4G10265.1		Wound-responsive family protein	LOC_Os02g06560.1	wound induced protein, putative, expressed
Sevir.1G078042	0	0	0	0	0	0	0	0	0	0	0	0	0	0	0	0	0	0	0	0	0	0	0	0	0	0	0	0	0	0	0	0	0	0	0	0	0	0	0	0	NA	NA	NA	NA	NA	NA	NA
Sevir.1G078084	0	0.65084	0	1.08969	0	0	1.15196	0	0	0	0	0	0.235493	0.273051	0	0.296244	2.00358	2.33418	3.47057	1.98111	0	0.243333	0.970789	0	0.440595	0.816137	1.77552	1.9309	6.29301	5.80047	4.96366	4.33886	0.898283	1.08267	2.73593	1.50415	1.2811	3.00575	5.7323	4.6635	NA	NA	NA	NA	NA	NA	NA
Sevir.1G078126	3.37437	0.97626	11.9507	1.08969	1.10071	1.47063	6.04779	1.15546	0.267941	0.77475	0.505916	1.61566	0.941973	2.73051	2.699	4.44367	6.01072	4.66837	11.5686	7.64145	1.52214	2.19	3.15506	1.4864	3.30446	3.46858	4.73473	5.47089	25.3968	16.4347	14.891	12.5599	2.69485	5.14266	2.73593	8.42324	9.39477	8.71669	9.65441	14.6567	NA	NA	NA	NA	NA	NA	NA
Sevir.1G078168	0	0	0	0	0	0	0	0	0	0	0	0	0	0	0	0	0	0	0	0	0	0	0	0	0	0	0	0	0	0	0	0	0	0	0	0	0	0	0	0	NA	NA	NA	NA	NA	NA	NA
Sevir.1G078210	0	0	0	0	0	0	0	0	0	0	0	0	0	0	0	0	0	0	0	0	0	0	0	0	0	0	0	0	0	0	0	0	0	0	0	0	0	0	0	0	Sevir.1G078210.1	(1 of 71) KOG0254 - Predicted transporter (major facilitator superfamily)	AT1G11260.1	ATSTP1,STP1	sugar transporter 1	LOC_Os02g06540.1	transporter family protein, putative, expressed
Sevir.1G078252	0	0	0	0	0	0	0	0	0	0	0	0	0	0	0	0	0	0	0	0	0	0	0	0	0	0	0	0	0	0	0	0	0	0	0	0	0	0	0	0	NA	NA	NA	NA	NA	NA	NA
Sevir.1G078300	5.34276	3.90504	7.02982	4.35875	7.15461	5.29427	2.01593	0.385152	8.30617	4.39025	9.86537	8.72455	4.00338	4.09576	3.7786	2.96244	2.00358	4.40901	6.07349	4.81553	5.83488	10.7066	7.52361	4.45921	4.84654	3.67262	4.73473	5.79271	2.697	2.41686	3.39619	2.05525	5.98856	9.47333	4.22825	8.12241	4.9109	3.6069	3.6204	4.99661	Sevir.1G078300.2	(1 of 27) PF00646//PF08387 - F-box domain (F-box) // FBD (FBD)	AT5G02930.1		F-box/RNI-like superfamily protein	LOC_Os02g06520.1	OsFBLD1 - F-box, LRR and FBD domain containing protein, expressed
Sevir.1G078400	0	0	0	0	0	0	0	0	0	0	0	0	0	0	0	0	0	0	0	0	0	0	0	0	0	0	0	0	0	0	0	0	0	0	0	0	0	0	0	0	Sevir.1G078400.1	(1 of 3) PTHR13140:SF384 - MYOSIN-2	AT5G54280.2	ATM2,ATM4,ATMYOS1	myosin 2	LOC_Os02g06510.1	myosin heavy chain, putative, expressed
Sevir.1G078500	4.49916	0.65084	0.702982	0.544844	2.75177	0.588253	5.75981	4.62183	4.28706	1.80775	2.52958	0.969394	1.88395	0.819153	1.3495	2.07371	4.00715	5.70578	5.49507	2.54715	3.04428	3.64999	5.82473	7.43202	1.76238	2.65245	2.07145	1.9309	7.86626	6.52553	6.53114	5.02395	7.4857	10.0147	10.695	4.81328	2.77573	6.01151	4.5255	4.3304	Sevir.1G078500.1	(1 of 1) K12599 - antiviral helicase SKI2 (SKI2, SKIV2L)	AT3G46960.1		RNA helicase, ATP-dependent, SK12/DOB1 protein	LOC_Os02g06500.1	DSHCT domain containing protein, expressed
Sevir.1G078600	1.12479	3.57962	2.10894	1.63453	1.37589	1.76476	1.43995	3.46637	1.33971	4.6485	2.27662	2.26192	2.11944	2.18441	1.8893	5.03615	2.75492	2.33418	2.89214	5.0943	9.13285	7.29999	15.0472	8.91842	0.660892	2.85648	1.77552	2.57454	4.71975	5.07541	3.13495	3.88214	12.2765	11.6387	15.172	10.2282	4.69739	1.50288	2.4136	0.999322	Sevir.1G078600.1	(1 of 1) PTHR12151:SF5 - AT19154P	AT3G08950.1		electron transport SCO1/SenC family protein	LOC_Os02g06480.2	SCO1 protein homolog, mitochondrial precursor, putative, expressed
Sevir.1G078700	0	0	0	0	0	0	0	0	0	0	0	0	0	0	0	0	0	0	0	0	0	0	0	0	0	0	0	0	0	0	0	0	0	0	0	0	0	0	0	0	Sevir.1G078700.1	(1 of 2) KOG4766 - Uncharacterized conserved protein	AT1G15270.1		Translation machinery associated TMA7	LOC_Os02g06450.1	coiled-coil domain-containing protein 72, putative, expressed
Sevir.1G078800	0	0	0	0	0	0	0	0	0	0	0	0	0	0	0	0	0	0	0	0	0	0	0	0	0	0	0	0	0	0	0	0	0	0	0	0	0	0	0	0	NA	NA	NA	NA	NA	NA	NA
Sevir.1G078900	32.6189	32.542	26.0103	29.4216	42.1022	20.5888	36.8627	21.5685	31.6171	55.0072	36.426	18.4185	40.9758	39.5924	28.0696	18.3671	17.7817	14.0051	13.5931	21.5093	21.31	18.98	25.2405	16.1027	9.69308	16.7308	8.28578	15.769	8.31576	10.6342	9.66608	11.1897	12.8754	10.8267	10.1975	12.334	12.1705	16.8322	15.3867	8.66079	Sevir.1G078900.1	(1 of 1) PTHR12161//PTHR12161:SF24 - UNCHARACTERIZED DUF292 // SUBFAMILY NOT NAMED	AT4G32350.1		Regulator of Vps4 activity in the MVB pathway protein	LOC_Os02g06430.1	DUF292 domain containing protein, expressed
Sevir.1G079001	0	0	0	0	0	0	0	0	0	0	0	0	0	0	0	0	0	0	0	0	0	0	0	0	0	0	0	0	0	0	0	0	0	0	0	0	0	0	0	0	NA	NA	NA	NA	NA	NA	NA
Sevir.1G079100	0	0	0	0	0	0	0	0	0	0	0	0	0	0	0	0	0	0	0	0	0	0	0	0	0	0	0	0	0	0	0	0	0	0	0	0	0	0	0	0	Sevir.1G079100.1	(1 of 1) PTHR13780//PTHR13780:SF51 - AMP-ACTIVATED PROTEIN KINASE, GAMMA REGULATORY SUBUNIT // SNF1-RELATED PROTEIN KINASE REGULATORY SUBUNIT GAMMA-LIKE PV42A-RELATED	AT1G15330.1		Cystathionine beta-synthase (CBS) protein	LOC_Os02g06410.1	CBS domain containing membrane protein, putative, expressed
Sevir.1G079200	1.40599	1.95252	3.51491	2.17937	3.85249	1.1765	1.72794	0.770305	1.60765	1.033	2.02367	3.23131	2.11944	5.73407	3.2388	1.48122	1.00179	3.89031	4.62742	3.96223	6.08857	3.40666	3.88316	3.46828	0.881189	3.06052	1.77552	1.60909	4.27025	4.35036	3.39619	4.79558	6.58741	2.16533	6.46674	4.21162	2.98925	5.41036	5.1289	1.99864	Sevir.1G079200.1	(1 of 1) PTHR31933//PTHR31933:SF1 - FAMILY NOT NAMED // GENOMIC DNA, CHROMOSOME 3, BAC CLONE:F20C19	AT3G26370.1		O-fucosyltransferase family protein	LOC_Os02g06400.1	growth regulator related protein, putative, expressed
Sevir.1G079300	14.6223	13.9931	15.4656	20.1592	19.2624	16.1769	12.3836	12.3249	17.1482	14.462	15.6834	18.0954	33.6755	30.5817	48.5819	48.2878	8.76564	12.449	12.4362	17.264	15.4751	14.1133	13.1057	12.8822	21.3688	26.7285	24.2655	35.0781	16.6315	11.3593	13.0623	10.9613	14.9714	24.0893	15.6694	18.9523	15.3733	19.5374	17.8003	15.656	NA	NA	NA	NA	NA	NA	NA
Sevir.1G079400	0	0	0	0	0	0	0	0	0	0	0	0	0	0	0	0	0	0	0	0	0.50738	0	0	0	0	0	0	0	0	0	0	0	0	0	0	0	0	0	0	0	Sevir.1G079400.1	(1 of 7) PF04669 - Polysaccharide biosynthesis (Polysacc_synt_4)	AT5G67210.1		Protein of unknown function (DUF579)	LOC_Os02g06380.1	plant-specific domain TIGR01627 family protein, expressed
Sevir.1G079500	1.96838	3.90504	4.21789	4.35875	4.40284	4.70602	1.72794	3.85152	3.21529	4.39025	5.05916	2.90818	2.82592	2.73051	3.2388	8.29484	6.01072	6.7432	5.78428	3.3962	8.62547	12.1666	11.4068	14.6163	4.18565	5.917	6.80618	8.04543	13.7098	12.0843	6.79238	7.0792	23.0559	15.1573	16.913	20.7573	7.90015	5.41036	12.9731	8.9939	Sevir.1G079500.1	(1 of 1) PTHR31745//PTHR31745:SF1 - FAMILY NOT NAMED // SINGLE-STRANDED DNA-BINDING PROTEIN WHY2, MITOCHONDRIAL	AT1G71260.1	ATWHY2,WHY2	WHIRLY 2	LOC_Os02g06370.1	whirly transcription factor domain containing protein, expressed
Sevir.1G079600	1.12479	0.97626	1.40596	0	1.37589	0	0.57598	2.31091	1.07177	1.29125	0.505916	1.61566	0.470986	0.546102	1.3495	0	0.500894	0.778061	1.73528	2.26413	4.05904	0.729999	0.728092	0.495468	0.440595	0	0	0	0.674251	0.483373	0	0.456722	2.39542	3.78933	1.2436	0.90249	0.85407	0.300575	0.905101	0.666215	Sevir.1G079600.2	(1 of 1) 5.3.1.13 - Arabinose-5-phosphate isomerase / Phosphoarabinoisomerase	AT3G54690.1		Sugar isomerase (SIS) family protein	LOC_Os02g06360.1	uncharacterized protein CPn_0526/CP_0226/CPj0526/CpB0547, putative, expressed
Sevir.1G079700	4.78036	3.57962	7.7328	8.17265	5.50355	3.82364	3.16789	4.62183	3.21529	3.6155	5.31212	6.1395	3.5324	8.73763	2.9689	3.85118	7.26296	5.70578	4.62742	6.7924	5.32749	10.7066	14.5618	10.4048	2.64357	2.85648	1.77552	6.11453	12.586	8.9424	4.17993	9.13444	17.3668	17.052	13.9284	19.5539	5.97849	2.10403	4.5255	5.32972	Sevir.1G079700.1	(1 of 2) K09499 - T-complex protein 1 subunit eta (CCT7)	AT3G11830.1		TCP-1/cpn60 chaperonin family protein	LOC_Os06g47320.1	T-complex protein, putative, expressed
Sevir.1G079800	0.562396	0.32542	0	0	0	1.1765	0.57598	0	0.535882	0.25825	0	0.969394	0.470986	0.546102	0.809699	0.888733	0.751341	0	0	0.566033	0.761071	0.243333	0.242697	0.247734	0	0	0	0	0	0.241686	0	0.456722	0.299428	1.08267	0.248721	0	0	0.300575	1.5085	0.333107	Sevir.1G079800.1	(1 of 1) PTHR11216//PTHR11216:SF83 - EH DOMAIN // SUBFAMILY NOT NAMED	AT3G20290.1	ATEHD1,EHD1	EPS15 homology domain 1	LOC_Os02g06340.1	EH domain-containing protein 1, putative, expressed
Sevir.1G079900	30.3694	73.5449	56.9415	52.8498	40.1759	50.0015	21.3113	16.9467	77.7029	77.2167	89.8002	79.4903	26.8462	34.9505	30.2288	35.8456	33.059	22.0451	26.8969	26.3205	59.3635	68.6199	75.9642	67.3836	18.2847	24.0761	21.8981	45.0544	16.4068	11.8426	10.7111	13.2449	50.6033	64.96	42.0338	80.3216	12.8111	15.6299	19.0071	30.3128	Sevir.1G079900.1	(1 of 33) K09286 - EREBP-like factor (EREBP)	AT3G15210.1	ATERF-4,ATERF4,ERF4,RAP2.5	ethylene responsive element binding factor 4	LOC_Os02g06330.1	AP2 domain containing protein, expressed
Sevir.1G079950	0.281198	0	0	0	0	0.294126	0	0	0.267941	0	0.252958	0	0	0	0	0.592489	0	0.259354	0	0.283016	0.25369	0	0	0	0.440595	0	0	0	0	0.483373	0	0.228361	0.598856	0	0	0.60166	0	0	0.3017	0	NA	NA	NA	NA	NA	NA	NA
Sevir.1G080000	0	0	0	0	0	0	0	0	0	0	0	0	0	0	0	0	0	0	0	0	0	0	0	0	0	0	0	0	0	0	0	0	0	0	0	0	0	0	0	0	Sevir.1G080000.1	(1 of 1) PF08284 - Retroviral aspartyl protease (RVP_2)				ChrUn.fgenesh.mRNA.12	expressed protein
Sevir.1G080100	0	0	0	0	0	0	0	0	0	0	0	0	0	0	0	0	0	0	0	0	0	0	0	0	0	0	0	0	0	0	0	0	0	0	0	0	0	0	0	0	Sevir.1G080100.1	(1 of 10) PF04059 - RNA recognition motif 2 (RRM_2)	AT3G26120.1	TEL1	terminal EAR1-like 1	LOC_Os01g68000.1	AML1, putative, expressed
Sevir.1G080200	0	0	0.702982	0.544844	0	0.882379	0	1.54061	0	0.25825	0	0.646263	0	0.819153	0	0	0	0	0	0	0.50738	0.486666	0	0.743202	0	0.204034	0	0.321817	0.22475	0.725059	0	0.456722	0.598856	1.08267	0.497441	1.20332	0.213518	1.2023	0	0.999322	NA	NA	NA	NA	NA	NA	NA
Sevir.1G080300	2.53078	5.20672	2.81193	2.72422	2.4766	2.05888	1.43995	2.69607	1.07177	4.39025	2.78254	2.90818	1.41296	1.63831	3.7786	2.07371	1.25223	5.18707	4.04899	5.66033	1.26845	4.86666	1.45618	2.22961	4.62624	4.08069	2.07145	2.57454	5.16925	5.3171	4.17993	5.25231	2.39542	5.41333	3.23337	3.60996	5.76497	5.71093	6.034	2.99797	Sevir.1G080300.2	(1 of 2) K12185 - ESCRT-I complex subunit VPS37 (VPS37)	AT3G53120.1	VPS37-1	Modifier of rudimentary (Mod(r)) protein	LOC_Os03g08770.1	modifier of rudimentary protein, expressed
Sevir.1G080400	0	0	0	0	0	0	0	0	0	0	0	0	0	0	0	0	0	0	0	0	0	0	0	0	0	0	0	0	0	0	0	0	0	0	0	0	0	0	0	0	NA	NA	NA	NA	NA	NA	NA
Sevir.1G080500	91.9517	53.3689	74.5161	73.5539	61.6398	50.8786	67.6777	38.9004	57.0715	65.5955	75.6345	46.8541	62.6412	66.3514	42.3743	39.1043	63.6135	66.3945	67.9653	61.6976	63.6763	65.4565	67.2271	56.9788	37.2302	29.993	35.8064	55.0308	25.172	30.6942	27.692	31.5138	54.7953	46.284	32.085	42.417	32.4547	32.4621	34.3938	36.9749	Sevir.1G080500.2	(1 of 1) K03596 - GTP-binding protein LepA (lepA)	AT5G08650.1		Small GTP-binding protein	LOC_Os02g06300.1	GTP-binding protein lepA, putative, expressed
Sevir.1G080600	0	0	0	0	0	0.593519	0	0	0	0	0	0	0	0	0	0	0	0	0	0	0	0	0	0	0	0.612103	0	0	0.22475	0	0	0	0	0.270666	0	0	0	0	0	0	Sevir.1G080600.2	(1 of 7) 2.8.1.1 - Thiosulfate sulfurtransferase / Thiosulfate thiotransferase	AT5G66170.3	STR18	sulfurtransferase 18	LOC_Os02g06290.2	rhodanese-like domain containing protein, putative, expressed
Sevir.1G080700	0	0	0	0	0	0	0	0	0	0	0	0	0	0	0	0	0	0	0	0	0	0	0	0	0	0	0	0	0	0	0	0	0	0	0	0	0	0	0	0	NA	NA	NA	NA	NA	NA	NA
Sevir.1G080800	0	0	0	0	0	0	0	0	0	0	0	0	0	0	0	0	0	0	0	0	0	0	0	0	0	0	0	0	0	0	0	0	0	0	0	0	0	0	0	0	Sevir.1G080800.1	(1 of 37) PF00560//PF08263//PF13855 - Leucine Rich Repeat (LRR_1) // Leucine rich repeat N-terminal domain (LRRNT_2) // Leucine rich repeat (LRR_8)	AT1G17240.1	AtRLP2,RLP2	receptor like protein 2	LOC_Os02g05930.1	phytosulfokine receptor precursor, putative, expressed
Sevir.1G080900	0	0.97626	0	0	0	0	0	0	0	0	0.252958	0	0	0	0	0	0	0.518707	0	0	0	0.243333	0	0	0	0.612103	0	0	0.22475	0	0	0	0	0.270666	0.497441	0	0	0	0.3017	0	Sevir.1G080900.1	(1 of 21) PF00560//PF08263 - Leucine Rich Repeat (LRR_1) // Leucine rich repeat N-terminal domain (LRRNT_2)	AT1G17250.1	AtRLP3,RLP3	receptor like protein 3	LOC_Os02g05930.1	phytosulfokine receptor precursor, putative, expressed
Sevir.1G081000	0	0	0	0	0	0	0	0	0	0	0	0	0	0	0	0	0	0	0	0	0	0	0	0	0	0	0	0	0	0	0	0	0	0	0	0	0	0	0	0	Sevir.1G081000.1	(1 of 37) PF00560//PF08263//PF13855 - Leucine Rich Repeat (LRR_1) // Leucine rich repeat N-terminal domain (LRRNT_2) // Leucine rich repeat (LRR_8)	AT1G17240.1	AtRLP2,RLP2	receptor like protein 2	LOC_Os02g06030.1	phytosulfokine receptor precursor, putative, expressed
Sevir.1G081033	0	0	0	0	0	0	0	0	0	0.5165	0	0	0	0	0	0	0	0	0	0	0	0	0	0	0	0	0.295921	0	0.22475	0	0	0	0	0	0	0	0	0	0	0	NA	NA	NA	NA	NA	NA	NA
Sevir.1G081066	0	0	0	0	0	0	0	0	0	0	0	0	0	0	0	0	0	0	0	0	0	0	0	0	0	0	0	0	0	0	0	0	0	0	0	0	0	0	0	0	NA	NA	NA	NA	NA	NA	NA
Sevir.1G081100	0	0	0	0	0	0	0	0	0	0	0	0	0	0	0	0	0	0	0	0	0	0	0	0	0	0	0	0	0	0	0	0	0	0	0	0	0	0	0	0	Sevir.1G081100.1	(1 of 37) PF00560//PF08263//PF13855 - Leucine Rich Repeat (LRR_1) // Leucine rich repeat N-terminal domain (LRRNT_2) // Leucine rich repeat (LRR_8)	AT1G17240.1	AtRLP2,RLP2	receptor like protein 2	LOC_Os02g06180.1	phytosulfokine receptor precursor, putative, expressed
Sevir.1G081200	0	0	0	0	0	0	0	0	0	0	0	0	0	0	0	0	0	0	0	0	0	0	0	0	0	0	0	0	0	0	0	0	0	0	0	0	0	0	0	0	Sevir.1G081200.1	(1 of 40) PF03087 - Arabidopsis protein of unknown function (DUF241)	AT2G17080.1		Arabidopsis protein of unknown function (DUF241)	LOC_Os08g43900.1	carrier, putative, expressed
Sevir.1G081400	0	0	0	0	0.825533	0	0	0.385152	0	0	0	0	0	0	0	0	0	0.778061	0.289214	0.283016	0	0.243333	0.242697	0	0.220297	0	0	0	0	0.725059	0	0.685083	0.299428	0	0	0	0	0	0	0.333107	Sevir.1G081400.1	(1 of 40) PF03087 - Arabidopsis protein of unknown function (DUF241)	AT2G17070.1		Arabidopsis protein of unknown function (DUF241)	LOC_Os08g43960.1	carrier, putative, expressed
Sevir.1G081450	0.281198	0.97626	0.702982	0.544844	0.550355	3.23539	0.28799	0	1.07177	1.29125	0	0	0	0.546102	1.3495	0.296244	0.751341	0.259354	0.289214	1.41508	1.52214	0	0	0.247734	0.220297	1.22421	0.295921	1.28727	2.2475	1.45012	1.30623	0.685083	0.299428	0.270666	0.497441	0.30083	0.427035	0.601151	0.6034	0.999322	Sevir.1G081450.1	(1 of 40) PF03087 - Arabidopsis protein of unknown function (DUF241)	AT2G17080.1		Arabidopsis protein of unknown function (DUF241)	LOC_Os08g43960.1	carrier, putative, expressed
Sevir.1G081500	0	0	0	0	0	0	0	0	0	0	0	0	0	0	0	0	0	0	0	0	0	0	0	0	0	0	0	0	0.22475	0	0	0	0	0	0	0	0	0	0	0	Sevir.1G081500.1	(1 of 40) PF03087 - Arabidopsis protein of unknown function (DUF241)	AT2G17070.1		Arabidopsis protein of unknown function (DUF241)	LOC_Os08g43980.1	carrier, putative, expressed
Sevir.1G081600	0	0	0	0	0	0	0	0	0	0	0	0	0	0	0	0	0	0	0	0	0	0	0	0	0	0	0	0	0	0	0	0	0	0	0	0	0	0	0	0	Sevir.1G081600.1	(1 of 40) PF03087 - Arabidopsis protein of unknown function (DUF241)	AT2G17080.1		Arabidopsis protein of unknown function (DUF241)	LOC_Os08g43980.1	carrier, putative, expressed
Sevir.1G081700	0	0	0	0	0	0	0	0	0	0	0	0	0	0	0	0	0	0	0	0	0	0	0	0	0	0	0	0	0	0	0	0	0	0	0	0	0	0	0	0	Sevir.1G081700.1	(1 of 40) PF03087 - Arabidopsis protein of unknown function (DUF241)	AT4G35210.1		Arabidopsis protein of unknown function (DUF241)	LOC_Os08g43870.1	carrier, putative, expressed
Sevir.1G081800	8.15474	4.55588	7.7328	9.26234	6.32908	8.52966	10.9436	11.9397	5.62676	13.9455	10.3713	9.37081	7.30029	9.01068	7.82709	10.3686	12.5223	11.4116	11.5686	9.62256	11.9234	17.7633	19.4158	16.3504	11.0149	8.97751	8.87762	11.2636	14.1593	13.5344	10.4498	12.3315	24.5531	16.24	21.6387	21.9606	8.5407	9.61841	12.6714	9.32701	Sevir.1G081800.1	(1 of 1) K15542 - polyadenylation factor subunit 2 (PFS2)	AT5G13480.1	FY	Transducin/WD40 repeat-like superfamily protein	LOC_Os01g72220.1	WD domain, G-beta repeat domain containing protein, expressed
Sevir.1G081900	0	0	0	0	0	0	0	0	0	0	0	0	0	0	0	0	0	0	0	0	0	0	0	0	0	0	0	0	0	0	0	0	0	0	0	0	0	0	0	0	Sevir.1G081900.1	(1 of 2) PTHR18829:SF0 - YAE1 DOMAIN-CONTAINING PROTEIN 1	AT3G15750.1		Essential protein Yae1, N-terminal	LOC_Os01g72200.1	expressed protein
Sevir.1G081950	0	0	0	0	0	0	0	0	0	0	0	0	0	0	0	0	0	0	0	0	0	0	0	0	0	0	0	0	0	0	0	0	0	0	0	0	0	0	0	0	NA	NA	NA	NA	NA	NA	NA
Sevir.1G082000	0	0	0	0	0	0	0	0	0	0	0	0.646263	0	0	0	0	0	0	0	0	0	0	0	0	0	0	0	0	0	0	0	0	0	0	0	0	0	0	0	0	Sevir.1G082000.1	(1 of 26) PF08263//PF13855 - Leucine rich repeat N-terminal domain (LRRNT_2) // Leucine rich repeat (LRR_8)	AT1G17240.1	AtRLP2,RLP2	receptor like protein 2	LOC_Os02g06190.1	phytosulfokine receptor precursor, putative, expressed
Sevir.1G082066	0	0	0	0	0	0	0	0	0	0	0	0	0	0	0	0	0	0	0	0	0	0	0	0	0	0	0	0	0	0	0	0	0	0	0	0	0	0	0	0	Sevir.1G082066.1	(1 of 313) PF08263 - Leucine rich repeat N-terminal domain (LRRNT_2)	AT1G72300.1		Leucine-rich receptor-like protein kinase family protein	LOC_Os02g05920.1	phytosulfokine receptor precursor, putative, expressed
Sevir.1G082132	0	0	0	0	0	0	0	0	0	0	0	0	0	0	0	0	0	0	0	0	0	0.243333	0	0	0	0	0	0	0	0	0	0	0	0	0	0	0	0	0	0	Sevir.1G082132.1	(1 of 26) KOG4579 - Leucine-rich repeat (LRR) protein associated with apoptosis in muscle tissue	AT1G17240.1	AtRLP2,RLP2	receptor like protein 2	LOC_Os02g06190.1	phytosulfokine receptor precursor, putative, expressed
Sevir.1G082200	0	0.32542	0	0	0	0.588253	0	0	0	0	0	0	0	0	0	0	0	0	0	0	0.25369	0	0	0.247734	0	0	0.295921	0	0	0	0	0.228361	0	0	0	0	0.427035	0	0	0	NA	NA	NA	NA	NA	NA	NA
Sevir.1G082301	0	0	0	0	0	0	0	0	0	0.25825	0	0	0	0	0	0	0	0	0	0	0	0	0	0	0	0	0	0	0	0	0	0	0	0	0	0	0	0	0	0	NA	NA	NA	NA	NA	NA	NA
Sevir.1G082400	0	0	0	0	0	0	0	0	0	0	0	0	0	0	0	0	0	0	0	0	0	0	0	0	0	0	0	0	0	0	0	0	0	0	0	0	0	0	0	0	Sevir.1G082400.1	(1 of 37) PF00560//PF08263//PF13855 - Leucine Rich Repeat (LRR_1) // Leucine rich repeat N-terminal domain (LRRNT_2) // Leucine rich repeat (LRR_8)	AT1G17240.1	AtRLP2,RLP2	receptor like protein 2	LOC_Os02g06190.1	phytosulfokine receptor precursor, putative, expressed
Sevir.1G082500	0	0	0	0	0	0	0	0	0	0	0	0	0	0	0	0	0	0	0	0	0	0	0	0	0	0	0	0	0	0	0	0	0	0	0	0	0	0	0	0	Sevir.1G082500.1	(1 of 26) PF08263//PF13855 - Leucine rich repeat N-terminal domain (LRRNT_2) // Leucine rich repeat (LRR_8)	AT1G72300.1		Leucine-rich receptor-like protein kinase family protein	LOC_Os02g05920.1	phytosulfokine receptor precursor, putative, expressed
Sevir.1G082600	0	0	0	0	0	0	0	0	0	0	0	0	0	0	0	0	0	0	0	0	0	0	0	0	0	0	0	0	0	0	0	0	0	0	0	0	0	0	0	0	Sevir.1G082600.2	(1 of 37) PF00560//PF08263//PF13855 - Leucine Rich Repeat (LRR_1) // Leucine rich repeat N-terminal domain (LRRNT_2) // Leucine rich repeat (LRR_8)	AT1G72300.1		Leucine-rich receptor-like protein kinase family protein	LOC_Os02g05910.1	phytosulfokine receptor precursor, putative, expressed
Sevir.1G082700	0	0	0	0	0	0	0	0	0	0	0	0	0	0	0	0	0	0	0	0	0	0	0	0	0	0	0	0	0	0	0	0	0	0.270666	0	0	0	0	0	0	Sevir.1G082700.1	(1 of 26) PF08263//PF13855 - Leucine rich repeat N-terminal domain (LRRNT_2) // Leucine rich repeat (LRR_8)	AT1G17240.1	AtRLP2,RLP2	receptor like protein 2	LOC_Os02g05920.1	phytosulfokine receptor precursor, putative, expressed
Sevir.1G082750	0	0	0	0	0	0	0	0	0	0	0	0	0	0	0	0	0	0	0	0	0	0	0	0	0	0	0	0	0	0	0	0	0	0	0	0	0	0	0	0	NA	NA	NA	NA	NA	NA	NA
Sevir.1G082801	0	0	0	0	0	0	0	0	0	0	0	0	0	0	0	0	0	0	0	0	0	0	0	0	0	0	0	0	0	0	0	0	0	0	0	0	0	0	0	0	Sevir.1G082801.1	(1 of 21) PF00560//PF08263 - Leucine Rich Repeat (LRR_1) // Leucine rich repeat N-terminal domain (LRRNT_2)	AT1G17240.1	AtRLP2,RLP2	receptor like protein 2	LOC_Os02g05920.1	phytosulfokine receptor precursor, putative, expressed
Sevir.1G082851	0	0	0	0	0	0	0	0	0	0	0	0	0	0	0	0	0	0	0	0	0	0	0	0	0	0	0	0	0	0	0	0	0	0	0	0	0	0	0	0	Sevir.1G082851.1	(1 of 26) KOG4579 - Leucine-rich repeat (LRR) protein associated with apoptosis in muscle tissue	AT1G17240.1	AtRLP2,RLP2	receptor like protein 2	LOC_Os02g06120.1	Leucine Rich Repeat family protein, expressed
Sevir.1G082900	0.562396	0.97626	0	0.544844	1.10071	1.47063	0	2.69607	2.94735	2.32425	3.0355	0.646263	0.235493	0.273051	0	0.296244	1.25223	0.259354	1.73528	1.41508	2.28321	0.486666	1.94158	1.98187	0.220297	0.204034	0.887762	0.965452	1.57325	0.725059	0.522491	2.05525	1.19771	1.624	2.23849	2.70747	0	1.2023	1.2068	1.33243	Sevir.1G082900.1	(1 of 26) PF08263//PF13855 - Leucine rich repeat N-terminal domain (LRRNT_2) // Leucine rich repeat (LRR_8)	AT1G72300.1		Leucine-rich receptor-like protein kinase family protein	LOC_Os02g06070.1	phytosulfokine receptor precursor, putative, expressed
Sevir.1G082950	0.281198	0	0	0	0	0	0	0	0	0	0	0	0	0.546102	0	0	0	0	0	0	0	0	0	0	0.220297	0	0	0.643635	0	0	0	0	0	0	0	0	0	0	0	0	Sevir.1G082950.1	(1 of 313) PF08263 - Leucine rich repeat N-terminal domain (LRRNT_2)	AT1G72300.1		Leucine-rich receptor-like protein kinase family protein	LOC_Os02g05930.1	phytosulfokine receptor precursor, putative, expressed
Sevir.1G083000	0	0	0	0	0	0	0	0	0	0	0	0	0	0	0	0	0	0	0	0	0	0	0	0	0	0	0	0	0	0	0	0	0	0	0	0	0	0	0	0	NA	NA	NA	NA	NA	NA	NA
Sevir.1G083033	0	0	0	0	0	0	0	0	0	0	0	0	0	0	0	0	0	0	0	0	0	0	0	0	0	0	0	0	0	0	0	0	0	0	0	0	0	0	0	0	NA	NA	NA	NA	NA	NA	NA
Sevir.1G083066	0	0	0	0	0	0	0	0	0	0	0	0	0	0	0	0	0	0	0	0	0	0	0	0	0	0	0	0	0	0	0	0	0	0	0	0	0	0	0	0	NA	NA	NA	NA	NA	NA	NA
Sevir.1G083100	1.12479	0.65084	0	0	0	0	0	0	0.267941	0.5165	0	1.29253	0.70648	0	0.2699	0	0	0.518707	0	0	2.02952	1.70333	0.728092	0.990936	0	0	0	0	0.22475	1.20843	0	0	0.299428	2.16533	0.248721	0	0	0	0	0	Sevir.1G083100.2	(1 of 17) PF00069//PF13855 - Protein kinase domain (Pkinase) // Leucine rich repeat (LRR_8)	AT1G72300.1		Leucine-rich receptor-like protein kinase family protein	LOC_Os02g05930.1	phytosulfokine receptor precursor, putative, expressed
Sevir.1G083150	0	0	0	0	0	0	0	0	0	0	0	0	0	0	0	0	0	0	0	0	0	0	0	0	0	0	0	0	0.4495	0	0	0	0	0	0	0.30083	0.213518	0	0	0	NA	NA	NA	NA	NA	NA	NA
Sevir.1G083200	0	0	0	0	0	0	0	0	0	0	0	0	0	0	0	0	0	0	0	0	0	0	0	0	0	0	0	0	0	0	0	0	0	0	0	0	0	0	0	0	Sevir.1G083200.1	(1 of 52) PF00069//PF00560//PF08263//PF13855 - Protein kinase domain (Pkinase) // Leucine Rich Repeat (LRR_1) // Leucine rich repeat N-terminal domain (LRRNT_2) // Leucine rich repeat (LRR_8)	AT1G72300.1		Leucine-rich receptor-like protein kinase family protein	LOC_Os02g05950.1	phytosulfokine receptor precursor, putative, expressed
Sevir.1G083300	0	0	0	0	0	0	0	0	0	0	0	0	0	0	0	0	0	0	0	0	0	0	0	0	0	0	0	0	0	0	0	0	0	0	0	0	0	0	0	0	Sevir.1G083300.1	(1 of 52) PF00069//PF00560//PF08263//PF13855 - Protein kinase domain (Pkinase) // Leucine Rich Repeat (LRR_1) // Leucine rich repeat N-terminal domain (LRRNT_2) // Leucine rich repeat (LRR_8)	AT1G72300.1		Leucine-rich receptor-like protein kinase family protein	LOC_Os02g05980.1	phytosulfokine receptor precursor, putative, expressed
Sevir.1G083350	0	0	0	0	0	0	0	0	0	0	0	0	0	0	0	0	0	0	0	0	0	0	0	0	0	0	0	0	0	0	0	0	0	0	0	0	0	0	0	0	NA	NA	NA	NA	NA	NA	NA
Sevir.1G083400	0	0	0	0	0	0	0	0	0	0	0	0	0	0	0	0	0	0	0	0	0	0	0	0	0	0	0	0	0	0	0	0	0	0.270666	0	0	0	0	0	0	Sevir.1G083400.1	(1 of 52) PF00069//PF00560//PF08263//PF13855 - Protein kinase domain (Pkinase) // Leucine Rich Repeat (LRR_1) // Leucine rich repeat N-terminal domain (LRRNT_2) // Leucine rich repeat (LRR_8)	AT1G72300.1		Leucine-rich receptor-like protein kinase family protein	LOC_Os02g05930.1	phytosulfokine receptor precursor, putative, expressed
Sevir.1G083500	0	0	0	0	0	1.1765	0.28799	0	0.267941	1.033	0	0	0.235493	0.273051	0	0.592489	0	0	1.15686	0.566033	0.761071	0.243333	0.242697	0	0.220297	0.204034	0	0.643635	0	0.725059	0	0	0	0.541333	0.248721	0	0	0	0	0.666215	Sevir.1G083500.1	(1 of 58) PF00069//PF08263//PF13855 - Protein kinase domain (Pkinase) // Leucine rich repeat N-terminal domain (LRRNT_2) // Leucine rich repeat (LRR_8)	AT1G72300.1		Leucine-rich receptor-like protein kinase family protein	LOC_Os02g05920.1	phytosulfokine receptor precursor, putative, expressed
Sevir.1G083600	0	0	0	0	0	0.294126	0	0	0.535882	0	0	0	0	0	0	0	0	0	0	0	0	0	0	0.247734	0	0	0	0	0	0	0	0	0.299428	0.541333	0	0.60166	0	0	0	0	Sevir.1G083600.1	(1 of 52) PF00069//PF00560//PF08263//PF13855 - Protein kinase domain (Pkinase) // Leucine Rich Repeat (LRR_1) // Leucine rich repeat N-terminal domain (LRRNT_2) // Leucine rich repeat (LRR_8)	AT1G72300.1		Leucine-rich receptor-like protein kinase family protein	LOC_Os02g05920.1	phytosulfokine receptor precursor, putative, expressed
Sevir.1G083700	0.562396	0.65084	0	0	0.275178	0.294126	0.28799	0	0	0.25825	0	0	0	0	0	0	0	0	0.578428	0	0	0.729999	0	0	0	0.612103	0	0.643635	0.674251	0.241686	0	0	0.898283	1.08267	0.497441	1.20332	0.85407	0.300575	0	0.999322	Sevir.1G083700.1	(1 of 12) PF04784//PF14389 - Protein of unknown function, DUF547 (DUF547) // Leucine-zipper of ternary complex factor MIP1 (Lzipper-MIP1)	AT3G13000.2		Protein of unknown function, DUF547	LOC_Os02g05900.1	ternary complex factor MIP1, putative, expressed
Sevir.1G083800	0	0	0	0	0	0	0	0	0	0	0	0	0	0	0	0	0	0	0	0	0	0	0	0	0	0	0	0	0	0	0	0	0	0	0	0	0	0	0	0	NA	NA	NA	NA	NA	NA	NA
Sevir.1G083900	8.71713	13.0168	10.5447	9.26234	15.4099	25.0007	17.5674	24.2646	3.75118	13.6872	8.85354	9.04768	6.59381	8.73763	10.5261	7.70235	9.01609	19.9702	21.691	9.62256	25.369	24.3333	22.5708	39.8852	21.3688	19.7913	27.2247	27.3545	53.2658	50.9958	48.0692	55.035	73.3598	56.5693	52.2313	66.4834	54.0199	57.1093	57.0213	48.3006	NA	NA	NA	NA	NA	NA	NA
Sevir.1G083950	0	0.32542	0	0	0	0	0	0.770305	0.803823	0.77475	0.252958	0	0.70648	0	0	0	0.250447	0.259354	0	0	1.01476	0.243333	0.242697	0	0.220297	0	0.295921	0	0	0	0.261245	0.228361	1.19771	0	0	0.30083	0	0	0	1.33243	NA	NA	NA	NA	NA	NA	NA
Sevir.1G084000	15.7471	13.0168	11.9507	14.1659	17.3362	13.8239	24.4792	22.3388	22.5071	27.3745	25.2958	16.4797	17.4265	16.6561	14.8445	16.5897	21.0375	18.1548	17.9313	20.0942	42.3663	40.6366	35.4338	39.6374	13.2178	14.4864	23.6737	23.4927	20.4523	17.6431	18.5484	18.954	33.2365	30.044	29.8465	34.8963	24.1275	28.2541	32.8853	31.9783	Sevir.1G084000.1	(1 of 2) K16251 - DNA-directed RNA polymerase V subunit 1 [EC:2.7.7.6] (NRPE1)	AT2G40030.1	ATNRPD1B,DMS5,DRD3,NRPD1B,NRPE1	nuclear RNA polymerase D1B	LOC_Os02g05880.1	RNA polymerase Rpb1, domain 2 family protein, expressed
Sevir.1G084100	1.68719	1.6271	0.702982	1.63453	2.4766	2.64714	3.74387	6.54759	1.87559	2.32425	2.02367	4.84697	3.76789	1.91136	2.4291	1.18498	4.50804	2.85289	2.89214	3.96223	6.08857	7.54332	8.25171	6.19335	2.64357	2.85648	2.95921	2.89636	5.61876	6.28385	8.09861	7.99264	13.1748	8.93199	10.1975	7.52075	5.97849	5.10978	5.1289	4.3304	Sevir.1G084100.2	(1 of 1) KOG4539 - Uncharacterized conserved protein	AT1G53760.1			LOC_Os02g05870.1	expressed protein
Sevir.1G084250	269.95	232.024	252.37	252.807	172.261	221.477	238.456	356.651	148.707	130.158	106.242	152.195	232.667	214.618	231.844	268.99	243.434	180.51	252.484	238.583	193.312	147.46	120.135	209.831	291.013	292.993	210.991	218.192	288.13	258.604	236.427	263.757	260.802	441.728	340.25	230.737	223.98	171.929	189.468	198.865	Sevir.1G084250.1	(1 of 3) PTHR10666//PTHR10666:SF150 - UBIQUITIN // POLYUBIQUITIN 3	AT4G05320.4	UBQ10	polyubiquitin 10	LOC_Os06g46770.2	ubiquitin family protein, putative, expressed
Sevir.1G084400	0	0	0	0	0	0	0	0	0	0	0	0	0	0	0	0	0	0	0	0	0	0	0	0	0	0	0	0	0	0	0	0	0	0	0	0	0	0	0	0	Sevir.1G084400.1	(1 of 6) KOG0531 - Protein phosphatase 1, regulatory subunit, and related proteins	AT1G17240.1	AtRLP2,RLP2	receptor like protein 2	LOC_Os02g05950.1	phytosulfokine receptor precursor, putative, expressed
Sevir.1G084500	0	0	0	0	0	0	0	0	0	0	0	0	0	0	0	0	0	0	0	0	0	0	0	0	0	0	0	0	0	0	0	0	0	0	0	0	0	0	0	0	NA	NA	NA	NA	NA	NA	NA
Sevir.1G084600	0	0	0	0	0	0	0	0	0	0	0	0	0	0	0	0	0	0	0	0	0	0	0	0	0	0	0	0	0	0	0	0	0	0	0	0	0	0	0	0	Sevir.1G084600.1	(1 of 2) PTHR19375//PTHR19375:SF219 - HEAT SHOCK PROTEIN 70KDA // MEDIATOR OF RNA POLYMERASE II TRANSCRIPTION SUBUNIT 37A-RELATED	AT5G28540.1	BIP1	heat shock protein 70 (Hsp 70) family protein	LOC_Os02g02410.1	DnaK family protein, putative, expressed
Sevir.1G084700	0	0	0	0	0	0	0	0	0	0	0	0	0	0	0	0	0	0	0	0	0	0	0	0	0	0	0	0	0	0	0	0	0	0	0	0	0	0	0	0	NA	NA	NA	NA	NA	NA	NA
Sevir.1G084900	20.2462	24.0811	16.8716	21.2489	18.4369	17.6476	21.8873	27.731	12.0574	14.9785	11.1302	15.1872	13.8941	15.5639	15.6542	15.9972	27.5492	26.4541	23.7155	32.2639	14.9677	14.3566	15.5326	13.6254	15.6411	21.6276	21.6022	30.2508	25.6215	27.5523	23.2508	23.2928	20.0617	17.052	22.6336	16.5456	24.341	29.1558	25.3428	31.6452	Sevir.1G084900.1	(1 of 2) PTHR21736:SF13 - PROTEIN VERNALIZATION INSENSITIVE 3-RELATED	AT4G30200.3	VEL1	vernalization5/VIN3-like	LOC_Os02g05840.1	VIL2 protein, putative, expressed
Sevir.1G085000	0	0	0	0	0	0	0	0	0	0	0	0	0	0	0	0	0	0	0	0	0	0	0	0.247734	0	0	0	0	0	0	0	0	0	0	0	0	0	0	0	0	Sevir.1G085000.1	(1 of 2) PF00582//PF07714 - Universal stress protein family (Usp) // Protein tyrosine kinase (Pkinase_Tyr)	AT1G78940.2		Protein kinase protein with adenine nucleotide alpha hydrolases-like domain	LOC_Os02g05820.1	protein kinase domain containing protein, expressed
Sevir.1G085100	1.12479	0.65084	1.40596	0.544844	0.825533	0.588253	1.15196	0	1.87559	3.099	1.01183	2.26192	0	0.273051	0.539799	0.592489	1.00179	1.81548	1.15686	2.83017	2.28321	1.46	3.64046	1.73414	0.440595	0.408069	1.18368	1.28727	1.57325	3.14192	0	0.913445	2.69485	6.22533	2.98465	3.60996	0.427035	2.10403	0.905101	1.33243	Sevir.1G085100.1	(1 of 1) PTHR22298//PTHR22298:SF53 - ENDO-1,4-BETA-GLUCANASE // SUBFAMILY NOT NAMED	AT2G32990.1	AtGH9B8,GH9B8	glycosyl hydrolase 9B8	LOC_Os02g05744.1	endoglucanase, putative, expressed
Sevir.1G085201	0	0	0	0	0	0	0	0	0	0	0	0	0	0	0	0	0	0	0	0	0	0	0	0	0	0	0	0	0	0	0	0	0	0	0	0	0	0	0	0	Sevir.1G085201.1	(1 of 2) PF12819//PF13855 - Carbohydrate-binding protein of the ER (Malectin_like) // Leucine rich repeat (LRR_8)	AT1G51790.1		Leucine-rich repeat protein kinase family protein	LOC_Os02g05730.1	protein kinase domain containing protein, expressed
Sevir.1G085300	0	0	0	0	0	0	0	0	0	0	0.252958	0	0	0	0	0	0	0	0	0.566033	0.25369	0	0.485394	0	0	0.204034	0	0	0.899001	0.241686	0	0	0	0	0	0	0	0.300575	0.6034	0	Sevir.1G085300.1	(1 of 44) 2.7.10.1//2.7.11.1 - Receptor protein-tyrosine kinase / Receptor protein tyrosine kinase // Non-specific serine/threonine protein kinase / Threonine-specific protein kinase	AT4G29990.1		Leucine-rich repeat transmembrane protein kinase protein	LOC_Os02g05730.1	protein kinase domain containing protein, expressed
Sevir.1G085400	9.56072	5.20672	8.43578	6.53812	4.40284	8.82379	6.04779	6.16244	10.4497	9.03875	7.08283	8.07829	7.30029	8.46458	11.3358	7.10986	4.50804	4.66837	4.33821	6.50938	7.61071	5.83999	7.28092	6.19335	4.62624	7.75331	4.14289	9.01089	4.0455	3.38361	3.39619	4.56722	5.09027	21.112	2.98465	3.30913	4.69739	6.31208	4.2238	5.32972	Sevir.1G085400.1	(1 of 9) PF07800 - Protein of unknown function (DUF1644) (DUF1644)	AT4G31410.1		Protein of unknown function (DUF1644)	LOC_Os02g05710.1	expressed protein
Sevir.1G085500	23.6206	28.9624	30.9312	27.787	23.3901	28.8244	23.9032	12.3249	22.2391	25.3085	24.5369	20.3573	24.9623	28.3973	26.7201	29.0319	28.5509	21.0076	23.7155	31.6978	25.1153	33.0933	37.3754	32.2054	26.656	29.3809	30.1839	32.5035	27.6443	22.7185	22.7284	24.4346	30.2422	48.72	27.608	34.8963	28.3978	37.2713	36.5057	32.9776	Sevir.1G085500.1	(1 of 1) PTHR23244//PTHR23244:SF302 - KELCH REPEAT DOMAIN // SUBFAMILY NOT NAMED	AT5G57360.1	ADO1,FKL2,LKP1,ZTL	Galactose oxidase/kelch repeat superfamily protein	LOC_Os02g05700.1	OsFBO8 - F-box and other domain containing protein, expressed
Sevir.1G085600	0.562396	0	0	1.63453	0	0.882379	1.43995	0	0.535882	0	0.758875	0	0.235493	1.0922	0.809699	0	1.00179	0.259354	0.867642	1.41508	0.50738	0.486666	0	0.247734	0.220297	1.83631	0.295921	0.965452	1.12375	0.241686	0.522491	0.228361	0	0.541333	0	0.30083	0.427035	1.50288	0.6034	0.666215	Sevir.1G085600.2	(1 of 2) PTHR22937//PTHR22937:SF60 - RING FINGER CONTAINING PROTEIN // SUBFAMILY NOT NAMED	AT5G24870.1		RING/U-box superfamily protein	LOC_Os02g05692.1	zinc finger, C3HC4 type domain containing protein, expressed
Sevir.1G085700	1.12479	1.30168	0	1.08969	0.275178	0.588253	1.72794	0.770305	1.33971	0	0.505916	0	1.41296	0.273051	1.3495	0.296244	0.500894	0	0	0.566033	1.77583	0.486666	0.485394	1.4864	0.660892	0.612103	0.887762	0	4.94451	2.17518	2.61245	4.1105	7.78512	7.84933	5.47186	4.21162	1.2811	1.80345	4.5255	0.999322	Sevir.1G085700.1	(1 of 2) PTHR22912:SF180 - 3-PHENYLPROPIONATE/CINNAMIC ACID DIOXYGENASE FERREDOXIN--NAD(+) REDUCTASE COMPONENT	AT3G44190.1		FAD/NAD(P)-binding oxidoreductase family protein	LOC_Os02g05680.1	apoptosis-inducing factor 2, putative, expressed
Sevir.1G085800	0	0	0	0	0	0	0	0	0	0	0	0	0	0	0	0	0	0	0	0	0	0	0	0	0	0	0	0	0	0	0	0	0	0	0	0	0	0	0	0	Sevir.1G085800.1	(1 of 9) PF07839 - Plant calmodulin-binding domain (CaM_binding)				LOC_Os02g05670.1	expressed protein
Sevir.1G085900	3.37437	3.90504	4.21789	1.08969	4.9532	3.23539	4.03186	1.54061	4.28706	5.6815	2.52958	3.87758	4.70986	2.73051	7.01739	5.03615	4.50804	4.66837	4.04899	6.50938	4.82012	7.29999	8.4944	6.93655	5.28714	7.75331	8.5817	7.72362	5.61876	5.80047	3.91868	7.30756	4.79085	8.66133	5.72058	8.42324	4.9109	6.01151	10.8612	7.99458	Sevir.1G085900.1	(1 of 1) K13116 - ATP-dependent RNA helicase DDX41 [EC:3.6.4.13] (DDX41, ABS)	AT5G51280.1		DEAD-box protein abstrakt, putative	LOC_Os02g05660.1	DEAD-box ATP-dependent RNA helicase 35A, putative, expressed
Sevir.1G086000	0	0	0	0	0	0	0	0	0	0	0	0	0	0	0	0	0	0	0	0	0	0	0	0	0	0	0	0	0	0	0	0	0	0	0	0	0	0	0	0	NA	NA	NA	NA	NA	NA	NA
Sevir.1G086100	0	0	0	0	0	0	0	0	0	0	0	0	0	0	0	0	0	0	0	0	0	0	0	0	0	0	0	0	0	0	0	0	0.299428	0	0	0	0	0	0	0	Sevir.1G086100.1	(1 of 24) PF00046//PF02183 - Homeobox domain (Homeobox) // Homeobox associated leucine zipper (HALZ)	AT4G37790.1	HAT22	Homeobox-leucine zipper protein family	LOC_Os02g05640.1	homeobox associated leucine zipper, putative, expressed
Sevir.1G086200	0	0	0	0	0	0	0	0	0	0	0	0	0	0	0	0	0	0	0	0	0	0	0	0	0	0	0	0	0	0	0	0	0	2.97733	0	0	0	0	0	0	Sevir.1G086200.1	(1 of 1) KOG0492 - Transcription factor MSH, contains HOX domain	AT4G37790.1	HAT22	Homeobox-leucine zipper protein family	LOC_Os02g05640.1	homeobox associated leucine zipper, putative, expressed
Sevir.1G086300	0	0	0	0	0	0	0	0	0	0	0	0	0	0	0	0	0	0	0	0	0	0	0	0	0	0	0	0	0	0	0	0	0	0	0	0	0	0	0	0	NA	NA	NA	NA	NA	NA	NA
Sevir.1G086400	0	0	0	0	0	0	0	0	0	0	0	0	0	0	0	0	0	0	0	0	0	0	0	0	0	0	0	0	0	0	0	0	0	0	0	0	0	0	0	0	NA	NA	NA	NA	NA	NA	NA
Sevir.1G086500	0	0	0	0	0	0	0	0	0.267941	0	0.252958	0	0.470986	0.273051	0	0	0	0	0	0	0.25369	0	0	0	0	0.204034	0	0	0	0	0	0	0	0	0	0	0	0	0	0	Sevir.1G086500.1	(1 of 21) PF04504 - Protein of unknown function, DUF573 (DUF573)	AT1G11510.1		DNA-binding storekeeper protein-related transcriptional regulator	LOC_Os06g30250.1	expressed protein
Sevir.1G086601	1.68719	1.30168	0.702982	1.63453	1.37589	0.882379	1.72794	0.770305	1.07177	0.5165	2.02367	0.646263	1.64845	1.63831	1.3495	0.296244	0.751341	2.33418	1.15686	0.849049	1.77583	2.43333	0.728092	0	0.440595	0.204034	0	1.60909	1.12375	0.483373	0.522491	1.59853	0.598856	0.541333	0.746162	0	1.92166	1.2023	0	0.666215	Sevir.1G086601.1	(1 of 45) PF03101 - FAR1 DNA-binding domain (FAR1)	AT5G18960.1	FRS12	FAR1-related sequence 12	LOC_Os04g04400.1	FAR1 family protein, expressed
Sevir.1G086700	63.8319	91.1176	76.625	72.4642	63.2908	77.6493	51.8382	50.8401	87.0748	63.7877	86.2358	88.538	54.3989	45.5995	71.2535	59.5451	48.5867	47.7211	44.8282	56.3203	60.3783	66.9165	74.7507	65.6495	46.0421	56.5175	43.2044	67.5816	39.3313	32.386	28.737	26.2615	46.7107	73.8919	50.2416	56.556	41.2089	50.4967	44.0482	47.3012	Sevir.1G086700.1	(1 of 4) PTHR13832//PTHR13832:SF352 - PROTEIN PHOSPHATASE 2C // PROTEIN PHOSPHATASE 2C 59-RELATED	AT4G31750.1	WIN2	HOPW1-1-interacting 2	LOC_Os02g05630.4	protein phosphatase 2C, putative, expressed
Sevir.1G086800	0.843593	0.32542	1.40596	0	0.550355	0.294126	0.28799	0	1.33971	0.25825	1.51775	0	0	1.0922	1.0796	0.296244	1.25223	1.03741	0	0.566033	1.01476	0.973331	1.94158	0.743202	0	0.204034	0.591841	0.643635	1.12375	0.725059	0.522491	0.228361	0.299428	2.70667	0.248721	2.40664	0.213518	0	1.8102	2.66486	Sevir.1G086800.1	(1 of 2) PTHR12542//PTHR12542:SF23 - EXOCYST COMPLEX PROTEIN EXO70 // SUBFAMILY NOT NAMED	AT4G31540.1	ATEXO70G1,EXO70G1	exocyst subunit exo70 family protein G1	LOC_Os02g05620.1	ATEXO70G1, putative, expressed
Sevir.1G086900	609.918	835.028	565.197	617.853	467.527	815.612	703.56	1012.57	410.218	609.47	463.925	630.429	714.015	792.667	917.389	1168.98	534.704	491.735	501.786	541.694	539.853	615.389	505.781	727.842	919.741	820.014	777.384	798.429	756.06	704.033	618.89	670.012	889.001	958.971	936.433	924.15	765.674	765.265	1023.07	855.753	Sevir.1G086900.1	(1 of 1) K03262 - translation initiation factor 5 (EIF5)	AT1G36730.1		Translation initiation factor IF2/IF5	LOC_Os06g48350.1	CPuORF14 - conserved peptide uORF-containing transcript, expressed
Sevir.1G087001	0	0	0	0	0	0	0	0	0	0	0	0	0	0	0	0	0	0	0	0	0	0	0	0	0	0	0	0	0	0	0	0	0	0	0	0	0	0	0	0	Sevir.1G087001.1	(1 of 1) PTHR13165//PTHR13165:SF1 - ARSENITE-RESISTANCE PROTEIN 2 // SUBFAMILY NOT NAMED	AT2G27100.1	SE	C2H2 zinc-finger protein SERRATE (SE)	LOC_Os02g05610.1	ZOS2-03 - C2H2 zinc finger protein, expressed
Sevir.1G087100	0	0	0	0	0	0	0.863971	0	0	0	0	0	0	0	0	0	0	0	0	0	0	0	0	0	0	0	0	0	0	0	0.522491	0.456722	0	0.270666	0.248721	0	0	0	0.3017	0	NA	NA	NA	NA	NA	NA	NA
Sevir.1G087200	14.3411	13.3422	22.4954	8.17265	10.4567	14.7063	17.5674	15.0209	10.7176	12.9125	7.84171	7.75515	11.0682	10.649	11.8756	8.88733	16.279	17.1173	17.0636	17.264	11.4161	16.3033	13.3483	19.8187	12.1164	15.7106	17.1634	19.9527	23.5988	24.8937	32.1332	23.2928	29.0445	20.8413	31.3388	23.7656	25.1951	19.2368	31.3768	27.981	Sevir.1G087200.1	(1 of 2) PTHR13343//PTHR13343:SF16 - CREG1 PROTEIN // SUBFAMILY NOT NAMED	AT1G51560.1		Pyridoxamine 5\'-phosphate oxidase family protein	LOC_Os02g05500.1	pyridoxamine 5\'-phosphate oxidase family protein, putative, expressed
Sevir.1G087300	62.9883	32.8674	50.6147	50.1256	45.1291	20.5888	46.3664	21.5685	36.1721	41.5782	45.0266	26.8199	49.4536	59.7982	34.0074	28.7357	44.5795	39.9405	55.8183	54.3392	38.3072	50.3699	48.7821	29.2326	19.3862	22.4438	25.1533	36.0435	33.263	21.2684	25.0796	21.4659	29.9428	38.4346	22.8823	27.3755	21.1382	30.0575	25.3428	27.3148	Sevir.1G087300.1	(1 of 1) PTHR11915:SF65 - ALPHA-ACTININ A	AT4G31570.1			LOC_Os02g05490.1	expressed protein
Sevir.1G087400	22.777	14.3185	16.8716	17.9798	15.4099	16.7652	24.7672	16.9467	19.5597	22.9842	15.4305	17.126	18.604	18.5675	11.0659	18.0709	30.0536	22.3044	20.5342	23.7734	18.2657	14.3566	12.3776	7.92749	14.3193	22.6478	17.4593	18.0218	21.8008	17.1597	21.9446	21.4659	20.0617	27.8786	14.6745	13.5373	16.4409	15.0288	16.5935	15.9892	Sevir.1G087400.1	(1 of 2) PTHR24055//PTHR24055:SF216 - MITOGEN-ACTIVATED PROTEIN KINASE // SUBFAMILY NOT NAMED	AT1G10210.1	ATMPK1,MPK1	mitogen-activated protein kinase 1	LOC_Os02g05480.1	CGMC_MAPKCMGC_2_SLT2y_ERK.1 - CGMC includes CDA, MAPK, GSK3, and CLKC kinases, expressed
Sevir.1G087500	12.9351	8.78634	14.7626	7.08297	19.5376	16.4711	17.2794	20.7982	34.0285	64.046	47.5561	42.0071	29.6721	36.5888	32.9278	32.2906	34.5617	35.2721	21.691	28.0186	71.287	79.8132	112.612	96.864	21.3688	32.4415	26.9288	52.1344	52.5915	64.5303	68.7076	66.6814	186.244	136.687	129.335	152.22	43.1305	48.9938	75.425	58.96	Sevir.1G087500.1	(1 of 39) PF06203 - CCT motif (CCT)	AT5G57180.2	CIA2	chloroplast import apparatus 2	LOC_Os02g05470.1	CCT motif family protein, expressed
Sevir.1G087600	11.8103	12.6914	14.0596	16.3453	7.15461	12.3533	10.9436	3.85152	9.91382	8.7805	12.142	8.07829	11.3037	12.5603	8.90669	11.5535	11.2701	12.7083	16.4852	13.8678	10.9087	12.41	11.6495	6.93655	3.74505	6.73313	8.28578	10.2982	5.16925	5.07541	4.96366	8.44936	7.4857	12.7213	7.46162	11.4315	7.2596	10.2196	9.65441	6.32904	Sevir.1G087600.1	(1 of 1) PTHR12628//PTHR12628:SF10 - POLYCOMB-LIKE TRANSCRIPTION FACTOR // POLYCOMB PROTEIN PCL	AT4G29940.1	PRHA	pathogenesis related homeodomain protein A	LOC_Os02g05450.1	Homeobox domain containing protein, expressed
Sevir.1G087700	1.68719	6.83382	1.40596	4.35875	8.80568	5.29427	8.9277	3.85152	6.43059	7.48925	8.60058	6.78576	3.5324	6.82627	4.58829	5.03615	4.2576	6.48384	6.36271	4.81128	12.6845	14.6	15.5326	17.3414	4.84654	2.24438	5.91841	4.50544	12.1365	8.45902	3.91868	7.99264	17.9657	15.9693	14.6745	14.4398	8.11367	7.81496	12.3697	10.3263	Sevir.1G087700.1	(1 of 1) PTHR34810:SF1 - DNA-BINDING PROTEIN BIN4	AT5G24630.6	BIN4	double-stranded DNA binding	LOC_Os02g05440.1	expressed protein
Sevir.1G087800	36.8369	44.908	35.8521	27.787	34.122	36.7658	47.8064	34.2786	28.9376	47.518	34.6567	39.7452	22.8428	26.2129	25.6405	31.9944	41.0733	42.5338	37.0194	44.7161	36.5314	36.0155	37.1327	38.151	28.8589	30.8092	29.2961	34.4345	57.0866	52.2043	39.1868	56.1768	59.8856	62.524	51.4852	53.2469	37.5791	30.9593	42.4771	37.6411	Sevir.1G087800.1	(1 of 2) K03028 - 26S proteasome regulatory subunit N1 (PSMD2, RPN1)	AT2G20580.1	ATRPN1A,RPN1A	26S proteasome regulatory subunit S2 1A	LOC_Os02g05340.1	proteasome/cyclosome repeat containing protein, expressed
Sevir.1G087900	0	0	0	0	0	0	0	0	0	0	0	0	0	0	0	0	0	0	0	0	0	0	0	0	0	0	0	0	0	0	0	0	0	0	0	0	0	0	0	0	Sevir.1G087900.1	(1 of 4) PTHR11926//PTHR11926:SF381 - GLUCOSYL/GLUCURONOSYL TRANSFERASES // UDP-GLYCOSYLTRANSFERASE 72B1	AT4G01070.1	GT72B1,UGT72B1	UDP-Glycosyltransferase superfamily protein	LOC_Os11g38650.1	UDP-glucoronosyl/UDP-glucosyl transferase, putative, expressed
Sevir.1G088000	36.3205	36.7725	37.961	31.0561	34.3972	35.2952	29.375	33.5083	35.3682	59.3975	50.0857	45.8847	34.6175	27.5781	27.2599	30.8094	48.5867	39.4218	32.392	38.2072	53.275	81.0298	87.1283	73.3293	28.4184	30.6051	27.2247	41.1926	62.0311	54.1378	26.9083	47.7275	83.2409	70.9146	100.981	80.9233	30.96	25.2483	34.3938	33.3107	Sevir.1G088000.1	(1 of 2) PTHR24031//PTHR24031:SF294 - RNA HELICASE // EUKARYOTIC INITIATION FACTOR 4A-1-RELATED	AT3G13920.1	EIF4A1,RH4,TIF4A1	eukaryotic translation initiation factor 4A1	LOC_Os02g05330.1	DEAD-box ATP-dependent RNA helicase, putative, expressed
Sevir.1G088100	0.281198	0.65084	0	1.08969	0	0	0	0	0.267941	0	0	0	0	0	0	0	0	0	0	0	0	0	0.242697	0	0.220297	0	0	0	0	0	0	0	0.598856	2.16533	0.497441	1.20332	0.427035	0	0.3017	0	NA	NA	NA	NA	NA	NA	NA
Sevir.1G088200	3.93677	5.85756	4.21789	2.72422	2.20142	4.70602	2.30392	3.85152	3.21529	3.6155	2.78254	3.55445	2.35493	4.91492	3.7786	2.36996	3.00536	3.11224	4.33821	3.3962	3.55166	3.64999	2.91237	3.46828	7.04951	8.36541	4.73473	5.14908	6.29301	9.42577	5.7474	2.28361	3.89256	4.60133	6.46674	5.41494	4.69739	3.30633	3.9221	5.32972	Sevir.1G088200.1	(1 of 1) 2.7.1.108 - Dolichol kinase	AT3G45040.1		phosphatidate cytidylyltransferase family protein	LOC_Os02g05320.1	phosphatidate cytidylyltransferase family protein, putative, expressed
Sevir.1G088300	40.2113	31.2403	46.3968	44.1323	37.149	47.6485	49.2463	48.144	44.4782	78.508	61.7218	45.5615	52.986	54.0641	43.7238	66.3587	44.0786	45.3869	41.3576	46.4147	70.5259	67.8899	77.4204	88.6888	45.3812	44.4795	51.4902	56.6398	45.6243	45.6787	33.1782	42.2468	75.7552	84.4479	62.1802	78.5166	49.7496	39.6759	48.5737	50.9654	Sevir.1G088300.3	(1 of 1) K12828 - splicing factor 3B subunit 1 (SF3B1, SAP155)	AT5G64270.1		splicing factor, putative	LOC_Os02g05310.3	splicing factor 3B subunit 1, putative, expressed
Sevir.1G088400	2.24958	2.27794	1.40596	2.72422	1.37589	0.588253	3.16789	0.770305	0.803823	0.5165	3.0355	1.61566	2.35493	1.36526	0.809699	0.592489	2.00358	2.33418	2.0245	1.13207	1.01476	0.973331	0.485394	0.990936	0.660892	0.612103	0.295921	0.965452	0.22475	0.725059	0.522491	0.456722	0.598856	1.624	0.746162	1.50415	0.85407	0	0.6034	0.999322	Sevir.1G088400.3	(1 of 1) K13102 - DNA/RNA-binding protein KIN17 (KIN)	AT1G55460.1		DNA/RNA-binding protein Kin17, conserved region	LOC_Os03g37330.1	KIN, antigenic determinant of recA protein, putative, expressed
Sevir.1G088500	0	0	0	0	0	0	0	0	0	0	0	0	0	0	0	0	0	0	0	0	0	0	0	0	0	0	0	0	0	0	0	0	0	0	0	0	0	0	0	0	Sevir.1G088500.1	(1 of 34) K14488 - SAUR family protein (SAUR)	AT2G24400.1		SAUR-like auxin-responsive protein family	LOC_Os02g05060.1	OsSAUR5 - Auxin-responsive SAUR gene family member, expressed
Sevir.1G088600	0	0	0	0	0	0	0	0	0.267941	0	0	0	0	0	0	0	0	0	0	0	0	0	0	0	0	0	0	0	0	0	0	0	0	0	0	0	0	0	0	0	Sevir.1G088600.1	(1 of 34) K14488 - SAUR family protein (SAUR)	AT5G20810.2		SAUR-like auxin-responsive protein family	LOC_Os02g05050.1	OsSAUR4 - Auxin-responsive SAUR gene family member, expressed
Sevir.1G088700	1.12479	0.32542	0	1.08969	0	1.1765	0	0.385152	0.267941	0.25825	0.505916	0.646263	0.235493	0.273051	0	1.18498	0.500894	0.518707	0.578428	0.849049	0.50738	0.243333	0.485394	0.743202	0.440595	0.204034	0.591841	1.60909	0.899001	0.483373	0.261245	0.228361	0	0	0.746162	0.60166	0.427035	0.300575	0.905101	0.666215	Sevir.1G088700.1	(1 of 4) KOG1877 - Putative transmembrane protein cmp44E	AT2G41830.1		Uncharacterized protein	LOC_Os02g05040.1	cyclin-related protein, putative, expressed
Sevir.1G088800	3.09318	2.92878	0.702982	2.72422	3.57731	2.64714	3.45588	4.23668	2.67941	5.6815	3.79437	3.55445	3.5324	4.09576	1.8893	5.62864	8.76564	6.48384	5.20585	6.50938	4.82012	8.02998	12.1349	13.3776	4.62624	4.28472	2.36736	5.47089	16.182	14.0178	8.09861	17.3554	15.2708	16.7813	18.4053	20.1556	7.68663	3.00575	8.7493	6.66215	Sevir.1G088800.1	(1 of 1) K14303 - nuclear pore complex protein Nup160 (NUP160, NUP120)	AT1G33410.2	ATNUP160,NUP160,SAR1	SUPPRESSOR OF AUXIN RESISTANCE1	LOC_Os02g04970.1	expressed protein
Sevir.1G088900	3.09318	3.2542	1.40596	1.08969	1.65107	2.35301	3.45588	1.92576	4.28706	3.099	1.77071	0.646263	4.00338	1.36526	2.1592	2.96244	1.75313	4.66837	3.18135	3.11318	3.55166	2.19	1.69888	1.23867	3.30446	2.85648	1.77552	2.57454	5.16925	2.17518	2.35121	0.913445	5.09027	3.51866	5.72058	3.60996	5.33794	2.10403	1.8102	2.99797	NA	NA	NA	NA	NA	NA	NA
Sevir.1G089000	1.40599	1.6271	0.702982	0	2.4766	1.1765	2.30392	0.385152	1.60765	1.80775	2.27662	0.646263	2.82592	0.819153	3.2388	0.888733	1.50268	1.55612	2.60292	1.41508	0.50738	1.21666	1.69888	0.247734	2.42327	2.65245	2.07145	2.89636	3.82075	2.65855	3.39619	3.65378	2.09599	2.16533	1.74104	1.80498	4.05683	7.21381	7.2408	4.99661	Sevir.1G089000.1	(1 of 2) K12446 - L-arabinokinase (E2.7.1.46)	AT4G16130.1	ARA1,ATISA1,ISA1	arabinose kinase	LOC_Os02g04840.1	GHMP kinases ATP-binding protein, putative, expressed
Sevir.1G089100	2.81198	0.65084	0.702982	1.08969	0.550355	0.588253	1.72794	0	0.267941	0	1.77071	3.55445	1.41296	1.91136	0.809699	0.592489	2.75492	1.55612	0.578428	0.849049	0.761071	0.486666	2.18427	1.23867	0.660892	1.02017	0.295921	2.25272	0.899001	2.90024	0.261245	0.228361	0	0.811999	0.497441	0.60166	1.2811	1.2023	0.3017	0	Sevir.1G089100.1	(1 of 15) PF02309//PF02362//PF06507 - AUX/IAA family (AUX_IAA) // B3 DNA binding domain (B3) // Auxin response factor (Auxin_resp)	AT5G20730.2	ARF7,BIP,IAA21,IAA23,IAA25,MSG1,NPH4,TIR5	Transcriptional factor B3 family protein / auxin-responsive factor AUX/IAA-related	LOC_Os02g04810.1	auxin response factor 5, putative, expressed
Sevir.1G089200	4.49916	6.18298	3.51491	4.35875	7.98015	4.11777	2.01593	6.16244	3.75118	2.5825	4.04733	2.26192	2.11944	5.73407	4.58829	2.07371	3.00536	4.40901	5.49507	6.50938	3.04428	5.83999	4.12585	5.20241	6.60892	7.95734	4.43881	9.3327	7.64151	4.59204	5.48615	7.53592	6.28798	7.84933	6.21802	6.61826	8.11367	10.8207	8.7493	11.9919	Sevir.1G089200.2	(1 of 4) PF06094 - Gamma-glutamyl cyclotransferase, AIG2-like (GGACT)	AT2G24390.1		AIG2-like (avirulence induced gene) family protein	LOC_Os02g04800.1	AIG2-like family domain containing protein, expressed
Sevir.1G089300	5.06156	6.18298	2.81193	4.90359	5.50355	4.41189	3.74387	7.54771	15.0047	16.528	12.5376	5.81637	3.5324	8.19153	2.1592	4.73991	7.01251	2.33418	4.04899	7.07541	11.4161	16.5466	11.6495	9.16616	5.72773	6.43619	4.73473	7.4018	2.92175	4.83373	3.65744	3.19706	11.3783	14.0747	11.2247	14.139	5.33794	5.10978	3.9221	4.99661	Sevir.1G089300.2	(1 of 1) PTHR23404//PTHR23404:SF2 - MOLYBDOPTERIN SYNTHASE RELATED // MOLYBDOPTERIN SYNTHASE CATALYTIC SUBUNIT	AT2G43760.3		molybdopterin biosynthesis MoaE family protein	LOC_Os02g04740.1	molybdenum cofactor synthesis protein 2 large subunit, putative, expressed
Sevir.1G089401	0	0	0	0	0	0	0	0	0	0	0	0	0	0	0	0	0	0	0	0	0	0	0	0	0	0	0	0	0	0	0	0	0	0	0	0	0	0	0	0	NA	NA	NA	NA	NA	NA	NA
Sevir.1G089500	0	0.32542	0	0	0	0	0	0	0	0	0	0	0	0	0.271149	0	0	0	0	0	0	0	0	0	0	0	0	0	0	0	0	0	0	0	0	0	0	0	0	0	Sevir.1G089500.1	(1 of 5) PTHR11764//PTHR11764:SF23 - LANOSTEROL SYNTHASE // SUBFAMILY NOT NAMED	AT2G07050.1	CAS1	cycloartenol synthase 1	LOC_Os11g35710.1	cycloartenol synthase, putative, expressed
Sevir.1G089600	0	0	0	0	0	0	0	0	0	0	0	0	0	0	0	0	0	0	0	0	0	0	0	0	0	0	0	0	0	0	0	0	0	0	0	0	0	0	0	0	Sevir.1G089600.1	(1 of 2) PF00432//PF13249 - Prenyltransferase and squalene oxidase repeat (Prenyltrans) // Squalene-hopene cyclase N-terminal domain (SQHop_cyclase_N)	AT2G07050.1	CAS1	cycloartenol synthase 1	LOC_Os11g35710.1	cycloartenol synthase, putative, expressed
Sevir.1G089650	0	0	0	0	0.825533	0	0.28799	1.15546	0.803823	1.29125	0	0	0.235493	2.18441	2.69775	0.592489	0.500894	0.778061	0.867642	0.283016	0.50738	0.243333	0	0.247734	0.440595	0.204034	4.14289	0.321817	0.22475	0	1.04498	0.228361	0	0	0.248721	0	1.49462	0.901726	0.3017	2.33175	Sevir.1G089650.1	(1 of 5) PTHR11764//PTHR11764:SF23 - LANOSTEROL SYNTHASE // SUBFAMILY NOT NAMED	AT2G07050.1	CAS1	cycloartenol synthase 1	LOC_Os11g35710.1	cycloartenol synthase, putative, expressed
Sevir.1G089700	0	0	0	0	0	0	0	0	0	0	0	0	0	0	0	0	0	0	0	0	0	0	0	0	0	0	0	0	0	0	0	0	0	0	0	0	0	0	0	0	Sevir.1G089700.1	(1 of 5) PTHR11764//PTHR11764:SF23 - LANOSTEROL SYNTHASE // SUBFAMILY NOT NAMED	AT3G45130.1	LAS1	lanosterol synthase 1	LOC_Os02g04730.1	cycloartenol synthase, putative, expressed
Sevir.1G089800	0	0	0	0	0	0	0	0	0	0	0	0	0	0	0	0	0	0	0	0	0	0	0	0	0	0	0	0	0	0	0	0	0	0	0	0	0	0	0	0	NA	NA	NA	NA	NA	NA	NA
Sevir.1G089900	63.8319	45.8842	45.6938	45.7669	44.8539	42.353	57.295	52.7659	59.7453	52.9381	40.4733	34.2519	44.7437	31.947	39.6753	34.3629	46.0822	49.5365	45.4066	59.7102	31.7049	35.5266	24.027	26.2598	41.4159	51.8247	31.3676	50.1863	41.8035	39.3949	46.7595	52.0663	31.7393	36.2693	42.276	27.0747	44.4116	40.8782	36.204	40.9691	Sevir.1G089900.1	(1 of 4) 5.4.99.8 - Cycloartenol synthase / 2,3-epoxysqualene--cycloartenol cyclase	AT2G07050.1	CAS1	cycloartenol synthase 1	LOC_Os02g04710.1	cycloartenol synthase, putative, expressed
Sevir.1G090000	0.281198	0	0	0	0	0.295299	0.879068	0	0.541467	0.777916	0	0	0	0	0	0.297713	0	0	0	0.572272	0.2601	0	0	0	0	0	0.591841	0.33898	0	0	0.264647	0.228361	0	0.541333	1.2501	0	0	0	0	0.336244	Sevir.1G090000.1	(1 of 3) K01876 - aspartyl-tRNA synthetase (DARS, aspS)	AT4G31180.2		Class II aminoacyl-tRNA and biotin synthetases superfamily protein	LOC_Os02g04700.1	tRNA synthetases class II domain containing protein, expressed
Sevir.1G090100	20.8086	19.8506	23.1984	22.3386	29.7192	34.1187	22.7512	20.7982	25.7223	31.2482	28.5843	36.1907	28.4947	34.6775	30.2288	29.0319	19.034	20.7483	18.7989	22.0753	22.5784	27.9833	28.3956	17.0936	25.7748	24.8922	15.9797	22.2054	11.2375	9.90914	11.756	13.93	14.0731	17.5933	14.1771	13.5373	11.5299	12.6242	14.1799	4.99661	Sevir.1G090100.1	(1 of 19) PF03110 - SBP domain (SBP)	AT5G43270.2	SPL2	squamosa promoter binding protein-like 2	LOC_Os02g04680.1	OsSPL3 - SBP-box gene family member, expressed
Sevir.1G090150	0	0	0	0	0	0	0	0	0	0	0	0	0	0	0	0	0	0	0	0	0	0	0	0	0	0	0	0	0	0	0	0	0	0	0	0	0	0	0	0	NA	NA	NA	NA	NA	NA	NA
Sevir.1G090200	2.24958	4.8813	1.40596	4.90359	6.32908	5.00015	5.18382	3.08122	5.09088	2.84075	3.54142	0.969394	5.18085	8.73763	6.20769	7.70235	2.25402	3.3716	2.31371	3.96223	5.07381	3.64999	5.33934	3.71601	6.38862	7.1412	4.43881	7.07998	3.82075	4.35036	2.8737	6.39411	2.99428	5.95466	3.48209	2.70747	4.9109	5.41036	2.4136	6.32904	Sevir.1G090200.10	(1 of 1) PTHR32227:SF90 - GLUCAN ENDO-1,3-BETA-GLUCOSIDASE 6	AT5G58090.1		O-Glycosyl hydrolases family 17 protein	LOC_Os02g04670.1	glucan endo-1,3-beta-glucosidase precursor, putative, expressed
Sevir.1G090300	0.562396	0.32542	2.10894	0.544844	1.10071	0.588253	1.43995	0.385152	1.07177	1.033	1.01183	1.29253	0.470986	0.546102	0.809699	0.888733	1.50268	1.55612	1.73528	2.26413	3.04428	9.73331	11.4068	6.19335	0.440595	1.02017	0.591841	2.25272	5.394	5.3171	3.65744	2.96869	5.98856	11.0973	6.71546	17.1473	2.34869	2.70518	3.9221	2.66486	Sevir.1G090300.1	(1 of 1) K02516 - protein arginine N-methyltransferase 5 (PRMT5, HSL7)	AT4G31120.1	ATPRMT5,PRMT5,SKB1	SHK1 binding protein 1	LOC_Os02g04660.1	arginine N-methyltransferase 5, putative, expressed
Sevir.1G090400	0	0	0	0	0	0	0	0	0	0	0	0	0	0	0	0	0	0	0	0	0	0	0	0	0	0	0	0	0	0	0	0	0	0	0	0	0	0	0	0	NA	NA	NA	NA	NA	NA	NA
Sevir.1G090500	8.99833	8.78634	11.2477	10.352	9.35604	14.7063	12.9596	12.3249	7.50235	33.056	18.7189	22.9423	13.8941	20.7519	12.4154	23.1071	19.034	18.1548	10.1225	18.1131	31.4576	41.8533	50.9664	48.8036	16.0817	13.4663	12.4287	13.1945	23.8235	23.2019	15.936	26.0332	53.897	40.3293	40.5415	53.2469	19.6436	12.023	16.5935	10.6594	Sevir.1G090500.1	(1 of 1) K14838 - nucleolar protein 15 (NOP15)	AT5G04600.1		RNA-binding (RRM/RBD/RNP motifs) family protein	LOC_Os08g31810.2	RNA recognition motif containing protein, putative, expressed
Sevir.1G090600	7.02994	11.7151	18.2775	22.8834	15.1348	12.6474	17.2794	4.62183	16.6124	22.726	24.031	11.6327	47.3341	39.0463	35.087	20.7371	7.76385	7.52126	4.62742	2.26413	18.012	15.33	23.7843	19.3233	11.4555	7.75331	6.21433	9.01089	6.51776	4.83373	4.44117	2.96869	6.28798	10.2853	6.46674	9.62656	6.19201	4.50863	4.2238	4.6635	Sevir.1G090600.1	(1 of 2) PTHR13009//PTHR13009:SF5 - HEAT SHOCK PROTEIN 90 HSP90 CO-CHAPERONE AHA-1 // SUBFAMILY NOT NAMED	AT5G58110.1		chaperone binding;ATPase activators	LOC_Os02g04650.1	activator of 90 kDa heat shock protein ATPase homolog, putative, expressed
Sevir.1G090700	6.46755	8.22123	4.92087	3.26906	1.92624	2.35301	1.15196	1.15546	1.33971	1.29125	1.01183	6.46263	1.17747	1.63831	3.5087	1.48122	6.26117	4.92772	4.62742	3.96558	3.80535	3.40666	6.55283	3.22054	0.881189	1.42824	2.07145	6.43635	5.16925	4.35036	2.61245	3.88214	3.29371	7.03733	2.48721	6.91909	2.34869	3.90748	3.6204	2.33175	Sevir.1G090700.3	(1 of 17) PF00249//PF14379 - Myb-like DNA-binding domain (Myb_DNA-binding) // MYB-CC type transfactor, LHEQLE motif (Myb_CC_LHEQLE)	AT3G13040.1		myb-like HTH transcriptional regulator family protein	LOC_Os02g04640.1	Myb-like DNA-binding domain containing protein, putative, expressed
Sevir.1G090800	0	0	0	0	0	0	0	0	0	0	0	0	0	0	0	0	0	0	0	0	0	0	0	0	0	0	0	0	0	0	0	0	0	0	0	0	0	0	0	0	Sevir.1G090800.1	(1 of 6) K07300 - Ca2+:H+ antiporter (chaA, CAX)	AT1G55730.2	ATCAX5,CAX5	cation exchanger 5	LOC_Os03g27960.1	sodium/calcium exchanger protein, putative, expressed
Sevir.1G090900	2.81198	1.95252	6.32684	1.63453	2.20142	0.882379	2.30392	1.15546	1.33971	2.066	3.79437	1.93879	1.88395	1.91136	1.8893	1.77747	3.7567	5.44643	3.47057	3.11318	2.02952	3.40666	3.88316	2.47734	2.20297	1.63227	1.77552	2.57454	3.596	3.86698	4.17993	3.19706	4.79085	1.624	1.2436	3.0083	1.92166	2.10403	3.9221	2.66486	Sevir.1G090900.1	(1 of 1) PTHR23099:SF0 - ACIDIC REPEAT-CONTAINING PROTEIN	AT5G58130.1	ROS3	RNA-binding (RRM/RBD/RNP motifs) family protein	LOC_Os02g04560.1	marker Xucw84, putative, expressed
Sevir.1G091000	25.3078	28.3115	27.4163	33.2355	35.2227	34.4128	28.223	15.4061	107.444	88.3215	104.725	93.385	16.0135	28.6704	40.2151	32.8831	28.5509	23.0825	15.0391	21.2262	52.0065	60.3466	66.7417	66.3927	24.8936	38.5625	28.7043	35.3999	11.4623	7.00891	5.48615	10.0479	29.0445	33.0213	31.0901	35.1971	8.11367	10.8207	6.6374	19.6533	NA	NA	NA	NA	NA	NA	NA
Sevir.1G091100	0	0	0	0	0	0	0	0	0	0	0	0	0	0	0	0	0	0	0	0	0	0	0	0	0	0	0	0	0	0	0	0	0	0	0	0	0	0	0	0	Sevir.1G091100.1	(1 of 82) PF12776 - Myb/SANT-like DNA-binding domain (Myb_DNA-bind_3)	AT1G30140.1			LOC_Os07g45920.1	retrotransposon protein, putative, unclassified, expressed
Sevir.1G091200	2.81198	4.23046	2.10894	2.17937	19.2624	9.11791	6.91177	10.3991	12.0574	5.42325	3.79437	8.72455	5.41634	1.91136	0.809699	0.888733	2.00358	5.70578	2.60292	2.83017	8.37178	5.59666	3.39776	3.96374	0.440595	1.42824	5.03065	2.89636	1.12375	1.20843	0.783736	6.85083	6.88684	8.66133	3.23337	4.21162	2.34869	2.70518	1.8102	1.99864	Sevir.1G091200.1	(1 of 3) PTHR32093//PTHR32093:SF36 - FAMILY NOT NAMED // EXTENSIN-LIKE PROTEIN	AT1G12040.1	LRX1	leucine-rich repeat/extensin 1	LOC_Os02g04540.1	retrotransposon protein, putative, unclassified, expressed
Sevir.1G091250	0	0	0	0	0	0	0	0	0	0	0	0	0	0	0	0	0	0	0	0	0	0	0	0	0	0	0	0	0	0	0	0	0	0	0	0	0	0	0	0	NA	NA	NA	NA	NA	NA	NA
Sevir.1G091300	0	0	0	0	0	0	0	0	0	0	0	0	0.470986	0	0.2699	0	0.500894	0.259354	0	0	0	0	0	0	0	0	0	0.321817	0	1.20843	0	0.228361	0	0	0.248721	0	0	0	0	0	Sevir.1G091300.1	(1 of 1) PTHR13710:SF94 - ATP-DEPENDENT DNA HELICASE RECQ FAMILY PROTEIN	AT1G10930.1	ATRECQ4A,ATSGS1,RECQ4A	DNA helicase (RECQl4A)	LOC_Os04g35420.1	helicase conserved C-terminal domain containing protein, expressed
Sevir.1G091400	8.43593	21.4777	16.8716	14.7108	14.8596	18.2358	16.7034	10.014	10.7176	15.495	16.1893	9.37081	10.5972	13.6525	10.796	14.8122	17.0304	17.8954	19.6665	19.2451	17.5046	19.2233	20.6293	22.5438	18.505	16.5268	15.3879	18.9872	16.182	14.5012	12.2785	11.6464	25.7508	24.9013	21.8874	25.5705	10.0353	19.2368	21.4207	12.9912	Sevir.1G091400.1	(1 of 5) PF00631 - GGL domain (G-gamma)	AT3G63420.1	AGG1,ATAGG1,GG1	Ggamma-subunit 1	LOC_Os02g04520.1	AGG2, putative, expressed
Sevir.1G091500	380.461	355.033	417.571	384.66	428.451	590.606	478.352	513.408	1046.04	1069.67	891.425	1168.44	570.836	596.889	655.316	790.676	388.193	331.454	262.895	394.808	461.97	530.222	538.545	546.501	719.05	703.714	499.218	607.269	243.629	274.556	204.294	242.291	461.718	445.788	384.522	368.517	246.826	210.403	299.89	283.807	Sevir.1G091500.1	(1 of 2) PTHR10366//PTHR10366:SF343 - NAD DEPENDENT EPIMERASE/DEHYDRATASE // SUBFAMILY NOT NAMED	AT1G16720.1	HCF173	high chlorophyll fluorescence phenotype 173	LOC_Os02g04510.1	UOS1, putative, expressed
Sevir.1G091600	13.2163	13.9931	14.7626	12.5314	8.5305	10.0003	16.1275	3.46637	13.9329	19.1105	12.395	12.279	18.133	24.5746	21.0522	23.9958	9.26653	15.0425	10.7009	14.9999	18.5194	12.6533	11.1641	15.6072	19.6065	11.4259	19.2348	27.6763	8.09101	10.1508	4.70242	2.05525	11.0788	7.84933	6.46674	10.529	7.68663	4.80921	14.4816	10.6594	Sevir.1G091600.1	(1 of 1) 2.1.1.199 - 16S rRNA (cytosine(1402)-N(4))-methyltransferase	AT5G10910.1		mraW methylase family protein	LOC_Os02g04500.1	S-adenosyl-L-methionine-dependent methyltransferase mraW, putative, expressed
Sevir.1G091700	60.1763	61.179	56.9415	62.1122	51.4582	35.8834	44.9265	32.738	65.1097	64.3042	64.2514	33.2825	60.2863	67.7166	60.9973	36.1418	58.6046	60.4294	65.9408	55.7542	44.9032	48.4232	62.3732	56.4833	31.2822	35.502	36.6942	56.6398	34.6115	26.5855	25.3408	26.4899	33.2365	58.1933	31.0901	48.1328	36.5115	52.3001	56.4179	38.9736	Sevir.1G091700.1	(1 of 3) K04498 - E1A/CREB-binding protein (EP300, CREBBP, KAT3)	AT1G79000.1	ATHAC1,ATHPCAT2,HAC1,PCAT2	histone acetyltransferase of the CBP family 1	LOC_Os02g04490.1	histone acetyltransferase HAC1, putative, expressed
Sevir.1G091800	0.281198	0	0	0	0	0	0.28799	0.385152	0	0	0	0	0.470986	0	0	0	0	0	0	0	0	0	0	0	0	0	0	0	0	0.241686	0	0.456722	0	0	0	0.60166	0	0	0	0	NA	NA	NA	NA	NA	NA	NA
Sevir.1G091900	3.09318	4.55588	2.81193	5.99328	3.30213	2.35301	4.60784	1.15546	2.67941	3.35725	2.02367	5.81637	3.06141	3.27661	2.4291	3.55493	6.01072	2.85289	2.89214	3.3962	1.77583	3.40666	3.88316	1.98187	3.52476	3.46858	4.14289	5.47089	3.37125	2.17518	3.65744	5.25231	3.29371	5.95466	7.46162	6.61826	3.84332	6.91323	3.3187	6.66215	NA	NA	NA	NA	NA	NA	NA
Sevir.1G092000	0	0	0	0	0	0	0	0	0	0	0	0	0	0.546102	0	0	0	0	0	0	0	0	0	0	0	0	0	0	0	0	0	0	0	0	0	0	0	0	0	0	NA	NA	NA	NA	NA	NA	NA
Sevir.1G092100	0	0	0	0	0	0	0	0	0	0	0	0	0	0	0	0	0	0	0	0	0	0	0	0	0	0	0	0	0	0	0	0	0	0	0	0	0	0	0	0	NA	NA	NA	NA	NA	NA	NA
Sevir.1G092200	0	0	0	0	0	0	0	0	0	0	0	0	0	0	0	0	0	0	0	0	0	0	0	0	0	0	0	0	0	0	0	0	0	0	0	0	0	0	0	0	Sevir.1G092200.1	(1 of 83) PF07893 - Protein of unknown function (DUF1668) (DUF1668)				LOC_Os02g10460.1	expressed protein
Sevir.1G092300	0	0	0	0	0	0	0	0	0	0	0	0	0	0	0	0	0	0	0	0	0	0	0	0	0	0	0	0	0	0	0	0	0	0	0	0	0	0	0	0	Sevir.1G092300.1	(1 of 83) PF07893 - Protein of unknown function (DUF1668) (DUF1668)				LOC_Os02g10450.1	expressed protein
Sevir.1G092400	0	0	0	0	0	0	0	0.770305	0	0	0	1.29253	0	0	0	0	0.500894	0	0.289214	0	0.25369	0.243333	0	0.247734	0	0.626018	0	0	0	0	0.261245	0.456722	0.898283	0.541333	0	0.90249	0	0	0.3017	0	Sevir.1G092400.1	(1 of 3) K12830 - splicing factor 3B subunit 3 (SF3B3, SAP130, RSE1)	AT3G55200.1		Cleavage and polyadenylation specificity factor (CPSF) A subunit protein	LOC_Os02g04480.1	cleavage and polyadenylation specificity factor, putative, expressed
Sevir.1G092500	40.4925	49.1384	42.1789	40.8633	67.4185	84.4142	52.4142	70.4829	53.3203	51.3917	42.244	50.4085	38.3854	36.8619	51.8207	36.7343	39.0697	58.8733	67.6761	42.1695	81.6883	50.8566	52.6653	110.242	56.8367	55.7014	71.9087	88.4998	107.88	99.5748	107.372	99.3371	169.776	138.04	121.873	167.562	126.402	163.212	170.461	136.241	Sevir.1G092500.1	(1 of 1) PTHR11229:SF5 - 50S RIBOSOMAL PROTEIN L3-1, CHLOROPLASTIC	AT2G43030.1		Ribosomal protein L3 family protein	LOC_Os02g04460.1	ribosomal protein L3, putative, expressed
Sevir.1G092600	30.0882	20.5015	21.7924	27.2422	25.0412	19.4123	24.4792	30.8122	7.23441	8.7805	9.61241	4.84697	20.0169	29.7626	20.2425	15.4047	29.5527	22.8231	30.0783	33.1129	10.4013	7.54332	13.3483	5.94562	22.0297	32.6455	18.643	30.2508	31.2403	22.7185	28.737	23.7496	5.68913	15.1573	14.1771	9.62656	32.2411	26.1501	24.4377	27.6479	Sevir.1G092600.2	(1 of 8) 3.4.17.23 - Angiotensin-converting enzyme 2 / Angiotensin converting enzyme-2	AT3G10250.2		Plant protein 1589 of unknown function	LOC_Os02g04450.1	plant-specific domain TIGR01589 family protein, putative, expressed
Sevir.1G092700	6.46755	6.18298	4.92087	7.08297	6.60426	8.52966	8.63971	1.54061	5.62676	6.198	5.05916	4.84697	3.5324	5.18797	4.0485	5.62864	4.2576	5.44643	8.67642	7.35843	4.82012	4.86666	4.12585	3.22054	6.82922	6.93717	5.32657	8.68907	10.5633	7.73397	6.26989	4.33886	6.28798	12.18	6.96418	7.52075	5.33794	8.71669	8.7493	7.32836	NA	NA	NA	NA	NA	NA	NA
Sevir.1G092800	0.940817	0.32542	0	0	0.556231	0.966475	1.2125	0.709085	0	1.43075	0.729478	0	0	1.14694	0.900901	0.853406	1.88598	2.214	0.340502	0.65716	1.349	0	1.33991	0.673656	0.419048	1.15477	0.591841	0.643188	1.26019	1.36444	1.03667	1.33874	0.866837	1.295	2.16584	1.13837	0.427035	0.901726	0.3017	0.333107	Sevir.1G092800.1	(1 of 8) PF07714//PF08263 - Protein tyrosine kinase (Pkinase_Tyr) // Leucine rich repeat N-terminal domain (LRRNT_2)	AT4G03390.1	SRF3	STRUBBELIG-receptor family 3	LOC_Os02g04430.1	STRUBBELIG-RECEPTOR FAMILY 1 precursor, putative, expressed
Sevir.1G092900	0	0	0	0	0	0	0	0	0	0	0	0	0	0	0	0	0	0	0	0	0	0	0	0	0	0.204034	0	0	0	0	0	0	0	1.08267	0	0	0.213518	0.300575	0	0	Sevir.1G092900.1	(1 of 7) PF00564//PF02042 - PB1 domain (PB1) // RWP-RK domain (RWP-RK)	AT4G24020.1	NLP7	NIN like protein 7	LOC_Os02g04340.1	NIN-like protein 2, putative, expressed
Sevir.1G093000	0	0	0	0	0	0	0	0	0	0	0	0	0	0	0	0	0	0	0	0	0	0	0	0	0	0	0	0	0	0	0	0	0	0	0	0	0	0	0	0	Sevir.1G093000.1	(1 of 2) PTHR11932//PTHR11932:SF86 - CULLIN // SUBFAMILY NOT NAMED	AT1G69670.1	ATCUL3B,CUL3B	cullin 3B	LOC_Os02g51180.1	cullin, putative, expressed
Sevir.1G093100	21.9334	30.9149	27.4163	25.6076	21.739	23.5301	24.4792	10.3991	19.8276	18.3357	24.031	17.126	25.9043	19.6597	19.4328	13.6272	24.0429	19.7109	22.5587	28.3016	21.8174	23.8466	24.7551	25.7643	25.1139	27.9527	26.6329	37.009	18.2048	16.6764	18.5484	23.0645	20.0617	25.7133	24.1259	23.7656	20.7112	19.838	20.5156	30.3128	Sevir.1G093100.1	(1 of 1) PTHR10343//PTHR10343:SF61 - 5'-AMP-ACTIVATED PROTEIN KINASE , BETA SUBUNIT // STARCH BINDING SCAFFOLD PROTEIN-RELATED	AT5G39790.1		5\'-AMP-activated protein kinase-related	LOC_Os02g04330.1	5-AMP-activated protein kinase beta-1 subunit-related, putative, expressed
Sevir.1G093200	0	0	0	0	0	0	0	0	0	0	0	0	0	0	0	0	0	0	0	0	0	0	0	0	0	0	0	0	0	0	0	0	0	0	0	0.30083	0	0	0	0	Sevir.1G093200.1	(1 of 6) PF02845 - CUE domain (CUE)				LOC_Os02g04325.1	expressed protein
Sevir.1G093300	3.06544	0	0.702982	0.631184	1.36402	0.68449	2.59867	1.54061	1.79219	1.80775	1.09524	1.37981	0.805344	1.91136	1.8053	3.03532	0.592023	2.12809	2.97179	3.70766	0.544362	1.55249	1.99104	1.4864	2.23227	1.92768	1.37859	3.11111	2.55274	2.36535	2.08996	3.35921	4.35367	4.77235	1.74104	6.25427	2.82081	3.95802	3.62541	2.04102	Sevir.1G093300.1	(1 of 3) K13103 - tuftelin-interacting protein 11 (TFIP11)	AT1G17070.1		GC-rich sequence DNA-binding factor-like protein with Tuftelin interacting domain	LOC_Os12g42140.1	G-patch domain containing protein, putative, expressed
Sevir.1G093350	0	0	0	0	0	0	0	0	0	0	0	0	0	0	0	0	0	0	0	0	0	0	0	0	0	0	0	0	0	0	0	0	0	0	0	0	0	0	0	0	NA	NA	NA	NA	NA	NA	NA
Sevir.1G093400	2.24958	1.95252	1.40596	3.26906	1.10071	2.05888	2.01593	1.54061	1.33971	6.7145	6.32395	3.87758	0.70648	5.18797	1.6194	3.25869	4.75849	3.3716	0.578428	2.26413	8.11809	12.6533	12.1349	8.67069	1.54208	1.22421	0.887762	4.50544	4.0455	3.86698	1.56747	2.74033	8.98283	6.49599	9.45139	10.529	2.77573	2.10403	4.8272	2.99797	Sevir.1G093400.1	(1 of 1) K02331 - DNA polymerase phi [EC:2.7.7.7] (POL5, MYBBP1A)	AT5G64420.1		DNA polymerase V family	LOC_Os02g04270.1	DNA polymerase V, putative, expressed
Sevir.1G093500	7.87354	10.4134	12.6537	18.5247	10.4567	7.94141	12.3836	10.7843	12.3253	9.297	10.6242	7.43202	7.30029	8.19153	7.55719	9.77606	11.0197	8.81802	10.9901	9.33954	9.38654	8.02998	12.3776	11.3958	11.0149	12.038	6.51025	14.8036	12.3613	9.90914	6.26989	7.99264	14.672	20.5707	12.1873	7.21992	8.32718	5.41036	9.95611	6.32904	NA	NA	NA	NA	NA	NA	NA
Sevir.1G093600	8.99833	20.8269	14.7626	9.26234	18.1617	16.7652	10.6556	3.85152	15.8085	10.33	21.7544	18.0954	9.18423	7.09933	18.3532	5.03615	10.2683	10.6335	8.67642	13.8678	17.5046	12.1666	20.1439	20.5619	9.25249	9.58961	7.69394	18.0218	8.76526	8.70071	8.35985	4.79558	18.2927	24.36	13.4309	23.1639	9.82181	8.41611	13.5765	10.3263	Sevir.1G093600.1	(1 of 1) PTHR20961//PTHR20961:SF14 - GLYCOSYLTRANSFERASE // SUBFAMILY NOT NAMED	AT3G18180.1		Glycosyltransferase family 61 protein	LOC_Os02g04250.1	glycosyltransferase, putative, expressed
Sevir.1G093700	0	0	0	0	0	0	0	0	0	0	0	0	0	0	0	0	0	0	0	0.283016	0	0	0	0	0	0	0	0	0.4495	0	0	0	0	0.270666	0.497441	0.60166	0	0	0	0.333107	Sevir.1G093700.1	(1 of 1) K06632 - wee1-like protein kinase (WEE1)	AT1G02970.1	ATWEE1,WEE1	WEE1 kinase homolog	LOC_Os02g04240.1	wee1-like protein kinase, putative, expressed
Sevir.1G093800	0	0	0	0	0	0	0	0	0	0	0	0	0	0	0	0	0	0	0	0	0	0	0	0	0	0	0	0	0	0	0	0	0	0	0	0	0	0	0	0	NA	NA	NA	NA	NA	NA	NA
Sevir.1G093850	0	0	0	0	0	0	0	0	0	0	0	0	0	0	0	0	0	0	0	0	0	0	0	0	0	0	0	0	0	0	0	0	0	0	0	0	0	0	0	0	NA	NA	NA	NA	NA	NA	NA
Sevir.1G093900	0.843593	1.6271	0	1.08969	0.275178	0.588253	0.863971	0	0.535882	0.5165	0.758875	0.646263	0	0.273051	0.2699	0.888733	1.75313	0	0.867642	0.283016	0.25369	0.486666	0.728092	0.743202	0.220297	0.408069	0	0	0.22475	0.241686	0.783736	0.456722	0	2.436	0.497441	0.90249	1.2811	0.601151	0.6034	0	Sevir.1G093900.1	(1 of 1) PTHR24055//PTHR24055:SF202 - MITOGEN-ACTIVATED PROTEIN KINASE // SUBFAMILY NOT NAMED	AT3G18040.1	MPK9	MAP kinase 9	LOC_Os02g04230.2	CGMC_MAPKCMGC_2.7 - CGMC includes CDA, MAPK, GSK3, and CLKC kinases, expressed
Sevir.1G094000	9.84192	7.15924	9.13876	9.80719	8.25532	8.82379	7.77574	3.08122	4.555	3.35725	6.071	6.46263	5.88733	7.09933	7.28729	6.51738	9.76743	5.18707	8.96563	3.96223	9.89392	9.48998	8.25171	5.94562	5.50743	4.48876	5.91841	9.65452	12.8108	7.97565	5.7474	5.02395	6.88684	13.804	7.71034	8.72407	11.7435	8.41611	8.7493	10.9925	Sevir.1G094000.1	(1 of 1) PTHR11615//PTHR11615:SF147 - NITRATE, FROMATE, IRON DEHYDROGENASE // SUBFAMILY NOT NAMED	AT2G36330.1		Uncharacterised protein family (UPF0497)	LOC_Os01g47200.1	retrotransposon protein, putative, unclassified, expressed
Sevir.1G094100	0	0.32542	0	0	0	0	0.28799	0	0	0.25825	0	0	0	0	0.2699	0	0	0	0	0	0	0.243333	0	0	0	0	0.295921	0	0	0	0	0	0.299428	0	0	0	0	0	0	0	Sevir.1G094100.1	(1 of 1) PF00212 - Atrial natriuretic peptide (ANP)
Sevir.1G094200	18.5591	22.1286	10.5447	14.1659	20.088	17.9417	14.1115	36.9746	104.765	111.306	68.5517	72.7046	12.2456	7.64543	6.74749	14.516	9.01609	8.03996	4.62742	6.7924	57.334	46.9632	50.2383	38.3988	8.81189	8.16137	8.87762	7.07998	0.4495	1.69181	1.56747	2.28361	13.7737	21.3827	17.9079	9.62656	2.34869	0.601151	0.905101	1.66554	Sevir.1G094200.1	(1 of 1) 1.4.3.16 - L-aspartate oxidase / LASPO	AT5G14760.1	AO	L-aspartate oxidase	LOC_Os02g04170.1	L-aspartate oxidase 1, putative, expressed
Sevir.1G094300	2.24958	6.83382	3.51491	3.81391	6.60426	4.70602	4.89583	3.46637	7.50235	13.6112	7.84171	6.78576	1.17747	2.73051	4.03761	2.07371	8.26475	5.70578	1.86789	3.3962	7.74677	16.9375	19.7905	13.9941	5.06684	2.44841	2.36736	4.50544	8.99001	6.28385	4.96366	6.85083	18.0166	14.1222	17.1617	31.1617	3.65265	0.901726	6.22374	1.66554	Sevir.1G094300.1	(1 of 13) PF07816 - Protein of unknown function (DUF1645) (DUF1645)	AT1G70420.1		Protein of unknown function (DUF1645)	LOC_Os02g04130.1	DUF1645 domain containing protein, putative, expressed
Sevir.1G094350	0	0	0	0	0	0	0	0	0	0	0	0	0	0	0	0	0	0	0	0	0	0	0	0	0	0	0	0	0	0	0	0	0	0	0	0	0	0	0	0	NA	NA	NA	NA	NA	NA	NA
Sevir.1G094400	0	0	0	0	0	0.294126	0.28799	0	0	0	0	0	0	0	0	0.592489	0	0	0	0	0	0	0	0	0	0	0	0.321817	0	0.241686	0.522491	0	0	0	0	0	0	0	0	0.333107	Sevir.1G094400.1	(1 of 2) K02201 - pantetheine-phosphate adenylyltransferase (E2.7.7.3B)	AT2G18250.1	ATCOAD,COAD	4-phosphopantetheine adenylyltransferase	LOC_Os02g04120.1	cytidylyltransferase domain containing protein, expressed
Sevir.1G094500	0	0	0	0	0	0	0	0	0	0	0	0	0	0.819153	0	0	0	0	0	0	0	0	0	0	0	0	0	0	0	0	0	0	0	0	0	0.30083	0	0	0	0	Sevir.1G094500.1	(1 of 4) KOG2521 - Uncharacterized conserved protein	AT3G19970.1		alpha/beta-Hydrolases superfamily protein	LOC_Os02g04110.1	expressed protein
Sevir.1G094601	0	0.32542	0	0	0.550355	0	0.28799	0.385152	0.267941	0	1.01183	0	0	0	0	0	0.752399	0	0	0.566033	0.50738	0.729999	0.242697	0.495468	0	0	0	0	0	0	0	0	0.898283	0.811999	0.746211	1.00628	0.640553	0	0.3017	0	Sevir.1G094601.1	(1 of 6) PF03629 - Domain of unknown function (DUF303) (DUF303)	AT4G34215.2		Domain of unknown function (DUF303)	LOC_Os03g64050.1	receptor protein kinase, putative, expressed
Sevir.1G094700	16.3095	21.4777	18.2775	19.0695	19.5376	28.5303	17.5673	43.5222	17.4162	27.6327	22.5133	33.6057	18.133	13.3795	16.7338	22.5146	15.7782	14.7832	18.5097	16.1319	18.012	25.0633	21.1147	24.5257	18.2847	18.5671	14.5001	21.2399	20.4517	21.0267	16.1972	16.8987	30.5416	34.6451	33.826	33.0912	17.5084	25.5489	26.5496	19.9864	Sevir.1G094700.8	(1 of 103) PF07762 - Protein of unknown function (DUF1618) (DUF1618)				LOC_Os12g07440.1	expressed protein
Sevir.1G094800	2.53078	4.23046	3.51491	1.63453	1.92624	0.882379	0.863971	1.92576	4.28706	3.87375	1.77071	3.55445	0.941973	0.819153	0.2699	1.18498	1.25223	2.07483	1.15686	1.41508	2.79059	2.67666	1.45618	2.97281	1.98268	2.85648	0.591841	2.57454	2.47225	1.93349	1.56747	2.05525	4.19199	5.95466	3.23337	4.51245	1.92166	0.901726	1.5085	1.99864	Sevir.1G094800.1	(1 of 4) PTHR13683//PTHR13683:SF375 - ASPARTYL PROTEASES // SUBFAMILY NOT NAMED	AT1G05840.1		Eukaryotic aspartyl protease family protein	LOC_Os02g27360.1	aspartic proteinase-like protein 2 precursor, putative, expressed
Sevir.1G094900	53.99	44.2571	44.2879	46.8566	50.0823	50.8839	52.4142	88.9702	47.6935	61.7217	45.7854	55.9017	58.6378	63.6209	51.011	63.6925	57.3523	50.574	57.5536	56.3203	66.9742	65.2132	62.6159	67.6314	64.3268	59.578	68.3577	69.8344	64.2786	63.0802	53.2941	68.5083	97.0146	93.6506	88.7933	83.0291	51.6712	55.907	66.6757	55.962	Sevir.1G094900.1	(1 of 2) K02725 - 20S proteasome subunit alpha 6 (PSMA1)	AT5G42790.1	ARS5,ATPSM30,PAF1	proteasome alpha subunit F1	LOC_Os02g04100.1	peptidase, T1 family, putative, expressed
Sevir.1G095000	0	0	0	0	0	0	0	0	0	0	0	0	0	0	0	0	0	0	0	0	0	0	0	0	0	0	0	0	0	0	0	0	0	0	0	0	0	0	0	0	Sevir.1G095000.1	(1 of 1) PTHR23324//PTHR23324:SF55 - SEC14 RELATED PROTEIN // PHOSPHATIDYLINOSITOL/PHOSPHATIDYLCHOLINE TRANSFER PROTEIN SFH10-RELATED	AT4G36490.1	ATSFH12,SFH12	SEC14-like 12	LOC_Os02g04030.2	phosphatidylinositol transfer, putative, expressed
Sevir.1G095100	17.9967	21.1523	11.2477	13.6211	21.739	21.4712	19.0074	16.5616	26.5262	24.5337	26.5606	27.7893	13.6586	13.9256	13.7649	12.7385	15.5277	13.7457	15.3283	19.5281	30.6965	28.7133	20.872	27.4985	8.81189	12.8542	16.2756	16.0909	24.4978	16.193	15.936	16.8987	36.8296	43.3066	32.3337	25.2697	14.5192	23.1443	25.3428	18.9871	Sevir.1G095100.1	(1 of 2) PTHR23324//PTHR23324:SF43 - SEC14 RELATED PROTEIN // PHOSPHATIDYLINOSITOL/PHOSPHATIDYLCHOLINE TRANSFER PROTEIN SFH6-RELATED	AT2G21520.1		Sec14p-like phosphatidylinositol transfer family protein	LOC_Os02g04020.1	expressed protein
Sevir.1G095201	0	0	0	0	0	0	0	0	0	0	0	0	0	0	0	0	0	0	0	0	0	0	0	0	0	0	0	0	0	0	0	0	0	0	0	0	0	0	0	0	NA	NA	NA	NA	NA	NA	NA
Sevir.1G095300	3.09318	13.0168	2.81193	3.26906	2.4766	3.82364	1.72794	1.15546	8.03823	8.00575	6.071	6.1395	1.64845	0.819153	0.809699	4.14742	0.751341	3.3716	2.31371	3.96223	6.34226	9.24665	6.55283	7.18429	1.98268	2.04034	3.84697	1.28727	5.61876	3.14192	4.96366	2.51197	8.38398	11.9093	11.4412	6.61826	2.77573	3.90748	3.9221	4.6635	Sevir.1G095300.1	(1 of 1) PTHR10026//PTHR10026:SF76 - CYCLIN // SUBFAMILY NOT NAMED	AT4G19600.1	CYCT1;4	Cyclin family protein	LOC_Os02g04010.2	cyclin-T1-1, putative, expressed
Sevir.1G095400	1.68719	2.92878	2.81193	2.72422	2.20142	1.76476	1.43995	0.770305	2.94735	1.80775	2.27662	2.58505	3.06141	3.00356	1.8893	1.77747	1.25223	2.07483	3.18135	2.54715	3.80535	3.40666	4.36855	3.71601	1.76238	2.85648	2.07145	4.18363	5.16925	7.00891	2.61245	2.96869	4.79085	6.49599	7.71034	6.31743	4.69739	1.50288	1.5085	3.33107	Sevir.1G095400.1	(1 of 418) PF01535 - PPR repeat (PPR)	AT4G04790.1		Tetratricopeptide repeat (TPR)-like superfamily protein	LOC_Os02g03970.1	PPR repeat domain containing protein, putative, expressed
Sevir.1G095500	0	0	0	0	0	0	0	0	0	0	0	0	0	0	0	0	0	0	0	0	0	0	0	0	0	0	0	0	0	0	0	0	0	0	0	0	0	0	0	0	NA	NA	NA	NA	NA	NA	NA
Sevir.1G095600	0	0	0	0	0	0	0	0	0	0	0	0	0	0	0	0	0	0	0	0	0	0	0	0	0	0	0	0	0	0	0	0	0	0	0	0	0	0	0	0	NA	NA	NA	NA	NA	NA	NA
Sevir.1G095650	0	0	0	0	0	0	0	0	0	0	0	0	0	0	0	0	0	0	0	0	0	0	0	0	0	0	0	0	0	0	0	0	0	0	0	0	0	0	0	0	NA	NA	NA	NA	NA	NA	NA
Sevir.1G095700	7.02994	5.53214	9.13876	14.1659	2.4766	6.17665	7.77574	1.92576	1.87559	6.45625	4.55325	5.49323	3.29691	5.18797	5.93779	3.85118	6.01072	7.2619	2.60292	7.64145	3.04428	6.81332	6.79552	7.18429	4.18565	5.30489	5.03065	18.3436	7.41676	3.86698	2.61245	5.25231	4.19199	6.22533	3.23337	6.0166	6.61904	7.81496	7.5425	8.9939	Sevir.1G095700.1	(1 of 1) PTHR22952//PTHR22952:SF182 - CAMP-RESPONSE ELEMENT BINDING PROTEIN-RELATED // SUBFAMILY NOT NAMED	AT4G34590.1	ATB2,AtbZIP11,BZIP11,GBF6	G-box binding factor 6	LOC_Os02g03960.1	CPuORF1 - conserved peptide uORF-containing transcript, expressed
Sevir.1G095801	0	0	0	0	0	0	0	0	0	0	0	0	0	0	0	0	0	0	0	0	0	0	0	0	0	0	0	0	0	0	0	0	0	0	0	0	0	0	0	0	NA	NA	NA	NA	NA	NA	NA
Sevir.1G095900	0	0	0	0	0	0	0	0	0	0	0	0	0	0	0	0	0	0	0	0	0	0	0	0	0	0	0	0	0	0	0	0	0	0	0	0	0	0	0	0	NA	NA	NA	NA	NA	NA	NA
Sevir.1G096000	0.562396	0.65084	1.40596	0	1.37589	0.882379	0.57598	0.770305	0.535882	2.5825	1.77071	2.26192	1.88395	2.18441	1.0796	4.73991	0.751341	1.29677	1.15686	0.849049	1.52214	0.973331	1.69888	0.495468	0	1.83631	2.07145	2.25272	0.674251	0.966746	0.522491	1.14181	2.69485	2.16533	3.23337	2.70747	1.49462	1.2023	1.8102	1.33243	Sevir.1G096000.1	(1 of 1) PTHR23012//PTHR23012:SF65 - MEMBRANE ASSOCIATED RING FINGER // SUBFAMILY NOT NAMED	AT1G50440.1		RING/FYVE/PHD zinc finger superfamily protein	LOC_Os02g03950.1	zinc finger, C3HC4 type family protein, expressed
Sevir.1G096100	5.06156	3.90504	5.62385	4.35875	3.85249	6.7649	4.03186	1.54061	2.14353	3.099	1.51775	1.61566	4.00338	3.82271	4.31839	3.55493	4.75849	4.40901	4.62742	7.07541	5.83488	5.35332	4.85395	5.45015	4.40595	4.89682	2.66329	8.36725	4.27025	4.35036	2.35121	2.51197	4.19199	9.20266	2.23849	5.71577	5.76497	4.80921	5.1289	8.32768	NA	NA	NA	NA	NA	NA	NA
Sevir.1G096200	0	0	0	0	0.550355	0	0	0	0	0	0	0	0	0	0	0	0	0	0.578428	0	0	0	0	0	0	0	0	0	0	0	0	0.228361	0	0	0	0	0	0	0	0	Sevir.1G096200.1	(1 of 31) PF01535//PF12854//PF13041 - PPR repeat (PPR) // PPR repeat (PPR_1) // PPR repeat family (PPR_2)	AT2G17140.1		Pentatricopeptide repeat (PPR) superfamily protein	LOC_Os02g03930.1	expressed protein
Sevir.1G096300	10.9667	9.11176	11.2477	5.99328	13.4837	15.5887	8.35172	12.71	13.1291	10.0717	10.3713	13.2484	5.65184	8.46458	8.36689	8.59109	11.5206	8.03996	7.80878	8.77351	13.4456	6.32665	8.00901	8.91842	6.82922	13.6703	10.9491	9.3327	8.09101	5.3171	5.7474	9.81953	8.68341	12.4507	6.96418	3.30913	8.5407	8.41611	7.5425	6.32904	NA	NA	NA	NA	NA	NA	NA
[truncated: 37,173 more rows]
