# Supplementary material for: High light and temperature reduce photosynthetic efficiency through different mechanisms in the C4 model Setaria viridis
Source: Commun Biol. 2021 Sep 16;4:1092. doi: 10.1038/s42003-021-02576-2 (PMC8446033; doi:10.1038/s42003-021-02576-2)
Supplement: Supplementary file 5 — Supplementary_Data_2. [file 42003_2021_2576_MOESM5_ESM.xlsx]

## Sheet: DeSeq2_output
Supplementary Dataset 2
DeSeq2 identification of differentially expressed genes
HL: high light
HT: high temperature
log2FC columns display DeSeq2 log2FC output
padj columns show FDR corrected p values
NA in log2FC and padj columns indicate that the given gene was not differentially expressed in the given timepoint
Only genes differentially expressed in at least one time point in at least one condition are displayed
Sviridis.pDefline: provisional defline from JGI bulk data
Best.hit.arabi.name, arabi.symbol, arabi.defline: Arabidopsis thaliana best hit information from JGI bulk data
Best.hit.rice.name, rice.defline: Oryza sativa best hit information from JGI bulk data
GeneID	HL_1h_log2FC	HL_1h_padj	HL_2h_log2FC	HL_2h_padj	HL_4h_log2FC	HL_4h_padj	HT_1h_log2FC	HT_1h_padj	HT_2h_log2FC	HT_2h_padj	HT_4h_log2FC	HT_4h_padj	transcriptName	Sviridis.pDefline	Best.hit.arabi.name	arabi.symbol	arabi.defline	Best.hit.rice.name	rice.defline
Sevir.1G000100	NA	NA	NA	NA	-0.299102	0.0364321	NA	NA	NA	NA	NA	NA	Sevir.1G000100.1	(1 of 1) PF11460 - Protein of unknown function (DUF3007) (DUF3007)	AT3G17930.1			LOC_Os01g59080.1	expressed protein
Sevir.1G000400	NA	NA	NA	NA	NA	NA	1.21351	0.0141193	-1.54637	0.00160483	NA	NA	Sevir.1G000400.1	(1 of 1) K09560 - suppressor of tumorigenicity protein 13 (ST13)	AT4G22670.1	AtHip1,HIP1	HSP70-interacting protein 1	LOC_Os02g01030.2	tetratricopeptide repeat domain containing protein, expressed
Sevir.1G001000	NA	NA	NA	NA	-1.44567	0.0454615	NA	NA	NA	NA	NA	NA	Sevir.1G001000.1	(1 of 2) PTHR22950//PTHR22950:SF240 - AMINO ACID TRANSPORTER // TRANSMEMBRANE AMINO ACID TRANSPORTER-RELATED	AT2G39130.1		Transmembrane amino acid transporter family protein	LOC_Os02g01100.2	transmembrane amino acid transporter protein, putative, expressed
Sevir.1G001200	NA	NA	NA	NA	NA	NA	NA	NA	NA	NA	0.710972	0.00786869	Sevir.1G001200.1	(1 of 1) 1.1.1.29 - Glycerate dehydrogenase / Hydroxypyruvate reductase	AT1G68010.1	ATHPR1,HPR	hydroxypyruvate reductase	LOC_Os02g01150.2	erythronate-4-phosphate dehydrogenase domain containing protein, expressed
Sevir.1G001300	-0.869667	1.06e-08	-0.705958	1.96e-06	-0.476619	0.00173244	NA	NA	0.447494	0.00869512	NA	NA	Sevir.1G001300.1	(1 of 13) K03094 - S-phase kinase-associated protein 1 (SKP1, CBF3D)	AT5G42190.1	ASK2,SKP1B	E3 ubiquitin ligase SCF complex subunit SKP1/ASK1 family protein	LOC_Os09g36830.1	Skp1 family, dimerisation domain containing protein, expressed
Sevir.1G001400	NA	NA	NA	NA	NA	NA	NA	NA	NA	NA	0.556521	0.0274237	Sevir.1G001400.1	(1 of 2) PTHR11254//PTHR11254:SF73 - HECT DOMAIN UBIQUITIN-PROTEIN LIGASE // E3 UBIQUITIN-PROTEIN LIGASE TRIP12	AT4G38600.1	KAK,UPL3	HEAT repeat ;HECT-domain (ubiquitin-transferase)	LOC_Os02g01170.1	HECT-domain domain containing protein, expressed
Sevir.1G001500	NA	NA	-1.46285	0.0386278	NA	NA	NA	NA	NA	NA	NA	NA	Sevir.1G001500.1	(1 of 1) PTHR24115//PTHR24115:SF480 - FAMILY NOT NAMED // ATP BINDING MICROTUBULE MOTOR FAMILY PROTEIN	AT1G20060.1		ATP binding microtubule motor family protein	LOC_Os02g01180.1	kinesin motor domain containing protein, putative, expressed
Sevir.1G001800	NA	NA	NA	NA	NA	NA	NA	NA	NA	NA	3.33071	0.0184477	Sevir.1G001800.1	(1 of 4) PTHR12231:SF112 - RHODANESE-LIKE DOMAIN-CONTAINING PROTEIN 14, CHLOROPLASTIC	AT5G66170.3	STR18	sulfurtransferase 18	LOC_Os12g24020.2	rhodanese-like domain containing protein, putative, expressed
Sevir.1G002000	NA	NA	1.08419	0.0197764	NA	NA	NA	NA	NA	NA	NA	NA	Sevir.1G002000.3	(1 of 1) PTHR13718//PTHR13718:SF63 - RIBOSOMAL S SUBUNIT // SUBFAMILY NOT NAMED	AT1G64880.1		Ribosomal protein S5 family protein	LOC_Os02g01230.1	ribosomal protein, putative, expressed
Sevir.1G002100	NA	NA	NA	NA	NA	NA	NA	NA	0.8073	0.00110814	NA	NA	Sevir.1G002100.1	(1 of 3) PTHR24188 - ANKYRIN REPEAT PROTEIN	AT5G61230.1		Ankyrin repeat family protein	LOC_Os02g01245.1	expressed protein
Sevir.1G002200	NA	NA	NA	NA	NA	NA	NA	NA	NA	NA	-0.996095	0.00469377	Sevir.1G002200.1	(1 of 2) K11088 - small nuclear ribonucleoprotein D3 (SNRPD3, SMD3)	AT1G20580.1		Small nuclear ribonucleoprotein family protein	LOC_Os03g13760.1	LSM domain containing protein, expressed
Sevir.1G002400	NA	NA	NA	NA	NA	NA	0.750782	0.0124185	0.913183	0.00172803	NA	NA	Sevir.1G002400.2	(1 of 1) PTHR11353//PTHR11353:SF102 - CHAPERONIN // SUBFAMILY NOT NAMED	AT3G13470.1		TCP-1/cpn60 chaperonin family protein	LOC_Os02g01280.1	T-complex protein, putative, expressed
Sevir.1G002600	NA	NA	NA	NA	NA	NA	NA	NA	-1.67539	0.00818687	NA	NA	Sevir.1G002600.1	(1 of 1) K03021 - DNA-directed RNA polymerase III subunit RPC2 (RPC2, POLR3B)	AT5G45140.1	NRPC2	nuclear RNA polymerase C2	LOC_Os03g28960.1	DNA-directed RNA polymerase subunit, putative, expressed
Sevir.1G003000	NA	NA	NA	NA	NA	NA	NA	NA	NA	NA	-1.09833	0.00540102	Sevir.1G003000.1	(1 of 3) K02940 - large subunit ribosomal protein L9e (RP-L9e, RPL9)	AT1G33140.1	PGY2	Ribosomal protein L6 family	LOC_Os09g31180.1	ribosomal protein L6, putative, expressed
Sevir.1G003100	NA	NA	-0.408457	0.00964533	-0.44255	0.00561371	NA	NA	NA	NA	0.403173	0.0283837	Sevir.1G003100.1	(1 of 2) 1.18.1.2//1.6.99.1 - Ferredoxin--NADP(+) reductase // NADPH dehydrogenase / NADPH diaphorase	AT5G66190.1	ATLFNR1,FNR1	ferredoxin-NADP(+)-oxidoreductase 1	LOC_Os06g01850.1	ferredoxin--NADP reductase, chloroplast precursor, putative, expressed
Sevir.1G003401	NA	NA	NA	NA	NA	NA	NA	NA	NA	NA	-1.66421	0.00930578	Sevir.1G003401.1	(1 of 3) PTHR11945:SF208 - MADS-BOX PROTEIN SOC1	AT2G45660.1	AGL20,ATSOC1,SOC1	AGAMOUS-like 20	LOC_Os02g01355.1	MADS-box transcription factor, putative, expressed
Sevir.1G003550	NA	NA	-0.518758	0.0129952	-0.472058	0.035317	NA	NA	NA	NA	NA	NA	NA	NA	NA	NA	NA	NA	NA
Sevir.1G004600	NA	NA	NA	NA	-0.886183	0.00195613	NA	NA	NA	NA	NA	NA	Sevir.1G004600.1	(1 of 1) PTHR33322//PTHR33322:SF3 - FAMILY NOT NAMED // BAG FAMILY MOLECULAR CHAPERONE REGULATOR 7	AT5G62390.1	ATBAG7,BAG7	BCL-2-associated athanogene 7	LOC_Os02g01520.1	IQ calmodulin-binding motif family protein, putative, expressed
Sevir.1G004700	NA	NA	NA	NA	NA	NA	1.32736	0.0236658	NA	NA	NA	NA	Sevir.1G004700.1	(1 of 2) PF00251//PF08244//PF11837 - Glycosyl hydrolases family 32 N-terminal domain (Glyco_hydro_32N) // Glycosyl hydrolases family 32 C terminal (Glyco_hydro_32C) // Domain of unknown function (DUF3357) (DUF3357)	AT1G62660.1		Glycosyl hydrolases family 32 protein	LOC_Os02g01590.1	glycosyl hydrolases, putative, expressed
Sevir.1G005400	NA	NA	-1.97982	2.06e-06	-1.02367	0.0237206	NA	NA	NA	NA	NA	NA	Sevir.1G005400.1	(1 of 7) PTHR14155//PTHR14155:SF74 - RING FINGER DOMAIN-CONTAINING // RING-H2 FINGER PROTEIN ATL45-RELATED	AT5G47610.1		RING/U-box superfamily protein	LOC_Os02g01700.1	RNA recognition motif containing protein, putative, expressed
Sevir.1G005800	2.03101	0.0414004	NA	NA	2.09966	0.00609833	NA	NA	NA	NA	NA	NA	Sevir.1G005800.3	(1 of 1416) 2.7.11.1 - Non-specific serine/threonine protein kinase / Threonine-specific protein kinase	AT1G33260.1		Protein kinase superfamily protein	LOC_Os02g01730.1	serine/threonine-protein kinase At1g18390 precursor, putative, expressed
Sevir.1G006200	NA	NA	-0.641624	0.0133944	-0.544793	0.0435025	NA	NA	NA	NA	NA	NA	Sevir.1G006200.2	(1 of 6) PF05633 - Protein of unknown function (DUF793) (DUF793)	AT1G63930.1	ROH1	from the Czech \'roh\' meaning \'corner\'	LOC_Os02g01930.1	expressed protein
Sevir.1G006400	-0.731363	0.0025131	NA	NA	NA	NA	NA	NA	NA	NA	NA	NA	Sevir.1G006400.1	(1 of 2) PTHR19959//PTHR19959:SF158 - KINESIN LIGHT CHAIN // SUBFAMILY NOT NAMED	AT4G10840.1		Tetratricopeptide repeat (TPR)-like superfamily protein	LOC_Os02g01960.1	tetratricopeptide repeat domain containing protein, expressed
Sevir.1G007100	-0.97048	1.2e-05	-1.81156	2.27e-18	-1.44953	3.87e-12	NA	NA	NA	NA	NA	NA	Sevir.1G007100.1	(1 of 1) K10528 - hydroperoxide lyase (HPL)	AT4G15440.1	CYP74B2,HPL1	hydroperoxide lyase 1	LOC_Os02g02000.1	cytochrome P450, putative, expressed
Sevir.1G007300	NA	NA	-0.989847	0.00308346	NA	NA	NA	NA	NA	NA	NA	NA	Sevir.1G007300.1	(1 of 1) K09420 - myb proto-oncogene protein (MYB)	AT5G11510.1	AtMYB3R4,MYB3R-4	myb domain protein 3r-4	LOC_Os02g17190.1	MYB family transcription factor, putative, expressed
Sevir.1G007700	NA	NA	NA	NA	2.5109	0.00391846	NA	NA	NA	NA	NA	NA	Sevir.1G007700.1	(1 of 7) PTHR10795//PTHR10795:SF377 - PROPROTEIN CONVERTASE SUBTILISIN/KEXIN // SUBFAMILY NOT NAMED	AT4G10520.1		Subtilase family protein	LOC_Os02g17090.1	OsSub17 - Putative Subtilisin homologue, expressed
Sevir.1G007800	-3.17878	0.0368345	NA	NA	NA	NA	NA	NA	NA	NA	NA	NA	Sevir.1G007800.1	(1 of 1) PTHR11886//PTHR11886:SF48 - DYNEIN LIGHT CHAIN // SUBFAMILY NOT NAMED	AT1G52240.2	ATROPGEF11,PIRF1,ROPGEF11	RHO guanyl-nucleotide exchange factor 11	LOC_Os02g16909.2	dynein light chain type 1 domain containing protein, expressed
Sevir.1G007900	-1.57656	1.12e-15	-0.631529	0.0012508	NA	NA	-0.684562	0.00191134	-0.488183	0.037587	NA	NA	Sevir.1G007900.1	(1 of 97) PF03478 - Protein of unknown function (DUF295) (DUF295)	AT2G26160.1		F-box family protein with a domain of unknown function (DUF295)	LOC_Os10g07430.1	expressed protein
Sevir.1G008500	NA	NA	NA	NA	NA	NA	-0.98148	0.00998908	NA	NA	NA	NA	Sevir.1G008500.1	(1 of 1) PTHR12383:SF25 - CHLOROPLAST PROCESSING PEPTIDASE	AT3G24590.1	PLSP1	plastidic type i signal peptidase 1	LOC_Os02g16709.1	peptidase, putative, expressed
Sevir.1G009200	NA	NA	NA	NA	NA	NA	NA	NA	0.727066	0.0102532	NA	NA	Sevir.1G009200.1	(1 of 1) K11095 - U1 small nuclear ribonucleoprotein C (SNRPC)	AT4G03120.1		C2H2 and C2HC zinc fingers superfamily protein	LOC_Os02g16640.1	proline-rich protein HaeIII subfamily 1 precursor, putative, expressed
Sevir.1G009700	NA	NA	NA	NA	NA	NA	-1.10416	1.16e-05	-0.875024	0.000421134	-0.871269	0.000437529	Sevir.1G009700.1	(1 of 1) PTHR36723:SF1 - F22C12.19	AT1G64050.1			LOC_Os02g16600.1	expressed protein
Sevir.1G009900	NA	NA	-0.494934	0.0157889	-0.470167	0.0270911	NA	NA	NA	NA	NA	NA	Sevir.1G009900.1	(1 of 1) K18467 - vacuolar protein sorting-associated protein 29 (VPS29)	AT3G47810.1	ATVPS29,MAG1,VPS29	Calcineurin-like metallo-phosphoesterase superfamily protein	LOC_Os02g16550.1	Ser/Thr protein phosphatase family protein, putative, expressed
Sevir.1G010100	NA	NA	NA	NA	-1.10094	0.0173421	NA	NA	NA	NA	NA	NA	Sevir.1G010100.1	(1 of 2) PTHR32096:SF31 - WRKY TRANSCRIPTION FACTOR 22	AT4G01250.1	AtWRKY22,WRKY22	WRKY family transcription factor	LOC_Os02g16540.1	WRKY39, expressed
Sevir.1G010200	NA	NA	NA	NA	NA	NA	-1.95104	2.71e-05	NA	NA	NA	NA	Sevir.1G010200.1	(1 of 11) PF06376 - Protein of unknown function (DUF1070) (DUF1070)	AT2G46330.1	AGP16,ATAGP16	arabinogalactan protein 16	LOC_Os01g46850.1	expressed protein
Sevir.1G010600	NA	NA	NA	NA	NA	NA	-2.57731	0.0408615	NA	NA	NA	NA	Sevir.1G010600.1	(1 of 1) PTHR16057//PTHR16057:SF1 - WINS1, 2 PROTEIN // PROTEIN LINES HOMOLOG	AT3G50430.1			LOC_Os07g02950.1	expressed protein
Sevir.1G011432	NA	NA	NA	NA	NA	NA	NA	NA	-1.14796	0.0468202	1.57829	0.0135886	Sevir.1G011432.1	(1 of 7) PTHR23155//PTHR23155:SF538 - LEUCINE-RICH REPEAT-CONTAINING PROTEIN // SUBFAMILY NOT NAMED	AT3G14470.1		NB-ARC domain-containing disease resistance protein	LOC_Os02g16270.1	xa1, putative, expressed
Sevir.1G011550	NA	NA	-0.918414	0.0377661	NA	NA	NA	NA	NA	NA	NA	NA	Sevir.1G011550.1	(1 of 7) PTHR23155//PTHR23155:SF538 - LEUCINE-RICH REPEAT-CONTAINING PROTEIN // SUBFAMILY NOT NAMED	AT3G14460.1		LRR and NB-ARC domains-containing disease resistance protein	LOC_Os02g16270.2	xa1, putative, expressed
Sevir.1G011700	1.30001	0.000454966	2.10888	3.24e-10	1.58085	4.09e-06	-1.21574	0.013254	-2.22336	1.77e-05	-1.88371	0.000205433	Sevir.1G011700.2	(1 of 1) PTHR31234//PTHR31234:SF12 - FAMILY NOT NAMED // LATE EMBRYOGENESIS ABUNDANT HYDROXYPROLINE-RICH GLYCOPROTEIN	AT2G46300.1		Late embryogenesis abundant (LEA) hydroxyproline-rich glycoprotein family	LOC_Os02g16030.1	harpin-induced protein 1 domain containing protein, expressed
Sevir.1G012100	NA	NA	NA	NA	NA	NA	3.54935	1.14e-13	2.31096	1.08e-05	1.76807	0.00189573	Sevir.1G012100.1	(1 of 1) PTHR33322:SF4 - BAG FAMILY MOLECULAR CHAPERONE REGULATOR 6	AT2G46240.1	ATBAG6,BAG6	BCL-2-associated athanogene 6	LOC_Os02g15930.1	expressed protein
Sevir.1G012300	NA	NA	NA	NA	NA	NA	-0.685702	0.00832413	NA	NA	NA	NA	Sevir.1G012300.1	(1 of 1) PTHR21349:SF2 - 50S RIBOSOMAL PROTEIN L21, CHLOROPLASTIC	AT1G35680.1		Ribosomal protein L21	LOC_Os02g15900.1	50S ribosomal protein L21, chloroplast precursor, putative, expressed
Sevir.1G012600	0.791732	5.77e-06	0.873821	3.9e-07	0.484947	0.0109629	NA	NA	NA	NA	NA	NA	Sevir.1G012600.1	(1 of 2) PTHR24198//PTHR24198:SF51 - ANKYRIN REPEAT AND PROTEIN KINASE DOMAIN-CONTAINING PROTEIN // SUBFAMILY NOT NAMED	AT3G01750.1		Ankyrin repeat family protein	LOC_Os05g23320.2	expressed protein
Sevir.1G012700	1.58667	8.23e-06	1.48626	0.000126026	1.38269	0.000847934	NA	NA	1.22375	0.0078863	NA	NA	Sevir.1G012700.1	(1 of 9) PF11331 - Probable zinc-ribbon domain (zinc_ribbon_12)	AT2G46380.1		Protein of unknown function (DUF3133)	LOC_Os02g15820.1	extra-large G-protein-related, putative, expressed
Sevir.1G013200	NA	NA	NA	NA	NA	NA	NA	NA	NA	NA	0.783454	0.0212973	Sevir.1G013200.1	(1 of 1) PTHR11177:SF92 - CHITINASE DOMAIN-CONTAINING PROTEIN 1	AT4G01050.1	TROL	thylakoid rhodanese-like	LOC_Os02g15750.1	expressed protein
Sevir.1G013400	NA	NA	NA	NA	NA	NA	NA	NA	-0.844243	0.0123827	-1.09458	0.00137642	NA	NA	NA	NA	NA	NA	NA
Sevir.1G013800	-0.348588	0.0204002	-1.01151	4.65e-16	-1.01117	5.05e-15	0.360471	0.0230764	NA	NA	NA	NA	Sevir.1G013800.1	(1 of 8) K14496 - abscisic acid receptor PYR/PYL family (PYL)	AT5G53160.2	PYL8,RCAR3	regulatory components of ABA receptor 3	LOC_Os02g15640.1	CAPIP1, putative, expressed
Sevir.1G015300	-0.829078	1.67e-05	-0.778486	3.18e-05	-0.887897	2.58e-06	NA	NA	NA	NA	NA	NA	Sevir.1G015300.6	(1 of 1) PTHR22936//PTHR22936:SF4 - RHOMBOID-RELATED // RHOMBOID FAMILY PROTEIN	AT5G38510.1		Rhomboid-related intramembrane serine protease family protein	LOC_Os02g22100.7	OsRhmbd6 - Putative Rhomboid homologue, expressed
Sevir.1G015400	-1.57278	0.0462747	-1.6086	0.0243043	NA	NA	NA	NA	NA	NA	NA	NA	Sevir.1G015400.2	(1 of 40) PF05678 - VQ motif (VQ)				LOC_Os02g15280.1	VQ domain containing protein, putative, expressed
Sevir.1G015900	NA	NA	0.698154	0.0151986	1.05841	8.14e-05	NA	NA	NA	NA	NA	NA	Sevir.1G015900.1	(1 of 1) PTHR22835//PTHR22835:SF213 - ZINC FINGER FYVE DOMAIN CONTAINING PROTEIN // SUBFAMILY NOT NAMED	AT5G45910.1		GDSL-like Lipase/Acylhydrolase superfamily protein	LOC_Os02g15230.1	GDSL-like lipase/acylhydrolase, putative, expressed
Sevir.1G016000	0.98106	0.00655692	NA	NA	NA	NA	NA	NA	NA	NA	NA	NA	Sevir.1G016000.1	(1 of 3) PTHR22880:SF148 - TRANSCRIPTION FACTOR GTE2-RELATED	AT1G06230.2	GTE4	global transcription factor group E4	LOC_Os02g15220.2	bromodomain containing protein, expressed
Sevir.1G019400	2.35966	3.24e-12	1.70302	4.37e-07	1.29668	6.43e-05	NA	NA	NA	NA	NA	NA	Sevir.1G019400.1	(1 of 2) PTHR10891//PTHR10891:SF633 - EF-HAND CALCIUM-BINDING DOMAIN CONTAINING PROTEIN // SUBFAMILY NOT NAMED	AT1G53210.1		sodium/calcium exchanger family protein / calcium-binding EF hand family protein	LOC_Os02g14980.1	calcium-binding EF hand family protein, putative, expressed
Sevir.1G019800	NA	NA	NA	NA	NA	NA	NA	NA	NA	NA	-0.585739	0.0072866	Sevir.1G019800.1	(1 of 1) K04798 - prefoldin beta subunit (pfdB, PFDN6)	AT1G29990.1	PFD6	prefoldin 6	LOC_Os02g14860.1	prefoldin subunit, putative, expressed
Sevir.1G020100	-0.943971	0.0397865	-0.912693	0.0153104	NA	NA	NA	NA	NA	NA	NA	NA	Sevir.1G020100.1	(1 of 2) PTHR10217//PTHR10217:SF520 - VOLTAGE AND LIGAND GATED POTASSIUM CHANNEL // SUBFAMILY NOT NAMED	AT5G46240.1	KAT1	potassium channel in Arabidopsis thaliana 1	LOC_Os02g14840.1	potassium channel KAT1, putative, expressed
Sevir.1G020300	NA	NA	NA	NA	NA	NA	NA	NA	NA	NA	1.13542	0.00805011	Sevir.1G020300.1	(1 of 2) KOG2789 - Putative Zn-finger protein	AT1G78420.1		RING/U-box superfamily protein	LOC_Os02g14720.1	expressed protein
Sevir.1G020600	NA	NA	NA	NA	1.37812	0.0216353	NA	NA	NA	NA	NA	NA	Sevir.1G020600.1	(1 of 1) PTHR30523//PTHR30523:SF10 - PHOSPHOENOLPYRUVATE CARBOXYLASE // SUBFAMILY NOT NAMED	AT3G14940.1	ATPPC3,PPC3	phosphoenolpyruvate carboxylase 3	LOC_Os02g14770.3	phosphoenolpyruvate carboxylase, putative, expressed
Sevir.1G021400	NA	NA	NA	NA	NA	NA	1.0034	0.0197106	NA	NA	NA	NA	Sevir.1G021400.1	(1 of 1) PTHR23257//PTHR23257:SF435 - SERINE-THREONINE PROTEIN KINASE // MITOGEN ACTIVATED PROTEIN KINASE KINASE KINASE-LIKE PROTEIN	AT3G58640.2		Mitogen activated protein kinase kinase kinase-related	LOC_Os02g14530.1	protein kinase domain containing protein, expressed
Sevir.1G023300	NA	NA	1.09751	1.17e-05	0.596911	0.0285308	-1.28036	1.69e-06	NA	NA	-1.05947	0.000335201	Sevir.1G023300.1	(1 of 159) 1.11.1.7 - Peroxidase / Lactoperoxidase	AT5G05340.1		Peroxidase superfamily protein	LOC_Os02g14160.1	peroxidase precursor, putative, expressed
Sevir.1G023500	NA	NA	-0.528598	0.0084589	NA	NA	NA	NA	0.571218	0.0099867	NA	NA	Sevir.1G023500.1	(1 of 3) K14502 - protein brassinosteroid insensitive 2 (BIN2)	AT4G18710.1	ATSK21,BIN2,DWF12,SK21,UCU1	Protein kinase superfamily protein	LOC_Os02g14130.1	CGMC_GSK.4 - CGMC includes CDA, MAPK, GSK3, and CLKC kinases, expressed
Sevir.1G023600	1.72735	0.0220487	NA	NA	NA	NA	NA	NA	NA	NA	NA	NA	Sevir.1G023600.1	(1 of 58) PF00069//PF08263//PF13855 - Protein kinase domain (Pkinase) // Leucine rich repeat N-terminal domain (LRRNT_2) // Leucine rich repeat (LRR_8)	AT5G45780.1		Leucine-rich repeat protein kinase family protein	LOC_Os02g14120.1	BRASSINOSTEROID INSENSITIVE 1-associated receptor kinase 1 precursor, putative, expressed
Sevir.1G023800	-1.47855	0.00124109	-1.94234	4.45e-06	-2.83553	5.47e-11	1.94373	2.09e-06	1.47287	0.000824137	NA	NA	Sevir.1G023800.1	(1 of 15) 1.3.3.8 - Tetrahydroberberine oxidase / THB oxidase	AT5G44400.1		FAD-binding Berberine family protein	LOC_Os02g14090.1	berberine and berberine like domain containing protein, expressed
Sevir.1G024100	NA	NA	0.997773	0.00243539	0.880612	0.00968574	NA	NA	NA	NA	-0.85999	0.0359704	Sevir.1G024100.1	(1 of 4) K02866 - large subunit ribosomal protein L10e (RP-L10e, RPL10)	AT1G26910.1	RPL10B	Ribosomal protein L16p/L10e family protein	LOC_Os11g11390.1	ribosomal protein, putative, expressed
Sevir.1G024200	NA	NA	NA	NA	-0.905083	0.0132698	NA	NA	NA	NA	NA	NA	Sevir.1G024200.1	(1 of 1) K05756 - actin related protein 2/3 complex, subunit 3 (ARPC3)	AT1G60430.1	ARPC3	actin-related protein C3	LOC_Os02g14000.2	actin-related protein 2/3 complex subunit 3, putative, expressed
Sevir.1G024300	NA	NA	-2.2522	0.0161484	-2.26674	0.00127746	NA	NA	NA	NA	NA	NA	NA	NA	NA	NA	NA	NA	NA
Sevir.1G024400	0.306577	0.00183641	NA	NA	0.419158	7.98e-06	0.286505	0.00794312	0.257873	0.0195279	0.307141	0.00624475	Sevir.1G024400.1	(1 of 1) PTHR13194:SF19 - NAD(P)-BINDING ROSSMANN-FOLD SUPERFAMILY PROTEIN	AT4G18810.2		NAD(P)-binding Rossmann-fold superfamily protein	LOC_Os02g13970.2	Complex I intermediate-associated protein 30 domain containing protein, putative, expressed
Sevir.1G024900	NA	NA	-0.909584	0.0439019	-1.23378	0.0061288	NA	NA	NA	NA	NA	NA	Sevir.1G024900.1	(1 of 1) PTHR15629//PTHR15629:SF13 - SH3YL1 PROTEIN // SUBFAMILY NOT NAMED	AT1G29800.1		RING/FYVE/PHD-type zinc finger family protein	LOC_Os02g13890.1	FYVE zinc finger domain containing protein, expressed
Sevir.1G026000	NA	NA	-1.08317	0.00775916	-1.70947	2.03e-06	NA	NA	NA	NA	NA	NA	Sevir.1G026000.1	(1 of 1) PF00069//PF00560//PF11721 - Protein kinase domain (Pkinase) // Leucine Rich Repeat (LRR_1) // Di-glucose binding within endoplasmic reticulum (Malectin)	AT1G53440.1		Leucine-rich repeat transmembrane protein kinase	LOC_Os02g13850.1	leucine-rich repeat-containing protein kinase family protein, putative, expressed
Sevir.1G026200	2.95673	8.59e-06	2.64874	0.000399467	NA	NA	NA	NA	NA	NA	-2.42642	0.0124737	Sevir.1G026200.1	(1 of 2) PTHR10015//PTHR10015:SF171 - HEAT SHOCK TRANSCRIPTION FACTOR // SUBFAMILY NOT NAMED	AT3G24520.1	AT-HSFC1,HSFC1	heat shock transcription factor C1	LOC_Os02g13800.1	HSF-type DNA-binding domain containing protein, expressed
Sevir.1G026500	NA	NA	NA	NA	0.703852	0.00190756	NA	NA	NA	NA	NA	NA	Sevir.1G026500.1	(1 of 1) PTHR11739:SF4 - CITRATE SYNTHASE, PEROXISOMAL	AT2G42790.1	CSY3	citrate synthase 3	LOC_Os02g13840.1	citrate synthase, putative, expressed
Sevir.1G026900	2.59174	0.00364868	NA	NA	3.1867	0.00103387	NA	NA	NA	NA	NA	NA	Sevir.1G026900.2	(1 of 5) PTHR10366:SF385 - RHAMNOSE BIOSYNTHETIC ENZYME 1-RELATED	AT1G78570.1	ATRHM1,RHM1,ROL1	rhamnose biosynthesis 1	LOC_Os03g17000.3	NAD dependent epimerase/dehydratase family domain containing protein, expressed
Sevir.1G027700	0.611773	0.0349408	1.05938	2.68e-05	NA	NA	-0.937853	0.00292975	-0.707274	0.0420376	NA	NA	Sevir.1G027700.1	(1 of 33) K09286 - EREBP-like factor (EREBP)	AT5G11590.1	TINY2	Integrase-type DNA-binding superfamily protein	LOC_Os02g13710.1	ethylene-responsive transcription factor TINY, putative, expressed
Sevir.1G028200	NA	NA	2.25757	0.000932062	NA	NA	NA	NA	NA	NA	NA	NA	NA	NA	NA	NA	NA	NA	NA
Sevir.1G028900	NA	NA	0.609684	0.0447577	NA	NA	NA	NA	-0.824897	0.0155112	NA	NA	Sevir.1G028900.1	(1 of 1) PTHR23500:SF96 - MONOSACCHARIDE-SENSING PROTEIN 2	AT4G35300.4	TMT2	tonoplast monosaccharide transporter2	LOC_Os02g13560.1	transporter family protein, putative, expressed
Sevir.1G029200	NA	NA	NA	NA	NA	NA	NA	NA	NA	NA	-1.01407	0.0330012	Sevir.1G029200.1	(1 of 3) K02974 - small subunit ribosomal protein S24e (RP-S24e, RPS24)	AT5G28060.1		Ribosomal protein S24e family protein	LOC_Os02g13530.1	40S ribosomal protein S24, putative, expressed
Sevir.1G029500	NA	NA	-2.10671	6.11e-06	-1.24324	0.00989019	NA	NA	NA	NA	NA	NA	Sevir.1G029500.1	(1 of 1) PF00069//PF00560//PF08263//PF12799//PF13855 - Protein kinase domain (Pkinase) // Leucine Rich Repeat (LRR_1) // Leucine rich repeat N-terminal domain (LRRNT_2) // Leucine Rich repeats (2 copies) (LRR_4) // Leucine rich repeat (LRR_8)	AT5G25930.1		Protein kinase family protein with leucine-rich repeat domain	LOC_Os02g13510.1	receptor-like protein kinase 5 precursor, putative, expressed
Sevir.1G029600	NA	NA	1.37163	0.000278294	1.37756	0.000231904	NA	NA	NA	NA	NA	NA	Sevir.1G029600.1	(1 of 2) PTHR33148//PTHR33148:SF2 - FAMILY NOT NAMED // EMB|CAB85509.1	AT5G03890.1			LOC_Os11g05490.1	expressed protein
Sevir.1G030300	4.00807	1.02e-12	2.71832	3.56e-06	2.06401	0.000951973	NA	NA	NA	NA	1.91587	0.00775682	Sevir.1G030300.1	(1 of 2) 1.21.3.6 - Aureusidin synthase				LOC_Os04g53250.1	polyphenol oxidase protein, putative, expressed
Sevir.1G030400	NA	NA	-6.59463	0.00848001	NA	NA	NA	NA	NA	NA	NA	NA	NA	NA	NA	NA	NA	NA	NA
Sevir.1G030500	NA	NA	-6.81526	0.0139276	NA	NA	NA	NA	NA	NA	NA	NA	NA	NA	NA	NA	NA	NA	NA
Sevir.1G030600	NA	NA	NA	NA	NA	NA	NA	NA	NA	NA	3.37975	0.0362348	Sevir.1G030600.1	(1 of 4) PTHR12411//PTHR12411:SF364 - CYSTEINE PROTEASE FAMILY C1-RELATED // SUBFAMILY NOT NAMED	AT3G49340.1		Cysteine proteinases superfamily protein	LOC_Os09g38920.1	thiol protease SEN102 precursor, putative, expressed
Sevir.1G030800	NA	NA	1.96114	2.82e-07	NA	NA	1.25318	0.00753319	1.26355	0.00826993	NA	NA	Sevir.1G030800.1	(1 of 1) PTHR10000//PTHR10000:SF15 - PHOSPHOSERINE PHOSPHATASE // SUBFAMILY NOT NAMED	AT2G25870.1		haloacid dehalogenase-like hydrolase family protein	LOC_Os02g13360.1	expressed protein
Sevir.1G031500	-0.92348	0.0178168	NA	NA	NA	NA	NA	NA	NA	NA	-1.0292	0.010722	Sevir.1G031500.1	(1 of 1) PTHR20889//PTHR20889:SF5 - PHOSPHATASE, ORPHAN 1, 2 // SUBFAMILY NOT NAMED	AT1G73010.1	ATPS2,PS2	phosphate starvation-induced gene 2	LOC_Os02g13290.1	phosphoethanolamine/phosphocholine phosphatase, putative, expressed
Sevir.1G031900	1.04428	1.17e-05	0.995859	6.51e-05	1.3211	4.71e-08	0.709932	0.01189	NA	NA	NA	NA	Sevir.1G031900.1	(1 of 2) PTHR11034//PTHR11034:SF25 - N-MYC DOWNSTREAM REGULATED // SUBFAMILY NOT NAMED	AT5G56750.1	NDL1	N-MYC downregulated-like 1	LOC_Os02g13150.1	pollen-specific protein SF21, putative, expressed
Sevir.1G032000	NA	NA	NA	NA	NA	NA	NA	NA	0.698214	0.00869094	NA	NA	Sevir.1G032000.1	(1 of 1) 3.4.13.9 - Xaa-Pro dipeptidase / X-Pro dipeptidase	AT4G29490.1		Metallopeptidase M24 family protein	LOC_Os02g13140.1	xaa-Pro dipeptidase, putative, expressed
Sevir.1G032350	NA	NA	NA	NA	NA	NA	NA	NA	-2.14978	0.0118669	NA	NA	NA	NA	NA	NA	NA	NA	NA
Sevir.1G032900	NA	NA	NA	NA	0.782993	0.0328682	NA	NA	NA	NA	0.889757	0.0298833	Sevir.1G032900.1	(1 of 1) PTHR11668:SF248 - SERINE/THREONINE-PROTEIN PHOSPHATASE PP2A-1 CATALYTIC SUBUNIT-RELATED	AT1G10430.1	PP2A-2	protein phosphatase 2A-2	LOC_Os06g37660.1	OsPP2Ac-1 - Phosphatase 2A isoform 1 belonging to family 1, expressed
Sevir.1G033000	NA	NA	4.50134	0.00134641	NA	NA	NA	NA	4.09668	0.0132761	NA	NA	Sevir.1G033000.1	(1 of 1) K15264 - putative methyltransferase [EC:2.1.1.-] (NSUN5, WBSCR20)	AT5G26180.2		S-adenosyl-L-methionine-dependent methyltransferases superfamily protein	LOC_Os02g12600.1	NOL1/NOP2/sun family protein, putative, expressed
Sevir.1G033200	NA	NA	NA	NA	NA	NA	NA	NA	0.567776	0.0318048	NA	NA	Sevir.1G033200.1	(1 of 1) PTHR11533//PTHR11533:SF189 - PROTEASE M1 ZINC METALLOPROTEASE // SUBFAMILY NOT NAMED	AT4G33090.1	APM1,ATAPM1	aminopeptidase M1	LOC_Os02g12650.1	puromycin-sensitive aminopeptidase, putative, expressed
Sevir.1G033250	NA	NA	-0.678181	0.0279006	NA	NA	NA	NA	NA	NA	NA	NA	NA	NA	NA	NA	NA	NA	NA
Sevir.1G033400	2.28015	0.0160038	3.13507	0.0003688	2.72311	0.0293181	NA	NA	NA	NA	NA	NA	Sevir.1G033400.4	(1 of 7) PF00069//PF04564 - Protein kinase domain (Pkinase) // U-box domain (U-box)	AT5G57035.1		U-box domain-containing protein kinase family protein	LOC_Os02g12670.1	protein kinase family protein, putative, expressed
Sevir.1G033700	NA	NA	NA	NA	NA	NA	-0.825336	0.0425665	NA	NA	NA	NA	Sevir.1G033700.1	(1 of 2) PTHR12899:SF5 - RIBOSOMAL L18P/L5E FAMILY PROTEIN	AT1G08845.2		Ribosomal L18p/L5e family protein	LOC_Os10g41050.1	ribosomal L18p/L5e family protein, expressed
Sevir.1G034500	NA	NA	NA	NA	2.91429	0.00411477	NA	NA	NA	NA	2.74108	0.0197163	Sevir.1G034500.1	(1 of 2) PTHR10071//PTHR10071:SF204 - TRANSCRIPTION FACTOR GATA GATA BINDING FACTOR // SUBFAMILY NOT NAMED	AT4G26150.1	CGA1,GATA22	cytokinin-responsive gata factor 1	LOC_Os02g12790.1	GATA zinc finger domain containing protein, expressed
Sevir.1G034600	NA	NA	NA	NA	NA	NA	NA	NA	NA	NA	-0.802151	0.00289722	Sevir.1G034600.1	(1 of 3) K03233 - elongation factor 1-gamma (EEF1G)	AT1G09640.1		Translation elongation factor EF1B, gamma chain	LOC_Os06g37440.1	elongation factor 1-gamma, putative, expressed
Sevir.1G034700	NA	NA	-0.886294	0.00259875	NA	NA	NA	NA	NA	NA	0.94838	0.00573786	Sevir.1G034700.1	(1 of 1) K04424 - sterile alpha motif and leucine zipper containing kinase AZK (ZAK, MLTK)	AT5G11850.1		Protein kinase superfamily protein	LOC_Os02g12810.1	protein kinase domain containing protein, expressed
Sevir.1G035300	3.02292	8.89e-05	3.25709	0.00115107	2.76211	0.00981985	NA	NA	NA	NA	NA	NA	Sevir.1G035300.1	(1 of 5) PF05553//PF14364 - Cotton fibre expressed protein (DUF761) // Domain of unknown function (DUF4408) (DUF4408)	AT2G26110.1		Protein of unknown function (DUF761)	LOC_Os06g37020.1	expressed protein
Sevir.1G035400	0.653241	0.00142457	0.75572	3.16e-05	0.454247	0.0154092	NA	NA	NA	NA	NA	NA	Sevir.1G035400.1	(1 of 2) PTHR24012:SF318 - RNA-BINDING (RRM/RBD/RNP MOTIFS) FAMILY PROTEIN	AT1G17640.1		RNA-binding (RRM/RBD/RNP motifs) family protein	LOC_Os02g12850.1	RNA recognition motif containing protein, expressed
Sevir.1G035600	NA	NA	-1.38823	0.0176911	NA	NA	NA	NA	NA	NA	NA	NA	Sevir.1G035600.1	(1 of 1) 1.14.14.1//5.3.99.5 - Unspecific monooxygenase / Xenobiotic monooxygenase // Thromboxane-A synthase / Thromboxane synthetase	AT2G26170.1	CYP711A1,MAX1	cytochrome P450, family 711, subfamily A, polypeptide 1	LOC_Os02g12890.1	cytochrome P450, putative, expressed
Sevir.1G036000	NA	NA	-1.21936	0.0459894	NA	NA	NA	NA	NA	NA	NA	NA	NA	NA	NA	NA	NA	NA	NA
Sevir.1G036284	NA	NA	NA	NA	NA	NA	NA	NA	-1.47622	0.00150378	NA	NA	NA	NA	NA	NA	NA	NA	NA
Sevir.1G036301	0.515281	0.0110929	NA	NA	NA	NA	NA	NA	NA	NA	NA	NA	Sevir.1G036301.1	(1 of 2) PTHR10634//PTHR10634:SF30 - AN1-TYPE ZINC FINGER PROTEIN // SUBFAMILY NOT NAMED	AT1G51200.1		A20/AN1-like zinc finger family protein	LOC_Os02g10200.2	zinc finger A20 and AN1 domain-containing stress-associated protein, putative, expressed
Sevir.1G037000	NA	NA	NA	NA	NA	NA	1.19742	0.000650296	NA	NA	NA	NA	Sevir.1G037000.1	(1 of 1) K17602 - YLP motif-containing protein 1 (YLPM1)	AT5G62760.3		P-loop containing nucleoside triphosphate hydrolases superfamily protein	LOC_Os02g12360.1	nuclear protein ZAP-related, putative, expressed
Sevir.1G037050	-2.1761	0.0165194	NA	NA	NA	NA	NA	NA	NA	NA	NA	NA	NA	NA	NA	NA	NA	NA	NA
Sevir.1G037300	0.690503	0.000544754	NA	NA	0.654114	0.000900431	NA	NA	NA	NA	NA	NA	Sevir.1G037300.1	(1 of 2) PTHR11649:SF62 - PROTEIN SEY1 HOMOLOG	AT3G13870.1	RHD3	Root hair defective 3 GTP-binding protein (RHD3)	LOC_Os01g39310.1	SEY1, putative, expressed
Sevir.1G039200	NA	NA	NA	NA	NA	NA	NA	NA	NA	NA	-0.841754	0.00151095	Sevir.1G039200.1	(1 of 3) PTHR19876//PTHR19876:SF6 - COATOMER // COATOMER SUBUNIT BETA'-1	AT1G52360.1		Coatomer, beta\' subunit	LOC_Os02g11830.2	coatomer subunit beta, putative, expressed
Sevir.1G039300	NA	NA	NA	NA	-0.536232	0.0261076	NA	NA	NA	NA	NA	NA	Sevir.1G039300.1	(1 of 1) PTHR23180:SF200 - ARF-GAP DOMAIN AND FG REPEAT-CONTAINING PROTEIN 1	AT4G13350.2	NIG	NSP (nuclear shuttle protein)-interacting GTPase	LOC_Os02g11820.2	GTPase-activating protein, putative, expressed
Sevir.1G039700	NA	NA	NA	NA	NA	NA	0.75639	0.0115061	NA	NA	NA	NA	Sevir.1G039700.1	(1 of 2) PTHR11477//PTHR11477:SF8 - TRANSCRIPTION ELONGATION FACTOR S-II // SUBFAMILY NOT NAMED	AT5G11430.1		SPOC domain / Transcription elongation factor S-II protein	LOC_Os02g11780.1	transcription factor S-II, central domain containing protein, expressed
Sevir.1G040000	-1.35451	0.000384074	-1.81551	2.05e-07	NA	NA	NA	NA	NA	NA	NA	NA	Sevir.1G040000.1	(1 of 4) PTHR21717:SF9 - PROTEIN TBF1	AT1G07540.1	TRFL2	TRF-like 2	LOC_Os03g16700.2	initiator-binding protein, putative, expressed
Sevir.1G040300	NA	NA	0.548181	0.0314933	NA	NA	NA	NA	NA	NA	NA	NA	Sevir.1G040300.1	(1 of 1) KOG0107//KOG0113//KOG4207 - Alternative splicing factor SRp20/9G8 (RRM superfamily) // U1 small nuclear ribonucleoprotein (RRM superfamily) // Predicted splicing factor, SR protein superfamily	AT5G19960.1		RNA-binding (RRM/RBD/RNP motifs) family protein	LOC_Os02g11750.1	RNA recognition motif containing protein, putative, expressed
Sevir.1G040400	2.96019	1.96e-22	2.45466	1.85e-16	1.79987	3.73e-09	NA	NA	NA	NA	NA	NA	Sevir.1G040400.1	(1 of 3) K03301 - ATP:ADP antiporter, AAA family (TC.AAA)	AT1G80300.1	ATNTT1,NTT1	nucleotide transporter 1	LOC_Os02g11740.1	plastidic ATP/ADP-transporter, putative, expressed
Sevir.1G040700	1.60586	0.0284739	1.42104	0.0168802	2.53803	9.43e-05	NA	NA	NA	NA	NA	NA	Sevir.1G040700.1	(1 of 2) PTHR11926//PTHR11926:SF190 - GLUCOSYL/GLUCURONOSYL TRANSFERASES // SUBFAMILY NOT NAMED	AT2G36750.1	UGT73C1	UDP-glucosyl transferase 73C1	LOC_Os01g08090.1	flavonol-3-O-glycoside-7-O-glucosyltransferase 1, putative, expressed
Sevir.1G040801	NA	NA	NA	NA	NA	NA	-0.684033	0.00419912	NA	NA	NA	NA	Sevir.1G040801.1	(1 of 3) 2.1.1.11 - Magnesium protoporphyrin IX methyltransferase / S-adenosylmethioninemagnesium protoporphyrin methyltransferase	AT4G25080.2	CHLM	magnesium-protoporphyrin IX methyltransferase	LOC_Os06g04150.1	magnesium-protoporphyrin O-methyltransferase, putative, expressed
Sevir.1G040900	0.876997	6.61e-05	0.665931	0.00288963	1.14279	1.42e-07	NA	NA	NA	NA	NA	NA	Sevir.1G040900.1	(1 of 3) PTHR11926//PTHR11926:SF355 - GLUCOSYL/GLUCURONOSYL TRANSFERASES // SUBFAMILY NOT NAMED	AT2G36780.1		UDP-Glycosyltransferase superfamily protein	LOC_Os02g11700.1	cytokinin-O-glucosyltransferase 3, putative, expressed
Sevir.1G041000	NA	NA	-1.51713	0.0359074	NA	NA	NA	NA	NA	NA	NA	NA	NA	NA	NA	NA	NA	NA	NA
Sevir.1G041200	0.831897	1.99e-05	0.908801	3.91e-06	1.03272	4.7e-06	NA	NA	NA	NA	NA	NA	Sevir.1G041200.1	(1 of 3) PTHR11926//PTHR11926:SF355 - GLUCOSYL/GLUCURONOSYL TRANSFERASES // SUBFAMILY NOT NAMED	AT2G36750.1	UGT73C1	UDP-glucosyl transferase 73C1	LOC_Os02g11130.1	cytokinin-O-glucosyltransferase 3, putative, expressed
Sevir.1G041900	1.27874	0.027112	NA	NA	1.46317	0.00392508	1.32108	0.0351705	NA	NA	NA	NA	Sevir.1G041900.1	(1 of 7) 2.3.1.119//2.3.1.199 - Transferred entry: 1.1.1.330, 1.3.1.93, 2.3.1.199 and 4.2.1.134 // Very-long-chain 3-oxoacyl-CoA synthase / Very-long-chain beta-ketoacyl-CoA synthase	AT2G26640.1	KCS11	3-ketoacyl-CoA synthase 11	LOC_Os02g11070.1	3-ketoacyl-CoA synthase, putative, expressed
Sevir.1G042700	3.76574	1.83e-05	4.15619	0.0011317	2.94528	0.0006548	NA	NA	NA	NA	NA	NA	Sevir.1G042700.1	(1 of 1) K02295 - cryptochrome (CRY)	AT3G15620.1	UVR3	DNA photolyase family protein	LOC_Os02g10990.1	FAD binding domain of DNA photolyase domain containing protein, expressed
Sevir.1G042800	NA	NA	0.670566	7.38e-05	NA	NA	NA	NA	NA	NA	NA	NA	Sevir.1G042800.1	(1 of 1) PTHR11071//PTHR11071:SF297 - PEPTIDYL-PROLYL CIS-TRANS ISOMERASE // CYCLOPHILIN-LIKE PEPTIDYL-PROLYL CIS-TRANS ISOMERASE FAMILY PROTEIN	AT3G63400.1		Cyclophilin-like peptidyl-prolyl cis-trans isomerase family protein	LOC_Os02g10970.1	peptidyl-prolyl cis-trans isomerase, putative, expressed
Sevir.1G043000	NA	NA	-1.15215	0.00096623	-0.947213	0.0092581	NA	NA	NA	NA	NA	NA	Sevir.1G043000.4	(1 of 1) PTHR23111//PTHR23111:SF21 - ZINC FINGER PROTEIN // SUBFAMILY NOT NAMED	AT3G15680.1		Ran BP2/NZF zinc finger-like superfamily protein	LOC_Os02g10920.5	zinc finger family protein, putative, expressed
Sevir.1G043300	2.14888	1.08e-21	2.02942	8.15e-19	2.24234	4.08e-21	NA	NA	0.698204	0.0191307	NA	NA	Sevir.1G043300.1	(1 of 3) K16241 - transcription factor HY5 (HY5)	AT5G11260.1	HY5,TED 5	Basic-leucine zipper (bZIP) transcription factor family protein	LOC_Os02g10860.1	bZIP transcription factor domain containing protein, expressed
Sevir.1G043500	NA	NA	0.8194	0.0104924	NA	NA	NA	NA	NA	NA	NA	NA	Sevir.1G043500.2	(1 of 3) PF08238 - Sel1 repeat (Sel1)	AT2G25570.1		binding	LOC_Os02g10820.1	Sel1 repeat domain containing protein, putative, expressed
Sevir.1G043600	NA	NA	0.912844	0.0034178	NA	NA	-1.04916	0.00817706	NA	NA	NA	NA	Sevir.1G043600.1	(1 of 10) PF01918 - Alba (Alba)	AT2G34160.1		Alba DNA/RNA-binding protein	LOC_Os06g40040.1	protein of unknown function domain containing protein, expressed
Sevir.1G043800	NA	NA	1.11621	0.0228818	NA	NA	NA	NA	NA	NA	NA	NA	Sevir.1G043800.2	(1 of 1) K14310 - nuclear pore complex protein Nup205 (NUP205, NUP192)	AT5G51200.1		Protein of unknown function (DUF3414)	LOC_Os02g10790.1	expressed protein
Sevir.1G044000	1.48457	0.016721	NA	NA	NA	NA	NA	NA	NA	NA	NA	NA	Sevir.1G044000.1	(1 of 2) PTHR10783//PTHR10783:SF44 - XENOTROPIC AND POLYTROPIC RETROVIRUS RECEPTOR 1-RELATED // SPX DOMAIN-CONTAINING PROTEIN 1-RELATED	AT5G20150.1	ATSPX1,SPX1	SPX domain gene 1	LOC_Os06g40120.1	SPX domain containing protein, putative, expressed
Sevir.1G044100	NA	NA	NA	NA	NA	NA	NA	NA	-1.64159	0.0231344	NA	NA	Sevir.1G044100.1	(1 of 1) PTHR24031//PTHR24031:SF42 - RNA HELICASE // ATP-DEPENDENT RNA HELICASE DDX59-RELATED	AT3G02065.3		P-loop containing nucleoside triphosphate hydrolases superfamily protein	LOC_Os02g10770.2	DEAD-box ATP-dependent RNA helicase 41, putative, expressed
Sevir.1G044600	-0.990871	2.58e-05	-0.583719	0.0120668	NA	NA	NA	NA	NA	NA	NA	NA	Sevir.1G044600.1	(1 of 4) PF13259 - Protein of unknown function (DUF4050) (DUF4050)	AT5G25360.1			LOC_Os02g10720.1	expressed protein
Sevir.1G045400	-2.2494	0.00837081	NA	NA	-2.49032	1.62e-05	NA	NA	NA	NA	NA	NA	Sevir.1G045400.1	(1 of 2) PTHR32227//PTHR32227:SF129 - FAMILY NOT NAMED // GLYCOSYL HYDROLASE SUPERFAMILY PROTEIN	AT3G15800.1		Glycosyl hydrolase superfamily protein	LOC_Os02g10660.1	glycosyl hydrolases family 17, putative, expressed
Sevir.1G045900	1.62751	0.00220276	NA	NA	NA	NA	NA	NA	NA	NA	NA	NA	NA	NA	NA	NA	NA	NA	NA
Sevir.1G046500	NA	NA	NA	NA	NA	NA	-3.0863	0.000419555	-1.42293	0.034933	NA	NA	Sevir.1G046500.1	(1 of 2) PTHR10795//PTHR10795:SF3 - PROPROTEIN CONVERTASE SUBTILISIN/KEXIN // SUBFAMILY NOT NAMED	AT2G04160.1	AIR3	Subtilisin-like serine endopeptidase family protein	LOC_Os02g10520.1	OsSub12 - Putative Subtilisin homologue, expressed
Sevir.1G046600	NA	NA	NA	NA	1.14978	0.0213991	NA	NA	NA	NA	NA	NA	Sevir.1G046600.1	(1 of 1) K11885 - DNA damage-inducible protein 1 (DDI1)	AT3G13235.3		ubiquitin family protein	LOC_Os02g10510.1	Ubiquitin family domain containing protein, expressed
Sevir.1G048700	NA	NA	NA	NA	0.706562	0.00980313	NA	NA	NA	NA	0.634256	0.0475907	Sevir.1G048700.1	(1 of 1) 3.7.1.2 - Fumarylacetoacetase / Fumarylacetoacetate hydrolase	AT1G12050.1		fumarylacetoacetase, putative	LOC_Os02g10310.1	fumarylacetoacetase, putative, expressed
Sevir.1G048900	NA	NA	1.60762	0.000401558	NA	NA	NA	NA	NA	NA	NA	NA	Sevir.1G048900.1	(1 of 4) 3.6.3.4//3.6.3.54 - Cu(2+)-exporting ATPase // Cu(+) exporting ATPase	AT1G63440.1	HMA5	heavy metal atpase 5	LOC_Os02g10290.1	copper-transporting ATPase, putative, expressed
Sevir.1G049000	NA	NA	NA	NA	NA	NA	-0.689774	0.00364401	NA	NA	NA	NA	Sevir.1G049000.1	(1 of 1) PTHR12815//PTHR12815:SF7 - SORTING AND ASSEMBLY MACHINERY SAM50 PROTEIN // OUTER ENVELOPE PROTEIN 80, CHLOROPLASTIC	AT5G19620.1	ATOEP80,EMB213,OEP80,TOC75	outer envelope protein of 80 kDa	LOC_Os02g10260.1	outer membrane protein, OMP85 family protein, expressed
Sevir.1G049100	NA	NA	NA	NA	NA	NA	NA	NA	0.961635	0.0132761	1.02086	0.0083784	Sevir.1G049100.1	(1 of 1) PTHR11040//PTHR11040:SF46 - ZINC/IRON TRANSPORTER // PROTEIN ZNTB	AT3G20870.1	ZTP29	ZIP metal ion transporter family	LOC_Os02g10230.1	metal cation transporter, putative, expressed
Sevir.1G049300	NA	NA	-1.7249	0.0382188	NA	NA	NA	NA	NA	NA	NA	NA	Sevir.1G049300.1	(1 of 1) K09529 - DnaJ homolog subfamily C member 9 (DNAJC9)	AT3G12170.1		Chaperone DnaJ-domain superfamily protein	LOC_Os02g10220.1	heat shock protein DnaJ, putative, expressed
Sevir.1G049500	-2.2437	1e-05	-2.33928	3.5e-08	-1.05211	0.0128027	NA	NA	NA	NA	NA	NA	Sevir.1G049500.1	(1 of 1) KOG1551 - Uncharacterized conserved protein	AT3G12150.1			LOC_Os02g10160.1	AGAP003371-PA, putative, expressed
Sevir.1G049900	NA	NA	-0.606048	0.00088057	-0.474726	0.013242	NA	NA	NA	NA	NA	NA	Sevir.1G049900.1	(1 of 1) PTHR11771//PTHR11771:SF51 - LIPOXYGENASE // SUBFAMILY NOT NAMED	AT3G45140.1	ATLOX2,LOX2	lipoxygenase 2	LOC_Os02g10120.1	lipoxygenase, putative, expressed
Sevir.1G051000	NA	NA	NA	NA	NA	NA	NA	NA	NA	NA	-0.875248	0.00340764	Sevir.1G051000.1	(1 of 2) PTHR14083 - YIP1 INTERACTING FACTOR HOMOLOG YIF1 PROTEIN	AT1G30890.2		Integral membrane HRF1 family protein	LOC_Os06g41590.1	YIF1B, putative, expressed
Sevir.1G051200	0.794366	0.0237009	0.715838	0.0395364	NA	NA	1.61341	1.43e-07	0.884204	0.0218623	NA	NA	Sevir.1G051200.1	(1 of 2) PTHR22952//PTHR22952:SF117 - CAMP-RESPONSE ELEMENT BINDING PROTEIN-RELATED // BZIP TRANSCRIPTION FACTOR 60	AT3G10800.1	BZIP28	Basic-leucine zipper (bZIP) transcription factor family protein	LOC_Os06g41770.1	bZIP transcription factor domain containing protein, expressed
Sevir.1G051600	NA	NA	NA	NA	NA	NA	NA	NA	-2.12752	0.00938913	NA	NA	Sevir.1G051600.1	(1 of 3) K18442 - brefeldin A-inhibited guanine nucleotide-exchange protein (ARFGEF, BIG)	AT4G38200.1		SEC7-like guanine nucleotide exchange family protein	LOC_Os03g14260.2	guanine nucleotide exchange family protein, putative, expressed
Sevir.1G053000	NA	NA	1.05621	0.000222757	0.90762	0.00216561	-0.874592	0.00788299	NA	NA	NA	NA	Sevir.1G053000.1	(1 of 1) PTHR10430//PTHR10430:SF16 - PEROXIREDOXIN // PEROXIREDOXIN-5, MITOCHONDRIAL	AT3G52960.1		Thioredoxin superfamily protein	LOC_Os02g09940.1	peroxiredoxin, putative, expressed
Sevir.1G053100	1.95108	0.0232723	4.50107	2.77e-08	3.453	8e-07	NA	NA	NA	NA	NA	NA	Sevir.1G053100.1	(1 of 8) K13680 - beta-mannan synthase [EC:2.4.1.32] Man b1-4 Man (CSLA)	AT5G03760.1	ATCSLA09,ATCSLA9,CSLA09,CSLA9,RAT4	Nucleotide-diphospho-sugar transferases superfamily protein	LOC_Os02g09930.1	CSLA1 - cellulose synthase-like family A; mannan synthase, expressed
Sevir.1G053400	NA	NA	6.49387	7.29e-07	6.41865	1.15e-06	NA	NA	NA	NA	NA	NA	NA	NA	NA	NA	NA	NA	NA
Sevir.1G053600	-3.63691	0.00756865	-4.0493	0.00169824	-2.0714	0.00098479	NA	NA	NA	NA	NA	NA	NA	NA	NA	NA	NA	NA	NA
Sevir.1G054000	-2.63213	0.0225099	NA	NA	NA	NA	NA	NA	NA	NA	NA	NA	Sevir.1G054000.1	(1 of 1) PTHR22950//PTHR22950:SF239 - AMINO ACID TRANSPORTER // SUBFAMILY NOT NAMED	AT3G30390.2		Transmembrane amino acid transporter family protein	LOC_Os02g09810.3	amino acid transporter, putative, expressed
Sevir.1G054200	-0.826875	0.0106059	-0.847338	0.00453797	NA	NA	NA	NA	NA	NA	NA	NA	Sevir.1G054200.1	(1 of 10) KOG1552 - Predicted alpha/beta hydrolase	AT3G30380.2		alpha/beta-Hydrolases superfamily protein	LOC_Os02g09770.1	abhydrolase domain-containing protein FAM108C1, putative, expressed
Sevir.1G054400	1.21152	0.000886691	1.00738	0.00479697	1.71213	1.23e-06	NA	NA	NA	NA	NA	NA	Sevir.1G054400.1	(1 of 1) K06443 - lycopene beta-cyclase (lcyB, crtL1, crtY)	AT3G10230.1	LYC	lycopene cyclase	LOC_Os02g09750.1	lycopene beta cyclase, chloroplast precursor, putative, expressed
Sevir.1G054700	NA	NA	NA	NA	2.23282	0.0223166	NA	NA	NA	NA	NA	NA	Sevir.1G054700.1	(1 of 7) PTHR24221//PTHR24221:SF141 - FAMILY NOT NAMED // ABC TRANSPORTER B FAMILY MEMBER 15-RELATED	AT3G28345.1		ABC transporter family protein	LOC_Os02g09720.1	multidrug resistance protein, putative, expressed
Sevir.1G056300	NA	NA	-2.10107	0.00133134	NA	NA	NA	NA	NA	NA	NA	NA	NA	NA	NA	NA	NA	NA	NA
Sevir.1G056600	1.94889	9.08e-17	1.51192	7.88e-10	2.69959	1.47e-26	NA	NA	NA	NA	NA	NA	Sevir.1G056600.1	(1 of 2) PTHR11926//PTHR11926:SF167 - GLUCOSYL/GLUCURONOSYL TRANSFERASES // UDP-GLYCOSYLTRANSFERASE 84A1-RELATED	AT4G15480.1	UGT84A1	UDP-Glycosyltransferase superfamily protein	LOC_Os02g09510.1	limonoid UDP-glucosyltransferase, putative, expressed
Sevir.1G056800	NA	NA	-1.16368	0.0121348	-0.986453	0.0433853	NA	NA	NA	NA	NA	NA	Sevir.1G056800.2	(1 of 2) PTHR11695:SF574 - CINNAMYL ALCOHOL DEHYDROGENASE 4-RELATED	AT3G19450.1	ATCAD4,CAD,CAD-C,CAD4	GroES-like zinc-binding alcohol dehydrogenase family protein	LOC_Os02g09490.1	dehydrogenase, putative, expressed
Sevir.1G057500	NA	NA	NA	NA	NA	NA	NA	NA	NA	NA	-2.08151	0.00118337	Sevir.1G057500.1	(1 of 3) 3.5.1.9 - Arylformamidase / Kynurenine formamidase	AT4G35220.1		Cyclase family protein	LOC_Os02g09420.1	cyclase family protein, putative, expressed
Sevir.1G057600	NA	NA	-0.477113	0.00289109	-0.667327	9.32e-06	NA	NA	NA	NA	NA	NA	Sevir.1G057600.1	(1 of 3) 3.5.1.9 - Arylformamidase / Kynurenine formamidase	AT4G35220.1		Cyclase family protein	LOC_Os02g09420.1	cyclase family protein, putative, expressed
Sevir.1G058000	NA	NA	1.43934	0.000294283	1.02612	0.0143034	NA	NA	NA	NA	-1.29936	0.0112438	NA	NA	NA	NA	NA	NA	NA
Sevir.1G058300	NA	NA	NA	NA	0.590767	0.0236238	NA	NA	-0.707402	0.00709838	NA	NA	Sevir.1G058300.1	(1 of 1) PTHR18937//PTHR18937:SF226 - STRUCTURAL MAINTENANCE OF CHROMOSOMES SMC FAMILY MEMBER // SUBFAMILY NOT NAMED	AT4G32190.1		Myosin heavy chain-related protein	LOC_Os02g09340.1	expressed protein
Sevir.1G058700	NA	NA	NA	NA	NA	NA	NA	NA	-0.998403	0.0261148	NA	NA	Sevir.1G058700.1	(1 of 2) K10632 - BRCA1-associated protein (BRAP)	AT2G26000.2	BRIZ2	zinc finger (C3HC4-type RING finger) family protein	LOC_Os02g09060.1	BRCA1-associated protein, putative, expressed
Sevir.1G059200	NA	NA	NA	NA	NA	NA	NA	NA	NA	NA	-0.845717	0.0117964	NA	NA	NA	NA	NA	NA	NA
Sevir.1G059300	-0.855308	0.00114397	-1.31993	5.34e-08	-0.800146	0.00207491	NA	NA	NA	NA	NA	NA	Sevir.1G059300.1	(1 of 15) K01507 - inorganic pyrophosphatase (ppa)	AT1G15690.1	ATAVP3,AtVHP1;1,AVP-3,AVP1	Inorganic H pyrophosphatase family protein	LOC_Os02g09150.1	inorganic H+ pyrophosphatase, putative, expressed
Sevir.1G059400	-2.10884	1.5e-09	-1.77648	1.92e-09	-0.67156	0.0338522	NA	NA	NA	NA	NA	NA	NA	NA	NA	NA	NA	NA	NA
Sevir.1G059500	-0.377209	0.0410009	-0.625551	5.73e-05	-0.437655	0.0122848	NA	NA	-0.596285	0.000645771	NA	NA	Sevir.1G059500.1	(1 of 1) PTHR12526//PTHR12526:SF347 - GLYCOSYLTRANSFERASE // SUBFAMILY NOT NAMED	AT5G20280.1	ATSPS1F,SPS1F	sucrose phosphate synthase 1F	LOC_Os02g09170.2	sucrose-phosphate synthase, putative, expressed
Sevir.1G059600	NA	NA	NA	NA	NA	NA	NA	NA	0.589452	0.0277026	NA	NA	Sevir.1G059600.1	(1 of 6) PF02845 - CUE domain (CUE)	AT5G32440.3		Ubiquitin system component Cue protein	LOC_Os02g09180.1	CUE domain containing protein, expressed
Sevir.1G059800	NA	NA	-1.65774	0.0294681	NA	NA	NA	NA	NA	NA	NA	NA	NA	NA	NA	NA	NA	NA	NA
Sevir.1G059900	NA	NA	NA	NA	NA	NA	-0.7455	0.0401813	-0.710084	0.0440058	-1.05994	0.00184321	NA	NA	NA	NA	NA	NA	NA
Sevir.1G060000	0.55963	0.0183793	0.710066	0.00110131	0.517046	0.0251655	NA	NA	NA	NA	NA	NA	Sevir.1G060000.1	(1 of 2) PTHR11850//PTHR11850:SF127 - HOMEOBOX PROTEIN TRANSCRIPTION FACTORS // SUBFAMILY NOT NAMED	AT5G25220.2	KNAT3	KNOTTED1-like homeobox gene 3	LOC_Os02g08544.2	homeobox protein knotted-1, putative, expressed
Sevir.1G060200	NA	NA	NA	NA	NA	NA	NA	NA	-1.5779	0.00962533	NA	NA	Sevir.1G060200.1	(1 of 1416) 2.7.11.1 - Non-specific serine/threonine protein kinase / Threonine-specific protein kinase	AT2G25220.1		Protein kinase superfamily protein	LOC_Os02g08530.1	protein kinase family protein, putative, expressed
Sevir.1G060700	NA	NA	NA	NA	1.55509	0.000345207	NA	NA	NA	NA	NA	NA	NA	NA	NA	NA	NA	NA	NA
Sevir.1G060800	NA	NA	NA	NA	-0.597251	0.0152284	NA	NA	NA	NA	NA	NA	Sevir.1G060800.1	(1 of 3) PTHR26402//PTHR26402:SF529 - RESPONSE REGULATOR OF TWO-COMPONENT SYSTEM // SUBFAMILY NOT NAMED	AT2G25180.1	ARR12,RR12	response regulator 12	LOC_Os02g08500.1	two-component response regulator, putative, expressed
Sevir.1G060900	NA	NA	1.32511	0.000191074	1.27542	0.00113733	3.48311	1.27e-36	2.02579	9.67e-09	NA	NA	Sevir.1G060900.1	(1 of 1) PTHR11638:SF86 - CHAPERONE PROTEIN CLPB4, MITOCHONDRIAL	AT2G25140.1	CLPB-M,CLPB4,HSP98.7	casein lytic proteinase B4	LOC_Os02g08490.1	chaperone protein clpB 1, putative, expressed
Sevir.1G061000	NA	NA	0.477349	0.0269943	0.771734	9.96e-05	NA	NA	NA	NA	NA	NA	Sevir.1G061000.1	(1 of 5) PF11833 - Protein of unknown function (DUF3353) (DUF3353)	AT3G51140.1		Protein of unknown function (DUF3353)	LOC_Os03g15033.1	expressed protein
Sevir.1G061300	0.721154	0.000733979	NA	NA	NA	NA	0.870343	5.8e-05	NA	NA	NA	NA	Sevir.1G061300.2	(1 of 5) K14016 - ubiquitin fusion degradation protein 1 (UFD1)	AT2G21270.2	UFD1	ubiquitin fusion degradation 1	LOC_Os02g08480.1	ubiquitin fusion degradation protein, putative, expressed
Sevir.1G061800	1.93085	0.00331967	NA	NA	NA	NA	NA	NA	NA	NA	NA	NA	Sevir.1G061800.1	(1 of 1) PTHR10366//PTHR10366:SF432 - NAD DEPENDENT EPIMERASE/DEHYDRATASE // SUBFAMILY NOT NAMED	AT1G15950.1	ATCCR1,CCR1,IRX4	cinnamoyl coa reductase 1	LOC_Os02g08420.1	cinnamoyl CoA reductase, putative, expressed
Sevir.1G062400	-1.22592	9.27e-09	-1.3396	4.02e-11	-1.09364	7.93e-08	-0.909773	8.53e-05	NA	NA	NA	NA	Sevir.1G062400.1	(1 of 2) PTHR13832//PTHR13832:SF356 - PROTEIN PHOSPHATASE 2C // SUBFAMILY NOT NAMED	AT4G31860.1		Protein phosphatase 2C family protein	LOC_Os02g08364.1	protein phosphatase 2C, putative, expressed
Sevir.1G062700	NA	NA	2.93728	0.0133194	4.99705	3.03e-05	NA	NA	NA	NA	NA	NA	Sevir.1G062700.1	(1 of 4) PTHR31373//PTHR31373:SF0 - FAMILY NOT NAMED // EMB|CAB86628.1	AT5G43400.1		Uncharacterised conserved protein UCP015417, vWA	LOC_Os02g08330.1	gp176, putative, expressed
Sevir.1G063300	NA	NA	NA	NA	-0.589932	0.0230237	NA	NA	NA	NA	-1.10865	4.18e-05	Sevir.1G063300.1	(1 of 3) PTHR11922//PTHR11922:SF41 - GMP SYNTHASE-RELATED // SUBFAMILY NOT NAMED	AT4G30550.1		Class I glutamine amidotransferase-like superfamily protein	LOC_Os02g08270.1	class I glutamine amidotransferase, putative, expressed
Sevir.1G063400	NA	NA	NA	NA	1.15222	0.00104128	NA	NA	-0.962713	0.0213897	1.04116	0.0106958	Sevir.1G063400.1	(1 of 2) K07023 - putative hydrolases of HD superfamily (K07023)	AT1G26160.1		Metal-dependent phosphohydrolase	LOC_Os02g08260.1	HD domain containing protein 2, putative, expressed
Sevir.1G063600	0.464363	0.00904175	NA	NA	NA	NA	NA	NA	NA	NA	NA	NA	Sevir.1G063600.1	(1 of 2) PTHR11863//PTHR11863:SF39 - STEROL DESATURASE // SUBFAMILY NOT NAMED	AT5G57800.1	CER3,FLP1,WAX2,YRE	Fatty acid hydroxylase superfamily	LOC_Os02g08230.1	WAX2, putative, expressed
Sevir.1G064600	NA	NA	-1.12791	0.0239194	-1.56609	0.000274897	NA	NA	NA	NA	NA	NA	Sevir.1G064600.1	(1 of 1) 2.7.1.16 - Ribulokinase / L-ribulokinase	AT4G30310.2		FGGY family of carbohydrate kinase	LOC_Os02g08130.2	FGGY family of carbohydrate kinases, putative, expressed
Sevir.1G064700	NA	NA	-0.700183	2.62e-05	-0.644834	0.000111468	NA	NA	-0.930254	1.89e-07	NA	NA	Sevir.1G064700.1	(1 of 15) PF07887 - Calmodulin binding protein-like (Calmodulin_bind)	AT5G57580.1		Calmodulin-binding protein	LOC_Os02g08120.2	calmodulin binding protein, putative, expressed
Sevir.1G065000	0.757811	0.0103296	1.2386	1.67e-05	NA	NA	NA	NA	NA	NA	NA	NA	Sevir.1G065000.1	(1 of 4) 6.2.1.12//6.2.1.34 - 4-coumarate--CoA ligase / 4-coumaryl-CoA synthetase // Trans-feruloyl-CoA synthase / Trans-feruloyl-CoA synthetase	AT3G21240.1	4CL2,AT4CL2	4-coumarate:CoA ligase 2	LOC_Os02g08100.1	AMP-binding domain containing protein, expressed
Sevir.1G065100	0.883732	0.0035305	0.998807	4.79e-05	0.615534	0.00796965	NA	NA	0.820683	0.00452412	NA	NA	Sevir.1G065100.1	(1 of 2) K11098 - small nuclear ribonucleoprotein F (SNRPF, SMF)	AT4G30220.1	RUXF	small nuclear ribonucleoprotein F	LOC_Os11g43620.1	LSM domain containing protein, expressed
Sevir.1G065832	NA	NA	1.16086	0.00660474	NA	NA	NA	NA	NA	NA	NA	NA	Sevir.1G065832.1	(1 of 3) 2.1.1.183 - 18S rRNA (adenine(1779)-N(6)/adenine(1780)-N(6))-dimethyltransferase	AT2G47420.1		Ribosomal RNA adenine dimethylase family protein	LOC_Os10g10434.1	dimethyladenosine transferase, putative, expressed
Sevir.1G066100	1.1044	5.96e-08	0.469863	0.0419882	0.670186	0.00416186	NA	NA	NA	NA	NA	NA	Sevir.1G066100.3	(1 of 16) K01537 - Ca2+-transporting ATPase (E3.6.3.8)	AT5G57110.2	ACA8,AT-ACA8	autoinhibited Ca2+ -ATPase, isoform 8	LOC_Os04g51610.1	calcium-transporting ATPase, plasma membrane-type, putative, expressed
Sevir.1G066532	2.13456	3.26e-32	1.7421	8.59e-22	1.89836	6.59e-25	-0.557508	0.0283183	NA	NA	NA	NA	NA	NA	NA	NA	NA	NA	NA
Sevir.1G066900	NA	NA	0.884093	0.0184137	NA	NA	NA	NA	NA	NA	NA	NA	Sevir.1G066900.1	(1 of 2) K11098 - small nuclear ribonucleoprotein F (SNRPF, SMF)	AT4G30220.1	RUXF	small nuclear ribonucleoprotein F	LOC_Os11g43620.1	LSM domain containing protein, expressed
Sevir.1G067400	-1.91733	0.0137376	NA	NA	NA	NA	NA	NA	NA	NA	NA	NA	Sevir.1G067400.1	(1 of 19) PF04782//PF04783 - Protein of unknown function (DUF632) (DUF632) // Protein of unknown function (DUF630) (DUF630)	AT4G30130.1		Protein of unknown function (DUF630 and DUF632)	LOC_Os02g07850.1	DUF630/DUF632 domains containing protein, putative, expressed
Sevir.1G067500	NA	NA	NA	NA	NA	NA	0.768769	0.00152037	NA	NA	NA	NA	Sevir.1G067500.1	(1 of 1) PTHR22952//PTHR22952:SF113 - CAMP-RESPONSE ELEMENT BINDING PROTEIN-RELATED // SUBFAMILY NOT NAMED	AT5G24800.1	ATBZIP9,BZIP9,BZO2H2	basic leucine zipper 9	LOC_Os02g07840.1	bZIP transcription factor domain containing protein, expressed
Sevir.1G067600	-4.56665	0.0018015	-2.49702	0.0162056	NA	NA	NA	NA	NA	NA	NA	NA	Sevir.1G067600.1	(1 of 8) PF02386 - Cation transport protein (TrkH)	AT4G10310.1	ATHKT1,HKT1	high-affinity K+ transporter 1	LOC_Os02g07830.1	OsHKT1;3 - Na+ transporter, expressed
Sevir.1G067700	-0.644144	0.0354644	NA	NA	NA	NA	0.653676	0.0356659	0.797222	0.00619618	0.861662	0.00334588	Sevir.1G067700.1	(1 of 1) PTHR33059:SF6 - EXPRESSED PROTEIN	AT1G74940.1		Protein of unknown function (DUF581)	LOC_Os02g07820.1	DUF581 domain containing protein, expressed
Sevir.1G068600	NA	NA	NA	NA	NA	NA	NA	NA	-1.1468	0.0250312	NA	NA	Sevir.1G068600.1	(1 of 1) 2.1.1.191 - 23S rRNA (cytosine(1962)-C(5))-methyltransferase / rRNA large subunit methyltransferase I	AT1G54310.2		S-adenosyl-L-methionine-dependent methyltransferases superfamily protein	LOC_Os02g07740.1	RNA binding protein, putative, expressed
Sevir.1G068800	NA	NA	NA	NA	NA	NA	1.47632	9.14e-08	1.30365	7.44e-06	0.761519	0.0213436	Sevir.1G068800.1	(1 of 1) PTHR10739//PTHR10739:SF32 - CYTIDYLYLTRANSFERASE // SUBFAMILY NOT NAMED	AT2G32260.1	ATCCT1,CCT1	phosphorylcholine cytidylyltransferase	LOC_Os02g07720.2	cytidylyltransferase domain containing protein, expressed
Sevir.1G069200	NA	NA	NA	NA	NA	NA	NA	NA	1.09343	0.0395681	NA	NA	Sevir.1G069200.1	(1 of 1) PTHR24291//PTHR24291:SF46 - FAMILY NOT NAMED // CYTOCHROME P450 97B3, CHLOROPLASTIC	AT4G15110.1	CYP97B3	cytochrome P450, family 97, subfamily B, polypeptide 3	LOC_Os02g07680.1	cytochrome P450, putative, expressed
Sevir.1G071100	NA	NA	NA	NA	NA	NA	-1.71757	0.0404583	NA	NA	NA	NA	Sevir.1G071100.1	(1 of 3) K02437 - glycine cleavage system H protein (gcvH, GCSH)	AT2G35120.1		Single hybrid motif superfamily protein	LOC_Os02g07410.1	glycine cleavage system H protein, putative, expressed
Sevir.1G071700	-1.51976	0.000344233	-2.15904	5.65e-10	-1.3604	8.44e-06	NA	NA	NA	NA	NA	NA	Sevir.1G071700.1	(1 of 453) PF13041 - PPR repeat family (PPR_2)	AT2G35130.1		Tetratricopeptide repeat (TPR)-like superfamily protein	LOC_Os02g07360.1	pentatricopeptide containing protein, putative, expressed
Sevir.1G072100	NA	NA	0.653797	0.000132619	0.657181	0.000162425	1.06321	2.06e-10	0.954482	4.67e-08	NA	NA	Sevir.1G072100.1	(1 of 2) PTHR11406//PTHR11406:SF9 - PHOSPHOGLYCERATE KINASE // PHOSPHOGLYCERATE KINASE	AT1G79550.2	PGK	phosphoglycerate kinase	LOC_Os02g07260.1	phosphoglycerate kinase protein, putative, expressed
Sevir.1G072200	NA	NA	1.06867	0.00217523	0.812826	0.0279519	NA	NA	NA	NA	-1.02903	0.0118838	Sevir.1G072200.1	(1 of 2) K02900 - large subunit ribosomal protein L27Ae (RP-L27Ae, RPL27A)	AT1G23290.1	RPL27A,RPL27AB	Ribosomal protein L18e/L15 superfamily protein	LOC_Os07g42170.1	60S ribosomal protein, putative, expressed
Sevir.1G072300	NA	NA	0.962213	0.00566272	1.48048	4.93e-06	NA	NA	NA	NA	NA	NA	NA	NA	NA	NA	NA	NA	NA
Sevir.1G072500	-0.635806	0.0200067	NA	NA	NA	NA	NA	NA	NA	NA	NA	NA	Sevir.1G072500.1	(1 of 1) 2.5.1.61 - Hydroxymethylbilane synthase / Uroporphyrinogen synthetase	AT5G08280.1	HEMC	hydroxymethylbilane synthase	LOC_Os02g07230.1	porphobilinogen deaminase, chloroplast precursor, putative, expressed
Sevir.1G072600	NA	NA	NA	NA	NA	NA	NA	NA	NA	NA	0.783654	0.026777	Sevir.1G072600.1	(1 of 1) PTHR10516//PTHR10516:SF313 - PEPTIDYL-PROLYL CIS-TRANS ISOMERASE // PEPTIDYL-PROLYL CIS-TRANS ISOMERASE FKBP17-1, CHLOROPLASTIC	AT4G19830.1		FKBP-like peptidyl-prolyl cis-trans isomerase family protein	LOC_Os02g07220.1	peptidyl-prolyl cis-trans isomerase, FKBP-type, putative, expressed
Sevir.1G073600	1.00645	5.64e-06	0.701294	0.00139458	0.891293	2.29e-05	0.615831	0.0222427	0.619499	0.0154865	NA	NA	Sevir.1G073600.1	(1 of 2) K00457 - 4-hydroxyphenylpyruvate dioxygenase (HPD, hppD)	AT1G06570.1	HPD,PDS1	phytoene desaturation 1	LOC_Os02g07160.1	glyoxalase family protein, putative, expressed
Sevir.1G073800	NA	NA	NA	NA	NA	NA	NA	NA	NA	NA	-0.504685	0.0367179	Sevir.1G073800.1	(1 of 1) K17263 - cullin-associated NEDD8-dissociated protein 1 (CAND1)	AT2G02560.2	ATCAND1,CAND1,ETA2,HVE,TIP120	cullin-associated and neddylation dissociated	LOC_Os02g07120.1	HEAT repeat family protein, putative, expressed
Sevir.1G074000	NA	NA	NA	NA	NA	NA	NA	NA	-1.14368	0.00380963	NA	NA	Sevir.1G074000.1	(1 of 1) K13094 - RNA-binding protein 5/10 (RBM5_10)	AT3G54230.2	SUA	suppressor of abi3-5	LOC_Os02g07070.1	RNA recognition motif family protein, expressed
Sevir.1G074100	NA	NA	NA	NA	NA	NA	NA	NA	NA	NA	-0.572412	0.0239613	Sevir.1G074100.1	(1 of 2) PTHR11588//PTHR11588:SF117 - TUBULIN // SUBFAMILY NOT NAMED	AT5G23860.1	TUB8	tubulin beta 8	LOC_Os02g07060.1	tubulin/FtsZ domain containing protein, putative, expressed
Sevir.1G074400	NA	NA	-1.10492	0.0495573	NA	NA	NA	NA	NA	NA	NA	NA	Sevir.1G074400.2	(1 of 2) 2.8.1.2 - 3-mercaptopyruvate sulfurtransferase	AT1G79230.1	ATMST1,ATRDH1,MST1,ST1,STR1	mercaptopyruvate sulfurtransferase 1	LOC_Os02g07044.2	rhodanese-like domain containing protein, putative, expressed
Sevir.1G074500	NA	NA	NA	NA	NA	NA	NA	NA	NA	NA	0.732573	0.031845	Sevir.1G074500.1	(1 of 2) 6.3.4.11 - Biotin--[methylcrotonoyl-CoA-carboxylase] ligase / Biotin--[methylcrotonoyl-CoA-carboxylase] synthetase	AT2G25710.1	HCS1	holocarboxylase synthase 1	LOC_Os02g07040.2	biotin--protein ligase, putative, expressed
Sevir.1G076500	NA	NA	-0.803877	0.00482133	NA	NA	NA	NA	NA	NA	NA	NA	Sevir.1G076500.1	(1 of 2) PTHR13743//PTHR13743:SF83 - BEIGE/BEACH-RELATED // SUBFAMILY NOT NAMED	AT1G58230.1		binding	LOC_Os02g06720.1	WD domain containing protein, putative, expressed
Sevir.1G076900	3.58509	0.0129408	6.52218	0.000132136	5.5099	0.000220246	NA	NA	NA	NA	NA	NA	NA	NA	NA	NA	NA	NA	NA
Sevir.1G077000	NA	NA	1.13908	0.00217364	NA	NA	NA	NA	-1.04325	0.024562	-1.35674	0.00236457	Sevir.1G077000.1	(1 of 4) K02955 - small subunit ribosomal protein S14e (RP-S14e, RPS14)	AT3G11510.1		Ribosomal protein S11 family protein	LOC_Os02g06700.2	ribosomal protein, putative, expressed
Sevir.1G077400	-0.942614	4.16e-05	-0.632682	0.00794763	NA	NA	NA	NA	0.601139	0.028046	NA	NA	Sevir.1G077400.3	(1 of 5) PTHR10666//PTHR10666:SF155 - UBIQUITIN // POLYUBIQUITIN 4	AT4G05320.4	UBQ10	polyubiquitin 10	LOC_Os06g46770.1	ubiquitin family protein, putative, expressed
Sevir.1G077501	-0.588144	0.0287511	-0.570275	0.0249488	NA	NA	NA	NA	NA	NA	-0.840839	0.00214761	Sevir.1G077501.1	(1 of 3) PTHR10666//PTHR10666:SF150 - UBIQUITIN // POLYUBIQUITIN 3	AT4G05320.2	UBQ10	polyubiquitin 10	LOC_Os06g46770.1	ubiquitin family protein, putative, expressed
Sevir.1G077600	NA	NA	2.67877	0.000671295	3.25181	3.73e-05	NA	NA	NA	NA	NA	NA	Sevir.1G077600.3	(1 of 159) 1.11.1.7 - Peroxidase / Lactoperoxidase	AT4G11290.1		Peroxidase superfamily protein	LOC_Os02g06630.1	peroxidase precursor, putative, expressed
Sevir.1G077700	NA	NA	NA	NA	NA	NA	NA	NA	-1.08091	0.00122477	NA	NA	Sevir.1G077700.1	(1 of 45) PF00642 - Zinc finger C-x8-C-x5-C-x3-H type (and similar) (zf-CCCH)	AT3G21810.1		Zinc finger C-x8-C-x5-C-x3-H type family protein	LOC_Os02g06584.2	zinc finger C-x8-C-x5-C-x3-H type family protein, expressed
Sevir.1G077900	NA	NA	NA	NA	NA	NA	NA	NA	-1.03346	0.0205302	NA	NA	Sevir.1G077900.1	(1 of 2) PTHR24347//PTHR24347:SF237 - SERINE/THREONINE-PROTEIN KINASE // SUBFAMILY NOT NAMED	AT5G58380.1	CIPK10,PKS2,SIP1,SNRK3.8	SOS3-interacting protein 1	LOC_Os02g06570.1	CAMK_KIN1/SNF1/Nim1_like.13 - CAMK includes calcium/calmodulin depedent protein kinases, expressed
Sevir.1G078084	NA	NA	-3.11746	0.000847371	-2.03795	0.00137098	NA	NA	NA	NA	NA	NA	NA	NA	NA	NA	NA	NA	NA
Sevir.1G078126	-1.67971	0.0480765	-1.9544	0.000651237	-2.16904	2.56e-05	NA	NA	NA	NA	NA	NA	NA	NA	NA	NA	NA	NA	NA
Sevir.1G078300	1.04672	0.0289403	NA	NA	1.07767	0.0230309	NA	NA	NA	NA	NA	NA	Sevir.1G078300.2	(1 of 27) PF00646//PF08387 - F-box domain (F-box) // FBD (FBD)	AT5G02930.1		F-box/RNI-like superfamily protein	LOC_Os02g06520.1	OsFBLD1 - F-box, LRR and FBD domain containing protein, expressed
Sevir.1G078600	NA	NA	1.51405	0.000949701	1.27469	0.00482331	NA	NA	NA	NA	NA	NA	Sevir.1G078600.1	(1 of 1) PTHR12151:SF5 - AT19154P	AT3G08950.1		electron transport SCO1/SenC family protein	LOC_Os02g06480.2	SCO1 protein homolog, mitochondrial precursor, putative, expressed
Sevir.1G079300	NA	NA	NA	NA	NA	NA	1.44977	1.68e-11	1.1042	3.78e-06	NA	NA	NA	NA	NA	NA	NA	NA	NA
Sevir.1G079500	NA	NA	0.963363	0.0117923	NA	NA	NA	NA	NA	NA	NA	NA	Sevir.1G079500.1	(1 of 1) PTHR31745//PTHR31745:SF1 - FAMILY NOT NAMED // SINGLE-STRANDED DNA-BINDING PROTEIN WHY2, MITOCHONDRIAL	AT1G71260.1	ATWHY2,WHY2	WHIRLY 2	LOC_Os02g06370.1	whirly transcription factor domain containing protein, expressed
Sevir.1G079700	NA	NA	NA	NA	NA	NA	NA	NA	NA	NA	-0.992935	0.0408223	Sevir.1G079700.1	(1 of 2) K09499 - T-complex protein 1 subunit eta (CCT7)	AT3G11830.1		TCP-1/cpn60 chaperonin family protein	LOC_Os06g47320.1	T-complex protein, putative, expressed
Sevir.1G079900	1.34754	9.41e-07	1.20309	1.3e-05	1.88643	9.8e-12	NA	NA	NA	NA	NA	NA	Sevir.1G079900.1	(1 of 33) K09286 - EREBP-like factor (EREBP)	AT3G15210.1	ATERF-4,ATERF4,ERF4,RAP2.5	ethylene responsive element binding factor 4	LOC_Os02g06330.1	AP2 domain containing protein, expressed
Sevir.1G080500	NA	NA	NA	NA	NA	NA	NA	NA	-0.700892	0.00291996	NA	NA	Sevir.1G080500.2	(1 of 1) K03596 - GTP-binding protein LepA (lepA)	AT5G08650.1		Small GTP-binding protein	LOC_Os02g06300.1	GTP-binding protein lepA, putative, expressed
Sevir.1G083900	-1.23235	0.000137286	0.776429	0.0124543	NA	NA	-1.26989	0.000201537	NA	NA	NA	NA	NA	NA	NA	NA	NA	NA	NA
Sevir.1G084000	NA	NA	0.914735	3.62e-06	0.466086	0.0368892	NA	NA	NA	NA	0.548327	0.0279479	Sevir.1G084000.1	(1 of 2) K16251 - DNA-directed RNA polymerase V subunit 1 [EC:2.7.7.6] (NRPE1)	AT2G40030.1	ATNRPD1B,DMS5,DRD3,NRPD1B,NRPE1	nuclear RNA polymerase D1B	LOC_Os02g05880.1	RNA polymerase Rpb1, domain 2 family protein, expressed
Sevir.1G084100	NA	NA	0.856442	0.0404723	NA	NA	NA	NA	NA	NA	NA	NA	Sevir.1G084100.2	(1 of 1) KOG4539 - Uncharacterized conserved protein	AT1G53760.1			LOC_Os02g05870.1	expressed protein
Sevir.1G084250	-0.905236	0.000302534	-0.555486	0.0335258	NA	NA	NA	NA	NA	NA	NA	NA	Sevir.1G084250.1	(1 of 3) PTHR10666//PTHR10666:SF150 - UBIQUITIN // POLYUBIQUITIN 3	AT4G05320.4	UBQ10	polyubiquitin 10	LOC_Os06g46770.2	ubiquitin family protein, putative, expressed
Sevir.1G084900	-0.68249	0.00376504	-1.03094	3.25e-07	-0.670858	0.00143349	NA	NA	NA	NA	NA	NA	Sevir.1G084900.1	(1 of 2) PTHR21736:SF13 - PROTEIN VERNALIZATION INSENSITIVE 3-RELATED	AT4G30200.3	VEL1	vernalization5/VIN3-like	LOC_Os02g05840.1	VIL2 protein, putative, expressed
Sevir.1G086700	0.42391	0.0232215	NA	NA	0.538522	0.0032652	NA	NA	NA	NA	0.460412	0.0336971	Sevir.1G086700.1	(1 of 4) PTHR13832//PTHR13832:SF352 - PROTEIN PHOSPHATASE 2C // PROTEIN PHOSPHATASE 2C 59-RELATED	AT4G31750.1	WIN2	HOPW1-1-interacting 2	LOC_Os02g05630.4	protein phosphatase 2C, putative, expressed
Sevir.1G086900	-0.534276	0.0288174	NA	NA	NA	NA	NA	NA	0.735645	0.00277885	NA	NA	Sevir.1G086900.1	(1 of 1) K03262 - translation initiation factor 5 (EIF5)	AT1G36730.1		Translation initiation factor IF2/IF5	LOC_Os06g48350.1	CPuORF14 - conserved peptide uORF-containing transcript, expressed
Sevir.1G087300	NA	NA	NA	NA	NA	NA	NA	NA	-0.903713	0.00263776	NA	NA	Sevir.1G087300.1	(1 of 1) PTHR11915:SF65 - ALPHA-ACTININ A	AT4G31570.1			LOC_Os02g05490.1	expressed protein
Sevir.1G087400	NA	NA	-0.989059	0.000107955	NA	NA	NA	NA	NA	NA	NA	NA	Sevir.1G087400.1	(1 of 2) PTHR24055//PTHR24055:SF216 - MITOGEN-ACTIVATED PROTEIN KINASE // SUBFAMILY NOT NAMED	AT1G10210.1	ATMPK1,MPK1	mitogen-activated protein kinase 1	LOC_Os02g05480.1	CGMC_MAPKCMGC_2_SLT2y_ERK.1 - CGMC includes CDA, MAPK, GSK3, and CLKC kinases, expressed
Sevir.1G087500	1.3317	9.07e-08	1.46199	2.12e-10	0.959048	3.76e-05	0.85424	0.00348186	NA	NA	NA	NA	Sevir.1G087500.1	(1 of 39) PF06203 - CCT motif (CCT)	AT5G57180.2	CIA2	chloroplast import apparatus 2	LOC_Os02g05470.1	CCT motif family protein, expressed
Sevir.1G087600	NA	NA	NA	NA	NA	NA	NA	NA	-0.908169	0.00704422	NA	NA	Sevir.1G087600.1	(1 of 1) PTHR12628//PTHR12628:SF10 - POLYCOMB-LIKE TRANSCRIPTION FACTOR // POLYCOMB PROTEIN PCL	AT4G29940.1	PRHA	pathogenesis related homeodomain protein A	LOC_Os02g05450.1	Homeobox domain containing protein, expressed
Sevir.1G087700	NA	NA	1.3365	3.58e-05	0.6742	0.046409	NA	NA	NA	NA	NA	NA	Sevir.1G087700.1	(1 of 1) PTHR34810:SF1 - DNA-BINDING PROTEIN BIN4	AT5G24630.6	BIN4	double-stranded DNA binding	LOC_Os02g05440.1	expressed protein
Sevir.1G087800	NA	NA	NA	NA	NA	NA	-0.491602	0.0162664	NA	NA	-0.530486	0.00475101	Sevir.1G087800.1	(1 of 2) K03028 - 26S proteasome regulatory subunit N1 (PSMD2, RPN1)	AT2G20580.1	ATRPN1A,RPN1A	26S proteasome regulatory subunit S2 1A	LOC_Os02g05340.1	proteasome/cyclosome repeat containing protein, expressed
Sevir.1G088000	0.517387	0.0338567	0.764917	0.000231034	0.554861	0.0107931	NA	NA	NA	NA	-0.682392	0.00631897	Sevir.1G088000.1	(1 of 2) PTHR24031//PTHR24031:SF294 - RNA HELICASE // EUKARYOTIC INITIATION FACTOR 4A-1-RELATED	AT3G13920.1	EIF4A1,RH4,TIF4A1	eukaryotic translation initiation factor 4A1	LOC_Os02g05330.1	DEAD-box ATP-dependent RNA helicase, putative, expressed
Sevir.1G088300	NA	NA	0.660836	0.000212302	0.550826	0.00308877	NA	NA	NA	NA	NA	NA	Sevir.1G088300.3	(1 of 1) K12828 - splicing factor 3B subunit 1 (SF3B1, SAP155)	AT5G64270.1		splicing factor, putative	LOC_Os02g05310.3	splicing factor 3B subunit 1, putative, expressed
Sevir.1G088800	NA	NA	NA	NA	NA	NA	NA	NA	NA	NA	-1.14924	0.00467559	Sevir.1G088800.1	(1 of 1) K14303 - nuclear pore complex protein Nup160 (NUP160, NUP120)	AT1G33410.2	ATNUP160,NUP160,SAR1	SUPPRESSOR OF AUXIN RESISTANCE1	LOC_Os02g04970.1	expressed protein
Sevir.1G089000	NA	NA	NA	NA	-1.09614	0.0456775	NA	NA	NA	NA	NA	NA	Sevir.1G089000.1	(1 of 2) K12446 - L-arabinokinase (E2.7.1.46)	AT4G16130.1	ARA1,ATISA1,ISA1	arabinose kinase	LOC_Os02g04840.1	GHMP kinases ATP-binding protein, putative, expressed
Sevir.1G089300	1.24686	0.00136891	1.13547	0.00245816	1.49299	9.07e-05	NA	NA	NA	NA	NA	NA	Sevir.1G089300.2	(1 of 1) PTHR23404//PTHR23404:SF2 - MOLYBDOPTERIN SYNTHASE RELATED // MOLYBDOPTERIN SYNTHASE CATALYTIC SUBUNIT	AT2G43760.3		molybdopterin biosynthesis MoaE family protein	LOC_Os02g04740.1	molybdenum cofactor synthesis protein 2 large subunit, putative, expressed
Sevir.1G089900	NA	NA	-0.889119	6.62e-05	-0.687193	0.00324412	NA	NA	NA	NA	NA	NA	Sevir.1G089900.1	(1 of 4) 5.4.99.8 - Cycloartenol synthase / 2,3-epoxysqualene--cycloartenol cyclase	AT2G07050.1	CAS1	cycloartenol synthase 1	LOC_Os02g04710.1	cycloartenol synthase, putative, expressed
Sevir.1G090200	NA	NA	NA	NA	NA	NA	NA	NA	1.12374	0.0197039	NA	NA	Sevir.1G090200.10	(1 of 1) PTHR32227:SF90 - GLUCAN ENDO-1,3-BETA-GLUCOSIDASE 6	AT5G58090.1		O-Glycosyl hydrolases family 17 protein	LOC_Os02g04670.1	glucan endo-1,3-beta-glucosidase precursor, putative, expressed
Sevir.1G090300	NA	NA	1.98056	9.75e-05	NA	NA	NA	NA	NA	NA	NA	NA	Sevir.1G090300.1	(1 of 1) K02516 - protein arginine N-methyltransferase 5 (PRMT5, HSL7)	AT4G31120.1	ATPRMT5,PRMT5,SKB1	SHK1 binding protein 1	LOC_Os02g04660.1	arginine N-methyltransferase 5, putative, expressed
Sevir.1G090500	NA	NA	1.27425	3.76e-05	0.796211	0.0153394	NA	NA	NA	NA	NA	NA	Sevir.1G090500.1	(1 of 1) K14838 - nucleolar protein 15 (NOP15)	AT5G04600.1		RNA-binding (RRM/RBD/RNP motifs) family protein	LOC_Os08g31810.2	RNA recognition motif containing protein, putative, expressed
Sevir.1G090600	NA	NA	1.64556	1.57e-05	NA	NA	1.5586	4.16e-05	NA	NA	NA	NA	Sevir.1G090600.1	(1 of 2) PTHR13009//PTHR13009:SF5 - HEAT SHOCK PROTEIN 90 HSP90 CO-CHAPERONE AHA-1 // SUBFAMILY NOT NAMED	AT5G58110.1		chaperone binding;ATPase activators	LOC_Os02g04650.1	activator of 90 kDa heat shock protein ATPase homolog, putative, expressed
Sevir.1G091000	1.81061	2.47e-13	1.35411	1.34e-07	1.62645	6.45e-09	NA	NA	NA	NA	NA	NA	NA	NA	NA	NA	NA	NA	NA
Sevir.1G091200	NA	NA	NA	NA	NA	NA	-2.287	0.00152283	NA	NA	NA	NA	Sevir.1G091200.1	(1 of 3) PTHR32093//PTHR32093:SF36 - FAMILY NOT NAMED // EXTENSIN-LIKE PROTEIN	AT1G12040.1	LRX1	leucine-rich repeat/extensin 1	LOC_Os02g04540.1	retrotransposon protein, putative, unclassified, expressed
Sevir.1G091400	NA	NA	NA	NA	0.552108	0.0333829	NA	NA	NA	NA	NA	NA	Sevir.1G091400.1	(1 of 5) PF00631 - GGL domain (G-gamma)	AT3G63420.1	AGG1,ATAGG1,GG1	Ggamma-subunit 1	LOC_Os02g04520.1	AGG2, putative, expressed
Sevir.1G091500	1.05113	3.09e-10	0.472117	0.0101326	0.487767	0.00924073	NA	NA	0.929778	2.71e-07	NA	NA	Sevir.1G091500.1	(1 of 2) PTHR10366//PTHR10366:SF343 - NAD DEPENDENT EPIMERASE/DEHYDRATASE // SUBFAMILY NOT NAMED	AT1G16720.1	HCF173	high chlorophyll fluorescence phenotype 173	LOC_Os02g04510.1	UOS1, putative, expressed
Sevir.1G091600	NA	NA	NA	NA	NA	NA	1.239	0.00197113	NA	NA	NA	NA	Sevir.1G091600.1	(1 of 1) 2.1.1.199 - 16S rRNA (cytosine(1402)-N(4))-methyltransferase	AT5G10910.1		mraW methylase family protein	LOC_Os02g04500.1	S-adenosyl-L-methionine-dependent methyltransferase mraW, putative, expressed
Sevir.1G091700	NA	NA	NA	NA	NA	NA	NA	NA	-0.579261	0.020163	0.629235	0.0140856	Sevir.1G091700.1	(1 of 3) K04498 - E1A/CREB-binding protein (EP300, CREBBP, KAT3)	AT1G79000.1	ATHAC1,ATHPCAT2,HAC1,PCAT2	histone acetyltransferase of the CBP family 1	LOC_Os02g04490.1	histone acetyltransferase HAC1, putative, expressed
Sevir.1G092500	NA	NA	NA	NA	NA	NA	-0.720502	0.0122574	NA	NA	NA	NA	Sevir.1G092500.1	(1 of 1) PTHR11229:SF5 - 50S RIBOSOMAL PROTEIN L3-1, CHLOROPLASTIC	AT2G43030.1		Ribosomal protein L3 family protein	LOC_Os02g04460.1	ribosomal protein L3, putative, expressed
Sevir.1G092600	-1.70769	1.25e-09	-1.75173	3.75e-11	-1.55021	6.21e-09	NA	NA	NA	NA	NA	NA	Sevir.1G092600.2	(1 of 8) 3.4.17.23 - Angiotensin-converting enzyme 2 / Angiotensin converting enzyme-2	AT3G10250.2		Plant protein 1589 of unknown function	LOC_Os02g04450.1	plant-specific domain TIGR01589 family protein, putative, expressed
Sevir.1G093400	1.4416	0.0253626	1.772	0.00039727	1.267	0.0160879	NA	NA	NA	NA	NA	NA	Sevir.1G093400.1	(1 of 1) K02331 - DNA polymerase phi [EC:2.7.7.7] (POL5, MYBBP1A)	AT5G64420.1		DNA polymerase V family	LOC_Os02g04270.1	DNA polymerase V, putative, expressed
Sevir.1G093600	NA	NA	NA	NA	1.05927	0.00759397	NA	NA	NA	NA	NA	NA	Sevir.1G093600.1	(1 of 1) PTHR20961//PTHR20961:SF14 - GLYCOSYLTRANSFERASE // SUBFAMILY NOT NAMED	AT3G18180.1		Glycosyltransferase family 61 protein	LOC_Os02g04250.1	glycosyltransferase, putative, expressed
Sevir.1G094200	1.97823	1.42e-09	2.63442	1.7e-14	3.07808	7.49e-12	-1.10924	0.00796569	NA	NA	NA	NA	Sevir.1G094200.1	(1 of 1) 1.4.3.16 - L-aspartate oxidase / LASPO	AT5G14760.1	AO	L-aspartate oxidase	LOC_Os02g04170.1	L-aspartate oxidase 1, putative, expressed
Sevir.1G094300	NA	NA	1.46905	0.00146047	1.29748	0.00456213	NA	NA	NA	NA	NA	NA	Sevir.1G094300.1	(1 of 13) PF07816 - Protein of unknown function (DUF1645) (DUF1645)	AT1G70420.1		Protein of unknown function (DUF1645)	LOC_Os02g04130.1	DUF1645 domain containing protein, putative, expressed
Sevir.1G094800	1.29184	0.0372108	NA	NA	NA	NA	NA	NA	NA	NA	NA	NA	Sevir.1G094800.1	(1 of 4) PTHR13683//PTHR13683:SF375 - ASPARTYL PROTEASES // SUBFAMILY NOT NAMED	AT1G05840.1		Eukaryotic aspartyl protease family protein	LOC_Os02g27360.1	aspartic proteinase-like protein 2 precursor, putative, expressed
Sevir.1G095100	NA	NA	0.636272	0.00393	0.610311	0.00488994	NA	NA	NA	NA	NA	NA	Sevir.1G095100.1	(1 of 2) PTHR23324//PTHR23324:SF43 - SEC14 RELATED PROTEIN // PHOSPHATIDYLINOSITOL/PHOSPHATIDYLCHOLINE TRANSFER PROTEIN SFH6-RELATED	AT2G21520.1		Sec14p-like phosphatidylinositol transfer family protein	LOC_Os02g04020.1	expressed protein
Sevir.1G095300	1.61702	0.00356969	1.3838	0.00782274	NA	NA	NA	NA	NA	NA	NA	NA	Sevir.1G095300.1	(1 of 1) PTHR10026//PTHR10026:SF76 - CYCLIN // SUBFAMILY NOT NAMED	AT4G19600.1	CYCT1;4	Cyclin family protein	LOC_Os02g04010.2	cyclin-T1-1, putative, expressed
Sevir.1G096800	NA	NA	-0.828785	0.00682602	NA	NA	NA	NA	-0.777796	0.028046	NA	NA	NA	NA	NA	NA	NA	NA	NA
Sevir.1G097000	NA	NA	0.336544	0.0146192	NA	NA	NA	NA	NA	NA	NA	NA	Sevir.1G097000.1	(1 of 1) PF15704 - Mitochondrial ATP synthase subunit (Mt_ATP_synt)	AT2G21870.1	MGP1	copper ion binding;cobalt ion binding;zinc ion binding	LOC_Os02g03860.1	mitochondrial ATP synthase precursor, putative, expressed
Sevir.1G098600	0.418541	0.0401097	0.42611	0.0198223	0.645299	0.000311771	NA	NA	NA	NA	0.453778	0.0396378	Sevir.1G098600.1	(1 of 1) K08681 - 5'-phosphate synthase pdxT subunit (pdxT, pdx2)	AT5G60540.1	ATPDX2,EMB2407,PDX2	pyridoxine biosynthesis 2	LOC_Os02g03740.1	pyridoxal biosynthesis protein PDX2, putative, expressed
Sevir.1G098700	NA	NA	1.65076	9.8e-06	NA	NA	NA	NA	NA	NA	NA	NA	Sevir.1G098700.1	(1 of 2) PTHR13844:SF8 - EXPRESSED PROTEIN	AT2G14880.1		SWIB/MDM2 domain superfamily protein	LOC_Os02g03730.1	SWIB/MDM2 domain containing protein, expressed
Sevir.1G098900	NA	NA	NA	NA	NA	NA	NA	NA	1.27258	0.0031895	NA	NA	NA	NA	NA	NA	NA	NA	NA
Sevir.1G099000	1.37852	0.00884406	1.04883	0.0442818	NA	NA	NA	NA	NA	NA	NA	NA	NA	NA	NA	NA	NA	NA	NA
Sevir.1G099200	-1.02424	6.38e-06	-1.27331	3.87e-09	-2.06684	1.68e-18	NA	NA	NA	NA	NA	NA	Sevir.1G099200.2	(1 of 5) PF09353 - Domain of unknown function (DUF1995) (DUF1995)	AT5G48790.1		Domain of unknown function (DUF1995)	LOC_Os02g03670.1	expressed protein
Sevir.1G100101	NA	NA	1.23074	0.00925545	NA	NA	1.2795	0.0349653	NA	NA	NA	NA	NA	NA	NA	NA	NA	NA	NA
Sevir.1G100200	NA	NA	NA	NA	1.80434	0.0212176	NA	NA	NA	NA	NA	NA	Sevir.1G100200.1	(1 of 1) K11662 - actin-related protein 6 (ACTR6, ARP6)	AT3G33520.1	ARP6,ATARP6,ESD1,SUF3	actin-related protein 6	LOC_Os01g16414.4	actin, putative, expressed
Sevir.1G100300	-1.36294	4.95e-07	-1.67496	1.59e-10	-1.55486	8e-09	NA	NA	NA	NA	NA	NA	Sevir.1G100300.1	(1 of 1) PTHR22952//PTHR22952:SF132 - CAMP-RESPONSE ELEMENT BINDING PROTEIN-RELATED // SUBFAMILY NOT NAMED	AT1G32150.1	AtbZIP68,bZIP68	basic region/leucine zipper transcription factor 68	LOC_Os02g03580.3	transcription factor, putative, expressed
Sevir.1G100400	-1.07708	0.00299489	NA	NA	NA	NA	NA	NA	NA	NA	NA	NA	NA	NA	NA	NA	NA	NA	NA
Sevir.1G100500	NA	NA	-0.552287	0.00542132	-0.45824	0.0274145	0.98292	3.07e-07	1.24228	2.48e-11	NA	NA	Sevir.1G100500.1	(1 of 1) PTHR11527//PTHR11527:SF172 - SMALL HEAT-SHOCK PROTEIN HSP20 FAMILY // 17.6 KDA CLASS I HEAT SHOCK PROTEIN 2	AT1G53540.1		HSP20-like chaperones superfamily protein	LOC_Os02g03570.1	hsp20/alpha crystallin family protein, putative, expressed
Sevir.1G100600	NA	NA	0.629026	0.0404288	NA	NA	NA	NA	NA	NA	NA	NA	NA	NA	NA	NA	NA	NA	NA
Sevir.1G101000	NA	NA	0.760154	0.00263101	0.785804	0.00107139	NA	NA	NA	NA	NA	NA	Sevir.1G101000.1	(1 of 1) PTHR13773//PTHR13773:SF3 - PHOSPHATIDATE CYTIDYLYLTRANSFERASE // PHOSPHATIDATE CYTIDYLYLTRANSFERASE	AT2G45150.3	CDS4	cytidinediphosphate diacylglycerol synthase 4	LOC_Os02g03460.1	phosphatidate cytidylyltransferase, putative, expressed
Sevir.1G101100	NA	NA	-0.827347	0.0424455	NA	NA	NA	NA	NA	NA	NA	NA	Sevir.1G101100.1	(1 of 2) K08495 - golgi SNAP receptor complex member 1 (GOSR1, GOS1)	AT2G45200.1	ATGOS12,GOS12	golgi snare 12	LOC_Os02g03450.1	vesicle transport v-SNARE protein, putative, expressed
Sevir.1G101400	NA	NA	NA	NA	NA	NA	NA	NA	0.629678	0.046934	NA	NA	Sevir.1G101400.1	(1 of 1) PTHR24349//PTHR24349:SF137 - SERINE/THREONINE-PROTEIN KINASE // SUBFAMILY NOT NAMED	AT2G17890.1	CPK16	calcium-dependent protein kinase 16	LOC_Os02g03410.1	CAMK_CAMK_like.12 - CAMK includes calcium/calmodulin depedent protein kinases, expressed
Sevir.1G101700	NA	NA	NA	NA	NA	NA	-0.832104	0.00209075	NA	NA	NA	NA	Sevir.1G101700.1	(1 of 1) PTHR14154//PTHR14154:SF14 - UPF0041 BRAIN PROTEIN 44-RELATED // SUBFAMILY NOT NAMED	AT4G17600.1	LIL3:1	Chlorophyll A-B binding family protein	LOC_Os02g03330.1	expressed protein
Sevir.1G102600	-1.81633	2.03e-09	-1.54411	3.84e-07	-0.930661	0.00458796	NA	NA	NA	NA	0.810026	0.0331137	Sevir.1G102600.2	(1 of 2) PTHR19308//PTHR19308:SF11 - PHOSPHATIDYLCHOLINE TRANSFER PROTEIN // SUBFAMILY NOT NAMED	AT1G64720.1	CP5	Polyketide cyclase/dehydrase and lipid transport superfamily protein	LOC_Os02g03230.1	membrane related protein CP5, putative, expressed
Sevir.1G102700	NA	NA	NA	NA	NA	NA	-0.701082	0.0121325	NA	NA	NA	NA	NA	NA	NA	NA	NA	NA	NA
Sevir.1G103200	1.26406	0.0104008	1.20845	0.0120444	1.41818	0.00317618	NA	NA	-2.21241	0.000928417	-1.51208	0.0271167	Sevir.1G103200.1	(1 of 7) KOG1674 - Cyclin	AT2G44740.1	CYCP4;1	cyclin p4;1	LOC_Os02g03294.1	cyclin, putative, expressed
Sevir.1G105600	0.511117	0.00149877	0.460116	0.00300744	0.361676	0.0261076	NA	NA	0.443885	0.0129658	NA	NA	Sevir.1G105600.1	(1 of 3) 1.1.1.224 - Mannose-6-phosphate 6-reductase / NADPH-mannose-6-P reductase	AT2G21250.1		NAD(P)-linked oxidoreductase superfamily protein	LOC_Os02g03100.2	oxidoreductase, aldo/keto reductase family protein, putative, expressed
Sevir.1G105866	NA	NA	0.907415	0.00888837	NA	NA	NA	NA	0.958236	0.0155078	NA	NA	NA	NA	NA	NA	NA	NA	NA
Sevir.1G106000	NA	NA	NA	NA	-0.533714	0.0216195	NA	NA	NA	NA	NA	NA	Sevir.1G106000.2	(1 of 2) K02206 - cyclin-dependent kinase 2 (CDK2)	AT3G48750.1	CDC2,CDC2A,CDC2AAT,CDK2,CDKA1,CDKA;1	cell division control 2	LOC_Os02g03060.1	cyclin-dependent kinase A-2, putative, expressed
Sevir.1G106100	NA	NA	0.99688	0.0245962	NA	NA	NA	NA	NA	NA	NA	NA	Sevir.1G106100.1	(1 of 1) 2.1.1.182 - 16S rRNA (adenine(1518)-N(6)/adenine(1519)-N(6))-dimethyltransferase	AT1G01860.1	PFC1	Ribosomal RNA adenine dimethylase family protein	LOC_Os02g03050.1	dimethyladenosine transferase, putative, expressed
Sevir.1G106200	0.547498	0.025812	NA	NA	NA	NA	NA	NA	NA	NA	-0.570793	0.0319682	Sevir.1G106200.1	(1 of 3) K12893 - splicing factor, arginine/serine-rich 4/5/6 (SFRS4_5_6)	AT4G25500.1	AT-SRP40,ATRSP35,ATRSP40,RSP35	arginine/serine-rich splicing factor 35	LOC_Os02g03040.1	RNA recognition motif containing protein, expressed
Sevir.1G106700	1.59775	1.67e-05	2.44352	3.79e-12	3.21995	1.88e-20	NA	NA	NA	NA	NA	NA	Sevir.1G106700.1	(1 of 2) PF13301 - Protein of unknown function (DUF4079) (DUF4079)	AT3G61870.1			LOC_Os02g03010.1	expressed protein
Sevir.1G106800	NA	NA	1.64253	0.00033665	NA	NA	NA	NA	NA	NA	NA	NA	Sevir.1G106800.1	(1 of 1) PTHR33925//PTHR33925:SF3 - FAMILY NOT NAMED // PROTEIN ACCUMULATION AND REPLICATION OF CHLOROPLASTS 6, CHLOROPLASTIC	AT5G42480.1	ARC6	Chaperone DnaJ-domain superfamily protein	LOC_Os02g03000.2	division protein, putative, expressed
Sevir.1G106900	NA	NA	1.01109	0.000120002	0.780202	0.00625648	0.98847	0.000366023	NA	NA	NA	NA	Sevir.1G106900.1	(1 of 1) K03245 - translation initiation factor 3 subunit J (EIF3J)	AT5G37475.1		Translation initiation factor eIF3 subunit	LOC_Os02g02990.1	translation initiation factor eIF3 subunit, putative, expressed
Sevir.1G107300	NA	NA	NA	NA	NA	NA	NA	NA	0.572376	0.0483821	NA	NA	Sevir.1G107300.1	(1 of 1) PTHR11206//PTHR11206:SF116 - MULTIDRUG RESISTANCE PROTEIN // ENHANCED DISEASE SUSCEPTIBILITY 5-RELATED	AT2G21340.1		MATE efflux family protein	LOC_Os02g02980.1	MATE domain containing protein, expressed
Sevir.1G107500	NA	NA	0.632345	0.00859198	NA	NA	NA	NA	NA	NA	-0.748855	0.00617739	Sevir.1G107500.1	(1 of 1) K14324 - histone deacetylase complex subunit SAP18 (SAP18)	AT2G45640.1	ATSAP18,SAP18	SIN3 associated polypeptide P18	LOC_Os02g02960.1	histone deacetylase complex subunit SAP18, putative, expressed
Sevir.1G108400	NA	NA	NA	NA	0.732661	0.0253044	-1.07832	0.00832413	-0.85393	0.0465515	NA	NA	Sevir.1G108400.1	(1 of 1) K16587 - HAUS augmin-like complex subunit 4 (HAUS4)	AT1G50710.1			LOC_Os02g02690.1	expressed protein
Sevir.1G108500	0.760678	0.00156872	NA	NA	NA	NA	NA	NA	NA	NA	NA	NA	Sevir.1G108500.1	(1 of 16) KOG1176 - Acyl-CoA synthetase	AT1G20560.1	AAE1	acyl activating enzyme 1	LOC_Os01g24030.1	AMP-binding enzyme, putative, expressed
Sevir.1G109300	1.48977	0.00658999	1.4789	0.00451581	NA	NA	NA	NA	NA	NA	NA	NA	Sevir.1G109300.1	(1 of 453) PF13041 - PPR repeat family (PPR_2)	AT2G17670.1		Tetratricopeptide repeat (TPR)-like superfamily protein	LOC_Os02g02740.3	PPR repeat containing protein, expressed
Sevir.1G109400	NA	NA	NA	NA	NA	NA	-0.544784	0.0407763	NA	NA	NA	NA	Sevir.1G109400.1	(1 of 2) 2.7.8.1 - Ethanolaminephosphotransferase	AT1G13560.1	AAPT1,ATAAPT1	aminoalcoholphosphotransferase 1	LOC_Os02g02750.2	CDP-alcohol phosphatidyltransferase, putative, expressed
Sevir.1G110000	NA	NA	NA	NA	1.0407	0.0396253	NA	NA	NA	NA	NA	NA	Sevir.1G110000.1	(1 of 1) PTHR13651//PTHR13651:SF0 - UNCHARACTERIZED // PROTEIN FAM206A	AT1G75980.1		Single hybrid motif superfamily protein	LOC_Os02g02810.1	expressed protein
Sevir.1G110400	NA	NA	NA	NA	NA	NA	NA	NA	NA	NA	-0.719546	0.0114816	Sevir.1G110400.1	(1 of 8) K06689 - ubiquitin-conjugating enzyme E2 D/E (UBE2D_E, UBC4, UBC5)	AT1G64230.2	UBC28	ubiquitin-conjugating enzyme 28	LOC_Os02g02830.1	ubiquitin-conjugating enzyme, putative, expressed
Sevir.1G110600	NA	NA	NA	NA	0.508971	0.0430404	NA	NA	NA	NA	-0.751516	0.0103752	Sevir.1G110600.1	(1 of 3) 1.5.1.5//3.5.4.9 - Methylenetetrahydrofolate dehydrogenase (NADP(+)) // Methenyltetrahydrofolate cyclohydrolase	AT4G00620.1		Amino acid dehydrogenase family protein	LOC_Os02g02850.1	bifunctional protein folD, putative, expressed
Sevir.1G110800	-0.86585	0.00230617	NA	NA	NA	NA	NA	NA	NA	NA	NA	NA	Sevir.1G110800.1	(1 of 1) PTHR11544//PTHR11544:SF49 - COLD SHOCK DOMAIN CONTAINING PROTEINS // SUBFAMILY NOT NAMED	AT4G36020.1	CSDP1	cold shock domain protein 1	LOC_Os02g02870.1	glycine-rich protein 2, putative, expressed
Sevir.1G111000	NA	NA	NA	NA	-0.710998	0.0103097	NA	NA	0.693755	0.0260316	-0.732534	0.0189728	Sevir.1G111000.1	(1 of 9) K01802 - peptidylprolyl isomerase (E5.2.1.8)	AT2G21130.1		Cyclophilin-like peptidyl-prolyl cis-trans isomerase family protein	LOC_Os02g02890.1	peptidyl-prolyl cis-trans isomerase, putative, expressed
Sevir.1G111300	NA	NA	-1.08374	1.76e-07	-0.44686	0.0434859	NA	NA	NA	NA	NA	NA	NA	NA	NA	NA	NA	NA	NA
Sevir.1G111800	NA	NA	-1.53277	3.54e-05	NA	NA	NA	NA	NA	NA	NA	NA	Sevir.1G111800.1	(1 of 24) 2.7.10.2//2.7.11.1 - Non-specific protein-tyrosine kinase / Cytoplasmic protein tyrosine kinase // Non-specific serine/threonine protein kinase / Threonine-specific protein kinase	AT2G17220.1		Protein kinase superfamily protein	LOC_Os02g02600.1	serine/threonine-protein kinase Cx32, chloroplast precursor, putative, expressed
Sevir.1G112400	NA	NA	NA	NA	NA	NA	NA	NA	NA	NA	1.29146	0.00392271	Sevir.1G112400.1	(1 of 1) PTHR10516:SF319 - PEPTIDYL-PROLYL CIS-TRANS ISOMERASE FKBP18, CHLOROPLASTIC	AT1G20810.1		FKBP-like peptidyl-prolyl cis-trans isomerase family protein	LOC_Os02g02550.1	peptidyl-prolyl cis-trans isomerase, FKBP-type, putative, expressed
Sevir.1G112600	NA	NA	0.64333	0.00441404	0.643726	0.00387287	NA	NA	NA	NA	NA	NA	Sevir.1G112600.1	(1 of 1) K09595 - minor histocompatibility antigen H13 [EC:3.4.23.-] (HM13)	AT2G03120.1	ATSPP,SPP	signal peptide peptidase	LOC_Os05g36070.1	signal peptide peptidase domain containing protein, expressed
Sevir.1G112700	NA	NA	NA	NA	NA	NA	1.66323	9.65e-05	NA	NA	NA	NA	Sevir.1G112700.2	(1 of 1) PTHR31775//PTHR31775:SF2 - FAMILY NOT NAMED // REMORIN	AT1G42480.1			LOC_Os02g02524.1	canopy homolog 2 precursor, putative, expressed
Sevir.1G112801	NA	NA	NA	NA	NA	NA	NA	NA	NA	NA	0.961043	0.00143559	NA	NA	NA	NA	NA	NA	NA
Sevir.1G115550	NA	NA	NA	NA	NA	NA	NA	NA	-2.14059	0.000978236	NA	NA	Sevir.1G115550.1	(1 of 21) 1.14.11.9 - Flavanone 3-dioxygenase / Naringenin,2-oxoglutarate:oxygen oxidoreductase (3-hydroxylating)				LOC_Os04g49194.1	naringenin,2-oxoglutarate 3-dioxygenase, putative, expressed
Sevir.1G115700	NA	NA	NA	NA	-1.33955	0.0206022	NA	NA	NA	NA	NA	NA	Sevir.1G115700.1	(1 of 1) PTHR15486:SF27 - GLYCEROL-3-PHOSPHATE 2-O-ACYLTRANSFERASE 4-RELATED	AT1G01610.1	ATGPAT4,GPAT4	glycerol-3-phosphate acyltransferase 4	LOC_Os02g02340.1	glycerol-3-phosphate acyltransferase, putative, expressed
Sevir.1G115900	1.33482	0.000591528	1.33685	3.16e-05	1.00573	0.00314423	NA	NA	NA	NA	NA	NA	Sevir.1G115900.1	(1 of 1) K11883 - RNA-binding protein NOB1 (NOB1)	AT5G41190.1			LOC_Os02g02360.1	expressed protein
Sevir.1G116100	NA	NA	0.616047	0.0336701	NA	NA	NA	NA	NA	NA	-0.808481	0.0135886	Sevir.1G116100.1	(1 of 4) K02937 - large subunit ribosomal protein L7e (RP-L7e, RPL7)	AT3G13580.3		Ribosomal protein L30/L7 family protein	LOC_Os08g13690.1	60S ribosomal protein L7, putative, expressed
Sevir.1G116200	NA	NA	0.818191	0.0167165	1.27845	0.000143073	NA	NA	NA	NA	NA	NA	Sevir.1G116200.1	(1 of 2) K10143 - E3 ubiquitin-protein ligase RFWD2 (RFWD2, COP1)	AT5G52250.1		Transducin/WD40 repeat-like superfamily protein	LOC_Os02g02380.1	suppressor of phythchrome A, putative, expressed
Sevir.1G116300	NA	NA	NA	NA	0.654695	0.0153394	-0.711382	0.0471191	NA	NA	NA	NA	Sevir.1G116300.1	(1 of 1) PTHR23270:SF7 - NUCLEIC ACID-BINDING, OB-FOLD-LIKE PROTEIN	AT1G12800.1		Nucleic acid-binding, OB-fold-like protein	LOC_Os02g02390.1	S1 RNA binding domain containing protein, expressed
Sevir.1G116600	NA	NA	NA	NA	1.16953	0.0129241	3.13053	2.1e-14	1.85507	0.000107885	1.61593	0.00128711	Sevir.1G116600.1	(1 of 1) PTHR19375//PTHR19375:SF228 - HEAT SHOCK PROTEIN 70KDA // SUBFAMILY NOT NAMED	AT5G42020.1	BIP,BIP2	Heat shock protein 70 (Hsp 70) family protein	LOC_Os02g02410.1	DnaK family protein, putative, expressed
Sevir.1G117300	0.4988	0.0398765	1.01906	8.73e-07	0.997787	2.03e-06	NA	NA	NA	NA	0.556463	0.0328029	Sevir.1G117300.1	(1 of 1) PTHR15852//PTHR15852:SF27 - FAMILY NOT NAMED // PROTEIN DISULFIDE-ISOMERASE LQY1	AT1G75690.1		DnaJ/Hsp40 cysteine-rich domain superfamily protein	LOC_Os03g14040.3	expressed protein
Sevir.1G117500	NA	NA	NA	NA	NA	NA	NA	NA	NA	NA	0.368279	0.0408691	Sevir.1G117500.1	(1 of 1) PTHR23042//PTHR23042:SF66 - CIRCADIAN PROTEIN CLOCK/ARNT/BMAL/PAS // SUBFAMILY NOT NAMED	AT5G54680.1	bHLH105,ILR3	basic helix-loop-helix (bHLH) DNA-binding superfamily protein	LOC_Os02g02480.1	basic helix-loop-helix DND-binding domain containing protein, expressed
Sevir.1G118200	NA	NA	0.58869	0.0454853	NA	NA	NA	NA	NA	NA	-0.74359	0.0258279	Sevir.1G118200.1	(1 of 2) K02922 - large subunit ribosomal protein L37e (RP-L37e, RPL37)	AT1G15250.1		Zinc-binding ribosomal protein family protein	LOC_Os02g02130.1	ribosomal protein L37, putative, expressed
Sevir.1G118500	-2.96321	0.00884406	NA	NA	NA	NA	NA	NA	NA	NA	NA	NA	Sevir.1G118500.1	(1 of 1) K05286 - phosphatidylinositol glycan, class B (PIGB)	AT5G14850.1		Alg9-like mannosyltransferase family	LOC_Os01g39810.1	Alg9-like mannosyltransferase protein, putative, expressed
Sevir.1G119500	NA	NA	-0.571247	0.0493182	NA	NA	NA	NA	NA	NA	NA	NA	Sevir.1G119500.1	(1 of 1) PTHR12889 - GAMMA-SECRETASE SUBUNIT APH-1	AT2G31440.1			LOC_Os02g17280.1	gamma-secretase subunit APH-1B, putative, expressed
Sevir.1G119600	NA	NA	NA	NA	-3.37625	3.09e-05	NA	NA	NA	NA	NA	NA	Sevir.1G119600.1	(1 of 2) K18482 - 4-amino-4-deoxychorismate lyase (ADCL)	AT5G57850.1		D-aminoacid aminotransferase-like PLP-dependent enzymes superfamily protein	LOC_Os02g17330.1	aminotransferase domain containing protein, putative, expressed
Sevir.1G119900	NA	NA	-0.898741	0.0124679	-0.814586	0.0333139	1.10553	0.0145684	NA	NA	NA	NA	Sevir.1G119900.1	(1 of 1) PTHR13856//PTHR13856:SF78 - VHS DOMAIN CONTAINING PROTEIN FAMILY // ENTH/VHS/GAT FAMILY PROTEIN	AT4G32760.1		ENTH/VHS/GAT family protein	LOC_Os02g17350.2	VHS and GAT domain containing protein, expressed
Sevir.1G120500	NA	NA	2.85501	0.0124834	NA	NA	NA	NA	NA	NA	NA	NA	Sevir.1G120500.1	(1 of 1) PTHR13547:SF1 - MITOCHONDRIAL RIBONUCLEASE P PROTEIN 3	AT2G32230.1	PRORP1	proteinaceous RNase P 1	LOC_Os02g17360.1	PPR repeat domain containing protein, putative, expressed
Sevir.1G121000	NA	NA	NA	NA	0.497595	0.0059078	NA	NA	NA	NA	NA	NA	Sevir.1G121000.1	(1 of 2) PTHR23309//PTHR23309:SF10 - 3-HYDROXYACYL-COA DEHYROGENASE // PEROXISOMAL FATTY ACID BETA-OXIDATION MULTIFUNCTIONAL PROTEIN AIM1	AT4G29010.1	AIM1	Enoyl-CoA hydratase/isomerase family	LOC_Os02g17390.1	3-hydroxyacyl-CoA dehydrogenase, putative, expressed
Sevir.1G121800	1.31131	1.51e-08	1.49537	5.57e-10	1.70609	4.01e-11	NA	NA	NA	NA	NA	NA	Sevir.1G121800.2	(1 of 1) PTHR23503//PTHR23503:SF37 - FAMILY NOT NAMED // PLASTIDIC GLUCOSE TRANSPORTER 2-RELATED	AT1G67300.1		Major facilitator superfamily protein	LOC_Os02g17500.3	transporter family protein, putative, expressed
Sevir.1G122500	NA	NA	-0.632302	0.00030321	-0.641852	0.000517094	NA	NA	NA	NA	NA	NA	Sevir.1G122500.1	(1 of 1) 3.5.1.110 - Peroxyureidoacrylate/ureidoacrylate amidohydrolase	AT3G16190.1		Isochorismatase family protein	LOC_Os02g17640.1	isochorismatase family protein, putative, expressed
Sevir.1G122600	NA	NA	1.02811	0.000388261	1.02193	0.000407851	NA	NA	NA	NA	NA	NA	Sevir.1G122600.1	(1 of 1) 5.5.1.24 - Tocopherol cyclase	AT4G32770.1	ATSDX1,VTE1	tocopherol cyclase, chloroplast / vitamin E deficient 1 (VTE1) / sucrose export defective 1 (SXD1)	LOC_Os02g17650.1	tocopherol cyclase, chloroplast precursor, putative, expressed
Sevir.1G122800	NA	NA	NA	NA	NA	NA	NA	NA	NA	NA	1.22055	0.0442169	Sevir.1G122800.1	(1 of 2) 1.18.1.6 - Adrenodoxin-NADP(+) reductase / Nicotinamide adenine dinucleotide phosphate-adrenodoxin reductase	AT4G32360.1		Pyridine nucleotide-disulphide oxidoreductase family protein	LOC_Os02g17700.1	pyridine nucleotide-disulphide oxidoreductase domain containing protein, expressed
Sevir.1G123000	NA	NA	NA	NA	NA	NA	NA	NA	NA	NA	1.40668	0.0246688	Sevir.1G123000.1	(1 of 52) PF00069//PF00560//PF08263//PF13855 - Protein kinase domain (Pkinase) // Leucine Rich Repeat (LRR_1) // Leucine rich repeat N-terminal domain (LRRNT_2) // Leucine rich repeat (LRR_8)	AT4G08850.1		Leucine-rich repeat receptor-like protein kinase family protein	LOC_Os02g34790.1	receptor-like protein kinase 5 precursor, putative, expressed
Sevir.1G123800	-2.08815	0.000243274	-3.37736	2.5e-10	-1.69575	9.74e-05	NA	NA	NA	NA	NA	NA	Sevir.1G123800.2	(1 of 7) PTHR11926//PTHR11926:SF302 - GLUCOSYL/GLUCURONOSYL TRANSFERASES // SUBFAMILY NOT NAMED	AT1G22340.1	AtUGT85A7,UGT85A7	UDP-glucosyl transferase 85A7	LOC_Os02g51900.1	cytokinin-O-glucosyltransferase 2, putative, expressed
Sevir.1G124600	NA	NA	0.646458	0.0181102	NA	NA	NA	NA	NA	NA	NA	NA	Sevir.1G124600.1	(1 of 2) PTHR10374//PTHR10374:SF12 - LACTOYLGLUTATHIONE LYASE GLYOXALASE I // SUBFAMILY NOT NAMED	AT1G67280.1		Glyoxalase/Bleomycin resistance protein/Dioxygenase superfamily protein	LOC_Os02g17920.1	glyoxalase family protein, putative, expressed
Sevir.1G124900	0.781856	0.00335126	NA	NA	0.911062	0.000847934	NA	NA	NA	NA	NA	NA	Sevir.1G124900.1	(1 of 1) 2.7.11.12 - cGMP-dependent protein kinase / PKG II	AT2G20050.1		protein serine/threonine phosphatases;protein kinases;catalytics;cAMP-dependent protein kinase regulators;ATP binding;protein serine/threonine phosphatases	LOC_Os02g17970.2	AGC_PKA/PKG_like.1 - ACG kinases include homologs to PKA, PKG and PKC, expressed
Sevir.1G125900	1.69504	6.81e-25	1.51867	4.52e-20	2.25881	5.1e-42	NA	NA	NA	NA	NA	NA	Sevir.1G125900.1	(1 of 1) PTHR23115:SF165 - TYPA-LIKE TRANSLATION ELONGATION FACTOR SVR3-RELATED	AT5G13650.2		elongation factor family protein	LOC_Os02g18450.1	GTP-binding protein typA/bipA, putative, expressed
Sevir.1G126301	-1.86489	0.0451684	NA	NA	NA	NA	-2.61389	0.00469853	NA	NA	NA	NA	Sevir.1G126301.1	(1 of 2) PF05558 - DREPP plasma membrane polypeptide (DREPP)	AT4G20260.1	ATPCAP1,PCAP1	plasma-membrane associated cation-binding protein 1	LOC_Os02g18410.1	salt stress root protein RS1, putative, expressed
Sevir.1G126400	1.75832	0.0182961	2.81954	1.66e-06	2.55025	1.52e-05	NA	NA	NA	NA	NA	NA	NA	NA	NA	NA	NA	NA	NA
Sevir.1G126500	0.86264	5.67e-09	NA	NA	NA	NA	NA	NA	NA	NA	NA	NA	Sevir.1G126500.1	(1 of 2) PTHR11662//PTHR11662:SF243 - SODIUM-DEPENDENT PHOSPHATE TRANSPORTERS // ANION TRANSPORTER 6, CHLOROPLASTIC-RELATED	AT5G20380.1	PHT4;5	phosphate transporter 4;5	LOC_Os09g38410.1	sialin, putative, expressed
Sevir.1G127200	-1.16798	0.0100006	NA	NA	NA	NA	NA	NA	NA	NA	NA	NA	Sevir.1G127200.1	(1 of 2) PTHR33618:SF1 - 39S RIBOSOMAL PROTEIN L53, MITOCHONDRIAL	AT5G39600.1			LOC_Os02g18090.1	expressed protein
Sevir.1G127700	NA	NA	0.584777	0.0147295	0.700297	0.00153452	NA	NA	NA	NA	NA	NA	NA	NA	NA	NA	NA	NA	NA
Sevir.1G128600	3.02828	3.25e-20	2.33558	1.21e-14	1.81054	1.93e-08	NA	NA	NA	NA	NA	NA	NA	NA	NA	NA	NA	NA	NA
Sevir.1G129100	-1.80106	1.18e-10	-2.49423	5.42e-19	-2.38216	8.13e-18	NA	NA	-0.750025	0.0193234	NA	NA	Sevir.1G129100.1	(1 of 3) PTHR23056:SF45 - CALCINEURIN B-LIKE PROTEIN 4	AT5G24270.2	ATSOS3,CBL4,SOS3	Calcium-binding EF-hand family protein	LOC_Os02g18880.1	calcineurin B, putative, expressed
Sevir.1G129300	-0.891411	0.00218437	-0.682316	0.0091942	-0.715375	0.00524675	NA	NA	NA	NA	NA	NA	Sevir.1G129300.1	(1 of 2) K01278 - dipeptidyl-peptidase 4 (DPP4)	AT5G24260.1		prolyl oligopeptidase family protein	LOC_Os02g18850.1	OsPOP5 - Putative Prolyl Oligopeptidase homologue, expressed
Sevir.1G129700	NA	NA	1.09859	0.000259039	0.791142	0.0111995	NA	NA	NA	NA	NA	NA	Sevir.1G129700.1	(1 of 1) 2.1.1.257 - tRNA (pseudouridine(54)-N(1))-methyltransferase / M(1)-Psi methyltransferase	AT3G57000.1		nucleolar essential protein-related	LOC_Os02g18830.1	ribosome biogenesis protein NEP1, putative, expressed
Sevir.1G129800	NA	NA	NA	NA	-0.448261	0.00801081	NA	NA	NA	NA	NA	NA	Sevir.1G129800.1	(1 of 3) PTHR24067//PTHR24067:SF147 - UBIQUITIN-CONJUGATING ENZYME E2 // SUBFAMILY NOT NAMED	AT2G36060.1	MMZ3,UEV1C	MMS ZWEI homologue 3	LOC_Os09g12570.1	ubiquitin-conjugating enzyme, putative, expressed
Sevir.1G130300	1.31381	0.000332088	0.766593	0.0279194	NA	NA	NA	NA	NA	NA	NA	NA	Sevir.1G130300.1	(1 of 21) PF04504 - Protein of unknown function, DUF573 (DUF573)	AT1G11510.1		DNA-binding storekeeper protein-related transcriptional regulator	LOC_Os02g18660.1	expressed protein
Sevir.1G130700	NA	NA	NA	NA	-0.400315	0.0415158	NA	NA	NA	NA	NA	NA	Sevir.1G130700.2	(1 of 1) PTHR11262//PTHR11262:SF11 - HSL AND CLP PROTEASE // ATP-DEPENDENT CLP PROTEASE REGULATORY SUBUNIT CLPX	AT5G53350.1	CLPX	CLP protease regulatory subunit X	LOC_Os02g19150.1	AAA family ATPase, putative, expressed
Sevir.1G131300	NA	NA	-1.57518	0.0347374	NA	NA	NA	NA	NA	NA	NA	NA	Sevir.1G131300.1	(1 of 119) PF12937 - F-box-like (F-box-like)				LOC_Os02g18720.1	expressed protein
Sevir.1G131700	NA	NA	-0.533226	0.0177689	NA	NA	NA	NA	NA	NA	NA	NA	Sevir.1G131700.1	(1 of 2) PTHR21551//PTHR21551:SF6 - TOPOISOMERASE II-ASSOCIATED PROTEIN PAT1 // SUBFAMILY NOT NAMED	AT1G79090.1			LOC_Os02g19330.2	expressed protein
Sevir.1G132200	NA	NA	-0.457136	0.0336645	-0.462007	0.0227022	-0.623171	0.0179296	NA	NA	NA	NA	Sevir.1G132200.1	(1 of 1) PTHR10638:SF39 - AMINE OXIDASE-RELATED	AT4G12290.1		Copper amine oxidase family protein	LOC_Os04g20164.1	amine oxidase precursor, putative, expressed
Sevir.1G132950	NA	NA	NA	NA	NA	NA	NA	NA	NA	NA	-0.628616	0.00759724	Sevir.1G132950.1	(1 of 1) K11717 - cysteine desulfurase / selenocysteine lyase (sufS)	AT1G08490.1	ATCPNIFS,ATNFS2,ATSUFS,CPNIFS,SUFS	chloroplastic NIFS-like cysteine desulfurase	LOC_Os12g18900.1	aminotransferase, putative, expressed
Sevir.1G135200	NA	NA	1.79872	0.00106905	1.62349	0.00165122	NA	NA	NA	NA	NA	NA	Sevir.1G135200.1	(1 of 2) PF08167 - rRNA processing/ribosome biogenesis (RIX1)	AT1G30240.2			LOC_Os05g22990.1	expressed protein
Sevir.1G136400	-0.694467	0.0259198	NA	NA	NA	NA	NA	NA	NA	NA	NA	NA	NA	NA	NA	NA	NA	NA	NA
Sevir.1G136600	NA	NA	-0.715252	0.0142821	NA	NA	NA	NA	NA	NA	NA	NA	Sevir.1G136600.1	(1 of 1) PF05859 - Mis12 protein (Mis12)	AT5G35520.1	ATMIS12,MIS12	minichromosome instability 12 (mis12)-like	LOC_Os02g40680.1	mis12 protein, expressed
Sevir.1G136900	NA	NA	-1.7802	0.0329112	NA	NA	-2.12845	0.0172313	NA	NA	NA	NA	Sevir.1G136900.1	(1 of 1) PTHR11751//PTHR11751:SF400 - SUBGROUP I AMINOTRANSFERASE RELATED // SUBFAMILY NOT NAMED	AT5G36160.1		Tyrosine transaminase family protein	LOC_Os02g20360.1	tyrosine aminotransferase, putative, expressed
Sevir.1G137400	-0.720179	0.0345106	-1.09553	7.16e-05	-0.934146	0.000526864	0.923137	0.0020289	NA	NA	NA	NA	Sevir.1G137400.1	(1 of 1) PTHR23180//PTHR23180:SF273 - CENTAURIN/ARF // SUBFAMILY NOT NAMED	AT1G48590.2		Calcium-dependent lipid-binding (CaLB domain) family protein	LOC_Os02g22130.1	expressed protein
Sevir.1G137700	NA	NA	NA	NA	0.935116	0.0403127	NA	NA	-1.5334	0.000409319	1.06897	0.0360912	Sevir.1G137700.1	(1 of 5) PTHR22939//PTHR22939:SF94 - SERINE PROTEASE FAMILY S1C HTRA-RELATED // SUBFAMILY NOT NAMED	AT5G27660.1		Trypsin family protein with PDZ domain	LOC_Os09g26540.1	expressed protein
Sevir.1G137900	NA	NA	-0.474898	0.0154257	NA	NA	NA	NA	NA	NA	NA	NA	Sevir.1G137900.1	(1 of 2) PTHR10751//PTHR10751:SF44 - GUANYLATE BINDING PROTEIN // SUBFAMILY NOT NAMED	AT5G46070.1		Guanylate-binding family protein	LOC_Os02g20410.1	GTP binding protein, putative, expressed
Sevir.1G138200	NA	NA	NA	NA	0.946812	0.0427563	NA	NA	NA	NA	1.22321	0.0154996	Sevir.1G138200.1	(1 of 1) PF11282 - Protein of unknown function (DUF3082) (DUF3082)	AT3G15110.1			LOC_Os02g20490.1	expressed protein
Sevir.1G139133	NA	NA	0.973807	7.76e-08	0.563031	0.003204	NA	NA	0.870814	1.49e-05	NA	NA	Sevir.1G139133.1	(1 of 1) K07555 - ATP synthase mitochondrial F1 complex assembly factor 1 (ATPeAF1, ATPAF1, ATP11)	AT2G34050.1			LOC_Os02g20860.1	ATP11 protein, expressed
Sevir.1G141000	-2.74445	0.00144797	-2.26754	0.000212442	NA	NA	NA	NA	NA	NA	NA	NA	Sevir.1G141000.2	(1 of 1) PTHR24412:SF213 - F-BOX/KELCH-REPEAT PROTEIN OR23	AT4G03030.1		Galactose oxidase/kelch repeat superfamily protein	LOC_Os02g21110.1	OsFBK6 - F-box domain and kelch repeat containing protein, expressed
Sevir.1G141100	-0.941847	0.0174529	-0.825229	0.0153299	NA	NA	NA	NA	NA	NA	NA	NA	Sevir.1G141100.1	(1 of 11) PTHR24006//PTHR24006:SF122 - FAMILY NOT NAMED // UBIQUITIN CARBOXYL-TERMINAL HYDROLASE	AT4G05460.1		RNI-like superfamily protein	LOC_Os02g21240.1	OsFBX48 - F-box domain containing protein, expressed
Sevir.1G141600	-0.892988	0.0496981	NA	NA	NA	NA	NA	NA	NA	NA	NA	NA	Sevir.1G141600.1	(1 of 1) PF14661 - HAUS augmin-like complex subunit 6 N-terminus (HAUS6_N)	AT5G40740.1			LOC_Os02g22370.1	expressed protein
Sevir.1G142100	NA	NA	NA	NA	NA	NA	NA	NA	-1.04497	0.00318605	NA	NA	Sevir.1G142100.1	(1 of 6) KOG4660 - Protein Mei2, essential for commitment to meiosis, and related proteins	AT1G29400.1	AML5,ML5	MEI2-like protein 5	LOC_Os02g21430.1	AML1, putative, expressed
Sevir.1G142200	NA	NA	-0.92999	0.000351832	-0.906608	8.02e-05	NA	NA	NA	NA	NA	NA	Sevir.1G142200.1	(1 of 3) K07393 - putative glutathione S-transferase (ECM4)	AT4G19880.1		Glutathione S-transferase family protein	LOC_Os02g21460.1	uncharacterized protein yqjG, putative, expressed
Sevir.1G142700	NA	NA	NA	NA	NA	NA	NA	NA	NA	NA	0.81637	0.0106317	Sevir.1G142700.1	(1 of 1) PTHR28039//PTHR28039:SF6 - FAMILY NOT NAMED // ALTERED INHERITANCE OF MITOCHONDRIA PROTEIN 18, MITOCHONDRIAL-RELATED	AT1G53520.1		Chalcone-flavanone isomerase family protein	LOC_Os02g21520.1	chalcone isomerase 3, putative, expressed
Sevir.1G144700	-0.6937	0.00155212	-0.575547	0.00840547	NA	NA	-0.59324	0.0161595	NA	NA	NA	NA	Sevir.1G144700.2	(1 of 1) K13115 - coiled-coil domain-containing protein 130 (CCDC130)	AT1G25682.1		Family of unknown function (DUF572)	LOC_Os02g21880.1	coiled-coil domain-containing protein, putative, expressed
Sevir.1G145100	NA	NA	NA	NA	NA	NA	-0.645068	0.0396269	NA	NA	NA	NA	Sevir.1G145100.1	(1 of 1) PTHR33270//PTHR33270:SF5 - FAMILY NOT NAMED // GB|AAC00605.1	AT1G70780.1			LOC_Os02g21925.1	expressed protein
Sevir.1G145500	NA	NA	0.377286	0.00659107	0.428596	0.00171086	NA	NA	NA	NA	-0.407736	0.0155096	Sevir.1G145500.1	(1 of 3) 3.6.4.8 - Proteasome ATPase / RP triple-A protein	AT5G58290.1	RPT3	regulatory particle triple-A ATPase 3	LOC_Os02g21970.1	26S protease regulatory subunit 6B, putative, expressed
Sevir.1G145504	NA	NA	NA	NA	NA	NA	NA	NA	-2.99482	0.00172803	NA	NA	Sevir.1G145504.1	(1 of 2) K02256 - cytochrome c oxidase subunit 1 (COX1)	ATMG01360.1		cytochrome oxidase	LOC_Os12g33946.1	cytochrome c oxidase subunit 1, putative, expressed
Sevir.1G145512	NA	NA	NA	NA	NA	NA	NA	NA	-3.03211	0.000431732	NA	NA	Sevir.1G145512.1	(1 of 2) K02992 - small subunit ribosomal protein S7 (RP-S7, MRPS7, rpsG)	ATMG01270.1		mitochondrial ribosomal protein S7	LOC_Os12g34045.1	mitochondrial ribosomal protein S7, putative, expressed
Sevir.1G145520	NA	NA	NA	NA	NA	NA	NA	NA	-2.67	0.0030584	NA	NA	Sevir.1G145520.1	(1 of 1) K02950 - small subunit ribosomal protein S12 (RP-S12, MRPS12, rpsL)	AT2G07675.1		Ribosomal protein S12/S23 family protein	LOC_Os12g34062.1	mitochondrial ribosomal protein S12, putative, expressed
Sevir.1G145532	NA	NA	NA	NA	NA	NA	NA	NA	-2.04931	0.000324698	NA	NA	Sevir.1G145532.1	(1 of 1) K02126 - F-type H+-transporting ATPase subunit a (ATPeF0A, MTATP6, ATP6)	AT2G07741.1		ATPase, F0 complex, subunit A protein	LOC_Os12g23610.1	ATP synthase, A subunit family protein, putative, expressed
Sevir.1G145544	NA	NA	NA	NA	NA	NA	NA	NA	-2.0541	0.0456188	NA	NA	NA	NA	NA	NA	NA	NA	NA
Sevir.1G145552	NA	NA	NA	NA	NA	NA	NA	NA	-3.1315	2.17e-06	NA	NA	Sevir.1G145552.1	(1 of 1) K05582 - NAD(P)H-quinone oxidoreductase subunit K (ndhK)	ATCG00430.1		photosystem II reaction center protein G	LOC_Os01g58022.1	NADPH-dependent oxidoreductase, putative, expressed
Sevir.1G145576	NA	NA	NA	NA	NA	NA	NA	NA	-2.61718	0.00669985	NA	NA	NA	NA	NA	NA	NA	NA	NA
Sevir.1G145580	NA	NA	NA	NA	NA	NA	NA	NA	-3.14643	4.25e-06	NA	NA	Sevir.1G145580.1	(1 of 1) K03046 - DNA-directed RNA polymerase subunit beta' (rpoC)	ATCG00180.1		DNA-directed RNA polymerase family protein	LOC_Os02g24614.1	DNA-directed RNA polymerase subunit beta, putative, expressed
Sevir.1G145584	NA	NA	NA	NA	NA	NA	NA	NA	-2.58909	0.000347909	NA	NA	Sevir.1G145584.1	(1 of 1) PTHR30070:SF1 - CYTOCHROME C BIOGENESIS CCMB-LIKE MITOCHONDRIAL PROTEIN-RELATED	ATMG00110.1		cytochrome C biogenesis 206
Sevir.1G145588	NA	NA	NA	NA	NA	NA	NA	NA	-3.01292	5.58e-05	NA	NA	Sevir.1G145588.1	(1 of 2) K02256 - cytochrome c oxidase subunit 1 (COX1)	ATMG01360.1		cytochrome oxidase	LOC_Os12g33946.1	cytochrome c oxidase subunit 1, putative, expressed
Sevir.1G145596	NA	NA	NA	NA	NA	NA	NA	NA	-3.88693	4.22e-06	NA	NA	Sevir.1G145596.1	(1 of 1) K02262 - cytochrome c oxidase subunit 3 (COX3)	ATMG00730.1		cytochrome c oxidase subunit 3
Sevir.1G145609	NA	NA	NA	NA	NA	NA	NA	NA	-5.40171	0.00604558	NA	NA	Sevir.1G145609.1	(1 of 2) K03881 - NADH-ubiquinone oxidoreductase chain 4 (ND4)	ATMG00580.1		NADH dehydrogenase subunit 4	LOC_Os12g34094.1	NADH-ubiquinone oxidoreductase chain 4, putative, expressed
Sevir.1G145613	NA	NA	NA	NA	NA	NA	NA	NA	-1.49186	0.00143057	NA	NA	Sevir.1G145613.1	(1 of 1) PTHR30071:SF7 - CYTOCHROME C ASSEMBLY PROTEIN-RELATED	ATMG00900.1		cytochrome C biogenesis 256	LOC_Os12g34012.1	cytochrome c biosynthesis ccmC-like mitochondrial protein, putative, expressed
Sevir.1G145621	NA	NA	NA	NA	NA	NA	NA	NA	-2.90917	0.000175542	NA	NA	Sevir.1G145621.1	(1 of 1) PF03317 - ELF protein (ELF)				LOC_Os12g33944.1	ELF protein, expressed
Sevir.1G145625	NA	NA	NA	NA	NA	NA	NA	NA	-2.93043	0.000477818	NA	NA	Sevir.1G145625.1	(1 of 1) PTHR30009//PTHR30009:SF0 - CYTOCHROME C-TYPE SYNTHESIS PROTEIN AND PTS TRANSMEMBRANE COMPONENT // CYTOCHROME C ASSEMBLY PROTEIN-RELATED	ATMG00830.1		cytochrome C biogenesis 382
Sevir.1G145637	NA	NA	NA	NA	NA	NA	NA	NA	-3.35569	0.0060511	NA	NA	NA	NA	NA	NA	NA	NA	NA
Sevir.1G145661	NA	NA	NA	NA	NA	NA	NA	NA	-4.24634	0.00963149	NA	NA	Sevir.1G145661.1	(1 of 1) PTHR36816:SF1 - ATP SYNTHASE PROTEIN YMF19	ATMG00480.1		Plant mitochondrial ATPase, F0 complex, subunit 8 protein	LOC_Os12g34018.1	ATP synthase protein YMF19, putative, expressed
Sevir.1G145700	0.921239	3.52e-05	1.25405	2.65e-09	0.658147	0.00414455	NA	NA	NA	NA	NA	NA	Sevir.1G145700.1	(1 of 1) PTHR32091:SF5 - GLYCINE-RICH PROTEIN	AT4G38710.2		glycine-rich protein	LOC_Os02g24330.1	eukaryotic translation initiation factor 4B, putative, expressed
Sevir.1G146300	NA	NA	NA	NA	1.27193	0.0348232	NA	NA	NA	NA	NA	NA	Sevir.1G146300.1	(1 of 2) K00215 - 4-hydroxy-tetrahydrodipicolinate reductase (dapB)	AT3G59890.1		Dihydrodipicolinate reductase, bacterial/plant	LOC_Os02g24020.1	dihydrodipicolinate reductase, putative, expressed
Sevir.1G146500	NA	NA	-0.638884	0.0431932	NA	NA	NA	NA	NA	NA	NA	NA	Sevir.1G146500.1	(1 of 1) PTHR19305//PTHR19305:SF11 - SYNAPTOSOMAL ASSOCIATED PROTEIN // SUBFAMILY NOT NAMED	AT5G61210.1	ATSNAP33,ATSNAP33B,SNAP33,SNP33	soluble N-ethylmaleimide-sensitive factor adaptor protein 33	LOC_Os02g24080.4	SNARE domain containing protein, putative, expressed
Sevir.1G146600	NA	NA	NA	NA	NA	NA	NA	NA	-1.4434	0.00324826	NA	NA	Sevir.1G146600.1	(1 of 1) K17413 - small subunit ribosomal protein S35 (MRPS35)	AT3G18240.1		Ribosomal protein S24/S35, mitochondrial	LOC_Os08g40230.1	expressed protein
Sevir.1G146700	NA	NA	-1.52468	0.016839	NA	NA	NA	NA	NA	NA	NA	NA	NA	NA	NA	NA	NA	NA	NA
Sevir.1G147300	NA	NA	0.833675	0.00299862	1.04344	0.000178304	NA	NA	-0.817388	0.0177664	NA	NA	Sevir.1G147300.1	(1 of 2) K14831 - protein MAK16 (MAK16)	AT1G23280.1		MAK16 protein-related	LOC_Os07g16950.1	Mak16 protein domain containing protein, expressed
Sevir.1G147550	NA	NA	-2.00068	0.0124679	NA	NA	NA	NA	-1.94286	0.040071	NA	NA	NA	NA	NA	NA	NA	NA	NA
Sevir.1G148500	NA	NA	NA	NA	NA	NA	NA	NA	NA	NA	0.787625	0.00685263	Sevir.1G148500.1	(1 of 1) K15176 - RNA polymerase-associated protein CTR9 (CTR9)	AT2G06210.1	ELF8,VIP6	binding	LOC_Os07g29360.1	tetratricopeptide repeat domain containing protein, expressed
Sevir.1G149200	NA	NA	NA	NA	NA	NA	NA	NA	1.58277	0.0367824	NA	NA	NA	NA	NA	NA	NA	NA	NA
Sevir.1G150800	NA	NA	NA	NA	NA	NA	NA	NA	-0.792046	0.0235865	NA	NA	Sevir.1G150800.1	(1 of 1) PTHR10774//PTHR10774:SF77 - EXTENDED SYNAPTOTAGMIN-RELATED // SUBFAMILY NOT NAMED	AT1G20080.1	ATSYTB,NTMC2T1.2,NTMC2TYPE1.2,SYT2,SYTB	Calcium-dependent lipid-binding (CaLB domain) family protein	LOC_Os02g25060.1	NTMC2Type1.2 protein, putative, expressed
Sevir.1G154301	NA	NA	-2.8017	0.0314189	-3.13973	0.00613551	NA	NA	NA	NA	NA	NA	NA	NA	NA	NA	NA	NA	NA
Sevir.1G155200	1.34298	1.95e-06	0.82608	0.00521029	NA	NA	NA	NA	NA	NA	NA	NA	NA	NA	NA	NA	NA	NA	NA
Sevir.1G156000	-0.80197	0.0432506	NA	NA	NA	NA	NA	NA	NA	NA	NA	NA	Sevir.1G156000.1	(1 of 1) K09548 - prefoldin subunit 1 (PFDN1)	AT2G07340.1	PFD1	PREFOLDIN 1	LOC_Os02g26440.1	prefoldin subunit, putative, expressed
Sevir.1G158100	NA	NA	NA	NA	-0.838913	0.0357254	NA	NA	NA	NA	NA	NA	Sevir.1G158100.1	(1 of 1) PTHR12176//PTHR12176:SF29 - UNCHARACTERIZED // S-ADENOSYL-L-METHIONINE-DEPENDENT METHYLTRANSFERASE DOMAIN-CONTAINING PROTEIN	AT5G63100.1		S-adenosyl-L-methionine-dependent methyltransferases superfamily protein	LOC_Os02g28820.1	expressed protein
Sevir.1G159500	-1.35684	0.00086031	-2.66327	3.75e-13	-1.26087	8.73e-05	NA	NA	NA	NA	NA	NA	Sevir.1G159500.2	(1 of 4) K17964 - leucine-rich PPR motif-containing protein, mitochondrial (LRPPRC)	AT1G09900.1		Pentatricopeptide repeat (PPR-like) superfamily protein	LOC_Os02g27070.1	PPR repeat domain containing protein, putative, expressed
Sevir.1G159600	0.618191	0.00166972	0.418031	0.0321043	NA	NA	NA	NA	NA	NA	NA	NA	Sevir.1G159600.1	(1 of 3) 3.4.22.41 - Cathepsin F	AT4G39090.1	RD19,RD19A	Papain family cysteine protease	LOC_Os02g27030.1	cysteine proteinase 1 precursor, putative, expressed
Sevir.1G159900	NA	NA	NA	NA	NA	NA	NA	NA	-1.12004	0.048417	NA	NA	Sevir.1G159900.3	(1 of 1) PTHR16166//PTHR16166:SF93 - VACUOLAR PROTEIN SORTING-ASSOCIATED PROTEIN VPS13 // PROTEIN T08G11.1, ISOFORM A	AT1G48090.1		calcium-dependent lipid-binding family protein	LOC_Os02g27110.1	expressed protein
Sevir.1G160200	NA	NA	NA	NA	0.622646	0.0423973	-0.69501	0.0410915	NA	NA	NA	NA	Sevir.1G160200.1	(1 of 2) PTHR13832//PTHR13832:SF279 - PROTEIN PHOSPHATASE 2C // SUBFAMILY NOT NAMED	AT3G02750.1		Protein phosphatase 2C family protein	LOC_Os02g27220.1	protein phosphatase 2C, putative, expressed
Sevir.1G160350	NA	NA	NA	NA	NA	NA	NA	NA	NA	NA	-0.627744	0.0107825	NA	NA	NA	NA	NA	NA	NA
Sevir.1G160600	1.50152	2.9e-05	0.881519	0.0137998	1.27156	0.000521863	NA	NA	NA	NA	NA	NA	Sevir.1G160600.1	(1 of 4) PTHR13683//PTHR13683:SF375 - ASPARTYL PROTEASES // SUBFAMILY NOT NAMED	AT1G05840.1		Eukaryotic aspartyl protease family protein	LOC_Os02g27360.1	aspartic proteinase-like protein 2 precursor, putative, expressed
Sevir.1G160800	NA	NA	NA	NA	0.8634	0.0107502	NA	NA	NA	NA	NA	NA	Sevir.1G160800.2	(1 of 2) PTHR10997//PTHR10997:SF35 - IMPORTIN-7, 8, 11 // SUBFAMILY NOT NAMED	AT2G31660.1	SAD2,URM9	ARM repeat superfamily protein	LOC_Os04g26841.1	importin-8, putative, expressed
Sevir.1G161300	NA	NA	NA	NA	NA	NA	NA	NA	NA	NA	1.48212	0.0319682	Sevir.1G161300.1	(1 of 1) PTHR11200:SF133 - TYPE I INOSITOL 1,4,5-TRISPHOSPHATE 5-PHOSPHATASE 12-RELATED	AT1G65580.1	FRA3	Endonuclease/exonuclease/phosphatase family protein	LOC_Os08g41270.1	endonuclease/exonuclease/phosphatase family domain containing protein, expressed
Sevir.1G161400	NA	NA	1.45159	0.00926698	NA	NA	NA	NA	-2.32293	0.0192721	NA	NA	Sevir.1G161400.1	(1 of 1) PTHR36031//PTHR36031:SF1 - FAMILY NOT NAMED // F21O3.15 PROTEIN	AT3G07440.1			LOC_Os02g27740.1	expressed protein
Sevir.1G161500	NA	NA	NA	NA	NA	NA	NA	NA	NA	NA	-0.783242	0.00813309	Sevir.1G161500.1	(1 of 3) K02978 - small subunit ribosomal protein S27e (RP-S27e, RPS27)	AT3G61110.1	ARS27A,RS27A	ribosomal protein S27	LOC_Os04g27860.1	40S ribosomal protein S27, putative, expressed
Sevir.1G161900	NA	NA	NA	NA	NA	NA	-0.28594	0.0340648	NA	NA	-0.378642	0.00233091	Sevir.1G161900.1	(1 of 2) PTHR11627//PTHR11627:SF21 - FRUCTOSE-BISPHOSPHATE ALDOLASE // SUBFAMILY NOT NAMED	AT2G36460.1		Aldolase superfamily protein	LOC_Os05g33380.1	fructose-bisphospate aldolase isozyme, putative, expressed
Sevir.1G162500	NA	NA	NA	NA	NA	NA	NA	NA	-1.14457	0.0302309	NA	NA	Sevir.1G162500.4	(1 of 1) PF00931//PF01582 - NB-ARC domain (NB-ARC) // TIR domain (TIR)	AT4G23440.1		Disease resistance protein (TIR-NBS class)	LOC_Os01g55530.1	AP003256-AK101847 - NBS/LRR genes that are S-rich,divergent TIR, divergent NBS, expressed
Sevir.1G163000	-0.748051	3.19e-05	-0.957477	4.5e-08	-1.13523	2.38e-10	0.693992	0.000152774	NA	NA	NA	NA	Sevir.1G163000.1	(1 of 1) PTHR23315//PTHR23315:SF75 - BETA CATENIN-RELATED ARMADILLO REPEAT-CONTAINING // U-BOX DOMAIN-CONTAINING PROTEIN 9	AT3G07360.1	ATPUB9,PUB9	plant U-box 9	LOC_Os02g28720.1	spotted leaf 11, putative, expressed
Sevir.1G163100	NA	NA	NA	NA	NA	NA	0.758523	0.00204398	NA	NA	NA	NA	Sevir.1G163100.1	(1 of 2) K09667 - protein O-GlcNAc transferase (OGT)	AT3G04240.1	SEC	Tetratricopeptide repeat (TPR)-like superfamily protein	LOC_Os01g68680.1	tetratricopeptide repeat domain containing protein, expressed
Sevir.1G163900	NA	NA	NA	NA	NA	NA	NA	NA	-4.56816	0.00467688	NA	NA	Sevir.1G163900.1	(1 of 3) 1.6.99.5 - Transferred entry: 1.6.5.11	ATCG00430.1		photosystem II reaction center protein G	LOC_Os01g58022.1	NADPH-dependent oxidoreductase, putative, expressed
Sevir.1G164101	NA	NA	NA	NA	NA	NA	NA	NA	-2.84685	0.0130052	NA	NA	Sevir.1G164101.1	(1 of 4) PTHR22773//PTHR22773:SF89 - NADH DEHYDROGENASE // NADH-UBIQUINONE OXIDOREDUCTASE CHAIN 2-RELATED	ATMG00285.1		NADH dehydrogenase 2A	LOC_Os07g25004.1	NADPH-dependent oxidoreductase, putative, expressed
Sevir.1G164400	NA	NA	NA	NA	NA	NA	2.63573	1.52e-43	1.93989	3.61e-22	0.862369	0.000430701	Sevir.1G164400.1	(1 of 3) PTHR10516//PTHR10516:SF324 - PEPTIDYL-PROLYL CIS-TRANS ISOMERASE // PEPTIDYL-PROLYL CIS-TRANS ISOMERASE FKBP62	AT5G48570.1	ATFKBP65,FKBP65,ROF2	FKBP-type peptidyl-prolyl cis-trans isomerase family protein	LOC_Os02g28980.1	peptidyl-prolyl isomerase, putative, expressed
Sevir.1G166200	NA	NA	NA	NA	NA	NA	NA	NA	-1.05329	0.00816704	NA	NA	Sevir.1G166200.1	(1 of 2) PTHR10359//PTHR10359:SF22 - A/G-SPECIFIC ADENINE GLYCOSYLASE/ENDONUCLEASE III // DEMETER-LIKE PROTEIN 2-RELATED	AT5G04560.1	DME	HhH-GPD base excision DNA repair family protein	LOC_Os01g11900.1	hhH-GPD superfamily base excision DNA repair protein, expressed
Sevir.1G166300	NA	NA	-0.599459	0.0152091	NA	NA	NA	NA	NA	NA	NA	NA	NA	NA	NA	NA	NA	NA	NA
Sevir.1G167600	1.31366	6.98e-06	NA	NA	NA	NA	NA	NA	NA	NA	NA	NA	Sevir.1G167600.2	(1 of 183) PF00847 - AP2 domain (AP2)	AT4G13040.1		Integrase-type DNA-binding superfamily protein	LOC_Os02g29550.1	AP2 domain containing protein, expressed
Sevir.1G167800	NA	NA	NA	NA	NA	NA	NA	NA	NA	NA	0.467649	0.0282369	Sevir.1G167800.1	(1 of 1) 1.12.98.4 - Sulfhydrogenase / Sulfur reductase	AT1G15140.1		FAD/NAD(P)-binding oxidoreductase	LOC_Os02g22260.1	fruit protein PKIWI502, putative, expressed
Sevir.1G168300	NA	NA	0.738267	0.0196887	NA	NA	NA	NA	NA	NA	-0.898549	0.013161	Sevir.1G168300.1	(1 of 2) K02918 - large subunit ribosomal protein L35e (RP-L35e, RPL35)	AT2G39390.1		Ribosomal L29 family protein	LOC_Os02g30050.1	ribosomal protein L29, putative, expressed
Sevir.1G169200	NA	NA	-0.420324	0.0270914	NA	NA	NA	NA	NA	NA	NA	NA	Sevir.1G169200.1	(1 of 1) PTHR13020//PTHR13020:SF34 - UBIQUITIN-ASSOCIATED UBA/UBX DOMAIN-CONTAINING // UBX DOMAIN-CONTAINING PROTEIN 4	AT1G04850.1		ubiquitin-associated (UBA)/TS-N domain-containing protein	LOC_Os02g30180.1	ZOS2-07 - C2H2 zinc finger protein, expressed
Sevir.1G169400	-1.28266	2.03e-05	-1.56423	4.28e-08	NA	NA	NA	NA	NA	NA	NA	NA	Sevir.1G169400.1	(1 of 32) PF01344 - Kelch motif (Kelch_1)	AT1G67480.1		Galactose oxidase/kelch repeat superfamily protein	LOC_Os02g30210.1	OsFBK7 - F-box domain and kelch repeat containing protein, expressed
Sevir.1G169700	1.60239	0.0410009	NA	NA	NA	NA	1.78864	0.0294887	-1.58332	0.0132761	NA	NA	Sevir.1G169700.1	(1 of 2) PTHR12542//PTHR12542:SF36 - EXOCYST COMPLEX PROTEIN EXO70 // SUBFAMILY NOT NAMED	AT5G50380.1	ATEXO70F1,EXO70F1	exocyst subunit exo70 family protein F1	LOC_Os02g30230.2	exo70 exocyst complex subunit domain containing protein, expressed
Sevir.1G170200	0.955815	3.32e-10	NA	NA	NA	NA	NA	NA	NA	NA	NA	NA	Sevir.1G170200.1	(1 of 1) PTHR34687:SF1 - CHAPERONE PROTEIN DNAJ-LIKE PROTEIN	AT5G43260.1		chaperone protein dnaJ-related	LOC_Os02g30320.1	drought-induced protein 1, putative, expressed
Sevir.1G171700	-1.20463	0.000143107	NA	NA	-1.15303	0.000152634	-1.02801	0.0031062	NA	NA	NA	NA	Sevir.1G171700.1	(1 of 1) PTHR33128//PTHR33128:SF13 - FAMILY NOT NAMED // EMB|CAB62355.1	AT3G27030.1			LOC_Os02g30600.1	expressed protein
Sevir.1G172200	NA	NA	NA	NA	NA	NA	NA	NA	-0.875905	0.000706641	NA	NA	Sevir.1G172200.2	(1 of 2) PTHR24078//PTHR24078:SF212 - DNAJ HOMOLOG SUBFAMILY C MEMBER // SUBFAMILY NOT NAMED	AT5G53150.1		DNAJ heat shock N-terminal domain-containing protein	LOC_Os02g30620.1	dnaJ domain containing protein, expressed
Sevir.1G172300	NA	NA	-0.60671	0.000115171	NA	NA	NA	NA	NA	NA	NA	NA	Sevir.1G172300.2	(1 of 2) K12625 - U6 snRNA-associated Sm-like protein LSm6 (LSM6)	AT2G43810.2		Small nuclear ribonucleoprotein family protein	LOC_Os02g30624.1	LSM domain containing protein, expressed
Sevir.1G172500	-1.75637	0.00149951	NA	NA	NA	NA	NA	NA	NA	NA	NA	NA	Sevir.1G172500.1	(1 of 3) PTHR22814//PTHR22814:SF142 - COPPER TRANSPORT PROTEIN ATOX1-RELATED // SUBFAMILY NOT NAMED	AT5G50740.1		Heavy metal transport/detoxification superfamily protein	LOC_Os02g30650.1	heavy metal-associated domain containing protein, expressed
Sevir.1G174600	1.3908	0.00724544	1.77181	5.07e-05	1.82042	8.81e-05	NA	NA	-1.69982	0.00200216	NA	NA	Sevir.1G174600.1	(1 of 2) PTHR22958//PTHR22958:SF9 - RELATED TO MULTIFUNCTIONAL CYCLIN-DEPENDENT KINASE-RELATED // SUBFAMILY NOT NAMED	AT3G02040.1	SRG3	senescence-related gene 3	LOC_Os02g31030.2	glycerophosphoryl diester phosphodiesterase family protein, putative, expressed
Sevir.1G175000	NA	NA	NA	NA	NA	NA	NA	NA	0.7881	0.0483063	NA	NA	Sevir.1G175000.1	(1 of 1) PTHR13408//PTHR13408:SF3 - DNA-DIRECTED RNA POLYMERASE III // SUBFAMILY NOT NAMED	AT5G09380.1		RNA polymerase III RPC4	LOC_Os04g32350.1	RNA polymerase III RPC4 domain containing protein, expressed
Sevir.1G175100	NA	NA	-0.411391	0.0348149	-0.86796	1.79e-06	NA	NA	NA	NA	NA	NA	Sevir.1G175100.1	(1 of 1) PF12452 - Protein of unknown function (DUF3685) (DUF3685)	AT5G48830.1			LOC_Os02g31070.1	expressed protein
Sevir.1G176100	-0.695239	0.00410118	NA	NA	NA	NA	-0.643999	0.0159648	NA	NA	NA	NA	Sevir.1G176100.1	(1 of 34) PF13837 - Myb/SANT-like DNA-binding domain (Myb_DNA-bind_4)	AT2G33550.1		Homeodomain-like superfamily protein	LOC_Os02g31160.1	transcription factor, putative, expressed
Sevir.1G176300	NA	NA	NA	NA	NA	NA	NA	NA	NA	NA	0.470576	0.0276816	Sevir.1G176300.1	(1 of 6) KOG4660 - Protein Mei2, essential for commitment to meiosis, and related proteins	AT5G61960.2	AML1,ML1	MEI2-like protein 1	LOC_Os02g31290.1	AML1, putative, expressed
Sevir.1G177640	NA	NA	-1.58647	0.0013456	-0.930253	0.0494593	NA	NA	NA	NA	NA	NA	Sevir.1G177640.1	(1 of 1) PF00679//PF03764 - Elongation factor G C-terminus (EFG_C) // Elongation factor G, domain IV (EFG_IV)	AT1G56070.1	LOS1	Ribosomal protein S5/Elongation factor G/III/V family protein	LOC_Os04g02820.2	elongation factor, putative, expressed
Sevir.1G178200	NA	NA	NA	NA	NA	NA	-1.18223	0.000307497	NA	NA	NA	NA	NA	NA	NA	NA	NA	NA	NA
Sevir.1G178700	NA	NA	NA	NA	0.38315	0.048488	NA	NA	NA	NA	NA	NA	Sevir.1G178700.1	(1 of 3) K15979 - staphylococcal nuclease domain-containing protein 1 (SND1)	AT5G07350.1	AtTudor1,TSN1,Tudor1	TUDOR-SN protein 1	LOC_Os02g32350.1	TUDOR protein with multiple SNc domains, putative, expressed
Sevir.1G178800	NA	NA	-0.779322	0.0369886	NA	NA	NA	NA	NA	NA	NA	NA	Sevir.1G178800.1	(1 of 1) 2.7.1.140//2.7.1.151 - Inositol-tetrakisphosphate 5-kinase / 1D-myo-inositol-tetrakisphosphate 5-kinase // Inositol-polyphosphate multikinase / IpK2	AT5G61760.1	ATIPK2BETA,IPK2B,IPK2BETA	inositol polyphosphate kinase 2 beta	LOC_Os02g32370.1	inositol hexaphosphate kinase, putative, expressed
Sevir.1G179000	NA	NA	-1.88361	0.00679764	NA	NA	NA	NA	NA	NA	NA	NA	Sevir.1G179000.1	(1 of 4) PTHR10044//PTHR10044:SF137 - INHIBITOR OF APOPTOSIS // SUBFAMILY NOT NAMED	AT3G12920.1		SBP (S-ribonuclease binding protein) family protein	LOC_Os04g32980.1	protein binding protein, putative, expressed
Sevir.1G179900	-2.37895	6.44e-21	-2.91626	7.93e-32	-2.07815	3.06e-19	NA	NA	NA	NA	NA	NA	NA	NA	NA	NA	NA	NA	NA
Sevir.1G180000	NA	NA	1.14605	0.000710287	NA	NA	NA	NA	NA	NA	NA	NA	Sevir.1G180000.1	(1 of 2) K01895 - acetyl-CoA synthetase (ACSS, acs)	AT5G36880.2	ACS	acetyl-CoA synthetase	LOC_Os02g32490.1	AMP-binding enzyme, putative, expressed
Sevir.1G180100	NA	NA	NA	NA	-0.508116	0.0431891	-0.626967	0.0226778	NA	NA	-1.07726	2.06e-05	Sevir.1G180100.1	(1 of 9) K01802 - peptidylprolyl isomerase (E5.2.1.8)	AT2G21130.1		Cyclophilin-like peptidyl-prolyl cis-trans isomerase family protein	LOC_Os02g02890.1	peptidyl-prolyl cis-trans isomerase, putative, expressed
Sevir.1G180200	-1.20632	7.97e-05	-0.895297	0.0017881	-1.98825	1.22e-10	NA	NA	NA	NA	NA	NA	Sevir.1G180200.1	(1 of 8) 2.3.1.78 - Heparan-alpha-glucosaminide N-acetyltransferase	AT5G47900.1		Protein of unknown function (DUF1624)	LOC_Os02g32504.1	heparan-alpha-glucosaminide N-acetyltransferase, putative, expressed
Sevir.1G180500	NA	NA	1.10849	0.000674329	NA	NA	NA	NA	NA	NA	NA	NA	Sevir.1G180500.1	(1 of 1) KOG1652//KOG3225 - Mitochondrial import inner membrane translocase, subunit TIM17 // Mitochondrial import inner membrane translocase, subunit TIM22	AT5G24650.1		Mitochondrial import inner membrane translocase subunit Tim17/Tim22/Tim23 family protein	LOC_Os04g33220.1	SAM domain family protein, expressed
Sevir.1G181200	NA	NA	1.6971	0.0238557	NA	NA	NA	NA	NA	NA	NA	NA	Sevir.1G181200.1	(1 of 1) PTHR10015//PTHR10015:SF164 - HEAT SHOCK TRANSCRIPTION FACTOR // HEAT STRESS TRANSCRIPTION FACTOR A-3	AT5G03720.1	AT-HSFA3,HSFA3	heat shock transcription factor A3	LOC_Os02g32590.1	HSF-type DNA-binding domain containing protein, expressed
Sevir.1G181300	NA	NA	-2.62105	0.0190832	-2.42776	0.0329562	NA	NA	NA	NA	NA	NA	Sevir.1G181300.3	(1 of 2) K14510 - serine/threonine-protein kinase CTR1 (CTR1)	AT5G03730.2	AtCTR1,CTR1,SIS1	Protein kinase superfamily protein	LOC_Os02g32610.3	protein kinase domain containing protein, expressed
Sevir.1G181700	NA	NA	NA	NA	-1.56037	0.0417282	NA	NA	NA	NA	NA	NA	Sevir.1G181700.2	(1 of 3) PTHR14155//PTHR14155:SF169 - RING FINGER DOMAIN-CONTAINING // SUBFAMILY NOT NAMED	AT1G72200.1		RING/U-box superfamily protein	LOC_Os11g05300.1	RING-H2 finger protein, putative, expressed
Sevir.1G182300	NA	NA	NA	NA	NA	NA	-1.61591	0.0275153	NA	NA	NA	NA	Sevir.1G182300.1	(1 of 172) PF01535//PF13041 - PPR repeat (PPR) // PPR repeat family (PPR_2)	AT4G13650.1		Pentatricopeptide repeat (PPR) superfamily protein	LOC_Os02g32780.1	pentatricopeptide, putative, expressed
Sevir.1G182400	NA	NA	NA	NA	NA	NA	NA	NA	NA	NA	-1.68943	0.000394048	Sevir.1G182400.1	(1 of 2) K07213 - copper chaperone (ATOX1, ATX1, copZ)	AT3G56240.1	CCH	copper chaperone	LOC_Os02g32814.1	heavy metal-associated domain containing protein, expressed
Sevir.1G183000	NA	NA	1.25277	2.17e-06	1.55078	2.26e-09	-0.759851	0.0362285	NA	NA	NA	NA	Sevir.1G183000.1	(1 of 1) K14347 - solute carrier family 10 (sodium/bile acid cotransporter), member 7 (SLC10A7, P7)	AT3G56160.1		Sodium Bile acid symporter family	LOC_Os02g32930.1	bile acid sodium symporter, putative, expressed
Sevir.1G183300	NA	NA	1.59892	0.00708318	1.76502	0.000634641	-2.04053	0.00863736	NA	NA	NA	NA	Sevir.1G183300.1	(1 of 1) 1.11.1.10 - Chloride peroxidase / Vanadium haloperoxidase	AT3G48410.1		alpha/beta-Hydrolases superfamily protein	LOC_Os02g32970.1	hydrolase, alpha/beta fold family protein, putative, expressed
Sevir.1G183600	1.17226	2.75e-11	1.11455	1.89e-10	0.668035	0.00041448	NA	NA	NA	NA	NA	NA	NA	NA	NA	NA	NA	NA	NA
Sevir.1G183800	0.814416	3.44e-05	0.835563	5.77e-06	0.871894	2.46e-06	NA	NA	NA	NA	NA	NA	Sevir.1G183800.1	(1 of 1) PTHR10072//PTHR10072:SF43 - IRON-SULFUR CLUSTER ASSEMBLY PROTEIN // SUBFAMILY NOT NAMED	AT5G03900.2		Iron-sulphur cluster biosynthesis family protein	LOC_Os02g33010.1	expressed protein
Sevir.1G183900	0.808547	7.98e-06	NA	NA	NA	NA	NA	NA	NA	NA	NA	NA	Sevir.1G183900.1	(1 of 1) PTHR11220//PTHR11220:SF22 - HEME-BINDING PROTEIN-RELATED // SUBFAMILY NOT NAMED	AT3G10130.1		SOUL heme-binding family protein	LOC_Os02g33020.1	SOUL heme-binding protein, putative, expressed
Sevir.1G184300	-3.28351	6.51e-18	-4.0916	6.12e-29	-2.62803	6.93e-15	1.30768	0.000541087	NA	NA	NA	NA	Sevir.1G184300.1	(1 of 2) PF04568 - Mitochondrial ATPase inhibitor, IATP (IATP)	AT5G04750.1		F1F0-ATPase inhibitor protein, putative	LOC_Os02g33070.1	expressed protein
Sevir.1G184800	NA	NA	NA	NA	2.89617	0.000138386	NA	NA	NA	NA	NA	NA	Sevir.1G184800.1	(1 of 12) K01193 - beta-fructofuranosidase (E3.2.1.26, sacA)	AT3G52600.1	AtcwINV2,CWINV2	cell wall invertase 2	LOC_Os04g33740.1	glycosyl hydrolases, putative, expressed
Sevir.1G184900	NA	NA	0.781467	0.042869	0.992759	0.00800051	NA	NA	NA	NA	-0.909271	0.0484509	Sevir.1G184900.1	(1 of 4) K02955 - small subunit ribosomal protein S14e (RP-S14e, RPS14)	AT3G52580.1		Ribosomal protein S11 family protein	LOC_Os02g33140.1	ribosomal protein, putative, expressed
Sevir.1G185000	NA	NA	1.3001	5.98e-05	1.58836	6.22e-07	NA	NA	NA	NA	NA	NA	Sevir.1G185000.1	(1 of 1) PTHR15852:SF8 - CHAPERONE PROTEIN DNAJ-LIKE PROTEIN	AT5G06130.2		chaperone protein dnaJ-related	LOC_Os02g33149.1	OR, putative, expressed
Sevir.1G185400	NA	NA	NA	NA	NA	NA	NA	NA	-1.81366	0.0233892	NA	NA	NA	NA	NA	NA	NA	NA	NA
Sevir.1G185700	NA	NA	NA	NA	NA	NA	NA	NA	NA	NA	1.32166	0.0213456	Sevir.1G185700.1	(1 of 13) PF00076//PF00098 - RNA recognition motif. (a.k.a. RRM, RBD, or RNP domain) (RRM_1) // Zinc knuckle (zf-CCHC)	AT2G37340.1	ATRSZ33,RSZ33	arginine/serine-rich zinc knuckle-containing protein 33	LOC_Os02g33320.3	RNA recognition motif containing protein, putative, expressed
Sevir.1G185900	-1.455	7.7e-07	-1.29997	1.15e-06	-1.52588	1.92e-09	NA	NA	NA	NA	NA	NA	Sevir.1G185900.1	(1 of 66) PF04043 - Plant invertase/pectin methylesterase inhibitor (PMEI)	AT5G46930.1		Plant invertase/pectin methylesterase inhibitor superfamily protein	LOC_Os02g33380.1	pectinesterase inhibitor domain containing protein, putative, expressed
Sevir.1G186100	-0.868234	0.000879184	-0.532028	0.0315698	NA	NA	NA	NA	NA	NA	NA	NA	Sevir.1G186100.2	(1 of 2) PTHR11040:SF70 - METAL HOMEOSTASIS FACTOR ATX2	AT3G08650.2		ZIP metal ion transporter family	LOC_Os05g25194.2	metal cation transporter, putative, expressed
Sevir.1G187600	NA	NA	NA	NA	NA	NA	NA	NA	0.737994	0.0111561	NA	NA	Sevir.1G187600.1	(1 of 1) K03386 - peroxiredoxin (alkyl hydroperoxide reductase subunit C) [EC:1.11.1.15] (E1.11.1.15, PRDX, ahpC)	AT5G06290.1	2-Cys Prx B,2CPB	2-cysteine peroxiredoxin B	LOC_Os02g33450.1	peroxiredoxin, putative, expressed
Sevir.1G188500	NA	NA	1.07781	0.0179804	NA	NA	NA	NA	NA	NA	NA	NA	Sevir.1G188500.1	(1 of 1) PTHR22952//PTHR22952:SF111 - CAMP-RESPONSE ELEMENT BINDING PROTEIN-RELATED // SUBFAMILY NOT NAMED	AT5G04840.1		bZIP protein	LOC_Os02g33560.1	expressed protein
Sevir.1G188800	NA	NA	NA	NA	NA	NA	0.519705	0.0159519	NA	NA	NA	NA	Sevir.1G188800.1	(1 of 2) PTHR12526//PTHR12526:SF395 - GLYCOSYLTRANSFERASE // SUBFAMILY NOT NAMED	AT3G11670.1	DGD1	UDP-Glycosyltransferase superfamily protein	LOC_Os02g33580.1	digalactosyldiacylglycerol synthase, chloroplast precursor, putative, expressed
Sevir.1G189300	0.900743	0.000374054	0.728719	0.0036129	0.698296	0.00550432	NA	NA	NA	NA	NA	NA	Sevir.1G189300.1	(1 of 1) PTHR20961//PTHR20961:SF27 - GLYCOSYLTRANSFERASE // SUBFAMILY NOT NAMED	AT3G18180.1		Glycosyltransferase family 61 protein	LOC_Os02g22380.1	glycosyltransferase protein, putative, expressed
Sevir.1G189500	-2.22149	1.8e-05	NA	NA	-0.475834	0.0493578	NA	NA	NA	NA	NA	NA	Sevir.1G189500.1	(1 of 1) 3.5.2.6 - Beta-lactamase / Penicillinase	AT5G63420.1	emb2746	RNA-metabolising metallo-beta-lactamase family protein	LOC_Os02g33610.1	metallo-beta-lactamase, putative, expressed
Sevir.1G190000	2.25587	0.0158857	4.80942	3.09e-05	3.02608	0.0196425	NA	NA	NA	NA	NA	NA	Sevir.1G190000.1	(1 of 1) PTHR22849//PTHR22849:SF12 - WDSAM1 PROTEIN // SUBFAMILY NOT NAMED	AT3G18710.1	ATPUB29,PUB29	plant U-box 29	LOC_Os02g33680.1	U-box domain containing protein, expressed
Sevir.1G190400	NA	NA	NA	NA	NA	NA	1.16121	4.46e-05	NA	NA	NA	NA	Sevir.1G190400.1	(1 of 1) 4.1.1.22 - Histidine decarboxylase / L-histidine carboxy-lyase	AT1G43710.1	emb1075	Pyridoxal phosphate (PLP)-dependent transferases superfamily protein	LOC_Os02g33710.1	decarboxylase, putative, expressed
Sevir.1G191200	NA	NA	NA	NA	NA	NA	NA	NA	NA	NA	-1.38592	0.026238	Sevir.1G191200.1	(1 of 8) PF02496 - ABA/WDS induced protein (ABA_WDS)				LOC_Os01g72900.1	abscisic stress-ripening, putative, expressed
Sevir.1G191500	NA	NA	NA	NA	NA	NA	NA	NA	1.11596	0.0260793	NA	NA	NA	NA	NA	NA	NA	NA	NA
Sevir.1G193400	1.40179	4.38e-12	0.894904	7.02e-06	0.98626	1.61e-06	NA	NA	NA	NA	NA	NA	Sevir.1G193400.1	(1 of 1) PTHR31916//PTHR31916:SF3 - FAMILY NOT NAMED // ALKALINE/NEUTRAL INVERTASE CINV1-RELATED	AT4G09510.1	CINV2	cytosolic invertase 2	LOC_Os02g34560.1	plant neutral invertase domain containing protein, expressed
Sevir.1G193500	NA	NA	2.717	3.68e-07	NA	NA	NA	NA	NA	NA	NA	NA	Sevir.1G193500.1	(1 of 1) K03678 - exosome complex component RRP45 (RRP45, EXOSC9)	AT3G60500.1	CER7,G3	3\'-5\'-exoribonuclease family protein	LOC_Os02g34570.1	exosome complex exonuclease, putative, expressed
Sevir.1G194500	-1.92051	0.00018663	-1.64574	0.000687893	-1.24177	0.014305	NA	NA	NA	NA	NA	NA	Sevir.1G194500.1	(1 of 2) PTHR33696//PTHR33696:SF1 - FAMILY NOT NAMED // T22J18.15	AT1G22680.1			LOC_Os02g34640.1	expressed protein
Sevir.1G194600	-1.05485	0.008954	-0.717899	0.0464962	NA	NA	NA	NA	NA	NA	NA	NA	Sevir.1G194600.1	(1 of 10) PF05003//PF11961 - Protein of unknown function (DUF668) (DUF668) // Domain of unknown function (DUF3475) (DUF3475)	AT1G34320.1		Protein of unknown function (DUF668)	LOC_Os01g65330.1	expressed protein
Sevir.1G194700	NA	NA	NA	NA	NA	NA	NA	NA	0.688154	0.0170951	0.615985	0.0406945	Sevir.1G194700.1	(1 of 2) PTHR14003 - TRANSCRIPTIONAL REPRESSOR PROTEIN YY	AT4G06634.1		zinc finger (C2H2 type) family protein	LOC_Os02g34680.1	ZOS2-09 - C2H2 zinc finger protein, expressed
Sevir.1G195800	NA	NA	NA	NA	NA	NA	NA	NA	NA	NA	0.646521	0.0154844	Sevir.1G195800.1	(1 of 9) 1.11.1.11 - L-ascorbate peroxidase / Ascorbic acid peroxidase	AT1G77490.1	TAPX	thylakoidal ascorbate peroxidase	LOC_Os02g34810.1	OsAPx8 - Thylakoid-bound Ascorbate Peroxidase encoding gene 5,8, expressed
Sevir.1G195900	-0.774171	0.0482663	NA	NA	-0.896708	0.0128358	NA	NA	1.13458	0.00244582	NA	NA	Sevir.1G195900.1	(1 of 1) PTHR15544//PTHR15544:SF0 - OSMOSIS RESPONSIVE FACTOR // TETRATRICOPEPTIDE REPEAT PROTEIN 33	AT1G77230.1		Tetratricopeptide repeat (TPR)-like superfamily protein	LOC_Os02g34830.1	tetratricopeptide repeat domain containing protein, expressed
Sevir.1G196400	NA	NA	-0.863291	0.000309733	-0.891005	0.000474966	NA	NA	NA	NA	NA	NA	Sevir.1G196400.1	(1 of 3) 3.1.3.66 - Phosphatidylinositol-3,4-bisphosphate 4-phosphatase / Phosphoinositide 4-phosphatase	AT3G51460.1	RHD4	Phosphoinositide phosphatase family protein	LOC_Os02g34884.1	SacI homology domain containing protein, expressed
Sevir.1G197200	NA	NA	-1.15304	3.05e-05	-1.25313	4.84e-05	NA	NA	NA	NA	NA	NA	Sevir.1G197200.1	(1 of 1) PTHR31096:SF5 - ACR3	AT1G76990.5	ACR3	ACT domain repeat 3	LOC_Os02g34990.2	ACT domain containing protein, putative, expressed
Sevir.1G197700	NA	NA	1.67939	0.0331399	NA	NA	NA	NA	NA	NA	NA	NA	Sevir.1G197700.1	(1 of 1) 2.1.1.214 - tRNA (guanine(10)-N(2))-methyltransferase	AT3G26410.1		methyltransferases;nucleic acid binding	LOC_Os02g35060.1	RNA methyltransferase protein, putative, expressed
Sevir.1G198100	1.62722	3.03e-21	1.18183	1.93e-11	0.640393	0.000763549	NA	NA	NA	NA	-0.694409	0.00115164	Sevir.1G198100.1	(1 of 1) PTHR35753//PTHR35753:SF1 - FAMILY NOT NAMED // PROLINE-RICH FAMILY PROTEIN	AT5G07020.1		proline-rich family protein	LOC_Os02g35090.1	expressed protein
Sevir.1G198200	1.03127	0.000427724	NA	NA	0.668345	0.026751	NA	NA	NA	NA	NA	NA	Sevir.1G198200.3	(1 of 1) PF02791//PF10537//PF15614 - DDT domain (DDT) // ATP-utilising chromatin assembly and remodelling N-terminal (WAC_Acf1_DNA_bd) // WSTF, HB1, Itc1p, MBD9 motif 3 (WHIM3)	AT5G08630.1		DDT domain-containing protein	LOC_Os02g35100.1	DDT domain containing protein, putative, expressed
Sevir.1G198600	-0.573666	0.0305625	-0.929594	1.56e-05	-0.641466	0.00481311	NA	NA	NA	NA	NA	NA	Sevir.1G198600.2	(1 of 1) KOG4778 - Mitochondrial ribosomal protein L28	AT1G33970.4		P-loop containing nucleoside triphosphate hydrolases superfamily protein	LOC_Os02g35130.2	AIG1, putative, expressed
Sevir.1G199000	NA	NA	-0.617329	0.0110937	-0.637346	0.00781711	NA	NA	0.793353	0.00189829	NA	NA	Sevir.1G199000.1	(1 of 1) PTHR11262//PTHR11262:SF4 - HSL AND CLP PROTEASE // ATP-DEPENDENT CLP PROTEASE ATP-BINDING SUBUNIT CLPX-LIKE, MITOCHONDRIAL	AT1G33360.1		ATP-dependent Clp protease	LOC_Os02g35630.1	AAA family ATPase, putative, expressed
Sevir.1G199300	NA	NA	NA	NA	0.512454	0.0125135	NA	NA	0.54721	0.0217982	NA	NA	Sevir.1G199300.1	(1 of 1) PTHR37724:SF1 - COPPER ION TRANSMEMBRANE TRANSPORTER	AT2G37920.1	emb1513	copper ion transmembrane transporters	LOC_Os02g35620.1	expressed protein
Sevir.1G199500	-0.798449	0.00861539	NA	NA	NA	NA	NA	NA	0.934871	0.00305973	NA	NA	Sevir.1G199500.1	(1 of 1) PTHR12321//PTHR12321:SF49 - CPG BINDING PROTEIN // SUBFAMILY NOT NAMED	AT3G42790.1	AL3	alfin-like 3	LOC_Os02g35600.1	PHD finger protein, putative, expressed
Sevir.1G199900	-0.637583	3.96e-05	-1.198	2.99e-16	-0.846023	2.45e-08	NA	NA	0.720857	6.08e-06	0.719109	2.01e-05	Sevir.1G199900.1	(1 of 2) K18121 - glyoxylate/succinic semialdehyde reductase (GLYR)	AT3G25530.1	ATGHBDH,GHBDH,GLYR1,GR1	glyoxylate reductase 1	LOC_Os02g35500.1	NAD binding domain of 6-phosphogluconate dehydrogenase containing protein, expressed
Sevir.1G200000	-2.76345	5.44e-06	-4.82659	1.76e-08	-5.06917	2.58e-09	NA	NA	NA	NA	NA	NA	Sevir.1G200000.1	(1 of 13) K08472 - mlo protein (MLO)	AT4G02600.2	ATMLO1,MLO1	Seven transmembrane MLO family protein	LOC_Os01g66510.1	MLO domain containing protein, putative, expressed
Sevir.1G200400	0.858827	0.000140884	NA	NA	0.534052	0.0280435	NA	NA	-0.784912	0.0016753	NA	NA	Sevir.1G200400.1	(1 of 15) PF07887 - Calmodulin binding protein-like (Calmodulin_bind)	AT5G57580.1		Calmodulin-binding protein	LOC_Os02g35470.1	calmodulin binding protein, putative, expressed
Sevir.1G202100	-0.763817	0.0315999	-0.79424	0.0117066	NA	NA	NA	NA	NA	NA	NA	NA	NA	NA	NA	NA	NA	NA	NA
Sevir.1G202200	NA	NA	-1.51021	3.19e-07	-1.10282	0.00013885	NA	NA	NA	NA	NA	NA	Sevir.1G202200.1	(1 of 1) PTHR33359//PTHR33359:SF1 - FAMILY NOT NAMED // MOLYBDOPTERIN SYNTHASE SULFUR CARRIER SUBUNIT	AT4G10100.3	CNX7,SIR5	co-factor for nitrate, reductase and xanthine dehydrogenase 7	LOC_Os02g35200.1	VP15, putative, expressed
Sevir.1G202400	-0.773539	4.19e-09	-1.51303	3.89e-35	-1.2286	5.76e-23	NA	NA	NA	NA	NA	NA	Sevir.1G202400.1	(1 of 1) PTHR11108//PTHR11108:SF5 - FERROCHELATASE // FERROCHELATASE-2, CHLOROPLASTIC	AT2G30390.1	ATFC-II,FC-II,FC2	ferrochelatase 2	LOC_Os05g29760.1	ferrochelatase-2, chloroplast precursor, putative, expressed
Sevir.1G202700	NA	NA	NA	NA	NA	NA	-0.902015	2.92e-07	-0.4099	0.0457144	NA	NA	Sevir.1G202700.1	(1 of 1) PTHR31384//PTHR31384:SF28 - FAMILY NOT NAMED // AUXIN RESPONSE FACTOR 1	AT1G59750.4	ARF1	auxin response factor 1	LOC_Os02g35140.1	auxin response factor 7, putative, expressed
Sevir.1G202900	NA	NA	NA	NA	NA	NA	1.26371	0.000406554	NA	NA	NA	NA	Sevir.1G202900.1	(1 of 1) PTHR12620//PTHR12620:SF4 - U2 SNRNP AUXILIARY FACTOR, SMALL SUBUNIT // ZINC FINGER CCCH DOMAIN-CONTAINING PROTEIN 5	AT1G10320.1		Zinc finger C-x8-C-x5-C-x3-H type family protein	LOC_Os02g35150.1	splicing factor U2AF, putative, expressed
Sevir.1G203000	NA	NA	NA	NA	NA	NA	1.38322	1.89e-07	NA	NA	NA	NA	Sevir.1G203000.1	(1 of 1) K15027 - translation initiation factor 2D (EIF2D)	AT1G71350.1		eukaryotic translation initiation factor SUI1 family protein	LOC_Os02g35160.1	ligatin, putative, expressed
Sevir.1G203100	NA	NA	NA	NA	NA	NA	0.715955	0.00602051	0.586712	0.0298687	NA	NA	Sevir.1G203100.1	(1 of 7) 1.1.1.100 - 3-oxoacyl-[acyl-carrier-protein] reductase	AT1G10310.1		NAD(P)-binding Rossmann-fold superfamily protein	LOC_Os02g35170.1	uncharacterized oxidoreductase yoxD, putative, expressed
Sevir.1G203200	NA	NA	NA	NA	-1.31447	0.000245167	NA	NA	NA	NA	NA	NA	Sevir.1G203200.1	(1 of 1) PTHR26402//PTHR26402:SF604 - RESPONSE REGULATOR OF TWO-COMPONENT SYSTEM // SUBFAMILY NOT NAMED	AT1G59940.1	ARR3	response regulator 3	LOC_Os02g35180.1	OsRR2 type-A response regulator, expressed
Sevir.1G203600	NA	NA	NA	NA	NA	NA	1.64767	5.87e-05	NA	NA	NA	NA	Sevir.1G203600.1	(1 of 158) PF00010 - Helix-loop-helix DNA-binding domain (HLH)	AT5G58010.1	LRL3	LJRHL1-like 3	LOC_Os02g35660.1	PTF1, putative, expressed
Sevir.1G204000	NA	NA	-0.553823	0.0203791	NA	NA	NA	NA	NA	NA	NA	NA	Sevir.1G204000.1	(1 of 15) KOG4282 - Transcription factor GT-2 and related proteins, contains trihelix DNA-binding/SANT domain	AT3G14180.1		sequence-specific DNA binding transcription factors	LOC_Os02g35690.1	transcription factor like protein, putative, expressed
Sevir.1G205180	NA	NA	17.2854	0.0299222	NA	NA	NA	NA	NA	NA	-20.1125	0.02602	Sevir.1G205180.1	(1 of 3) PTHR15217//PTHR15217:SF0 - WILMS' TUMOR 1-ASSOCIATING PROTEIN // PRE-MRNA-SPLICING REGULATOR WTAP	AT3G54170.1	ATFIP37,FIP37	FKBP12 interacting protein 37	LOC_Os06g27970.1	FKBP12-interacting protein of 37 kDa, putative, expressed
Sevir.1G205700	NA	NA	NA	NA	0.672705	0.0323133	0.75792	0.0379132	NA	NA	NA	NA	NA	NA	NA	NA	NA	NA	NA
Sevir.1G206000	-0.877741	0.00913488	-0.645395	0.0438486	NA	NA	NA	NA	NA	NA	NA	NA	Sevir.1G206000.1	(1 of 3) PTHR13180 - SMALL MEMBRANE PROTEIN-RELATED	AT1G36980.1			LOC_Os02g35880.1	salt tolerant protein, putative, expressed
Sevir.1G206100	-0.657597	0.00450309	-0.647415	0.00298463	NA	NA	NA	NA	NA	NA	0.616566	0.00998619	NA	NA	NA	NA	NA	NA	NA
Sevir.1G206200	NA	NA	-0.70719	6.06e-06	-1.24536	1.38e-16	NA	NA	NA	NA	NA	NA	Sevir.1G206200.1	(1 of 1) PTHR10438:SF229 - THIOREDOXIN-LIKE 4, CHLOROPLASTIC	AT1G07700.1		Thioredoxin superfamily protein	LOC_Os02g35900.1	thioredoxin, putative, expressed
Sevir.1G206400	1.39989	2.97e-13	0.536367	0.00913191	NA	NA	NA	NA	NA	NA	-0.863068	0.000303587	Sevir.1G206400.1	(1 of 2) PTHR23024//PTHR23024:SF180 - MEMBER OF 'GDXG' FAMILY OF LIPOLYTIC ENZYMES // SUBFAMILY NOT NAMED	AT1G47480.1		alpha/beta-Hydrolases superfamily protein	LOC_Os02g35940.1	gibberellin receptor GID1L2, putative, expressed
Sevir.1G206500	NA	NA	0.955441	0.00876041	1.25764	0.000416812	NA	NA	NA	NA	-0.922986	0.0452953	Sevir.1G206500.1	(1 of 16) KOG0148 - Apoptosis-promoting RNA-binding protein TIA-1/TIAR (RRM superfamily)	AT1G47500.1	ATRBP47C\',RBP47C\'	RNA-binding protein 47C\'	LOC_Os04g37690.1	RNA recognition motif containing protein, putative, expressed
Sevir.1G206700	NA	NA	NA	NA	-0.939759	0.000123722	NA	NA	NA	NA	-0.661039	0.0241703	Sevir.1G206700.4	(1 of 2) PTHR32370:SF6 - ROOT PHOTOTROPISM PROTEIN 3	AT5G64330.1	JK218,NPH3,RPT3	Phototropic-responsive NPH3 family protein	LOC_Os02g35970.1	BTBN2 - Bric-a-Brac, Tramtrack, Broad Complex BTB domain with non-phototropic hypocotyl 3 NPH3 and coiled-coil domains, expressed
Sevir.1G207300	NA	NA	NA	NA	2.20621	0.00195845	NA	NA	NA	NA	NA	NA	Sevir.1G207300.1	(1 of 1) PTHR21327:SF11 - MONOFUNCTIONAL RIBOFLAVIN BIOSYNTHESIS PROTEIN RIBA 2, CHLOROPLASTIC	AT5G64300.1	ATGCH,ATRIBA1,GCH,RFD1	GTP cyclohydrolase II	LOC_Os02g36340.1	riboflavin biosynthesis protein ribAB, chloroplast precursor, putative, expressed
Sevir.1G207900	NA	NA	-0.46273	0.0207994	NA	NA	NA	NA	NA	NA	NA	NA	Sevir.1G207900.1	(1 of 1) PTHR11455//PTHR11455:SF20 - CRYPTOCHROME // SUBFAMILY NOT NAMED	AT4G08920.1	ATCRY1,BLU1,CRY1,HY4,OOP2	cryptochrome 1	LOC_Os02g36380.1	FAD binding domain of DNA photolyase domain containing protein, expressed
Sevir.1G208100	NA	NA	-1.38034	0.000274044	NA	NA	NA	NA	NA	NA	NA	NA	Sevir.1G208100.1	(1 of 3) K11842 - ubiquitin carboxyl-terminal hydrolase 12/46 [EC:3.4.19.12] (USP12_46)	AT4G39910.1	ATUBP3,UBP3	ubiquitin-specific protease 3	LOC_Os02g36400.1	ubiquitin carboxyl-terminal hydrolase domain containing protein, expressed
Sevir.1G208700	NA	NA	0.768187	0.0250491	NA	NA	NA	NA	NA	NA	-0.793468	0.048494	Sevir.1G208700.1	(1 of 3) K02951 - small subunit ribosomal protein S12e (RP-S12e, RPS12)	AT2G32060.1		Ribosomal protein L7Ae/L30e/S12e/Gadd45 family protein	LOC_Os07g05580.1	ribosomal protein L7Ae, putative, expressed
Sevir.1G209100	NA	NA	NA	NA	-0.52653	0.0325236	NA	NA	NA	NA	NA	NA	Sevir.1G209100.1	(1 of 10) PF00646//PF01344 - F-box domain (F-box) // Kelch motif (Kelch_1)	AT1G22040.1		Galactose oxidase/kelch repeat superfamily protein	LOC_Os02g36520.1	OsFBK9 - F-box domain and kelch repeat containing protein, expressed
Sevir.1G209300	NA	NA	2.09222	0.00227331	2.72723	2.94e-05	NA	NA	NA	NA	NA	NA	NA	NA	NA	NA	NA	NA	NA
Sevir.1G209800	NA	NA	-0.373286	0.0134478	-0.397256	0.00984119	NA	NA	NA	NA	NA	NA	Sevir.1G209800.1	(1 of 1) PTHR10566//PTHR10566:SF74 - CHAPERONE-ACTIVITY OF BC1 COMPLEX CABC1 -RELATED // ABC TRANSPORTER-LIKE	AT5G64940.2	ATATH13,ATH13,ATOSA1,OSA1	ABC2 homolog 13	LOC_Os02g36570.1	ABC1 family domain containing protein, putative, expressed
Sevir.1G209900	-0.643759	0.00921667	NA	NA	NA	NA	-0.751713	0.00390386	NA	NA	-0.454734	0.0478162	Sevir.1G209900.1	(1 of 3) K13418 - somatic embryogenesis receptor kinase 1 [EC:2.7.10.1 2.7.11.1] (SERK1)	AT1G71830.1	ATSERK1,SERK1	somatic embryogenesis receptor-like kinase 1	LOC_Os04g38480.1	BRASSINOSTEROID INSENSITIVE 1-associated receptor kinase 1 precursor, putative, expressed
Sevir.1G210000	0.786166	0.000772188	NA	NA	NA	NA	0.701879	0.00661038	NA	NA	NA	NA	NA	NA	NA	NA	NA	NA	NA
Sevir.1G210150	NA	NA	NA	NA	NA	NA	NA	NA	-1.36227	0.00100122	1.32154	0.00185593	Sevir.1G210150.1	(1 of 2) K02712 - photosystem II PsbK protein (psbK)	ATCG00070.1		photosystem II reaction center protein K precursor	LOC_Os02g24642.1	photosystem II reaction center protein K precursor, putative, expressed
Sevir.1G210500	-1.7066	0.000733979	-2.75183	5e-10	-2.18247	3.43e-07	NA	NA	NA	NA	NA	NA	Sevir.1G210500.1	(1 of 2) PTHR19432//PTHR19432:SF43 - SUGAR TRANSPORTER // SUBFAMILY NOT NAMED	AT2G02860.1	ATSUC3,ATSUT2,SUC3,SUT2	sucrose transporter 2	LOC_Os02g36700.1	sucrose transporter BoSUT1, putative, expressed
Sevir.1G210600	NA	NA	1.4279	1.52e-06	0.952474	0.00207491	NA	NA	NA	NA	-0.789787	0.0347021	Sevir.1G210600.1	(1 of 2) K11290 - template-activating factor I (SET, TAF1, I2PP2A)	AT1G18800.1	NRP2	NAP1-related protein 2	LOC_Os02g36710.1	SET, putative, expressed
Sevir.1G211100	-0.910724	0.0143152	-1.74185	4.11e-10	-0.907853	0.000447914	NA	NA	NA	NA	NA	NA	Sevir.1G211100.1	(1 of 1) PTHR23012//PTHR23012:SF96 - MEMBRANE ASSOCIATED RING FINGER // SUBFAMILY NOT NAMED	AT3G47550.3		RING/FYVE/PHD zinc finger superfamily protein	LOC_Os02g36740.3	zinc finger, C3HC4 type, putative, expressed
Sevir.1G211800	NA	NA	NA	NA	NA	NA	NA	NA	NA	NA	-0.635076	0.0144942	Sevir.1G211800.1	(1 of 2) PTHR11926//PTHR11926:SF412 - GLUCOSYL/GLUCURONOSYL TRANSFERASES // SUBFAMILY NOT NAMED	AT1G22400.1	ATUGT85A1,UGT85A1	UDP-Glycosyltransferase superfamily protein	LOC_Os02g36810.1	cytokinin-O-glucosyltransferase 2, putative, expressed
Sevir.1G212100	NA	NA	NA	NA	-1.68134	7.92e-07	NA	NA	NA	NA	0.890274	0.032364	Sevir.1G212100.1	(1 of 1) PTHR33399//PTHR33399:SF5 - FAMILY NOT NAMED // PSBQ-LIKE PROTEIN 1, CHLOROPLASTIC	AT1G14150.1	PQL1,PQL2	PsbQ-like 2	LOC_Os02g36850.1	oxygen evolving enhancer protein 3, identical, putative, expressed
Sevir.1G213200	NA	NA	-1.49934	0.00241539	-1.2975	0.00202618	NA	NA	NA	NA	NA	NA	Sevir.1G213200.1	(1 of 1) PTHR12385:SF36 - PLASMA-MEMBRANE CHOLINE TRANSPORTER-LIKE PROTEIN	AT1G25500.2		Plasma-membrane choline transporter family protein	LOC_Os02g36960.1	choline transporter-related, putative, expressed
Sevir.1G213300	NA	NA	NA	NA	-0.621217	0.00177655	NA	NA	NA	NA	NA	NA	Sevir.1G213300.1	(1 of 2) PTHR18860//PTHR18860:SF36 - 14-3-3 PROTEIN // SUBFAMILY NOT NAMED	AT3G02520.1	GF14 NU,GRF7	general regulatory factor 7	LOC_Os02g36974.3	14-3-3 protein, putative, expressed
Sevir.1G213400	NA	NA	NA	NA	-1.14718	0.048057	NA	NA	NA	NA	NA	NA	Sevir.1G213400.1	(1 of 1) K14495 - F-box protein GID2 (GID2, SLY1)	AT4G24210.1	SLY1	F-box family protein	LOC_Os03g10040.1	OsFBX77 - F-box domain containing protein, expressed
Sevir.1G213600	NA	NA	-1.09969	0.0058936	-1.20671	0.000940848	NA	NA	NA	NA	NA	NA	Sevir.1G213600.2	(1 of 1) PTHR11886//PTHR11886:SF39 - DYNEIN LIGHT CHAIN // DYNEIN LIGHT CHAIN TYPE 1-LIKE PROTEIN	AT1G23220.1		Dynein light chain type 1 family protein	LOC_Os02g36990.1	dynein light chain type 1 family protein, putative, expressed
Sevir.1G213900	NA	NA	NA	NA	1.45828	0.000100927	-1.04909	0.0266453	NA	NA	NA	NA	Sevir.1G213900.1	(1 of 2) PTHR11654//PTHR11654:SF154 - OLIGOPEPTIDE TRANSPORTER-RELATED // PROTEIN NRT1/ PTR FAMILY 6.4	AT3G21670.1		Major facilitator superfamily protein	LOC_Os04g39030.1	peptide transporter PTR2, putative, expressed
Sevir.1G214401	NA	NA	-0.782041	0.00035807	-0.908064	2.96e-05	NA	NA	NA	NA	NA	NA	Sevir.1G214401.1	(1 of 1) PTHR34940:SF1 - PHOTOSYSTEM II 5 KDA PROTEIN, CHLOROPLASTIC	AT1G51400.1		Photosystem II 5 kD protein	LOC_Os02g37060.1	photosystem II 5 kDa protein, chloroplast precursor, putative, expressed
Sevir.1G214451	-5.63223	1.23e-05	NA	NA	NA	NA	NA	NA	NA	NA	NA	NA	NA	NA	NA	NA	NA	NA	NA
Sevir.1G214600	NA	NA	NA	NA	NA	NA	0.92876	0.004837	NA	NA	NA	NA	Sevir.1G214600.1	(1 of 3) K04710 - ceramide synthetase (CERS)	AT1G13580.3	LAG13	LAG1 longevity assurance homolog 3	LOC_Os02g37080.1	ASC1, putative, expressed
Sevir.1G215800	NA	NA	NA	NA	2.00385	0.0484079	NA	NA	NA	NA	NA	NA	Sevir.1G215800.1	(1 of 3) PTHR22814:SF34 - COPPER TRANSPORT PROTEIN-RELATED	AT3G20180.1		Copper transport protein family	LOC_Os02g37290.1	heavy metal associated domain containing protein, expressed
Sevir.1G216500	NA	NA	NA	NA	NA	NA	NA	NA	NA	NA	0.471241	0.0294927	Sevir.1G216500.1	(1 of 3) K07877 - Ras-related protein Rab-2A (RAB2A)	AT4G17170.1	AT-RAB2,ATRAB-B1B,ATRAB2A,ATRABB1C,RAB-B1B,RAB2A,RABB1C	RAB GTPase homolog B1C	LOC_Os02g37420.1	ras-related protein, putative, expressed
Sevir.1G217600	NA	NA	1.24445	0.0194076	1.23732	0.0192039	-1.69562	0.00152037	NA	NA	NA	NA	Sevir.1G217600.1	(1 of 2) PTHR23344//PTHR23344:SF29 - GLYCEROPHOSPHORYL DIESTER PHOSPHODIESTERASE // SUBFAMILY NOT NAMED	AT5G55480.1	SVL1	SHV3-like 1	LOC_Os02g37590.1	glycerophosphoryl diester phosphodiesterase family protein, putative, expressed
Sevir.1G217700	NA	NA	-0.569685	0.0191255	NA	NA	NA	NA	NA	NA	NA	NA	NA	NA	NA	NA	NA	NA	NA
Sevir.1G217800	-0.786347	0.00112068	-0.88911	9.99e-05	-0.864506	0.000457058	NA	NA	NA	NA	1.06222	2.49e-05	NA	NA	NA	NA	NA	NA	NA
Sevir.1G217900	0.956732	0.000306826	0.853032	0.00123733	NA	NA	NA	NA	NA	NA	NA	NA	Sevir.1G217900.1	(1 of 2) PTHR24362:SF255 - SERINE/THREONINE-PROTEIN KINASE NEK1	AT3G20860.1	ATNEK5,NEK5	NIMA-related kinase 5	LOC_Os02g37830.1	protein kinase domain containing protein, expressed
Sevir.1G218000	NA	NA	NA	NA	NA	NA	-2.12532	1.09e-05	-1.22129	0.00828639	-1.22653	0.00186285	Sevir.1G218000.1	(1 of 1) PTHR11926//PTHR11926:SF315 - GLUCOSYL/GLUCURONOSYL TRANSFERASES // SUBFAMILY NOT NAMED	AT3G02100.1		UDP-Glycosyltransferase superfamily protein	LOC_Os10g17489.1	UDP-glucoronosyl and UDP-glucosyl transferase domain containing protein, expressed
Sevir.1G218600	NA	NA	0.744768	0.0119741	0.705369	0.0203598	NA	NA	NA	NA	NA	NA	Sevir.1G218600.1	(1 of 2) K02934 - large subunit ribosomal protein L6e (RP-L6e, RPL6)	AT1G74050.1		Ribosomal protein L6 family protein	LOC_Os04g39700.1	60S ribosomal protein L6, putative, expressed
Sevir.1G218700	NA	NA	1.73439	6.62e-05	NA	NA	NA	NA	NA	NA	-1.18499	0.0294927	Sevir.1G218700.1	(1 of 1) K14820 - ribosome biogenesis protein BRX1 (BRX1, BRIX1)	AT3G15460.1		Ribosomal RNA processing Brix domain protein	LOC_Os02g37870.1	Brix domain containing protein, putative, expressed
Sevir.1G218800	NA	NA	-0.804067	3e-05	NA	NA	NA	NA	NA	NA	NA	NA	Sevir.1G218800.1	(1 of 2) K08853 - AP2-associated kinase [EC:2.7.11.1] (AAK)	AT2G32850.1		Protein kinase superfamily protein	LOC_Os02g37880.2	cyclin G-associated kinase, putative, expressed
Sevir.1G219300	2.22916	7.11e-19	1.72604	5.01e-12	2.55378	2.5e-23	NA	NA	NA	NA	NA	NA	Sevir.1G219300.1	(1 of 2) KOG4431 - Uncharacterized protein, induced by hypoxia	AT5G27760.1		Hypoxia-responsive family protein	LOC_Os02g37930.1	hypoxia-responsive family protein, putative, expressed
Sevir.1G219400	NA	NA	NA	NA	2.14956	0.0155182	NA	NA	NA	NA	NA	NA	Sevir.1G219400.1	(1 of 45) PF01535//PF13041//PF14432 - PPR repeat (PPR) // PPR repeat family (PPR_2) // DYW family of nucleic acid deaminases (DYW_deaminase)	AT1G16480.1		Tetratricopeptide repeat (TPR)-like superfamily protein	LOC_Os09g07780.1	pentatricopeptide repeat protein PPR986-12, putative, expressed
Sevir.1G219500	-1.61911	0.0130902	NA	NA	NA	NA	NA	NA	NA	NA	NA	NA	Sevir.1G219500.1	(1 of 1) PF03024 - Folate receptor family (Folate_rec)	AT5G27830.1			LOC_Os02g37940.2	CRP12 - Cysteine-rich family protein precursor, expressed
Sevir.1G219700	NA	NA	NA	NA	-2.11101	0.0100874	1.47936	0.0120113	NA	NA	NA	NA	NA	NA	NA	NA	NA	NA	NA
Sevir.1G219800	NA	NA	-0.779333	0.0361823	NA	NA	NA	NA	NA	NA	NA	NA	Sevir.1G219800.2	(1 of 2) PTHR22904//PTHR22904:SF379 - TPR REPEAT CONTAINING PROTEIN // RING ZINC FINGER-CONTAINING PROTEIN	AT5G10200.1		ARM-repeat/Tetratricopeptide repeat (TPR)-like protein	LOC_Os05g34820.1	expressed protein
Sevir.1G220000	-1.25616	3.03e-10	-2.40057	4.11e-34	-1.76298	2.27e-18	NA	NA	NA	NA	NA	NA	Sevir.1G220000.1	(1 of 1) K14640 - solute carrier family 20 (sodium-dependent phosphate transporter) (SLC20A, PIT)	AT3G26570.2	ORF02,PHT2;1	phosphate transporter 2;1	LOC_Os02g38020.1	inorganic phosphate transporter 2-1, chloroplast precursor, putative, expressed
Sevir.1G220300	-0.599651	0.0133258	-1.26466	2.18e-09	-1.09082	3.18e-07	NA	NA	NA	NA	NA	NA	Sevir.1G220300.1	(1 of 1) PTHR20930//PTHR20930:SF0 - OVARIAN CARCINOMA ANTIGEN CA125-RELATED // PROTEIN C36E6.2	AT4G24690.1		ubiquitin-associated (UBA)/TS-N domain-containing protein / octicosapeptide/Phox/Bemp1 (PB1) domain-containing protein	LOC_Os02g38050.3	joka2, putative, expressed
Sevir.1G221700	-0.770259	0.0176232	-1.4209	3.77e-08	-0.619532	0.0291806	NA	NA	-0.64788	0.0435631	NA	NA	Sevir.1G221700.1	(1 of 3) 2.4.1.144 - Beta-1,4-mannosyl-glycoprotein 4-beta-N-acetylglucosaminyltransferase / acetylglucosaminyltransferase III	AT3G27540.1		beta-1,4-N-acetylglucosaminyltransferase family protein	LOC_Os02g38140.2	glycosyl transferase family 17 protein, putative, expressed
Sevir.1G221900	1.12781	3.57e-05	0.595757	0.0404802	NA	NA	NA	NA	NA	NA	NA	NA	Sevir.1G221900.1	(1 of 3) 1.1.1.41 - Isocitrate dehydrogenase (NAD(+)) / Nicotinamide adenine dinucleotide isocitrate dehydrogenase	AT4G35260.1	IDH-I,IDH1	isocitrate dehydrogenase 1	LOC_Os02g38200.1	dehydrogenase, putative, expressed
Sevir.1G222000	1.29683	8.19e-21	1.49768	1.05e-27	1.15068	2.45e-16	NA	NA	NA	NA	NA	NA	Sevir.1G222000.1	(1 of 1) PTHR23115//PTHR23115:SF146 - TRANSLATION FACTOR // SUBFAMILY NOT NAMED	AT4G20360.1	ATRAB8D,ATRABE1B,RABE1b	RAB GTPase homolog E1B	LOC_Os02g38210.1	elongation factor Tu, putative, expressed
Sevir.1G222100	1.40783	0.014034	1.70997	0.00221293	1.59152	0.0078606	NA	NA	NA	NA	NA	NA	Sevir.1G222100.1	(1 of 5) PF06273 - Plant specific eukaryotic initiation factor 4B (eIF-4B)	AT3G26400.1	EIF4B1	eukaryotic translation initiation factor 4B1	LOC_Os02g38220.1	eukaryotic translation initiation factor 4B, putative, expressed
Sevir.1G222800	NA	NA	-0.797192	0.024871	-2.13227	3.16e-11	NA	NA	NA	NA	NA	NA	Sevir.1G222800.1	(1 of 1) PTHR12231//PTHR12231:SF150 - CTX-RELATED TYPE I TRANSMEMBRANE PROTEIN // RHODANESE-LIKE DOMAIN-CONTAINING PROTEIN 11, CHLOROPLASTIC	AT4G24750.1		Rhodanese/Cell cycle control phosphatase superfamily protein	LOC_Os02g38240.1	rhodanese family protein, putative, expressed
Sevir.1G222900	NA	NA	NA	NA	NA	NA	NA	NA	-1.05582	0.0246428	NA	NA	Sevir.1G222900.1	(1 of 1) K18723 - nucleoporin GLE1 (GLE1)	AT1G13120.1	emb1745	embryo defective 1745	LOC_Os02g38250.1	EMB1745, putative, expressed
Sevir.1G224600	-1.07516	1.79e-05	-0.842806	0.000233389	NA	NA	NA	NA	-0.597771	0.0294004	0.71938	0.00923547	Sevir.1G224600.1	(1 of 85) PF02362 - B3 DNA binding domain (B3)	AT5G66980.1		AP2/B3-like transcriptional factor family protein	LOC_Os02g38470.1	B3 DNA binding domain containing protein, expressed
Sevir.1G225200	0.422823	0.0137919	0.438982	0.00640734	NA	NA	NA	NA	NA	NA	NA	NA	Sevir.1G225200.1	(1 of 1) PTHR11804//PTHR11804:SF42 - PROTEASE M3 THIMET OLIGOPEPTIDASE-RELATED // SUBFAMILY NOT NAMED	AT1G67700.2			LOC_Os02g38820.1	expressed protein
Sevir.1G225300	NA	NA	-0.864506	0.000206973	-0.637751	0.00814196	NA	NA	NA	NA	NA	NA	Sevir.1G225300.2	(1 of 2) PTHR23429//PTHR23429:SF6 - GLUCOSE-6-PHOSPHATE 1-DEHYDROGENASE G6PD // SUBFAMILY NOT NAMED	AT5G40760.1	G6PD6	glucose-6-phosphate dehydrogenase 6	LOC_Os02g38840.2	glucose-6-phosphate 1-dehydrogenase, cytoplasmic isoform, putative, expressed
Sevir.1G225400	NA	NA	0.541971	0.040919	NA	NA	NA	NA	NA	NA	NA	NA	Sevir.1G225400.1	(1 of 1) PF01656//PF10609 - CobQ/CobB/MinD/ParA nucleotide binding domain (CbiA) // NUBPL iron-transfer P-loop NTPase (ParA)	AT5G50960.1	ATNBP35,NBP35	nucleotide binding protein 35	LOC_Os02g38900.1	cytosolic Fe-S cluster assembling factor NBP35, putative, expressed
Sevir.1G225700	NA	NA	1.71213	1.74e-08	2.80713	2.5e-21	0.975159	0.00497486	2.15103	3.74e-12	NA	NA	Sevir.1G225700.1	(1 of 1) PTHR10836:SF59 - GLYCERALDEHYDE-3-PHOSPHATE DEHYDROGENASE GAPC1, CYTOSOLIC	AT1G13440.1	GAPC-2,GAPC2	glyceraldehyde-3-phosphate dehydrogenase C2	LOC_Os04g40950.1	glyceraldehyde-3-phosphate dehydrogenase, putative, expressed
Sevir.1G226100	NA	NA	-0.600224	0.0249904	NA	NA	NA	NA	NA	NA	NA	NA	Sevir.1G226100.1	(1 of 4) PTHR22880//PTHR22880:SF155 - FALZ-RELATED BROMODOMAIN-CONTAINING PROTEINS // SUBFAMILY NOT NAMED	AT3G01770.1	ATBET10,BET10	bromodomain and extraterminal domain protein 10	LOC_Os02g38980.1	bromodomain domain containing protein, expressed
Sevir.1G226200	NA	NA	NA	NA	-0.963424	0.0227835	NA	NA	NA	NA	NA	NA	Sevir.1G226200.1	(1 of 20) PF03763 - Remorin, C-terminal region (Remorin_C)	AT1G67590.1		Remorin family protein	LOC_Os02g39000.1	remorin C-terminal domain containing protein, putative, expressed
Sevir.1G226300	NA	NA	-0.338708	0.0496942	NA	NA	NA	NA	NA	NA	NA	NA	Sevir.1G226300.1	(1 of 3) PTHR24056:SF107 - CYCLIN-DEPENDENT KINASE 11A-RELATED	AT1G67580.1		Protein kinase superfamily protein	LOC_Os02g39010.2	cyclin-dependent kinase G-1, putative, expressed
Sevir.1G227600	NA	NA	NA	NA	1.33728	0.000111741	NA	NA	NA	NA	1.08461	0.00847317	Sevir.1G227600.1	(1 of 1) PTHR16223:SF10 - TRANSCRIPTION FACTOR BHLH128-RELATED	AT1G05805.1		basic helix-loop-helix (bHLH) DNA-binding superfamily protein	LOC_Os02g39140.1	helix-loop-helix DNA-binding domain containing protein, expressed
Sevir.1G227700	NA	NA	-0.62778	0.000745159	NA	NA	NA	NA	NA	NA	NA	NA	Sevir.1G227700.1	(1 of 1) 1.17.7.1 - (E)-4-hydroxy-3-methylbut-2-enyl-diphosphate synthase (ferredoxin) / 4-hydroxy-3-methylbut-2-en-1-yl diphosphate synthase	AT5G60600.1	CLB4,CSB3,GCPE,HDS,ISPG	4-hydroxy-3-methylbut-2-enyl diphosphate synthase	LOC_Os02g39160.1	hydroxymethylbutenyl 4-diphosphate synthase, putative, expressed
Sevir.1G227900	NA	NA	NA	NA	NA	NA	NA	NA	NA	NA	-1.03182	0.00443823	NA	NA	NA	NA	NA	NA	NA
Sevir.1G228200	NA	NA	NA	NA	0.749513	0.0159176	NA	NA	-0.904924	0.0168736	NA	NA	Sevir.1G228200.1	(1 of 2) PTHR10231:SF25 - UDP-SUGAR TRANSPORTER PROTEIN SLC35A4-RELATED	AT2G43240.1		Nucleotide-sugar transporter family protein	LOC_Os02g39200.1	nucleotide-sugar transporter family protein, putative, expressed
Sevir.1G228600	-0.673521	2.81e-10	-0.674435	1.22e-10	-0.659323	1.26e-09	0.665826	6.18e-10	0.289529	0.026557	NA	NA	Sevir.1G228600.1	(1 of 19) PF00643 - B-box zinc finger (zf-B_box)	AT2G31380.1	STH	salt tolerance homologue	LOC_Os02g39360.1	B-box zinc finger family protein, putative, expressed
Sevir.1G228900	NA	NA	NA	NA	0.712506	0.0104229	NA	NA	NA	NA	NA	NA	NA	NA	NA	NA	NA	NA	NA
Sevir.1G229000	NA	NA	-1.6428	0.000965291	-1.06591	0.0430237	NA	NA	NA	NA	NA	NA	Sevir.1G229000.2	(1 of 10) PTHR22595//PTHR22595:SF60 - CHITINASE-RELATED // SUBFAMILY NOT NAMED	AT3G54420.1	ATCHITIV,ATEP3,CHIV,EP3	homolog of carrot EP3-3 chitinase	LOC_Os02g39330.1	CHIT1 - Chitinase family protein precursor, expressed
Sevir.1G230300	NA	NA	-1.18115	0.0206868	NA	NA	NA	NA	NA	NA	NA	NA	Sevir.1G230300.1	(1 of 21) PF12274 - Protein of unknown function (DUF3615) (DUF3615)				LOC_Os11g42890.1	expressed protein
Sevir.1G230350	NA	NA	-0.76871	1.9e-06	-0.998019	5.63e-12	NA	NA	NA	NA	-0.481942	0.00576876	Sevir.1G230350.1	(1 of 23) PF06749 - Protein of unknown function (DUF1218) (DUF1218)	AT5G17210.1		Protein of unknown function (DUF1218)	LOC_Os02g39510.1	expressed protein
Sevir.1G230800	NA	NA	-2.51412	0.000309733	-0.973819	0.0480443	NA	NA	NA	NA	NA	NA	NA	NA	NA	NA	NA	NA	NA
Sevir.1G231100	NA	NA	NA	NA	NA	NA	NA	NA	-0.90665	0.03275	NA	NA	Sevir.1G231100.1	(1 of 3) K17800 - LETM1 and EF-hand domain-containing protein 1, mitochondrial (LETM1, MDM38)	AT1G65540.1		LETM1-like protein	LOC_Os02g39550.2	calcium-binding mitochondrial protein anon-60Da, putative, expressed
Sevir.1G231200	-1.14956	0.000349458	-2.09292	7.49e-12	-1.23164	5.27e-05	NA	NA	NA	NA	0.932598	0.00311184	Sevir.1G231200.1	(1 of 1) PTHR23257//PTHR23257:SF543 - SERINE-THREONINE PROTEIN KINASE // SUBFAMILY NOT NAMED	AT2G31800.1		Integrin-linked protein kinase family	LOC_Os02g39560.1	non-receptor tyrosine kinase spore lysis A, putative, expressed
Sevir.1G231500	NA	NA	NA	NA	0.654109	0.0356686	NA	NA	NA	NA	NA	NA	Sevir.1G231500.1	(1 of 1) PTHR35484//PTHR35484:SF2 - FAMILY NOT NAMED // OUTER ENVELOPE PORE PROTEIN 37, CHLOROPLASTIC	AT2G43950.1	ATOEP37,OEP37	chloroplast outer envelope protein 37	LOC_Os02g39600.1	outer envelope protein, putative, expressed
Sevir.1G231800	-0.855839	0.016599	NA	NA	NA	NA	NA	NA	NA	NA	NA	NA	NA	NA	NA	NA	NA	NA	NA
Sevir.1G232100	-0.874	6.23e-07	-0.728664	3.24e-06	-1.04555	1.12e-12	NA	NA	NA	NA	NA	NA	Sevir.1G232100.1	(1 of 1) PTHR31419:SF2 - AUXIN EFFLUX CARRIER FAMILY PROTEIN	AT1G71090.1		Auxin efflux carrier family protein	LOC_Os08g09190.1	auxin efflux carrier component, putative, expressed
Sevir.1G232500	NA	NA	0.891926	0.0153469	NA	NA	NA	NA	NA	NA	NA	NA	Sevir.1G232500.1	(1 of 2) K11090 - lupus La protein (LA, SSB)	AT4G32720.2	AtLa1,La1	La protein 1	LOC_Os02g39700.1	RNA binding protein, putative, expressed
Sevir.1G232600	-1.63316	3.36e-08	-1.39738	2.66e-06	-1.56025	1.5e-07	NA	NA	NA	NA	NA	NA	Sevir.1G232600.1	(1 of 9) PF00643//PF06203 - B-box zinc finger (zf-B_box) // CCT motif (CCT)	AT5G57660.1	ATCOL5,COL5	CONSTANS-like 5	LOC_Os02g39710.1	CCT/B-box zinc finger protein, putative, expressed
Sevir.1G232750	-0.899988	0.000632202	-0.508181	0.0423842	NA	NA	NA	NA	NA	NA	NA	NA	NA	NA	NA	NA	NA	NA	NA
Sevir.1G232800	NA	NA	NA	NA	0.699301	0.00100786	NA	NA	NA	NA	0.95866	2.84e-05	NA	NA	NA	NA	NA	NA	NA
Sevir.1G233100	NA	NA	-0.484914	0.0106926	-0.556441	0.00270223	NA	NA	NA	NA	NA	NA	Sevir.1G233100.1	(1 of 4) K02267 - cytochrome c oxidase subunit 6b (COX6B)	AT1G22450.1	ATCOX6B2,COX6B	cytochrome C oxidase 6B	LOC_Os03g27290.1	cytochrome c oxidase subunit, putative, expressed
Sevir.1G233200	0.665917	0.00173305	0.741934	0.00022264	NA	NA	NA	NA	NA	NA	NA	NA	Sevir.1G233200.1	(1 of 2) PTHR11570//PTHR11570:SF3 - S-ADENOSYLMETHIONINE DECARBOXYLASE // SUBFAMILY NOT NAMED	AT3G25570.2		Adenosylmethionine decarboxylase family protein	LOC_Os02g39790.2	CPuORF9 - conserved peptide uORF-containing transcript, expressed
Sevir.1G233500	NA	NA	0.907387	0.00150305	NA	NA	NA	NA	NA	NA	NA	NA	Sevir.1G233500.1	(1 of 20) PF01535//PF13812 - PPR repeat (PPR) // Pentatricopeptide repeat domain (PPR_3)	AT1G19520.1	NFD5	pentatricopeptide (PPR) repeat-containing protein	LOC_Os02g39820.1	PPR repeat domain containing protein, putative, expressed
Sevir.1G233800	1.08187	0.00053028	0.955562	0.000714334	NA	NA	NA	NA	NA	NA	NA	NA	Sevir.1G233800.1	(1 of 4) K03260 - translation initiation factor 4G (EIF4G)	AT5G57870.2	eIFiso4G1	MIF4G domain-containing protein / MA3 domain-containing protein	LOC_Os02g39840.1	eukaryotic initiation factor iso-4F subunit p82-34, putative, expressed
Sevir.1G234000	NA	NA	NA	NA	NA	NA	-0.762146	0.0172024	NA	NA	NA	NA	Sevir.1G234000.1	(1 of 10) K13065 - shikimate O-hydroxycinnamoyltransferase (E2.3.1.133, HCT)	AT5G48930.1	HCT	hydroxycinnamoyl-CoA shikimate/quinate hydroxycinnamoyl transferase	LOC_Os02g39850.1	transferase family protein, putative, expressed
Sevir.1G234200	NA	NA	0.678023	0.0022528	0.508297	0.0253418	NA	NA	NA	NA	NA	NA	Sevir.1G234200.1	(1 of 1) PTHR21237//PTHR21237:SF27 - GRPE PROTEIN // GRPE PROTEIN HOMOLOG	AT5G17710.2	EMB1241	Co-chaperone GrpE family protein	LOC_Os02g39870.1	co-chaperone GrpE protein, putative, expressed
Sevir.1G234300	NA	NA	0.582098	0.0353209	NA	NA	NA	NA	NA	NA	-0.866218	0.00396871	Sevir.1G234300.1	(1 of 2) K02893 - large subunit ribosomal protein L23Ae (RP-L23Ae, RPL23A)	AT3G55280.1	RPL23AB	ribosomal protein L23AB	LOC_Os01g24690.1	60S ribosomal protein L23A, putative, expressed
Sevir.1G235200	2.24862	1.84e-16	1.27258	1.03e-05	0.986273	0.00100786	NA	NA	NA	NA	NA	NA	Sevir.1G235200.1	(1 of 2) K03098 - apolipoprotein D and lipocalin family protein (APOD)	AT5G58070.1	ATTIL,TIL	temperature-induced lipocalin	LOC_Os02g39930.1	OsTIL-1 Temperature-induced lipocalin-1, expressed
Sevir.1G235300	NA	NA	NA	NA	NA	NA	NA	NA	NA	NA	-0.911618	0.0270636	Sevir.1G235300.1	(1 of 3) K02949 - small subunit ribosomal protein S11e (RP-S11e, RPS11)	AT3G48930.1	EMB1080	Nucleic acid-binding, OB-fold-like protein	LOC_Os04g42380.1	ribosomal protein S17, putative, expressed
Sevir.1G235600	-1.01294	0.000416532	NA	NA	-0.717082	0.00723251	NA	NA	NA	NA	NA	NA	Sevir.1G235600.1	(1 of 2) PTHR24006//PTHR24006:SF451 - FAMILY NOT NAMED // UBIQUITIN CARBOXYL-TERMINAL HYDROLASE	AT1G15740.1		Leucine-rich repeat family protein	LOC_Os02g39970.1	regulatory subunit, putative, expressed
Sevir.1G236200	NA	NA	NA	NA	1.07137	0.000171704	NA	NA	NA	NA	NA	NA	Sevir.1G236200.1	(1 of 1) PTHR35713:SF1 - GENOMIC DNA, CHROMOSOME 3, P1 CLONE: MOB24	AT3G24506.1			LOC_Os02g40040.1	expressed protein
Sevir.1G239700	NA	NA	1.21398	0.00828033	NA	NA	-1.8628	0.00548573	NA	NA	NA	NA	Sevir.1G239700.1	(1 of 1) PTHR21726//PTHR21726:SF44 - PHOSPHATIDYLINOSITOL N-ACETYLGLUCOSAMINYLTRANSFERASE SUBUNIT P DOWN SYNDROME CRITICAL REGION PROTEIN 5 -RELATED // SUBFAMILY NOT NAMED	AT4G28760.2		Protein of unknown function (DUF3741)	LOC_Os02g40410.2	expressed protein
Sevir.1G240600	NA	NA	1.27903	0.0137426	NA	NA	NA	NA	NA	NA	NA	NA	Sevir.1G240600.2	(1 of 1) PTHR11252:SF3 - POLYRIBONUCLEOTIDE NUCLEOTIDYLTRANSFERASE 1, MITOCHONDRIAL	AT5G14580.1		polyribonucleotide nucleotidyltransferase, putative	LOC_Os02g40460.1	S1 RNA binding domain containing protein, expressed
Sevir.1G242100	NA	NA	NA	NA	NA	NA	NA	NA	NA	NA	-1.00034	0.00587787	NA	NA	NA	NA	NA	NA	NA
Sevir.1G243000	NA	NA	-0.839292	0.00282831	NA	NA	NA	NA	NA	NA	NA	NA	Sevir.1G243000.2	(1 of 1) PTHR34657//PTHR34657:SF4 - FAMILY NOT NAMED // EMBRYO SAC DEVELOPMENT ARREST 6 PROTEIN	AT5G44060.1			LOC_Os02g40820.1	expressed protein
Sevir.1G243300	NA	NA	0.308567	0.0340998	NA	NA	NA	NA	NA	NA	NA	NA	Sevir.1G243300.1	(1 of 1) K01900 - succinyl-CoA synthetase beta subunit (LSC2)	AT2G20420.1		ATP citrate lyase (ACL) family protein	LOC_Os02g40830.1	succinyl-CoA ligase beta-chain, mitochondrial precursor, putative, expressed
Sevir.1G243401	1.68466	0.000192458	NA	NA	NA	NA	NA	NA	NA	NA	NA	NA	Sevir.1G243401.1	(1 of 1) PTHR10668:SF81 - LONG-CHAIN-ALCOHOL OXIDASE FAO1-RELATED	AT4G28570.1		Long-chain fatty alcohol dehydrogenase family protein	LOC_Os02g40840.1	alcohol oxidase, putative, expressed
Sevir.1G243500	NA	NA	1.01417	0.022816	NA	NA	NA	NA	NA	NA	NA	NA	Sevir.1G243500.1	(1 of 453) PF13041 - PPR repeat family (PPR_2)	AT4G36680.1		Tetratricopeptide repeat (TPR)-like superfamily protein	LOC_Os02g42210.1	membrane-associated salt-inducible protein like, putative, expressed
Sevir.1G243800	NA	NA	0.828825	0.00453345	0.782006	0.00888214	NA	NA	NA	NA	NA	NA	Sevir.1G243800.1	(1 of 2) K02875 - large subunit ribosomal protein L14e (RP-L14e, RPL14)	AT2G20450.1		Ribosomal protein L14	LOC_Os02g40880.1	ribosomal protein L14, putative, expressed
Sevir.1G244000	NA	NA	0.987474	0.00387518	NA	NA	1.84398	5.92e-10	2.21919	4.18e-12	1.16745	0.00206707	Sevir.1G244000.1	(1 of 226) PF00076 - RNA recognition motif. (a.k.a. RRM, RBD, or RNP domain) (RRM_1)	AT3G04500.1		RNA-binding (RRM/RBD/RNP motifs) family protein	LOC_Os02g40900.1	RNA recognition motif containing protein, putative, expressed
Sevir.1G244600	2.9986	2.59e-07	2.40368	4.17e-05	2.55942	1.36e-05	NA	NA	NA	NA	NA	NA	Sevir.1G244600.1	(1 of 1) PTHR24349//PTHR24349:SF136 - SERINE/THREONINE-PROTEIN KINASE // SUBFAMILY NOT NAMED	AT1G08650.1	ATPPCK1,PPCK1	phosphoenolpyruvate carboxylase kinase 1	LOC_Os02g41580.1	CAMK_CAMK_like.14 - CAMK includes calcium/calmodulin depedent protein kinases, expressed
Sevir.1G244700	NA	NA	1.14714	3.39e-06	1.64821	6.11e-12	NA	NA	NA	NA	NA	NA	Sevir.1G244700.1	(1 of 2) 2.7.1.20 - Adenosine kinase	AT5G03300.1	ADK2	adenosine kinase 2	LOC_Os02g41590.1	kinase, pfkB family, putative, expressed
Sevir.1G245000	NA	NA	1.25775	0.00259494	2.18267	3.44e-08	NA	NA	NA	NA	NA	NA	Sevir.1G245000.1	(1 of 3) K13064 - phenylalanine/tyrosine ammonia-lyase (PTAL)	AT2G37040.1	ATPAL1,PAL1	PHE ammonia lyase 1	LOC_Os02g41630.2	phenylalanine ammonia-lyase, putative, expressed
Sevir.1G245100	0.845922	0.0043989	0.980059	0.000448435	1.42905	1.88e-07	NA	NA	-1.17378	0.000197733	-0.952387	0.00631897	Sevir.1G245100.1	(1 of 5) K10775 - phenylalanine ammonia-lyase (E4.3.1.24)	AT2G37040.1	ATPAL1,PAL1	PHE ammonia lyase 1	LOC_Os02g41650.1	phenylalanine ammonia-lyase, putative, expressed
Sevir.1G245300	3.807	5.28e-12	4.64638	8.56e-16	3.13379	3.39e-07	-2.66191	3.58e-05	NA	NA	NA	NA	Sevir.1G245300.2	(1 of 5) K10775 - phenylalanine ammonia-lyase (E4.3.1.24)	AT2G37040.1	ATPAL1,PAL1	PHE ammonia lyase 1	LOC_Os02g41680.1	phenylalanine ammonia-lyase, putative, expressed
Sevir.1G245550	NA	NA	NA	NA	NA	NA	NA	NA	-1.76353	0.0307478	NA	NA	NA	NA	NA	NA	NA	NA	NA
Sevir.1G245600	NA	NA	NA	NA	NA	NA	NA	NA	1.24698	0.0169694	NA	NA	Sevir.1G245600.1	(1 of 1) PTHR10217//PTHR10217:SF494 - VOLTAGE AND LIGAND GATED POTASSIUM CHANNEL // SUBFAMILY NOT NAMED	AT2G28260.1	ATCNGC15,CNGC15	cyclic nucleotide-gated channel 15	LOC_Os02g41710.1	cyclic nucleotide-gated ion channel, putative, expressed
Sevir.1G245700	NA	NA	NA	NA	NA	NA	NA	NA	-0.863727	0.0141223	NA	NA	Sevir.1G245700.1	(1 of 2) PTHR23308//PTHR23308:SF2 - NUCLEAR INHIBITOR OF PROTEIN PHOSPHATASE-1 // KANADAPTIN	AT5G38840.1		SMAD/FHA domain-containing protein	LOC_Os06g16430.1	FHA domain containing protein, putative, expressed
Sevir.1G246300	-0.736464	0.000435883	NA	NA	NA	NA	NA	NA	NA	NA	NA	NA	Sevir.1G246300.1	(1 of 9) PF02362//PF06507 - B3 DNA binding domain (B3) // Auxin response factor (Auxin_resp)	AT4G30080.1	ARF16	auxin response factor 16	LOC_Os02g41800.1	auxin response factor, putative, expressed
Sevir.1G246800	NA	NA	-1.02421	1.96e-05	-2.08606	9.82e-19	2.09386	1.66e-20	1.49936	3.66e-10	0.603314	0.0439399	Sevir.1G246800.1	(1 of 4) PTHR19139//PTHR19139:SF137 - AQUAPORIN TRANSPORTER // SUBFAMILY NOT NAMED	AT2G37170.1	PIP2;2,PIP2B	plasma membrane intrinsic protein 2	LOC_Os02g41860.2	aquaporin protein, putative, expressed
Sevir.1G247600	0.942896	0.00413059	NA	NA	NA	NA	NA	NA	NA	NA	NA	NA	Sevir.1G247600.3	(1 of 6) PF12579 - Protein of unknown function (DUF3755) (DUF3755)	AT1G60670.2		Protein of unknown function (DUF3755)	LOC_Os02g42020.2	expressed protein
Sevir.1G247700	NA	NA	NA	NA	NA	NA	NA	NA	-0.601889	0.0203086	NA	NA	Sevir.1G247700.1	(1 of 2) K14327 - regulator of nonsense transcripts 2 (UPF2, RENT2)	AT2G39260.1		binding;RNA binding	LOC_Os02g42040.1	MIF4G domain containing protein, putative, expressed
Sevir.1G248100	NA	NA	-1.23728	0.00584062	NA	NA	NA	NA	NA	NA	NA	NA	Sevir.1G248100.1	(1 of 1) PTHR23180:SF244 - ADP-RIBOSYLATION FACTOR GTPASE-ACTIVATING PROTEIN AGD2-RELATED	AT1G60860.1	AGD2	ARF-GAP domain 2	LOC_Os02g42134.2	ARF GTPase-activating domain-containing protein, putative, expressed
Sevir.1G248500	NA	NA	1.68504	0.000960643	NA	NA	NA	NA	NA	NA	-1.92191	0.0120088	Sevir.1G248500.1	(1 of 453) PF13041 - PPR repeat family (PPR_2)	AT2G18520.1		Tetratricopeptide repeat (TPR)-like superfamily protein	LOC_Os02g42210.1	membrane-associated salt-inducible protein like, putative, expressed
Sevir.1G248700	NA	NA	1.37756	0.000259039	0.87486	0.0325364	NA	NA	NA	NA	NA	NA	Sevir.1G248700.1	(1 of 1) PTHR14369//PTHR14369:SF0 - SURFEIT LOCUS PROTEIN 6 // SURFEIT LOCUS PROTEIN 6	AT5G05210.1		Surfeit locus protein 6	LOC_Os05g30880.1	nucleolar matrix protein-related, putative, expressed
Sevir.1G249200	NA	NA	NA	NA	NA	NA	NA	NA	NA	NA	-1.53825	0.0141622	Sevir.1G249200.1	(1 of 2) K01583 - arginine decarboxylase (E4.1.1.19)	AT4G34710.2	ADC2,ATADC2,SPE2	arginine decarboxylase 2	LOC_Os04g01690.3	pyridoxal-dependent decarboxylase protein, putative, expressed
Sevir.1G249600	0.561956	0.0400677	0.778596	0.00137849	0.897126	0.000211478	NA	NA	NA	NA	NA	NA	Sevir.1G249600.1	(1 of 2) PTHR10381//PTHR10381:SF11 - ATP-DEPENDENT CLP PROTEASE PROTEOLYTIC SUBUNIT // ATP-DEPENDENT CLP PROTEASE PROTEOLYTIC SUBUNIT, MITOCHONDRIAL-RELATED	AT5G23140.1	CLPP2,NCLPP7	nuclear-encoded CLP protease P7	LOC_Os02g42290.1	OsClp3 - Putative Clp protease homologue, expressed
Sevir.1G249700	NA	NA	1.53368	0.0396536	1.75464	0.00963793	NA	NA	NA	NA	NA	NA	Sevir.1G249700.1	(1 of 1) PTHR33524:SF1 - SET DOMAIN-CONTAINING PROTEIN 9	AT5G23200.1			LOC_Os02g42300.1	expressed protein
Sevir.1G250100	-0.68226	0.00452625	-0.81565	0.00027709	-1.08634	7.89e-07	NA	NA	NA	NA	NA	NA	Sevir.1G250100.1	(1 of 1) K01501 - nitrilase (E3.5.5.1)	AT5G22300.1	AtNIT4,NIT4	nitrilase 4	LOC_Os02g42330.1	nitrilase, putative, expressed
Sevir.1G250200	-0.869931	2.38e-06	-1.50426	2.62e-18	-1.16256	1.83e-11	1.27651	3.67e-14	0.918151	2.84e-07	NA	NA	Sevir.1G250200.1	(1 of 1) 3.5.5.1//3.5.5.4 - Nitrilase // Cyanoalanine nitrilase	AT5G22300.1	AtNIT4,NIT4	nitrilase 4	LOC_Os02g42350.1	nitrilase, putative, expressed
Sevir.1G250300	NA	NA	NA	NA	-1.09124	0.0095864	NA	NA	NA	NA	NA	NA	Sevir.1G250300.1	(1 of 58) PF00069//PF08263//PF13855 - Protein kinase domain (Pkinase) // Leucine rich repeat N-terminal domain (LRRNT_2) // Leucine rich repeat (LRR_8)	AT3G47090.1		Leucine-rich repeat protein kinase family protein	LOC_Os11g36090.1	receptor kinase, putative, expressed
Sevir.1G250500	-3.18593	2.45e-05	-3.72996	5.58e-08	-2.74575	1.28e-05	NA	NA	NA	NA	NA	NA	Sevir.1G250500.1	(1 of 23) PF03634 - TCP family transcription factor (TCP)	AT5G23280.1		TCP family transcription factor	LOC_Os02g42380.1	TCP family transcription factor, putative, expressed
Sevir.1G250700	NA	NA	1.26064	2.38e-07	NA	NA	NA	NA	0.833176	0.00477531	NA	NA	Sevir.1G250700.1	(1 of 1) PTHR24031//PTHR24031:SF303 - RNA HELICASE // DEAD-BOX ATP-DEPENDENT RNA HELICASE 47, MITOCHONDRIAL	AT1G12770.1	EMB1586,ISE1	P-loop containing nucleoside triphosphate hydrolases superfamily protein	LOC_Os03g12000.1	DEAD-box ATP-dependent RNA helicase, putative, expressed
Sevir.1G251000	NA	NA	NA	NA	NA	NA	NA	NA	NA	NA	2.27902	0.0308856	Sevir.1G251000.1	(1 of 20) PF02893 - GRAM domain (GRAM)	AT5G08350.1		GRAM domain-containing protein / ABA-responsive protein-related	LOC_Os02g42430.1	GEM, putative, expressed
Sevir.1G251100	NA	NA	0.896481	0.0222736	0.786267	0.0490478	NA	NA	NA	NA	NA	NA	Sevir.1G251100.1	(1 of 20) PF02893 - GRAM domain (GRAM)	AT5G23370.1		GRAM domain-containing protein / ABA-responsive protein-related	LOC_Os02g42440.1	GEM, putative, expressed
Sevir.1G252100	NA	NA	NA	NA	NA	NA	0.858216	0.000751578	NA	NA	NA	NA	NA	NA	NA	NA	NA	NA	NA
Sevir.1G252400	NA	NA	NA	NA	NA	NA	NA	NA	0.861485	0.00392377	NA	NA	Sevir.1G252400.1	(1 of 3) 1.8.7.2 - Ferredoxin:thioredoxin reductase	AT5G08410.1	FTRA2	ferredoxin/thioredoxin reductase subunit A (variable subunit) 2	LOC_Os04g44650.1	ferredoxin-thioredoxin reductase, variable chain, putative, expressed
Sevir.1G252600	1.15103	0.00318515	2.13475	1.44e-07	0.976897	0.00803832	NA	NA	NA	NA	NA	NA	Sevir.1G252600.2	(1 of 183) PF00847 - AP2 domain (AP2)	AT2G20880.1		Integrase-type DNA-binding superfamily protein	LOC_Os02g42585.1	AP2 domain containing protein, expressed
Sevir.1G252800	NA	NA	-0.848258	0.00797776	NA	NA	NA	NA	NA	NA	NA	NA	Sevir.1G252800.1	(1 of 3) K18998 - RNA polymerase II C-terminal domain phosphatase-like 1/2 [EC:3.1.3.16] (CPL1_2)	AT4G21670.1	ATCPL1,CPL1,FRY2	C-terminal domain phosphatase-like 1	LOC_Os02g42600.1	double-stranded RNA binding motif containing protein, expressed
Sevir.1G253300	NA	NA	NA	NA	-1.77241	0.00220413	NA	NA	NA	NA	NA	NA	Sevir.1G253300.3	(1 of 2) PTHR12313//PTHR12313:SF9 - RNF5 // SUBFAMILY NOT NAMED	AT4G28270.1	ATRMA2,RMA2	RING membrane-anchor 2	LOC_Os04g44820.2	zinc finger, C3HC4 type domain containing protein, expressed
Sevir.1G253400	NA	NA	-0.559328	0.000857218	-1.14813	2.46e-13	NA	NA	NA	NA	NA	NA	Sevir.1G253400.1	(1 of 3) PTHR10438//PTHR10438:SF299 - THIOREDOXIN // SUBFAMILY NOT NAMED	AT3G15360.1	ATHM4,ATM4,TRX-M4	thioredoxin M-type 4	LOC_Os02g42700.1	thioredoxin, putative, expressed
Sevir.1G253700	-1.97541	0.0259989	-1.60145	0.0106942	-1.22	0.0425762	NA	NA	NA	NA	NA	NA	NA	NA	NA	NA	NA	NA	NA
Sevir.1G254100	-2.60582	0.0234898	NA	NA	NA	NA	NA	NA	NA	NA	NA	NA	Sevir.1G254100.1	(1 of 279) PF00646 - F-box domain (F-box)	AT3G58940.1		F-box/RNI-like superfamily protein	LOC_Os05g49680.1	OsFBX178 - F-box domain containing protein, expressed
Sevir.1G254900	NA	NA	NA	NA	NA	NA	-2.77894	0.0359465	NA	NA	NA	NA	Sevir.1G254900.1	(1 of 2) PTHR10641//PTHR10641:SF629 - MYB-LIKE DNA-BINDING PROTEIN MYB // SUBFAMILY NOT NAMED	AT5G52260.1	AtMYB19,MYB19	myb domain protein 19	LOC_Os02g42850.2	MYB family transcription factor, putative, expressed
Sevir.1G255300	NA	NA	NA	NA	NA	NA	1.44497	0.0272217	NA	NA	1.77176	0.00539183	Sevir.1G255300.1	(1 of 2) PTHR10106//PTHR10106:SF17 - CYTOCHROME B561-RELATED // SUBFAMILY NOT NAMED	AT4G25570.1	ACYB-2	Cytochrome b561/ferric reductase transmembrane protein family	LOC_Os02g42890.1	cytochrome b561, putative, expressed
Sevir.1G255700	NA	NA	NA	NA	NA	NA	1.4257	5.25e-06	0.864452	0.0146032	1.21771	0.000548937	Sevir.1G255700.1	(1 of 1) PTHR10809//PTHR10809:SF53 - VESICLE-ASSOCIATED MEMBRANE PROTEIN-ASSOCIATED PROTEIN // SUBFAMILY NOT NAMED	AT2G45140.1	PVA12	plant VAP homolog 12	LOC_Os02g42940.1	MSP domain containing protein, expressed
Sevir.1G256000	NA	NA	0.680899	0.000790932	0.647754	0.0015879	NA	NA	0.678253	0.00299703	0.592064	0.0123581	Sevir.1G256000.1	(1 of 3) PF13599 - Pentapeptide repeats (9 copies) (Pentapeptide_4)	AT1G12250.2		Pentapeptide repeat-containing protein	LOC_Os02g42960.1	thylakoid lumenal protein, putative, expressed
Sevir.1G256200	1.3836	1.83e-06	NA	NA	NA	NA	NA	NA	NA	NA	NA	NA	Sevir.1G256200.1	(1 of 2) PTHR31374//PTHR31374:SF56 - FAMILY NOT NAMED // AUXIN-REGULATED PROTEIN-RELATED	AT2G45210.1		SAUR-like auxin-responsive protein family	LOC_Os02g42990.1	OsSAUR11 - Auxin-responsive SAUR gene family member, expressed
Sevir.1G256600	NA	NA	0.813919	2.5e-06	0.466168	0.0147139	1.58006	8.73e-24	0.841412	7.03e-06	NA	NA	Sevir.1G256600.1	(1 of 2) K09553 - stress-induced-phosphoprotein 1 (STIP1)	AT1G62740.1		stress-inducible protein, putative	LOC_Os02g43020.1	heat shock protein STI, putative, expressed
Sevir.1G257000	-0.984588	0.00237966	NA	NA	NA	NA	NA	NA	NA	NA	NA	NA	Sevir.1G257000.1	(1 of 2) PTHR24115//PTHR24115:SF405 - FAMILY NOT NAMED // ATP BINDING MICROTUBULE MOTOR FAMILY PROTEIN	AT3G51150.2		ATP binding microtubule motor family protein	LOC_Os02g43130.1	kinesin motor domain containing protein, expressed
Sevir.1G257100	NA	NA	-0.869108	0.000295725	-1.0836	6.08e-06	NA	NA	NA	NA	NA	NA	Sevir.1G257100.1	(1 of 2) PTHR10071//PTHR10071:SF163 - TRANSCRIPTION FACTOR GATA GATA BINDING FACTOR // GATA TRANSCRIPTION FACTOR 14-RELATED	AT3G60530.1	GATA4	GATA transcription factor 4	LOC_Os02g43150.1	GATA zinc finger domain containing protein, expressed
Sevir.1G257400	-0.622767	0.00445134	-0.746065	8.63e-05	-0.801267	3.59e-06	NA	NA	NA	NA	NA	NA	Sevir.1G257400.4	(1 of 1) PTHR10168//PTHR10168:SF116 - GLUTAREDOXIN // GLUTAREDOXIN-C3	AT1G77370.1		Glutaredoxin family protein	LOC_Os02g43180.1	OsGrx_C3 - glutaredoxin subgroup I, expressed
Sevir.1G257500	NA	NA	0.893944	0.00119944	NA	NA	NA	NA	1.02316	0.00075237	NA	NA	Sevir.1G257500.1	(1 of 1) PTHR11699//PTHR11699:SF195 - ALDEHYDE DEHYDROGENASE-RELATED // SUBFAMILY NOT NAMED	AT4G36250.1	ALDH3F1	aldehyde dehydrogenase 3F1	LOC_Os02g43194.1	aldehyde dehydrogenase, putative, expressed
Sevir.1G258100	1.05511	0.000115347	1.35058	1.88e-07	1.26963	2.2e-06	NA	NA	NA	NA	NA	NA	Sevir.1G258100.1	(1 of 2) K07019 - uncharacterized protein (K07019)	AT3G50790.1		esterase/lipase/thioesterase family protein	LOC_Os02g43340.1	hydrolase, alpha/beta fold family domain containing protein, expressed
Sevir.1G258200	0.948421	0.000169085	NA	NA	NA	NA	NA	NA	-0.813665	0.00386171	NA	NA	Sevir.1G258200.1	(1 of 1) PTHR23076//PTHR23076:SF70 - METALLOPROTEASE M41 FTSH // ATP-DEPENDENT ZINC METALLOPROTEASE FTSH 7, CHLOROPLASTIC-RELATED	AT5G58870.1	ftsh9	FTSH protease 9	LOC_Os02g43350.1	OsFtsH7 FtsH protease, homologue of AtFtsH7, expressed
Sevir.1G258400	NA	NA	NA	NA	0.880385	0.00360993	NA	NA	0.780942	0.0281134	NA	NA	Sevir.1G258400.1	(1 of 33) PF03169 - OPT oligopeptide transporter protein (OPT)	AT5G53550.1	ATYSL3,YSL3	YELLOW STRIPE like 3	LOC_Os02g43370.2	transposon protein, putative, unclassified, expressed
Sevir.1G259200	NA	NA	NA	NA	-0.562852	0.000414433	NA	NA	NA	NA	NA	NA	Sevir.1G259200.1	(1 of 21) 5.3.4.1 - Protein disulfide-isomerase / S-S rearrangase	AT5G61670.1			LOC_Os02g43500.1	OR, putative, expressed
Sevir.1G259350	NA	NA	1.6934	0.000692509	1.02712	0.0390853	NA	NA	NA	NA	NA	NA	NA	NA	NA	NA	NA	NA	NA
Sevir.1G259400	NA	NA	2.37668	4.79e-07	2.46204	1.23e-09	NA	NA	NA	NA	NA	NA	NA	NA	NA	NA	NA	NA	NA
Sevir.1G260200	NA	NA	NA	NA	NA	NA	NA	NA	NA	NA	0.894873	0.028344	Sevir.1G260200.1	(1 of 1) PTHR15680:SF10 - 50S RIBOSOMAL PROTEIN L19-1, CHLOROPLASTIC-RELATED	AT4G17560.1		Ribosomal protein L19 family protein	LOC_Os02g43600.1	50S ribosomal protein L19, chloroplast precursor, putative, expressed
Sevir.1G260400	NA	NA	2.36979	2.52e-11	1.9061	6.22e-07	-2.6375	3.95e-13	-1.65111	0.000134084	-1.34389	0.00953622	Sevir.1G260400.1	(1 of 2) 2.7.7.48//2.7.7.6 - RNA-directed RNA polymerase / RNA nucleotidyltransferase (RNA-directed) // DNA-directed RNA polymerase / RNA polymerase III
Sevir.1G260600	NA	NA	NA	NA	2.07321	0.0224852	NA	NA	NA	NA	NA	NA	Sevir.1G260600.1	(1 of 5) 2.3.1.133//2.3.1.99 - Shikimate O-hydroxycinnamoyltransferase // Quinate O-hydroxycinnamoyltransferase / Hydroxycinnamoyl coenzyme A-quinate transferase	AT5G02890.1		HXXXD-type acyl-transferase family protein	LOC_Os02g43670.1	transferase family protein, putative, expressed
Sevir.1G261500	NA	NA	-1.79052	0.00990691	NA	NA	NA	NA	NA	NA	NA	NA	Sevir.1G261500.1	(1 of 7) PTHR31190//PTHR31190:SF30 - FAMILY NOT NAMED // ETHYLENE-RESPONSIVE TRANSCRIPTION FACTOR 15-RELATED	AT4G17500.1	ATERF-1,ERF-1	ethylene responsive element binding factor 1	LOC_Os02g43790.1	ethylene-responsive transcription factor, putative, expressed
Sevir.1G261800	NA	NA	NA	NA	-1.57487	0.0348232	NA	NA	NA	NA	NA	NA	Sevir.1G261800.1	(1 of 1) PTHR31296:SF1 - UPF0565 PROTEIN C2ORF69	AT2G44850.2			LOC_Os02g43810.1	expressed protein
Sevir.1G261900	-0.909241	0.00439563	-0.886302	0.00385664	-1.8354	4.8e-08	NA	NA	NA	NA	NA	NA	Sevir.1G261900.1	(1 of 33) K09286 - EREBP-like factor (EREBP)	AT5G47230.1	ATERF-5,ATERF5,ERF5	ethylene responsive element binding factor 5	LOC_Os02g43820.1	AP2 domain containing protein, expressed
Sevir.1G262500	NA	NA	NA	NA	0.640599	0.00762997	NA	NA	0.568861	0.0492523	NA	NA	Sevir.1G262500.1	(1 of 1) PTHR11785:SF407 - CATIONIC AMINO ACID TRANSPORTER 9, CHLOROPLASTIC	AT1G05940.1	CAT9	cationic amino acid transporter 9	LOC_Os02g43860.1	amino acid permease, putative, expressed
Sevir.1G263300	NA	NA	NA	NA	0.516757	0.0273055	NA	NA	NA	NA	NA	NA	Sevir.1G263300.1	(1 of 2) PTHR24078//PTHR24078:SF210 - DNAJ HOMOLOG SUBFAMILY C MEMBER // SUBFAMILY NOT NAMED	AT5G22060.1	ATJ2,J2	DNAJ homologue 2	LOC_Os02g43930.1	chaperone protein dnaJ, putative, expressed
Sevir.1G263400	3.84455	0.0157273	4.47163	0.00183039	3.40941	0.005157	NA	NA	NA	NA	NA	NA	Sevir.1G263400.1	(1 of 3) PTHR31985//PTHR31985:SF3 - FAMILY NOT NAMED // ETHYLENE-RESPONSIVE TRANSCRIPTION FACTOR ERF019-RELATED	AT2G44940.1		Integrase-type DNA-binding superfamily protein	LOC_Os10g41130.1	AP2 domain containing protein, expressed
Sevir.1G263700	NA	NA	4.81487	8.15e-05	2.12171	0.0454977	-3.29782	0.0475573	NA	NA	NA	NA	Sevir.1G263700.1	(1 of 183) PF00847 - AP2 domain (AP2)	AT2G44940.1		Integrase-type DNA-binding superfamily protein	LOC_Os02g43970.1	AP2 domain containing protein, expressed
Sevir.1G264000	NA	NA	NA	NA	NA	NA	NA	NA	-1.97316	0.00828639	NA	NA	NA	NA	NA	NA	NA	NA	NA
Sevir.1G264300	NA	NA	NA	NA	NA	NA	1.6425	0.0105567	1.81251	0.0123827	NA	NA	Sevir.1G264300.1	(1 of 3) PTHR19139//PTHR19139:SF134 - AQUAPORIN TRANSPORTER // AQUAPORIN TIP2-3-RELATED	AT5G47450.1	ATTIP2;3,DELTA-TIP3,TIP2;3	tonoplast intrinsic protein 2;3	LOC_Os02g44080.1	aquaporin protein, putative, expressed
Sevir.1G265100	1.61571	7.4e-09	1.05625	0.000232232	NA	NA	NA	NA	NA	NA	NA	NA	Sevir.1G265100.1	(1 of 5) K15639 - PHYB activation tagged suppressor 1 (CYP734A1, BAS1)	AT2G46950.1	CYP709B2	cytochrome P450, family 709, subfamily B, polypeptide 2	LOC_Os06g09210.1	cytochrome P450 72A1, putative, expressed
Sevir.1G266100	-2.13955	0.000559242	NA	NA	NA	NA	NA	NA	NA	NA	NA	NA	NA	NA	NA	NA	NA	NA	NA
Sevir.1G266400	NA	NA	NA	NA	NA	NA	NA	NA	NA	NA	0.78898	0.0367179	Sevir.1G266400.1	(1 of 1) K13337 - peroxin-19 (PEX19)	AT3G03490.1	AtPEX19-1,PEX19-1	peroxin 19-1	LOC_Os02g44220.1	peroxisomal biogenesis factor 19, putative, expressed
Sevir.1G266500	1.55827	0.00542186	1.36907	0.00840547	2.01148	0.000121333	NA	NA	NA	NA	NA	NA	Sevir.1G266500.3	(1 of 1) PTHR10788//PTHR10788:SF41 - TREHALOSE-6-PHOSPHATE SYNTHASE // SUBFAMILY NOT NAMED	AT5G51460.2	ATTPPA	Haloacid dehalogenase-like hydrolase (HAD) superfamily protein	LOC_Os02g44230.3	CPuORF22 - conserved peptide uORF-containing transcript, expressed
Sevir.1G267100	NA	NA	NA	NA	NA	NA	NA	NA	NA	NA	-1.28806	0.0118838	Sevir.1G267100.1	(1 of 1) KOG4268 - Uncharacterized conserved protein containing PAP2 domain	AT4G22550.1		Phosphatidic acid phosphatase (PAP2) family protein	LOC_Os02g44290.1	phosphatase, putative, expressed
Sevir.1G267700	0.682471	3.3e-05	0.609152	0.000294817	0.581394	0.00108627	NA	NA	NA	NA	NA	NA	Sevir.1G267700.1	(1 of 57) PF03514 - GRAS domain family (GRAS)	AT4G00150.1	ATHAM3,HAM3	GRAS family transcription factor	LOC_Os02g44370.1	scarecrow, putative, expressed
Sevir.1G268300	1.47248	2.38e-23	0.845573	6.49e-08	0.669975	3.61e-05	NA	NA	NA	NA	NA	NA	Sevir.1G268300.1	(1 of 4) 1.11.1.12//1.11.1.9 - Phospholipid-hydroperoxide glutathione peroxidase / Peroxidation-inhibiting protein // Glutathione peroxidase	AT4G11600.1	ATGPX6,GPX6,LSC803,PHGPX	glutathione peroxidase 6	LOC_Os02g44500.1	glutathione peroxidase, putative, expressed
Sevir.1G268400	NA	NA	NA	NA	NA	NA	NA	NA	-1.21191	0.000972565	NA	NA	Sevir.1G268400.1	(1 of 1) K01280 - tripeptidyl-peptidase II [EC:3.4.14.10] (TPP2)	AT4G20850.1	TPP2	tripeptidyl peptidase ii	LOC_Os02g44520.1	OsSub19 - Putative Subtilisin homologue, expressed
Sevir.1G269400	NA	NA	NA	NA	NA	NA	0.740393	0.00124394	0.763033	0.00100195	NA	NA	Sevir.1G269400.1	(1 of 1) PTHR19139//PTHR19139:SF140 - AQUAPORIN TRANSPORTER // SUBFAMILY NOT NAMED	AT4G00430.1	PIP1;4,PIP1E,TMP-C	plasma membrane intrinsic protein 1;4	LOC_Os02g44630.2	aquaporin protein, putative, expressed
Sevir.1G269900	-5.26977	2.91e-05	-2.25121	0.00298897	-1.24343	0.0272465	NA	NA	NA	NA	NA	NA	Sevir.1G269900.1	(1 of 2) K03457 - nucleobase:cation symporter-1, NCS1 family (TC.NCS1)	AT5G03555.1		permease, cytosine/purines, uracil, thiamine, allantoin family protein	LOC_Os02g44680.1	allantoin permease, putative, expressed
Sevir.1G270600	-3.71145	0.000116425	-2.4645	0.00685752	-2.63937	0.00288289	NA	NA	NA	NA	NA	NA	NA	NA	NA	NA	NA	NA	NA
Sevir.1G271000	NA	NA	NA	NA	2.81193	0.000254564	NA	NA	NA	NA	NA	NA	Sevir.1G271000.1	(1 of 6) PF00924 - Mechanosensitive ion channel (MS_channel)	AT3G14810.1	MSL5	mechanosensitive channel of small conductance-like 5	LOC_Os02g44770.1	uncharacterized mscS family protein, putative, expressed
Sevir.1G271100	-0.679679	0.00110714	NA	NA	NA	NA	NA	NA	NA	NA	NA	NA	Sevir.1G271100.1	(1 of 1) PTHR12001//PTHR12001:SF41 - GERANYLGERANYL PYROPHOSPHATE SYNTHASE // HETERODIMERIC GERANYLGERANYL PYROPHOSPHATE SYNTHASE SMALL SUBUNIT, CHLOROPLASTIC	AT4G38460.1	GGR	geranylgeranyl reductase	LOC_Os02g44780.3	polyprenyl synthetase, putative, expressed
Sevir.1G271300	NA	NA	1.8407	8.98e-05	0.988718	0.0447424	NA	NA	NA	NA	NA	NA	Sevir.1G271300.1	(1 of 1) 4.2.1.70//5.4.99.12 - Pseudouridylate synthase / Uracil hydrolyase // tRNA pseudouridine(38-40) synthase / tRNA pseudouridylate synthase I	AT1G20370.1		Pseudouridine synthase family protein	LOC_Os02g44810.1	tRNA pseudouridine synthase family protein, putative, expressed
Sevir.1G271700	NA	NA	3.35562	1.37e-10	1.97672	1.69e-05	-1.71326	0.00259906	1.45133	0.0393342	NA	NA	Sevir.1G271700.1	(1 of 1) PTHR22835//PTHR22835:SF246 - ZINC FINGER FYVE DOMAIN CONTAINING PROTEIN // SUBFAMILY NOT NAMED	AT5G55050.1		GDSL-like Lipase/Acylhydrolase superfamily protein	LOC_Os02g44860.1	GDSL-like lipase/acylhydrolase, putative, expressed
Sevir.1G271800	NA	NA	NA	NA	3.93953	2.43e-09	NA	NA	NA	NA	NA	NA	Sevir.1G271800.1	(1 of 1) PTHR33346:SF2 - DEHYDRIN COR47-RELATED	AT1G20440.1	AtCOR47,COR47,RD17	cold-regulated 47	LOC_Os02g44870.1	dehydrin, putative, expressed
Sevir.1G271900	-0.813412	0.0283837	-0.78917	0.0140497	NA	NA	NA	NA	NA	NA	NA	NA	Sevir.1G271900.1	(1 of 1) PTHR22883//PTHR22883:SF33 - ZINC FINGER DHHC DOMAIN CONTAINING PROTEIN // PALMITOYLTRANSFERASE ZDHHC12-RELATED	AT3G51390.1		DHHC-type zinc finger family protein	LOC_Os12g29560.1	DHHC zinc finger domain containing protein, expressed
Sevir.1G272100	2.1803	5.79e-05	2.97402	3.98e-08	2.31948	3.7e-05	NA	NA	NA	NA	NA	NA	Sevir.1G272100.1	(1 of 19) PF04782//PF04783 - Protein of unknown function (DUF632) (DUF632) // Protein of unknown function (DUF630) (DUF630)	AT2G17110.1		Protein of unknown function (DUF630 and DUF632)	LOC_Os04g47480.1	DUF630/DUF632 domains containing protein, putative, expressed
Sevir.1G272300	NA	NA	NA	NA	0.88611	0.0204023	NA	NA	NA	NA	NA	NA	Sevir.1G272300.1	(1 of 1) PTHR23423//PTHR23423:SF33 - ORGANIC SOLUTE TRANSPORTER-RELATED // SUBFAMILY NOT NAMED	AT4G38360.2	LAZ1	Protein of unknown function (DUF300)	LOC_Os02g44910.1	transmembrane protein, putative, expressed
Sevir.1G272500	NA	NA	1.69258	1.13e-06	0.926284	0.0106454	NA	NA	NA	NA	NA	NA	Sevir.1G272500.1	(1 of 2) PTHR13711:SF187 - HIGH MOBILITY GROUP B PROTEIN 1	AT1G20696.3	HMGB3,NFD03,NFD3	high mobility group B3	LOC_Os02g44930.1	HMG1/2, putative, expressed
Sevir.1G272600	1.06739	0.0199128	2.05921	9.68e-07	2.21274	4.27e-09	-3.33056	9.26e-08	NA	NA	-1.36822	0.00809601	Sevir.1G272600.1	(1 of 1) PTHR22950//PTHR22950:SF259 - AMINO ACID TRANSPORTER // SUBFAMILY NOT NAMED	AT2G42005.1		Transmembrane amino acid transporter family protein	LOC_Os02g44980.1	transmembrane amino acid transporter protein, putative, expressed
Sevir.1G272800	NA	NA	NA	NA	NA	NA	-1.78189	0.000626104	NA	NA	NA	NA	Sevir.1G272800.2	(1 of 1) PTHR13710//PTHR13710:SF88 - DNA HELICASE RECQ FAMILY MEMBER // SUBFAMILY NOT NAMED	AT2G33190.1		F-box family protein with a domain of unknown function (DUF295)	LOC_Os02g45000.1	expressed protein
Sevir.1G274400	0.663358	0.0214745	1.07238	3.75e-05	1.14367	2.19e-05	NA	NA	NA	NA	NA	NA	Sevir.1G274400.1	(1 of 36) PF02701 - Dof domain, zinc finger (zf-Dof)	AT4G24060.1		Dof-type zinc finger DNA-binding family protein	LOC_Os02g45200.1	dof zinc finger domain containing protein, putative, expressed
Sevir.1G274900	NA	NA	NA	NA	NA	NA	-1.21684	0.0164172	NA	NA	NA	NA	Sevir.1G274900.1	(1 of 2) PTHR10108//PTHR10108:SF856 - METHYLTRANSFERASE // SUBFAMILY NOT NAMED	AT2G45750.1		S-adenosyl-L-methionine-dependent methyltransferases superfamily protein	LOC_Os02g45310.1	dehydration response related protein, putative, expressed
Sevir.1G275000	1.13383	0.000225363	NA	NA	NA	NA	NA	NA	-0.787508	0.0380891	NA	NA	Sevir.1G275000.1	(1 of 18) PF14299 - Phloem protein 2 (PP2)	AT3G61060.1	AtPP2-A13,PP2-A13	phloem protein 2-A13	LOC_Os02g45320.1	OsFBX58 - F-box domain containing protein, expressed
Sevir.1G275100	0.673362	0.000177984	0.672395	0.000104366	0.544946	0.00231397	NA	NA	NA	NA	NA	NA	Sevir.1G275100.1	(1 of 1) K13519 - lysophospholipid acyltransferase (LPT1, ALE1)	AT1G63050.1		MBOAT (membrane bound O-acyl transferase) family protein	LOC_Os02g45344.1	O-acyltransferase, putative, expressed
Sevir.1G275300	NA	NA	NA	NA	NA	NA	-1.85526	0.0201779	NA	NA	NA	NA	Sevir.1G275300.1	(1 of 1) PTHR14155//PTHR14155:SF160 - RING FINGER DOMAIN-CONTAINING // SUBFAMILY NOT NAMED	AT3G16720.1	ATL2,TL2	TOXICOS EN LEVADURA 2	LOC_Os02g45390.1	RING-H2 finger protein, putative, expressed
Sevir.1G275800	NA	NA	NA	NA	NA	NA	NA	NA	0.605116	0.0144052	NA	NA	NA	NA	NA	NA	NA	NA	NA
Sevir.1G275900	NA	NA	NA	NA	0.573513	0.0387228	0.841935	0.00361842	0.676955	0.0329895	NA	NA	Sevir.1G275900.1	(1 of 1) KOG0274 - Cdc4 and related F-box and WD-40 proteins	AT5G51980.1		Transducin/WD40 repeat-like superfamily protein	LOC_Os02g45480.1	nucleic acid binding protein, putative, expressed
Sevir.1G276200	2.24893	4.08e-06	NA	NA	NA	NA	NA	NA	-1.50504	0.00916818	-1.68459	0.0086737	Sevir.1G276200.2	(1 of 3) PF03105//PF07690 - SPX domain (SPX) // Major Facilitator Superfamily (MFS_1)	AT1G63010.2		Major Facilitator Superfamily with SPX (SYG1/Pho81/XPR1) domain-containing protein	LOC_Os02g45520.1	uncharacterized membrane protein, putative, expressed
Sevir.1G276400	NA	NA	NA	NA	NA	NA	NA	NA	NA	NA	-0.904226	0.00396607	Sevir.1G276400.1	(1 of 1) K12451 - 3,5-epimerase/4-reductase (UER1)	AT1G63000.1	NRS/ER,UER1	nucleotide-rhamnose synthase/epimerase-reductase	LOC_Os02g45540.1	synthase, putative, expressed
Sevir.1G276900	NA	NA	-2.81757	1.57e-07	-1.97294	0.000958904	NA	NA	NA	NA	NA	NA	Sevir.1G276900.1	(1 of 4) PF16594 - Putative AtpZ or ATP-synthase-associated (ATP-synt_Z)				LOC_Os03g03520.1	expressed protein
Sevir.1G277600	0.765762	1.04e-05	NA	NA	NA	NA	NA	NA	NA	NA	NA	NA	Sevir.1G277600.1	(1 of 1) PTHR12802//PTHR12802:SF48 - SWI/SNF COMPLEX-RELATED // SUBFAMILY NOT NAMED	AT5G52660.2		Homeodomain-like superfamily protein	LOC_Os02g45670.1	myb-like DNA-binding domain containing protein, expressed
Sevir.1G278900	NA	NA	0.880492	0.0269188	0.830589	0.0338537	NA	NA	NA	NA	NA	NA	Sevir.1G278900.1	(1 of 1) K17781 - mitochondrial import inner membrane translocase subunit TIM13 (TIM13)	AT1G61570.1	TIM13	translocase of the inner mitochondrial membrane 13	LOC_Os02g45820.1	mitochondrial import inner membrane translocase subunit Tim, putative, expressed
Sevir.1G279700	-1.79196	0.0403382	1.69628	0.0387415	NA	NA	NA	NA	NA	NA	NA	NA	Sevir.1G279700.1	(1 of 8) PF06454 - Protein of unknown function (DUF1084) (DUF1084)	AT2G02180.1	TOM3	tobamovirus multiplication protein 3	LOC_Os02g45870.1	tobamovirus multiplication protein, putative, expressed
Sevir.1G280200	-2.63185	3.34e-14	-2.54958	1.16e-14	-1.60952	2.76e-06	NA	NA	NA	NA	NA	NA	NA	NA	NA	NA	NA	NA	NA
Sevir.1G280300	-5.35149	3.75e-05	-2.92654	0.00232648	-1.87924	0.0331373	2.28603	0.00021988	3.51268	4.06e-09	2.66723	6.94e-05	Sevir.1G280300.3	(1 of 11) K11254 - histone H4 (H4)	AT5G59970.1		Histone superfamily protein	LOC_Os01g61920.1	Core histone H2A/H2B/H3/H4 domain containing protein, putative, expressed
Sevir.1G280900	NA	NA	-0.746292	0.0040924	NA	NA	NA	NA	NA	NA	NA	NA	Sevir.1G280900.1	(1 of 2) PTHR24349//PTHR24349:SF83 - SERINE/THREONINE-PROTEIN KINASE // CALCIUM-DEPENDENT PROTEIN KINASE 6	AT4G35310.1	ATCPK5,CPK5	calmodulin-domain protein kinase 5	LOC_Os02g46090.1	CAMK_CAMK_like.15 - CAMK includes calcium/calmodulin depedent protein kinases, expressed
Sevir.1G281000	-2.7101	8.17e-05	-2.8594	1.19e-07	-2.02301	0.000348831	NA	NA	-1.20645	0.0433691	NA	NA	Sevir.1G281000.1	(1 of 4) PTHR14155//PTHR14155:SF187 - RING FINGER DOMAIN-CONTAINING // SUBFAMILY NOT NAMED	AT1G76410.1	ATL8	RING/U-box superfamily protein	LOC_Os02g46100.1	RING-H2 finger protein, putative, expressed
Sevir.1G282700	NA	NA	NA	NA	0.984414	0.0136265	NA	NA	NA	NA	NA	NA	Sevir.1G282700.1	(1 of 1) 2.4.1.265 - Dolichyl-P-Glc:Glc(1)Man(9)GlcNAc(2)-PP-dolichol alpha-1,3- glucosyltransferase / Dol-P-Glc:Glc(1)Man(9)GlcNAc(2)-PP-Dol alpha-1->3-glucosyltransferase	AT2G44660.1		ALG6, ALG8 glycosyltransferase family	LOC_Os02g46320.1	glucosyltransferase, putative, expressed
Sevir.1G282800	NA	NA	1.78321	0.0458485	2.95893	0.00544436	NA	NA	NA	NA	NA	NA	Sevir.1G282800.1	(1 of 4) K10663 - E3 ubiquitin-protein ligase ATL4 [EC:6.3.2.19] (ATL4)	AT3G60220.1	ATL4,TL4	TOXICOS EN LEVADURA 4	LOC_Os02g46340.1	RING-H2 finger protein ATL3J, putative, expressed
Sevir.1G283100	0.759398	0.000131669	0.818927	2.14e-05	NA	NA	NA	NA	NA	NA	NA	NA	Sevir.1G283100.1	(1 of 2) 3.3.1.1 - Adenosylhomocysteinase / SAHase	AT4G13940.1	ATSAHH1,EMB1395,HOG1,MEE58,SAHH1	S-adenosyl-L-homocysteine hydrolase	LOC_Os11g26850.2	erythronate-4-phosphate dehydrogenase, putative, expressed
Sevir.1G283400	NA	NA	1.09923	0.0160123	1.34142	0.00437921	NA	NA	NA	NA	NA	NA	Sevir.1G283400.4	(1 of 18) PF16913 - Purine nucleobase transmembrane transport (PUNUT)	AT1G44750.1	ATPUP11,PUP11	purine permease 11	LOC_Os02g46380.1	purine permease, putative, expressed
Sevir.1G283500	NA	NA	NA	NA	NA	NA	NA	NA	NA	NA	0.799596	0.0462931	NA	NA	NA	NA	NA	NA	NA
Sevir.1G283900	NA	NA	NA	NA	NA	NA	NA	NA	-0.718801	0.00211214	NA	NA	Sevir.1G283900.1	(1 of 1) K11320 - E1A-binding protein p400 [EC:3.6.4.-] (EP400)	AT3G12810.1	chr13,PIE1,SRCAP	SNF2 domain-containing protein / helicase domain-containing protein	LOC_Os02g46450.1	helicase conserved C-terminal domain containing protein, expressed
Sevir.1G284100	-0.875449	0.0207546	-0.695811	0.0492903	NA	NA	NA	NA	NA	NA	NA	NA	NA	NA	NA	NA	NA	NA	NA
Sevir.1G284400	NA	NA	NA	NA	1.04855	0.00301644	NA	NA	NA	NA	NA	NA	Sevir.1G284400.1	(1 of 1) K11826 - AP-2 complex subunit mu-1 (AP2M1)	AT5G46630.1		Clathrin adaptor complexes medium subunit family protein	LOC_Os02g46510.1	adaptor complexes medium subunit family domain containing protein, expressed
Sevir.1G284600	NA	NA	NA	NA	NA	NA	1.26556	0.000534584	0.95775	0.0148547	0.903656	0.0268855	Sevir.1G284600.1	(1 of 1) 3.5.1.16 - Acetylornithine deacetylase / N-acetylornithinase	AT4G17830.1		Peptidase M20/M25/M40 family protein	LOC_Os02g46520.1	hydrolase, putative, expressed
Sevir.1G285200	NA	NA	-1.46705	0.000823444	NA	NA	1.18432	0.0147828	NA	NA	NA	NA	Sevir.1G285200.1	(1 of 18) PF04640 - PLATZ transcription factor (PLATZ)	AT4G17900.1		PLATZ transcription factor family protein	LOC_Os02g46610.1	zinc-binding protein, putative, expressed
Sevir.1G285300	NA	NA	1.10693	0.0188185	NA	NA	NA	NA	NA	NA	NA	NA	NA	NA	NA	NA	NA	NA	NA
Sevir.1G285400	1.29536	8.63e-13	0.784924	4.87e-05	0.802	7.3e-05	NA	NA	NA	NA	0.626883	0.0098535	Sevir.1G285400.3	(1 of 111) PTHR24078 - DNAJ HOMOLOG SUBFAMILY C MEMBER	AT5G16650.1		Chaperone DnaJ-domain superfamily protein	LOC_Os02g46640.1	heat shock protein DnaJ, putative, expressed
Sevir.1G285700	NA	NA	0.691488	0.0358038	NA	NA	NA	NA	NA	NA	NA	NA	Sevir.1G285700.1	(1 of 2) K11650 - SWI/SNF-related matrix-associated actin-dependent regulator of chromatin subfamily D (SMARCD)	AT5G14170.1	CHC1	SWIB/MDM2 domain superfamily protein	LOC_Os04g31320.1	SWIB/MDM2 domain containing protein, expressed
Sevir.1G285900	NA	NA	0.984035	1.24e-05	0.631086	0.0102951	-1.19181	1.33e-05	-1.02602	0.000450236	-0.726544	0.0193071	Sevir.1G285900.1	(1 of 2) PTHR23160//PTHR23160:SF6 - MYOSIN HEAVY CHAIN-RELATED // SUBFAMILY NOT NAMED	AT5G16730.1		Plant protein of unknown function (DUF827)	LOC_Os02g24270.1	retrotransposon protein, putative, unclassified, expressed
Sevir.1G286000	1.46162	2.23e-10	NA	NA	NA	NA	-1.47479	5.78e-07	NA	NA	NA	NA	Sevir.1G286000.1	(1 of 4) KOG3140 - Predicted membrane protein	AT4G17790.1		SNARE associated Golgi protein family	LOC_Os02g46660.1	SNARE associated Golgi protein, putative, expressed
Sevir.1G286700	-0.860052	0.0196249	NA	NA	NA	NA	NA	NA	0.746097	0.0354051	0.733495	0.0319682	NA	NA	NA	NA	NA	NA	NA
Sevir.1G287700	-1.98168	0.00136612	-1.94591	0.000776715	NA	NA	NA	NA	NA	NA	NA	NA	Sevir.1G287700.1	(1 of 3) PTHR22601:SF11 - OLIGOPEPTIDE TRANSPORTER 4	AT5G64410.1	ATOPT4,OPT4	oligopeptide transporter 4	LOC_Os01g43940.1	oligopeptide transporter, putative, expressed
Sevir.1G288000	-1.22926	9.23e-07	NA	NA	NA	NA	0.886561	0.00118813	NA	NA	NA	NA	Sevir.1G288000.1	(1 of 5) PTHR10666//PTHR10666:SF155 - UBIQUITIN // POLYUBIQUITIN 4	AT4G05320.4	UBQ10	polyubiquitin 10	LOC_Os06g46770.2	ubiquitin family protein, putative, expressed
Sevir.1G288200	-1.47713	0.000595973	-1.0612	0.0166046	NA	NA	-1.33918	0.00439767	NA	NA	NA	NA	Sevir.1G288200.1	(1 of 1) PTHR31062//PTHR31062:SF16 - FAMILY NOT NAMED // XYLOGLUCAN ENDOTRANSGLUCOSYLASE/HYDROLASE PROTEIN 29-RELATED	AT1G32170.1	XTH30,XTR4	xyloglucan endotransglucosylase/hydrolase 30	LOC_Os02g46910.1	glycosyl hydrolases family 16, putative, expressed
Sevir.1G288700	4.09436	7.6e-16	2.57911	1.13e-06	3.82497	6.77e-13	NA	NA	NA	NA	NA	NA	Sevir.1G288700.1	(1 of 1) PTHR24096:SF169 - 4-COUMARATE--COA LIGASE 3	AT1G65060.1	4CL3	4-coumarate:CoA ligase 3	LOC_Os02g46970.1	AMP-binding domain containing protein, expressed
Sevir.1G288900	1.29987	0.0143957	2.38275	6e-09	1.88019	1.02e-06	NA	NA	NA	NA	NA	NA	Sevir.1G288900.1	(1 of 1) PTHR23075//PTHR23075:SF0 - PUTATIVE ATP-ASE // ATPASE FAMILY AAA DOMAIN-CONTAINING PROTEIN 3	AT5G16930.1		AAA-type ATPase family protein	LOC_Os02g46990.1	AAA-type ATPase family protein, putative, expressed
Sevir.1G289200	NA	NA	NA	NA	-0.851924	0.000226229	NA	NA	NA	NA	NA	NA	Sevir.1G289200.1	(1 of 2) 2.7.1.19 - Phosphoribulokinase / Phosphopentokinase	AT1G32060.1	PRK	phosphoribulokinase	LOC_Os02g47020.1	phosphoribulokinase/Uridine kinase family protein, expressed
Sevir.1G289900	NA	NA	NA	NA	NA	NA	1.29272	0.0172313	NA	NA	NA	NA	Sevir.1G289900.3	(1 of 2) PTHR11711//PTHR11711:SF168 - ADP RIBOSYLATION FACTOR-RELATED // ADP-RIBOSYLATION FACTOR B1C	AT5G17060.1	ARFB1B,ATARFB1B	ADP-ribosylation factor B1B	LOC_Os02g47110.1	ADP-ribosylation factor, putative, expressed
Sevir.1G290000	0.420079	0.0375307	NA	NA	NA	NA	NA	NA	NA	NA	NA	NA	Sevir.1G290000.1	(1 of 1) PTHR21262//PTHR21262:SF7 - GUANOSINE-3',5'-BIS DIPHOSPHATE 3'-PYROPHOSPHOHYDROLASE // SUBFAMILY NOT NAMED	AT1G54130.1	AT-RSH3,ATRSH3,RSH3	RELA/SPOT homolog 3	LOC_Os02g47120.1	region found in RelA/SpoT proteins containing protein, expressed
Sevir.1G290200	NA	NA	NA	NA	NA	NA	NA	NA	NA	NA	-1.15882	0.000150112	Sevir.1G290200.1	(1 of 3) K02870 - large subunit ribosomal protein L12e (RP-L12e, RPL12)	AT2G37190.1		Ribosomal protein L11 family protein	LOC_Os04g50990.1	L11 domain containing ribosomal protein, putative, expressed
Sevir.1G290400	1.28397	0.0450979	NA	NA	NA	NA	NA	NA	NA	NA	NA	NA	NA	NA	NA	NA	NA	NA	NA
Sevir.1G290450	NA	NA	3.60194	0.0149016	NA	NA	NA	NA	NA	NA	NA	NA	Sevir.1G290450.1	(1 of 1) PTHR12321//PTHR12321:SF51 - CPG BINDING PROTEIN // SUBFAMILY NOT NAMED	AT1G31240.1		Bromodomain transcription factor	LOC_Os02g47160.1	OsWAK17 - OsWAK short gene, expressed
Sevir.1G291700	0.891167	0.00358325	1.08155	0.000168579	0.705734	0.0258615	NA	NA	NA	NA	NA	NA	Sevir.1G291700.1	(1 of 5) 1.10.3.11 - Ubiquinol oxidase (non-electrogenic) / Ubiquinol oxidase	AT3G22370.1	AOX1A,ATAOX1A	alternative oxidase 1A	LOC_Os02g47200.1	transposon protein, putative, unclassified, expressed
Sevir.1G292000	NA	NA	NA	NA	0.515412	0.0430237	-1.00922	9.68e-05	-0.701201	0.0144139	NA	NA	Sevir.1G292000.1	(1 of 3) K08829 - male germ cell-associated kinase [EC:2.7.11.22] (MAK)	AT4G19110.2		Protein kinase superfamily protein	LOC_Os02g47220.2	CPuORF20 - conserved peptide uORF-containing transcript, expressed
Sevir.1G292300	0.934157	2.32e-10	0.665106	1.06e-05	NA	NA	NA	NA	NA	NA	NA	NA	Sevir.1G292300.1	(1 of 1) 2.1.1.95 - Tocopherol O-methyltransferase	AT1G64970.1	G-TMT,TMT1,VTE4	gamma-tocopherol methyltransferase	LOC_Os02g47310.1	Cyclopropane-fatty-acyl-phospholipid synthase, putative, expressed
Sevir.1G292500	NA	NA	NA	NA	NA	NA	-0.915838	0.0106979	NA	NA	NA	NA	Sevir.1G292500.1	(1 of 1) PF01535//PF03161 - PPR repeat (PPR) // LAGLIDADG DNA endonuclease family (LAGLIDADG_2)	AT2G15820.1	OTP51	endonucleases	LOC_Os02g47360.1	PPR repeat domain containing protein, putative, expressed
Sevir.1G292700	NA	NA	1.42916	0.000621521	1.19751	0.0221	NA	NA	NA	NA	NA	NA	Sevir.1G292700.1	(1 of 1) PTHR21562//PTHR21562:SF4 - NOTUM-RELATED // PECTINACETYLESTERASE FAMILY PROTEIN	AT4G19420.1		Pectinacetylesterase family protein	LOC_Os02g47400.1	pectinacetylesterase domain containing protein, expressed
Sevir.1G292800	NA	NA	-0.948696	2.78e-05	NA	NA	NA	NA	NA	NA	NA	NA	Sevir.1G292800.1	(1 of 2) K18670 - dual specificity protein kinase YAK1 [EC:2.7.12.1] (YAK1)	AT5G35980.1	YAK1	yeast YAK1-related gene 1	LOC_Os02g47410.2	protein kinase, putative, expressed
Sevir.1G292900	-1.1594	0.000979181	NA	NA	NA	NA	-0.957036	0.0147213	NA	NA	NA	NA	Sevir.1G292900.3	(1 of 1) PTHR33101:SF2 - ROP GUANINE NUCLEOTIDE EXCHANGE FACTOR 14	AT1G31650.1	ATROPGEF14,ROPGEF14	RHO guanyl-nucleotide exchange factor 14	LOC_Os02g47420.3	ATROPGEF7/ROPGEF7, putative, expressed
Sevir.1G293000	NA	NA	NA	NA	-0.767416	0.00873566	NA	NA	NA	NA	NA	NA	Sevir.1G293000.1	(1 of 1) PTHR19957//PTHR19957:SF135 - SYNTAXIN // SUBFAMILY NOT NAMED	AT5G46860.1	ATSYP22,ATVAM3,SGR3,SYP22,VAM3	Syntaxin/t-SNARE family protein	LOC_Os02g47440.1	syntaxin, putative, expressed
Sevir.1G293200	NA	NA	NA	NA	2.05547	0.0112638	NA	NA	NA	NA	NA	NA	Sevir.1G293200.1	(1 of 1) PTHR24286//PTHR24286:SF10 - FAMILY NOT NAMED // ABSCISIC ACID 8'-HYDROXYLASE 1-RELATED	AT4G19230.1	CYP707A1	cytochrome P450, family 707, subfamily A, polypeptide 1	LOC_Os02g47470.1	cytochrome P450, putative, expressed
Sevir.1G293400	NA	NA	-0.834862	0.0104096	-1.02877	0.001325	NA	NA	NA	NA	NA	NA	Sevir.1G293400.1	(1 of 64) PF00892 - EamA-like transporter family (EamA)	AT5G45370.2		nodulin MtN21 /EamA-like transporter family protein	LOC_Os02g47500.1	nodulin, putative, expressed
Sevir.1G293600	1.22967	6.2e-19	0.47706	0.0015179	0.883146	2.03e-09	NA	NA	-0.437232	0.0133642	NA	NA	Sevir.1G293600.1	(1 of 1) PTHR10887//PTHR10887:SF361 - DNA2/NAM7 HELICASE FAMILY // SUBFAMILY NOT NAMED	AT5G35970.1		P-loop containing nucleoside triphosphate hydrolases superfamily protein	LOC_Os09g04440.1	DNA-binding protein, putative, expressed
Sevir.1G293800	NA	NA	NA	NA	NA	NA	NA	NA	NA	NA	1.30312	0.00432557	Sevir.1G293800.1	(1 of 2) PTHR11247//PTHR11247:SF25 - PALMITOYL-PROTEIN THIOESTERASE/DOLICHYLDIPHOSPHATASE 1 // LIPID PHOSPHATE PHOSPHATASE EPSILON 1, CHLOROPLASTIC-RELATED	AT5G66450.1		Phosphatidic acid phosphatase (PAP2) family protein	LOC_Os02g47570.1	phosphatase, putative, expressed
Sevir.1G294000	NA	NA	NA	NA	NA	NA	NA	NA	NA	NA	0.880113	0.000440996	Sevir.1G294000.1	(1 of 1) 2.1.3.3 - Ornithine carbamoyltransferase / OTCase	AT1G75330.1	OTC	ornithine carbamoyltransferase	LOC_Os02g47590.1	ornithine carbamoyltransferase, putative, expressed
Sevir.1G294100	NA	NA	NA	NA	0.600177	0.0030034	NA	NA	NA	NA	NA	NA	Sevir.1G294100.1	(1 of 2) PTHR10286//PTHR10286:SF13 - INORGANIC PYROPHOSPHATASE // INORGANIC PYROPHOSPHATASE-LIKE PROTEIN	AT1G01050.1	AtPPa1,PPa1	pyrophosphorylase 1	LOC_Os02g47600.2	soluble inorganic pyrophosphatase, putative, expressed
Sevir.1G294400	1.67923	2.9e-32	0.936311	9.81e-11	0.615831	4.73e-05	NA	NA	NA	NA	NA	NA	Sevir.1G294400.1	(1 of 1) PTHR10992//PTHR10992:SF701 - ALPHA/BETA HYDROLASE FOLD-CONTAINING PROTEIN // SERINE HYDROLASE-RELATED	AT4G36530.2		alpha/beta-Hydrolases superfamily protein	LOC_Os02g47620.3	hydrolase, alpha/beta fold family domain containing protein, expressed
Sevir.1G294500	NA	NA	NA	NA	1.17884	0.0237355	NA	NA	NA	NA	NA	NA	Sevir.1G294500.1	(1 of 1) PTHR16517:SF41 - TUBBY-LIKE F-BOX PROTEIN 6	AT2G18280.1	AtTLP2,TLP2	tubby like protein 2	LOC_Os02g47640.1	OsFBT4 - F-box and tubby domain containing protein, expressed
Sevir.1G294800	-0.613807	0.0231406	-0.743394	0.00111545	NA	NA	NA	NA	NA	NA	0.543929	0.0408158	Sevir.1G294800.1	(1 of 2) PTHR22849//PTHR22849:SF27 - WDSAM1 PROTEIN // SUBFAMILY NOT NAMED	AT1G27910.1	ATPUB45,PUB45	plant U-box 45	LOC_Os02g47670.2	bg55, putative, expressed
Sevir.1G294900	NA	NA	NA	NA	NA	NA	-0.734615	0.0498727	NA	NA	NA	NA	Sevir.1G294900.1	(1 of 9) PTHR24078:SF177 - PROTEIN DNJ-23-RELATED	AT1G19510.1	ATRL5,RL5,RSM4	RAD-like 5	LOC_Os02g47744.1	MYB family transcription factor, putative, expressed
Sevir.1G295000	NA	NA	1.43158	1.16e-06	1.06931	0.000505195	NA	NA	NA	NA	NA	NA	Sevir.1G295000.1	(1 of 1) PTHR23075:SF3 - AAA-TYPE ATPASE FAMILY PROTEIN-RELATED	AT2G18330.1		AAA-type ATPase family protein	LOC_Os02g47760.1	AAA-type ATPase family protein, putative, expressed
Sevir.1G295400	-0.812759	4.17e-05	-1.41531	1.5e-14	-1.03232	2.42e-08	0.661612	0.0012474	0.822262	1.97e-05	0.613309	0.00342715	Sevir.1G295400.1	(1 of 1) PTHR22912//PTHR22912:SF170 - DISULFIDE OXIDOREDUCTASE // MONODEHYDROASCORBATE REDUCTASE, CYTOPLASMIC ISOFORM 2-RELATED	AT3G27820.1	ATMDAR4,MDAR4	monodehydroascorbate reductase 4	LOC_Os02g47800.1	monodehydroascorbate reductase, putative, expressed
Sevir.1G296200	0.812008	0.00108331	NA	NA	NA	NA	NA	NA	1.04381	2.85e-05	NA	NA	Sevir.1G296200.1	(1 of 1) PTHR31964:SF49 - ADENINE NUCLEOTIDE ALPHA HYDROLASES-LIKE SUPERFAMILY PROTEIN-RELATED	AT5G14680.1		Adenine nucleotide alpha hydrolases-like superfamily protein	LOC_Os02g47840.1	universal stress protein domain containing protein, putative, expressed
Sevir.1G296600	-0.751668	2.39e-05	NA	NA	0.385429	0.0428892	-0.595717	0.00245812	NA	NA	NA	NA	Sevir.1G296600.1	(1 of 1) PTHR19959//PTHR19959:SF156 - KINESIN LIGHT CHAIN // SUBFAMILY NOT NAMED	AT3G27960.1		Tetratricopeptide repeat (TPR)-like superfamily protein	LOC_Os02g47880.1	tetratricopeptide repeat domain containing protein, expressed
Sevir.1G296800	0.810237	0.00244466	NA	NA	NA	NA	NA	NA	NA	NA	NA	NA	Sevir.1G296800.1	(1 of 10) K11252 - histone H2B (H2B)	AT3G45980.1	H2B,HTB9	Histone superfamily protein	LOC_Os03g17084.1	Core histone H2A/H2B/H3/H4 domain containing protein, putative, expressed
Sevir.1G297600	NA	NA	-0.934161	0.0237473	NA	NA	1.16506	0.0100636	1.00198	0.0176928	NA	NA	Sevir.1G297600.1	(1 of 14) PF04759 - Protein of unknown function, DUF617 (DUF617)	AT3G25640.1		Protein of unknown function, DUF617	LOC_Os02g47980.1	DUF617 domain containing protein, expressed
Sevir.1G297800	NA	NA	NA	NA	NA	NA	NA	NA	-0.667499	0.000110677	NA	NA	Sevir.1G297800.1	(1 of 1) PTHR31908//PTHR31908:SF3 - FAMILY NOT NAMED // PROTEIN LITTLE NUCLEI1	AT1G67230.1	LINC1	little nuclei1	LOC_Os02g48010.1	nuclear matrix constituent protein 1-like, putative, expressed
Sevir.1G298600	NA	NA	NA	NA	NA	NA	2.36436	5.27e-16	1.90897	1.3e-09	0.800985	0.0351036	Sevir.1G298600.1	(1 of 1) K09486 - hypoxia up-regulated 1 (HYOU1)	AT4G16660.1		heat shock protein 70 (Hsp 70) family protein	LOC_Os02g48110.1	DnaK family protein, putative, expressed
Sevir.1G299100	-3.42904	9.06e-06	NA	NA	NA	NA	NA	NA	NA	NA	NA	NA	NA	NA	NA	NA	NA	NA	NA
Sevir.1G299200	0.898452	0.000387364	NA	NA	NA	NA	1.03451	6.34e-05	1.33831	1.96e-08	0.851418	0.00254801	NA	NA	NA	NA	NA	NA	NA
Sevir.1G299300	-0.709794	0.0243574	NA	NA	-0.649098	0.0339016	NA	NA	NA	NA	NA	NA	Sevir.1G299300.1	(1 of 2) PTHR22814//PTHR22814:SF121 - COPPER TRANSPORT PROTEIN ATOX1-RELATED // SUBFAMILY NOT NAMED				LOC_Os02g48170.1	class E vacuolar protein-sorting machinery protein HSE1, putative, expressed
Sevir.1G299700	NA	NA	-3.10946	0.00162557	NA	NA	NA	NA	NA	NA	NA	NA	Sevir.1G299700.1	(1 of 49) PF00069//PF00139 - Protein kinase domain (Pkinase) // Legume lectin domain (Lectin_legB)	AT5G06740.1		Concanavalin A-like lectin protein kinase family protein	LOC_Os02g48210.1	lectin-like protein kinase, putative, expressed
Sevir.1G300000	NA	NA	0.46962	0.0446347	NA	NA	NA	NA	NA	NA	NA	NA	Sevir.1G300000.1	(1 of 1) KOG0404 - Thioredoxin reductase	AT2G17420.1	ATNTRA,NTR2,NTRA	NADPH-dependent thioredoxin reductase A	LOC_Os02g48290.1	thioredoxin reductase 2, putative, expressed
Sevir.1G300900	NA	NA	0.540092	0.0179804	0.47755	0.0347747	-0.715566	0.00646936	NA	NA	NA	NA	Sevir.1G300900.1	(1 of 1) PTHR10210:SF34 - RIBOSE-PHOSPHATE PYROPHOSPHOKINASE 4	AT2G42910.1		Phosphoribosyltransferase family protein	LOC_Os02g48390.1	phosphoribosyl transferase, putative, expressed
Sevir.1G301200	NA	NA	1.41851	3.36e-05	1.76429	1.69e-07	-1.46094	5.4e-05	NA	NA	NA	NA	NA	NA	NA	NA	NA	NA	NA
Sevir.1G302000	-2.23664	0.000773722	NA	NA	NA	NA	NA	NA	NA	NA	1.80521	0.0474446	NA	NA	NA	NA	NA	NA	NA
Sevir.1G302300	NA	NA	1.10733	2.9e-05	NA	NA	NA	NA	NA	NA	NA	NA	Sevir.1G302300.1	(1 of 1) PTHR12601//PTHR12601:SF6 - EUKARYOTIC TRANSLATION INITIATION FACTOR 3 SUBUNIT EIF-3 // CLUSTERED MITOCHONDRIA PROTEIN HOMOLOG	AT3G52140.1		tetratricopeptide repeat (TPR)-containing protein	LOC_Os02g48620.1	tetratricopeptide repeat, putative, expressed
Sevir.1G302500	NA	NA	-2.26291	0.0307317	NA	NA	NA	NA	NA	NA	NA	NA	NA	NA	NA	NA	NA	NA	NA
Sevir.1G302700	NA	NA	0.954302	0.000989709	0.729746	0.0172623	NA	NA	NA	NA	-0.79943	0.0221389	Sevir.1G302700.1	(1 of 3) K02910 - large subunit ribosomal protein L31e (RP-L31e, RPL31)	AT5G56710.1		Ribosomal protein L31e family protein	LOC_Os02g48660.1	60S ribosomal protein L31, putative, expressed
Sevir.1G302900	-0.799924	0.0158259	NA	NA	NA	NA	NA	NA	NA	NA	NA	NA	NA	NA	NA	NA	NA	NA	NA
Sevir.1G303000	-1.00017	0.0439398	NA	NA	NA	NA	-2.18433	2.03e-06	NA	NA	NA	NA	NA	NA	NA	NA	NA	NA	NA
Sevir.1G303100	NA	NA	1.91627	9.79e-05	2.10901	1.01e-05	-1.71304	0.00151742	NA	NA	NA	NA	NA	NA	NA	NA	NA	NA	NA
Sevir.1G303400	NA	NA	NA	NA	NA	NA	-0.64467	0.00253786	-0.698838	0.000952098	-1.29346	6.12e-11	Sevir.1G303400.1	(1 of 2) PTHR24089//PTHR24089:SF316 - FAMILY NOT NAMED // ADP,ATP CARRIER PROTEIN 1, MITOCHONDRIAL	AT5G13490.1	AAC2	ADP/ATP carrier 2	LOC_Os02g48720.1	mitochondrial carrier protein, putative, expressed
Sevir.1G303700	NA	NA	NA	NA	2.71693	0.000108085	-1.81194	0.0156886	1.88968	0.0205641	2.53672	0.00166568	Sevir.1G303700.1	(1 of 2) PTHR10980//PTHR10980:SF18 - RHO GDP-DISSOCIATION INHIBITOR // IMMUNOGLOBULIN E-SET SUPERFAMILY PROTEIN	AT3G07880.1	SCN1	Immunoglobulin E-set superfamily protein	LOC_Os02g48730.1	rho GDP-dissociation inhibitor 1, putative, expressed
Sevir.1G304000	3.70055	0.010466	2.99358	0.00778366	2.04002	0.00623201	NA	NA	NA	NA	NA	NA	Sevir.1G304000.1	(1 of 1) 2.1.1.274//2.1.1.277 - Salicylate carboxymethyltransferase / Salicylate O-methyltransferase // Anthranilate O-methyltransferase	AT4G36470.1		S-adenosyl-L-methionine-dependent methyltransferases superfamily protein	LOC_Os02g48770.1	SAM dependent carboxyl methyltransferase, putative, expressed
Sevir.1G304100	NA	NA	0.854752	0.0401921	NA	NA	1.09329	0.0172313	1.11063	0.0146447	NA	NA	Sevir.1G304100.1	(1 of 10) PF02179 - BAG domain (BAG)	AT1G12060.1	ATBAG5,BAG5	BCL-2-associated athanogene 5	LOC_Os02g48780.1	IQ calmodulin-binding and BAG domain containing protein, putative, expressed
Sevir.1G304900	NA	NA	-1.59465	0.0170273	NA	NA	NA	NA	NA	NA	NA	NA	Sevir.1G304900.1	(1 of 5) PTHR13683//PTHR13683:SF337 - ASPARTYL PROTEASES // SUBFAMILY NOT NAMED	AT5G10770.1		Eukaryotic aspartyl protease family protein	LOC_Os02g48860.1	aspartic proteinase nepenthesin-2 precursor, putative, expressed
Sevir.1G305400	0.621736	0.0278578	0.525126	0.0472176	0.892337	0.000917705	NA	NA	NA	NA	0.750995	0.018331	Sevir.1G305400.1	(1 of 1) PTHR13683//PTHR13683:SF329 - ASPARTYL PROTEASES // SUBFAMILY NOT NAMED	AT5G10770.1		Eukaryotic aspartyl protease family protein	LOC_Os02g48900.1	aspartic proteinase nepenthesin-1 precursor, putative, expressed
Sevir.1G305600	NA	NA	-0.520507	0.0119413	NA	NA	NA	NA	NA	NA	NA	NA	Sevir.1G305600.1	(1 of 3) PTHR22847//PTHR22847:SF489 - WD40 REPEAT PROTEIN // SUBFAMILY NOT NAMED	AT5G56190.2		Transducin/WD40 repeat-like superfamily protein	LOC_Os02g48964.1	WD-40 repeat family protein, putative, expressed
Sevir.1G305700	NA	NA	-0.529818	0.0025923	-0.423181	0.0217607	NA	NA	NA	NA	NA	NA	Sevir.1G305700.1	(1 of 3) PTHR22847//PTHR22847:SF489 - WD40 REPEAT PROTEIN // SUBFAMILY NOT NAMED	AT5G56190.2		Transducin/WD40 repeat-like superfamily protein	LOC_Os02g48964.1	WD-40 repeat family protein, putative, expressed
Sevir.1G305800	NA	NA	NA	NA	NA	NA	-0.853133	0.00212181	NA	NA	NA	NA	NA	NA	NA	NA	NA	NA	NA
Sevir.1G305900	-1.52701	0.0314592	NA	NA	NA	NA	NA	NA	NA	NA	NA	NA	NA	NA	NA	NA	NA	NA	NA
Sevir.1G306400	1.14166	0.0167984	1.12653	0.0114606	1.07974	0.0221	NA	NA	-2.5757	0.00107561	-1.55945	0.0359856	Sevir.1G306400.1	(1 of 1) PTHR10766//PTHR10766:SF56 - TRANSMEMBRANE 9 SUPERFAMILY PROTEIN // SUBFAMILY NOT NAMED	AT4G12650.1		Endomembrane protein 70 protein family	LOC_Os05g07650.1	transmembrane 9 superfamily member, putative, expressed
Sevir.1G306700	NA	NA	-1.08648	0.00166847	NA	NA	NA	NA	-1.02269	0.0108728	NA	NA	Sevir.1G306700.1	(1 of 1) PTHR23180//PTHR23180:SF291 - CENTAURIN/ARF // SUBFAMILY NOT NAMED	AT4G21160.4	AGD12,ZAC	Calcium-dependent ARF-type GTPase activating protein family	LOC_Os02g49070.1	ZAC, putative, expressed
Sevir.1G306800	NA	NA	NA	NA	NA	NA	-0.483265	0.0294242	NA	NA	-0.84993	4.18e-05	Sevir.1G306800.1	(1 of 8) K14945 - protein quaking (QKI)	AT5G56140.1		RNA-binding KH domain-containing protein	LOC_Os02g49080.1	KH domain containing protein, putative, expressed
Sevir.1G306900	NA	NA	0.623185	0.0016986	0.651402	0.000553368	NA	NA	NA	NA	-0.529585	0.0305547	Sevir.1G306900.1	(1 of 2) K12616 - enhancer of mRNA-decapping protein 4 (EDC4)	AT3G13290.1	VCR	varicose-related	LOC_Os02g49090.1	WD domain, G-beta repeat domain containing protein, expressed
Sevir.1G307600	1.37419	0.00103737	1.81072	9.96e-08	1.25556	0.000371652	NA	NA	-1.07451	0.0277059	-0.980442	0.0413652	Sevir.1G307600.1	(1 of 1) 2.1.1.178 - 16S rRNA (cytosine(1407)-C(5))-methyltransferase	AT4G26600.1		S-adenosyl-L-methionine-dependent methyltransferases superfamily protein	LOC_Os09g37860.1	NOL1/NOP2/sun family protein, putative, expressed
Sevir.1G309300	NA	NA	NA	NA	-0.526919	0.00941293	-0.659946	0.00427817	-0.719896	0.000829332	NA	NA	Sevir.1G309300.1	(1 of 36) PF02701 - Dof domain, zinc finger (zf-Dof)	AT5G60850.1	OBP4	OBF binding protein 4	LOC_Os02g49440.1	dof zinc finger domain containing protein, putative, expressed
Sevir.1G309800	0.92062	1.09e-05	0.837431	3.19e-05	0.699096	0.000741531	NA	NA	NA	NA	NA	NA	Sevir.1G309800.2	(1 of 1) PTHR33510//PTHR33510:SF5 - FAMILY NOT NAMED // PROTEIN TIC 20-V, CHLOROPLASTIC	AT5G55710.1			LOC_Os02g49470.1	tic20 protein-related, putative, expressed
Sevir.1G310700	0.690687	0.0231819	0.95673	0.000211317	1.27913	3.41e-06	NA	NA	-0.801801	0.0173943	NA	NA	Sevir.1G310700.1	(1 of 1) K04773 - protease IV [EC:3.4.21.-] (sppA)	AT1G73990.1	SPPA,SPPA1	signal peptide peptidase	LOC_Os02g49570.1	OsProtIV1 - Putative Protease IV homologue; Domain 2 is a SPH, expressed
Sevir.1G311100	NA	NA	2.01681	5.8e-06	1.08391	0.0171081	NA	NA	NA	NA	-1.34617	0.0132467	Sevir.1G311100.1	(1 of 2) K11129 - H/ACA ribonucleoprotein complex subunit 2 (NHP2, NOLA2)	AT5G08180.2		Ribosomal protein L7Ae/L30e/S12e/Gadd45 family protein	LOC_Os02g49610.1	ribosomal protein L7Ae, putative, expressed
Sevir.1G311200	NA	NA	1.50199	0.000102012	NA	NA	NA	NA	NA	NA	NA	NA	Sevir.1G311200.2	(1 of 1) K14545 - ribosomal RNA-processing protein 7 (RRP7)	AT5G38720.1			LOC_Os02g49620.1	expressed protein
Sevir.1G312000	-0.833529	1.32e-05	-0.73708	0.000115171	-0.842809	8.17e-06	NA	NA	NA	NA	NA	NA	Sevir.1G312000.1	(1 of 1) PTHR24326:SF136 - HOMEOBOX-LEUCINE ZIPPER PROTEIN ATHB-54-RELATED	AT3G01470.1	ATHB-1,ATHB1,HAT5,HB-1,HD-ZIP-1	homeobox 1	LOC_Os02g49700.1	homeobox associated leucine zipper, putative, expressed
Sevir.1G313900	NA	NA	NA	NA	-0.70801	0.00155282	NA	NA	NA	NA	NA	NA	Sevir.1G313900.1	(1 of 2) PTHR13683//PTHR13683:SF334 - ASPARTYL PROTEASES // ASPARTYL PROTEASE	AT1G49050.1		Eukaryotic aspartyl protease family protein	LOC_Os02g49800.1	eukaryotic aspartyl protease domain containing protein, expressed
Sevir.1G314200	NA	NA	NA	NA	0.523631	0.00544436	NA	NA	NA	NA	NA	NA	Sevir.1G314200.1	(1 of 2) PTHR12735//PTHR12735:SF20 - BOLA-LIKE PROTEIN-RELATED // BOLA-LIKE PROTEIN 1	AT4G26500.1	ATSUFE,CPSUFE,EMB1374,SUFE1	chloroplast sulfur E	LOC_Os09g09790.1	Fe-S metabolism associated domain containing protein, expressed
Sevir.1G314400	NA	NA	NA	NA	NA	NA	4.34375	6.47e-11	3.5956	0.00316706	NA	NA	NA	NA	NA	NA	NA	NA	NA
Sevir.1G314600	2.0095	3.94e-06	NA	NA	-0.956628	0.039114	NA	NA	NA	NA	NA	NA	Sevir.1G314600.1	(1 of 62) PF02298 - Plastocyanin-like domain (Cu_bind_like)	AT2G02850.1	ARPN	plantacyanin	LOC_Os02g49850.1	plastocyanin-like domain containing protein, putative, expressed
Sevir.1G314800	-3.37923	0.00226905	-3.22927	2.66e-09	-1.48442	0.00151961	NA	NA	-1.14611	0.0236413	NA	NA	Sevir.1G314800.1	(1 of 9) PF00643//PF06203 - B-box zinc finger (zf-B_box) // CCT motif (CCT)	AT1G25440.1		B-box type zinc finger protein with CCT domain	LOC_Os02g49880.1	CCT/B-box zinc finger protein, putative, expressed
Sevir.1G315000	1.3403	0.0408383	NA	NA	NA	NA	2.07361	0.000747955	NA	NA	1.33992	0.0384825	Sevir.1G315000.1	(1 of 25) K15397 - 3-ketoacyl-CoA synthase (KCS)	AT1G25450.1	CER60,KCS5	3-ketoacyl-CoA synthase 5	LOC_Os02g49920.1	3-ketoacyl-CoA synthase, putative, expressed
Sevir.1G315200	-1.95561	0.000382692	NA	NA	NA	NA	-1.24539	0.0497246	NA	NA	NA	NA	Sevir.1G315200.1	(1 of 1) PTHR23315//PTHR23315:SF52 - BETA CATENIN-RELATED ARMADILLO REPEAT-CONTAINING // U-BOX DOMAIN-CONTAINING PROTEIN 10-RELATED	AT1G71020.1		ARM repeat superfamily protein	LOC_Os02g49950.1	spotted leaf 11, putative, expressed
Sevir.1G315800	NA	NA	NA	NA	NA	NA	NA	NA	-0.722364	0.0340945	NA	NA	Sevir.1G315800.2	(1 of 1) K15166 - mediator of RNA polymerase II transcription subunit 23 (MED23)	AT1G23230.2			LOC_Os02g49992.1	expressed protein
Sevir.1G316000	-1.08662	0.00170137	NA	NA	NA	NA	NA	NA	NA	NA	NA	NA	Sevir.1G316000.1	(1 of 1) PTHR10388//PTHR10388:SF15 - EUKARYOTIC TRANSLATION INITIATION FACTOR SUI1 // APO PROTEIN 2, CHLOROPLASTIC	AT5G57930.2	APO2,emb1629	Arabidopsis thaliana protein of unknown function (DUF794)	LOC_Os02g50010.1	APO, putative, expressed
Sevir.1G316700	0.906839	0.00187137	NA	NA	NA	NA	NA	NA	0.812041	0.0148106	0.840914	0.00980312	Sevir.1G316700.1	(1 of 1) PTHR12629:SF4 - NUDIX HYDROLASE 17, MITOCHONDRIAL-RELATED	AT1G14860.1	atnudt18,NUDT18	nudix hydrolase homolog 18	LOC_Os02g50130.1	hydrolase, NUDIX family, domain containing protein, expressed
Sevir.1G316900	1.12954	0.000107575	NA	NA	NA	NA	NA	NA	NA	NA	NA	NA	Sevir.1G316900.1	(1 of 8) 1.11.2.3 - Plant seed peroxygenase / Soybean peroxygenase	AT1G70670.1		Caleosin-related family protein	LOC_Os02g50174.1	caleosin related protein, putative, expressed
Sevir.1G317100	0.720426	0.00394413	0.794632	0.000479115	0.559267	0.016593	NA	NA	NA	NA	NA	NA	Sevir.1G317100.1	(1 of 1) PTHR12701:SF12 - GB|AAF26109.1	AT5G17190.1			LOC_Os02g50210.1	erwinia induced protein 2, putative, expressed
Sevir.1G317500	NA	NA	1.0141	0.00700257	0.943701	0.00384323	NA	NA	NA	NA	NA	NA	Sevir.1G317500.1	(1 of 66) PF01535//PF13041//PF13812 - PPR repeat (PPR) // PPR repeat family (PPR_2) // Pentatricopeptide repeat domain (PPR_3)	AT1G69350.1		Tetratricopeptide repeat (TPR)-like superfamily protein	LOC_Os02g50280.1	pentatricopeptide, putative, expressed
Sevir.1G317800	NA	NA	NA	NA	NA	NA	NA	NA	-0.953958	0.0018691	NA	NA	Sevir.1G317800.3	(1 of 4) PF07058 - Microtubule-associated protein 70 (MAP70)	AT1G24764.1	ATMAP70-2,MAP70-2	microtubule-associated proteins 70-2	LOC_Os02g50320.1	ATMAP70 protein, putative, expressed
Sevir.1G318300	NA	NA	-1.62582	0.000381307	NA	NA	NA	NA	NA	NA	NA	NA	Sevir.1G318300.1	(1 of 1) K00207 - dihydropyrimidine dehydrogenase (NADP+) (DPYD)	AT3G17810.1	PYD1	pyrimidine 1	LOC_Os02g50350.1	dihydroorotate dihydrogenase protein, putative, expressed
Sevir.1G318450	NA	NA	NA	NA	NA	NA	NA	NA	-1.2575	0.0049377	NA	NA	Sevir.1G318450.1	(1 of 2) K14780 - ATP-dependent RNA helicase DHX37/DHR1 [EC:3.6.4.13] (DHX37, DHR1)	AT1G33390.1	ATFAS4,FAS4	RNA helicase family protein	LOC_Os02g50370.1	helicase domain-containing protein, putative, expressed
Sevir.1G318500	2.8863	0.00320653	2.56783	0.0117958	3.78705	0.00923843	NA	NA	NA	NA	NA	NA	NA	NA	NA	NA	NA	NA	NA
Sevir.1G319700	NA	NA	NA	NA	NA	NA	-2.33666	0.00789497	NA	NA	NA	NA	Sevir.1G319700.1	(1 of 1) PTHR24423//PTHR24423:SF566 - TWO-COMPONENT SENSOR HISTIDINE KINASE // SUBFAMILY NOT NAMED	AT2G01830.1	AHK4,ATCRE1,CRE1,WOL,WOL1	CHASE domain containing histidine kinase protein	LOC_Os02g50480.1	histidine kinase, putative, expressed
Sevir.1G319900	NA	NA	0.929918	0.000999091	0.818852	0.00513755	NA	NA	NA	NA	NA	NA	Sevir.1G319900.1	(1 of 2) K02995 - small subunit ribosomal protein S8e (RP-S8e, RPS8)	AT5G59240.1		Ribosomal protein S8e family protein	LOC_Os04g28180.1	ribosomal protein, putative, expressed
Sevir.1G320100	NA	NA	NA	NA	0.586796	0.0485445	NA	NA	-1.1653	0.000576171	NA	NA	Sevir.1G320100.1	(1 of 2) PTHR11566//PTHR11566:SF61 - DYNAMIN // SUBFAMILY NOT NAMED	AT1G59610.1	ADL3,CF1,DL3,DRP2B	dynamin-like 3	LOC_Os02g50550.1	dynamin, putative, expressed
Sevir.1G320300	NA	NA	NA	NA	NA	NA	NA	NA	-1.35174	0.00100398	NA	NA	Sevir.1G320300.1	(1 of 1) KOG0948 - Nuclear exosomal RNA helicase MTR4, DEAD-box superfamily	AT1G70070.1	EMB25,ISE2,PDE317	DEAD/DEAH box helicase, putative	LOC_Os02g50560.1	DSHCT domain containing protein, expressed
Sevir.1G320600	NA	NA	1.42386	0.024343	2.39573	5.48e-05	NA	NA	NA	NA	NA	NA	Sevir.1G320600.1	(1 of 2) PTHR13778//PTHR13778:SF11 - GLYCOSYLTRANSFERASE 8 DOMAIN-CONTAINING PROTEIN // SUBFAMILY NOT NAMED	AT1G70090.2	GATL9,LGT8	glucosyl transferase family 8	LOC_Os02g50600.1	glycosyl transferase 8 domain containing protein, putative, expressed
Sevir.1G320700	NA	NA	NA	NA	NA	NA	-0.455914	0.00514821	NA	NA	NA	NA	Sevir.1G320700.1	(1 of 3) K00161 - pyruvate dehydrogenase E1 component alpha subunit (PDHA, pdhA)	AT1G59900.1	AT-E1 ALPHA,E1 ALPHA	pyruvate dehydrogenase complex E1 alpha subunit	LOC_Os02g50620.1	dehydrogenase E1 component domain containing protein, expressed
Sevir.1G320900	-0.613892	0.042522	NA	NA	NA	NA	NA	NA	0.54809	0.0493228	NA	NA	NA	NA	NA	NA	NA	NA	NA
Sevir.1G321900	NA	NA	NA	NA	NA	NA	NA	NA	NA	NA	0.860847	0.0240993	Sevir.1G321900.2	(1 of 1) PTHR24078//PTHR24078:SF242 - DNAJ HOMOLOG SUBFAMILY C MEMBER // CHAPERONE PROTEIN DNAJ 16-RELATED	AT1G24120.1	ARL1	ARG1-like 1	LOC_Os02g50760.2	heat shock protein DnaJ, putative, expressed
Sevir.1G322100	NA	NA	-1.09556	0.00575173	NA	NA	1.13845	0.00627708	NA	NA	NA	NA	Sevir.1G322100.1	(1 of 1) K10084 - ER degradation enhancer, mannosidase alpha-like 1 (EDEM1)	AT1G27520.1		Glycosyl hydrolase family 47 protein	LOC_Os02g50780.1	glycosyl hydrolase family 47 domain contain protein, expressed
Sevir.1G322200	NA	NA	NA	NA	NA	NA	NA	NA	-0.891043	0.00262006	NA	NA	Sevir.1G322200.5	(1 of 1) K09291 - nucleoprotein TPR (TPR, MLP1, MLP2)	AT1G79280.1	AtTPR,NUA	nuclear pore anchor	LOC_Os02g50799.1	nuclear-pore anchor, putative, expressed
Sevir.1G322300	NA	NA	NA	NA	1.05111	0.0129319	NA	NA	NA	NA	NA	NA	Sevir.1G322300.1	(1 of 40) PF14009 - Domain of unknown function (DUF4228) (DUF4228)	AT1G60010.1			LOC_Os02g50810.1	expressed protein
Sevir.1G322700	0.637211	0.0370402	NA	NA	NA	NA	NA	NA	NA	NA	NA	NA	Sevir.1G322700.1	(1 of 1) PTHR24072:SF149 - RAC-LIKE GTP-BINDING PROTEIN ARAC10-RELATED	AT5G62880.1	ARAC10,ATRAC10,ATROP11,RAC10	RAC-like 10	LOC_Os02g50860.1	ras-related protein, putative, expressed
Sevir.1G322800	NA	NA	NA	NA	0.543618	0.00989126	NA	NA	NA	NA	NA	NA	Sevir.1G322800.1	(1 of 1) PTHR22939:SF67 - PROTEASE DO-LIKE 9	AT5G40200.1	DegP9	DegP protease 9	LOC_Os02g50880.1	OsDegp3 - Putative Deg protease homologue, expressed
Sevir.1G323100	NA	NA	-1.6903	0.00204499	NA	NA	NA	NA	NA	NA	NA	NA	Sevir.1G323100.1	(1 of 3) K17822 - DCN1-like protein 1/2 (DCUN1D1_2)	AT3G12760.1			LOC_Os06g12690.1	DCN1-like protein 2, putative, expressed
Sevir.1G323500	NA	NA	NA	NA	NA	NA	NA	NA	0.890199	0.0215069	NA	NA	Sevir.1G323500.1	(1 of 11) K13947 - auxin efflux carrier family (PIN)	AT1G73590.1	ATPIN1,PIN1	Auxin efflux carrier family protein	LOC_Os02g50960.1	auxin efflux carrier component, putative, expressed
Sevir.1G324300	6.2181	8.62e-06	6.03683	1.3e-05	6.79855	7.22e-07	NA	NA	NA	NA	NA	NA	Sevir.1G324300.1	(1 of 65) PF01357//PF03330 - Pollen allergen (Pollen_allerg_1) // Rare lipoprotein A (RlpA)-like double-psi beta-barrel (DPBB_1)	AT1G69530.1	AT-EXP1,ATEXP1,ATEXPA1,ATHEXP ALPHA 1.2,EXP1,EXPA1	expansin A1	LOC_Os02g51040.1	expansin precursor, putative, expressed
Sevir.1G324400	0.901879	0.0268558	1.23834	0.000452938	NA	NA	-1.0541	0.035057	NA	NA	NA	NA	Sevir.1G324400.3	(1 of 8) K13680 - beta-mannan synthase [EC:2.4.1.32] Man b1-4 Man (CSLA)	AT5G03760.1	ATCSLA09,ATCSLA9,CSLA09,CSLA9,RAT4	Nucleotide-diphospho-sugar transferases superfamily protein	LOC_Os02g51060.1	CSLA6 - cellulose synthase-like family A; mannan synthase, expressed
Sevir.1G324500	NA	NA	NA	NA	NA	NA	-0.742003	2.66e-05	-0.408568	0.0477554	-0.676331	0.000372808	Sevir.1G324500.1	(1 of 2) PTHR12526//PTHR12526:SF371 - GLYCOSYLTRANSFERASE // SUBFAMILY NOT NAMED	AT3G01180.1	AtSS2,SS2	starch synthase 2	LOC_Os02g51070.1	starch synthase, putative, expressed
Sevir.1G324600	-0.48503	0.00722943	-0.672789	4.95e-05	-0.639182	0.000147969	NA	NA	NA	NA	NA	NA	Sevir.1G324600.1	(1 of 1) PTHR10617:SF116 - GERANYLGERANYL DIPHOSPHATE REDUCTASE, CHLOROPLASTIC	AT1G74470.1		Pyridine nucleotide-disulphide oxidoreductase family protein	LOC_Os02g51080.1	FAD binding domain containing protein, expressed
Sevir.1G324900	NA	NA	0.602395	0.0435817	NA	NA	NA	NA	NA	NA	NA	NA	Sevir.1G324900.1	(1 of 3) 3.6.3.16 - Arsenite-transporting ATPase / Arsenite-translocating ATPase	AT3G10350.1		P-loop containing nucleoside triphosphate hydrolases superfamily protein	LOC_Os02g51100.1	arsenical pump-driving ATPase, putative, expressed
Sevir.1G325000	2.09947	4.84e-12	NA	NA	NA	NA	NA	NA	NA	NA	NA	NA	Sevir.1G325000.1	(1 of 2) PTHR19139//PTHR19139:SF142 - AQUAPORIN TRANSPORTER // SUBFAMILY NOT NAMED	AT4G10380.1	NIP5;1,NLM6,NLM8	NOD26-like intrinsic protein 5;1	LOC_Os02g51110.1	aquaporin protein, putative, expressed
Sevir.1G326200	NA	NA	0.849381	0.018082	1.02452	0.00828355	NA	NA	NA	NA	NA	NA	Sevir.1G326200.1	(1 of 1) K14790 - nucleolar protein 9 (NOP9)	AT1G72320.1	APUM23,PUM23	pumilio 23	LOC_Os10g25110.1	pumilio-family RNA binding repeat containing protein, expressed
Sevir.1G326300	2.3665	2.1e-06	1.1689	0.0177876	NA	NA	NA	NA	NA	NA	NA	NA	Sevir.1G326300.3	(1 of 32) PF01344 - Kelch motif (Kelch_1)	AT1G14330.1		Galactose oxidase/kelch repeat superfamily protein	LOC_Os02g51350.1	OsFBK10 - F-box domain and kelch repeat containing protein, expressed
Sevir.1G327700	NA	NA	NA	NA	NA	NA	-0.695423	0.00977232	NA	NA	NA	NA	Sevir.1G327700.1	(1 of 1) PTHR13068//PTHR13068:SF41 - CGI-12 PROTEIN-RELATED // SUBFAMILY NOT NAMED	AT5G07900.1		Mitochondrial transcription termination factor family protein	LOC_Os02g51450.1	mTERF family protein, expressed
Sevir.1G328200	NA	NA	0.974101	0.00333545	NA	NA	NA	NA	0.907969	0.0192208	NA	NA	Sevir.1G328200.1	(1 of 66) PF01535//PF13041//PF13812 - PPR repeat (PPR) // PPR repeat family (PPR_2) // Pentatricopeptide repeat domain (PPR_3)	AT4G39620.1	ATPPR5,EMB2453	Tetratricopeptide repeat (TPR)-like superfamily protein	LOC_Os02g51480.1	PPR repeat domain containing protein, putative, expressed
Sevir.1G328400	NA	NA	-1.23545	3.54e-06	-0.670176	0.0203598	NA	NA	NA	NA	NA	NA	Sevir.1G328400.1	(1 of 4) PTHR13169 - UBIQUITIN-LIKE PROTEIN 3 HCG-1 PROTEIN	AT1G22050.1	MUB6	membrane-anchored ubiquitin-fold protein 6 precursor	LOC_Os02g51500.2	membrane-anchored ubiquitin-fold protein, putative, expressed
Sevir.1G328900	NA	NA	1.56379	0.005405	2.11037	0.00023728	NA	NA	NA	NA	NA	NA	Sevir.1G328900.1	(1 of 34) PF04570 - zinc-finger of the FCS-type, C2-C2 (zf-FLZ)	AT4G39795.1		Protein of unknown function (DUF581)	LOC_Os02g51550.1	DUF581 domain containing protein, expressed
Sevir.1G329000	-0.559275	0.00380811	NA	NA	-0.504683	0.00751828	-0.444264	0.046976	0.491592	0.0212254	0.66202	0.00101808	Sevir.1G329000.1	(1 of 1) PTHR10516:SF269 - PEPTIDYL-PROLYL CIS-TRANS ISOMERASE FKBP16-2, CHLOROPLASTIC	AT4G39710.1	FKBP16-2	FK506-binding protein 16-2	LOC_Os02g51570.1	peptidyl-prolyl cis-trans isomerase, FKBP-type, putative, expressed
Sevir.1G329100	-1.04203	0.0255261	-1.05198	0.0086201	NA	NA	NA	NA	NA	NA	NA	NA	Sevir.1G329100.1	(1 of 2) K01834 - 2,3-bisphosphoglycerate-dependent phosphoglycerate mutase (PGAM, gpmA)	AT1G22170.1		Phosphoglycerate mutase family protein	LOC_Os02g51590.1	phosphoglycerate mutase, putative, expressed
Sevir.1G330200	NA	NA	NA	NA	NA	NA	-0.947146	0.00628654	-1.02381	0.00255636	-1.50735	3.32e-06	Sevir.1G330200.1	(1 of 13) PF01477 - PLAT/LH2 domain (PLAT)	AT4G39730.1		Lipase/lipooxygenase, PLAT/LH2 family protein	LOC_Os02g51710.1	wound/stress protein, putative, expressed
Sevir.1G331100	NA	NA	NA	NA	0.754135	0.0237355	NA	NA	NA	NA	NA	NA	Sevir.1G331100.1	(1 of 1) K18758 - DIS3-like exonuclease 2 [EC:3.1.13.-] (DIS3L2)	AT1G77680.1		Ribonuclease II/R family protein	LOC_Os02g51780.1	ribonuclease protein, putative, expressed
Sevir.1G331400	-0.666514	0.0124703	NA	NA	NA	NA	-0.92523	0.000516794	NA	NA	NA	NA	Sevir.1G331400.1	(1 of 1) K02904 - large subunit ribosomal protein L29 (RP-L29, rpmC)	AT5G65220.1		Ribosomal L29 family protein	LOC_Os02g51790.1	ribosomal protein L29, putative, expressed
Sevir.1G331600	NA	NA	2.04889	0.0024058	2.15157	0.000189748	NA	NA	NA	NA	NA	NA	Sevir.1G331600.1	(1 of 1) PTHR11895:SF92 - OUTER ENVELOPE PROTEIN 64, MITOCHONDRIAL	AT5G09420.1	ATTOC64-V,MTOM64,TOC64-V	translocon at the outer membrane of chloroplasts 64-V	LOC_Os02g51810.1	expressed protein
Sevir.1G331800	NA	NA	-0.55559	0.0477317	-0.721398	0.00761364	NA	NA	NA	NA	NA	NA	Sevir.1G331800.1	(1 of 2) PTHR18929//PTHR18929:SF113 - PROTEIN DISULFIDE ISOMERASE // SUBFAMILY NOT NAMED	AT1G34780.1	APRL4,ATAPRL4	APR-like 4	LOC_Os02g51850.1	OsAPRL3 adenosine 5\'-phosphosulfate reductase-like OsAPRL3, expressed
Sevir.1G332000	1.28732	0.0160558	NA	NA	NA	NA	NA	NA	NA	NA	NA	NA	Sevir.1G332000.1	(1 of 1) PTHR10742:SF246 - LYSINE-SPECIFIC HISTONE DEMETHYLASE 1 HOMOLOG 1	AT1G62830.1	ATLSD1,ATSWP1,LDL1,LSD1,SWP1	LSD1-like 1	LOC_Os02g51880.1	amine oxidase, putative, expressed
Sevir.1G332800	NA	NA	NA	NA	1.77907	0.0470598	NA	NA	NA	NA	NA	NA	Sevir.1G332800.1	(1 of 13) PF04674 - Phosphate-induced protein 1 conserved region (Phi_1)	AT4G08950.1	EXO	Phosphate-responsive 1 family protein	LOC_Os02g52010.1	phosphate-induced protein 1 conserved region domain containing protein, expressed
Sevir.1G332900	NA	NA	NA	NA	5.65237	0.00388666	-4.99034	0.0152931	NA	NA	NA	NA	Sevir.1G332900.1	(1 of 1) PTHR31279//PTHR31279:SF3 - FAMILY NOT NAMED // (PHI-1) PROTEIN, PUTATIVE-RELATED	AT4G08950.1	EXO	Phosphate-responsive 1 family protein	LOC_Os02g52040.1	phosphate-induced protein 1 conserved region domain containing protein, expressed
Sevir.1G333200	NA	NA	NA	NA	NA	NA	1.41824	4.63e-06	1.15308	7.37e-05	0.799419	0.0122325	Sevir.1G333200.1	(1 of 3) K14396 - polyadenylate-binding protein 2 (PABPN1, PABP2)	AT5G10350.1		RNA-binding (RRM/RBD/RNP motifs) family protein	LOC_Os02g52140.2	RNA recognition motif containing protein, putative, expressed
Sevir.1G333300	NA	NA	4.95349	0.000241405	5.31199	8.29e-05	5.79834	1.47e-19	6.50602	3.24e-06	NA	NA	Sevir.1G333300.2	(1 of 1) PTHR11527//PTHR11527:SF95 - SMALL HEAT-SHOCK PROTEIN HSP20 FAMILY // 23.5 KDA HEAT SHOCK PROTEIN, MITOCHONDRIAL-RELATED	AT5G51440.1		HSP20-like chaperones superfamily protein	LOC_Os02g52150.1	heat shock 22 kDa protein, mitochondrial precursor, putative, expressed
Sevir.1G333400	NA	NA	NA	NA	NA	NA	0.65784	0.00770932	NA	NA	NA	NA	Sevir.1G333400.1	(1 of 3) PF04791 - LMBR1-like membrane protein (LMBR1)	AT5G65290.1		LMBR1-like membrane protein	LOC_Os02g52160.1	LMBR1 integral membrane protein, putative, expressed
Sevir.1G334233	NA	NA	1.38456	0.00565174	NA	NA	NA	NA	NA	NA	NA	NA	NA	NA	NA	NA	NA	NA	NA
Sevir.1G334632	NA	NA	0.663253	0.0296707	0.915553	0.00207428	NA	NA	NA	NA	NA	NA	Sevir.1G334632.1	(1 of 10) PF14159 - CAAD domains of cyanobacterial aminoacyl-tRNA synthetase (CAAD)	AT4G38100.1			LOC_Os02g52260.1	expressed protein
Sevir.1G334700	1.03377	1.06e-07	0.708174	0.000440459	0.435335	0.0498219	0.551079	0.0223279	0.529788	0.0291879	NA	NA	Sevir.1G334700.1	(1 of 111) PTHR24078 - DNAJ HOMOLOG SUBFAMILY C MEMBER	AT5G16650.1		Chaperone DnaJ-domain superfamily protein	LOC_Os02g52270.1	heat shock protein DnaJ, putative, expressed
Sevir.1G335100	NA	NA	NA	NA	NA	NA	NA	NA	0.916993	0.000786125	NA	NA	Sevir.1G335100.1	(1 of 1) PTHR31964//PTHR31964:SF2 - FAMILY NOT NAMED // ADENINE NUCLEOTIDE ALPHA HYDROLASES-LIKE PROTEIN	AT1G09740.1		Adenine nucleotide alpha hydrolases-like superfamily protein	LOC_Os02g52314.1	BTB1 - Bric-a-Brac,Tramtrack, Broad Complex BTB domain, expressed
Sevir.1G335400	NA	NA	1.26512	0.0120613	NA	NA	NA	NA	NA	NA	NA	NA	Sevir.1G335400.1	(1 of 1) PTHR11071//PTHR11071:SF259 - PEPTIDYL-PROLYL CIS-TRANS ISOMERASE // PEPTIDYL-PROLYL CIS-TRANS ISOMERASE CYP40	AT2G15790.1	CYP40,SQN	peptidyl-prolyl cis-trans isomerase / cyclophilin-40 (CYP40) / rotamase	LOC_Os02g52360.1	peptidyl-prolyl cis-trans isomerase CYP40, putative, expressed
Sevir.1G335700	1.66043	6.83e-16	1.31505	2.12e-10	1.49245	4.1e-13	0.538742	0.048811	NA	NA	NA	NA	Sevir.1G335700.1	(1 of 1) K06972 - uncharacterized protein (K06972)	AT3G19170.1	ATPREP1,ATZNMP,PREP1	presequence protease 1	LOC_Os02g52390.1	M16 domain containing zinc peptidase, putative, expressed
Sevir.1G336000	NA	NA	NA	NA	0.562604	0.0474892	NA	NA	0.672534	0.0329508	NA	NA	Sevir.1G336000.1	(1 of 1) PTHR10804:SF82 - METHIONINE AMINOPEPTIDASE 1D, MITOCHONDRIAL	AT4G37040.1	MAP1D	methionine aminopeptidase 1D	LOC_Os02g52420.1	peptidase, M24 family protein, putative, expressed
Sevir.1G336100	NA	NA	NA	NA	NA	NA	NA	NA	NA	NA	-0.74485	0.032364	Sevir.1G336100.1	(1 of 1) PTHR11538:SF40 - PHENYLALANINE--TRNA LIGASE ALPHA SUBUNIT	AT4G39280.2		phenylalanyl-tRNA synthetase, putative / phenylalanine--tRNA ligase, putative	LOC_Os10g26130.1	phenylalanyl-tRNA synthetase, putative, expressed
Sevir.1G336500	-1.41058	0.000204472	NA	NA	NA	NA	NA	NA	NA	NA	1.17011	0.00947005	NA	NA	NA	NA	NA	NA	NA
Sevir.1G336800	NA	NA	0.946467	0.0409602	NA	NA	NA	NA	NA	NA	NA	NA	Sevir.1G336800.1	(1 of 24) PF04749 - PLAC8 family (PLAC8)	AT5G35525.1		PLAC8 family protein	LOC_Os02g52550.1	uncharacterized Cys-rich domain containing protein, putative, expressed
Sevir.1G337100	NA	NA	NA	NA	0.927725	0.0470598	NA	NA	NA	NA	NA	NA	Sevir.1G337100.1	(1 of 21) 2.4.1.69 - Galactoside 2-alpha-L-fucosyltransferase / Secretor-type beta-galactoside alpha-1->2 fucosyltransferase	AT2G03220.1	ATFT1,ATFUT1,FT1,MUR2	fucosyltransferase 1	LOC_Os02g52610.1	xyloglucan fucosyltransferase, putative, expressed
Sevir.1G337400	NA	NA	NA	NA	0.867543	0.0092861	NA	NA	NA	NA	NA	NA	Sevir.1G337400.1	(1 of 1) K08911 - light-harvesting complex I chlorophyll a/b binding protein 5 (LHCA5)	AT1G45474.1	LHCA5	photosystem I light harvesting complex gene 5	LOC_Os02g52650.1	chlorophyll A-B binding protein, putative, expressed
Sevir.1G338000	1.17602	4.06e-05	1.54977	1.48e-08	1.50216	5.02e-08	NA	NA	NA	NA	NA	NA	Sevir.1G338000.1	(1 of 1) 1.7.7.1 - Ferredoxin--nitrite reductase	AT2G15620.1	ATHNIR,NIR,NIR1	nitrite reductase 1	LOC_Os01g25484.2	ferredoxin--nitrite reductase, putative, expressed
Sevir.1G338100	1.02126	6.21e-10	1.14656	8.81e-13	0.703759	3.2e-05	NA	NA	NA	NA	NA	NA	Sevir.1G338100.1	(1 of 7) PF11523 - Protein of unknown function (DUF3223) (DUF3223)	AT1G45230.1		Protein of unknown function (DUF3223)	LOC_Os02g52744.1	DCL, chloroplast precursor, putative, expressed
Sevir.1G338200	NA	NA	NA	NA	-0.641311	0.0107387	NA	NA	NA	NA	NA	NA	Sevir.1G338200.1	(1 of 9) PF07939 - Protein of unknown function (DUF1685) (DUF1685)	AT4G33985.1		Protein of unknown function (DUF1685)	LOC_Os02g52770.1	expressed protein
Sevir.1G338300	NA	NA	1.52548	0.00418599	NA	NA	NA	NA	NA	NA	NA	NA	Sevir.1G338300.1	(1 of 1) PTHR22952//PTHR22952:SF103 - CAMP-RESPONSE ELEMENT BINDING PROTEIN-RELATED // ABSCISIC ACID-INSENSITIVE 5-LIKE PROTEIN 4	AT3G19290.1	ABF4,AREB2	ABRE binding factor 4	LOC_Os02g52780.1	bZIP transcription factor, putative, expressed
Sevir.1G338500	1.77598	9.95e-05	1.40581	0.000912599	1.39047	0.000453698	NA	NA	NA	NA	NA	NA	Sevir.1G338500.7	(1 of 20) PF03763 - Remorin, C-terminal region (Remorin_C)	AT1G45207.2		Remorin family protein	LOC_Os02g52810.1	remorin C-terminal domain containing protein, putative, expressed
Sevir.1G338600	NA	NA	NA	NA	NA	NA	NA	NA	-1.67196	0.00018405	-0.986493	0.048494	Sevir.1G338600.1	(1 of 1) K13174 - THO complex subunit 5 (THOC5)	AT5G42920.2	AtTHO5,THO5	THO complex, subunit 5	LOC_Os02g52820.1	cold-induced protein, putative, expressed
Sevir.1G339400	NA	NA	0.928931	0.0115133	1.14458	0.001039	NA	NA	NA	NA	NA	NA	Sevir.1G339400.1	(1 of 1) PTHR33558//PTHR33558:SF1 - FAMILY NOT NAMED // GLUTAREDOXIN-LIKE PROTEIN C5ORF63	AT4G08280.1		Thioredoxin superfamily protein	LOC_Os02g52900.2	glutaredoxin 2, putative, expressed
Sevir.1G340100	NA	NA	NA	NA	NA	NA	NA	NA	-0.911442	0.0155566	NA	NA	Sevir.1G340100.3	(1 of 1) KOG0954 - PHD finger protein	AT1G77800.1		PHD finger family protein	LOC_Os02g52960.1	PHD-finger domain containing protein, putative, expressed
Sevir.1G340200	1.25057	2.7e-07	1.09477	3.28e-06	NA	NA	NA	NA	NA	NA	NA	NA	Sevir.1G340200.1	(1 of 34) K14488 - SAUR family protein (SAUR)	AT2G46690.1		SAUR-like auxin-responsive protein family	LOC_Os02g52990.1	OsSAUR12 - Auxin-responsive SAUR gene family member, expressed
Sevir.1G340800	NA	NA	NA	NA	1.11809	0.0184866	NA	NA	NA	NA	NA	NA	Sevir.1G340800.1	(1 of 31) PF01535//PF12854//PF13041 - PPR repeat (PPR) // PPR repeat (PPR_1) // PPR repeat family (PPR_2)	AT1G05750.1	CLB19,PDE247	Tetratricopeptide repeat (TPR)-like superfamily protein	LOC_Os02g53050.1	tetratricopeptide-like helical, putative, expressed
Sevir.1G341300	3.39117	0.0222609	NA	NA	3.56325	0.00816338	NA	NA	NA	NA	NA	NA	Sevir.1G341300.1	(1 of 2) 1.7.1.2 - Nitrate reductase (NAD(P)H) / Nitrate reductase NAD(P)H	AT1G77760.1	GNR1,NIA1,NR1	nitrate reductase 1	LOC_Os02g53130.1	nitrate reductase, putative, expressed
Sevir.1G341400	0.910103	2.52e-08	NA	NA	NA	NA	NA	NA	NA	NA	NA	NA	Sevir.1G341400.1	(1 of 1) PTHR22847:SF451 - E3 UBIQUITIN-PROTEIN LIGASE RFWD2	AT2G32950.1	ATCOP1,COP1,DET340,EMB168,FUS1	Transducin/WD40 repeat-like superfamily protein	LOC_Os02g53140.1	COP1, putative, expressed
Sevir.1G341500	1.11643	0.000702082	1.49509	8.63e-07	0.846171	0.00962459	NA	NA	NA	NA	NA	NA	Sevir.1G341500.1	(1 of 21) PF04504 - Protein of unknown function, DUF573 (DUF573)	AT1G11510.1		DNA-binding storekeeper protein-related transcriptional regulator	LOC_Os02g53150.1	expressed protein
Sevir.1G341800	-0.665464	0.0186711	-1.47665	2.91e-09	-2.21609	8.85e-20	NA	NA	0.855866	0.0031327	NA	NA	Sevir.1G341800.1	(1 of 1) PTHR10209//PTHR10209:SF179 - OXIDOREDUCTASE, 2OG-FE II OXYGENASE FAMILY PROTEIN // SUBFAMILY NOT NAMED	AT1G05010.1	ACO4,EAT1,EFE	ethylene-forming enzyme	LOC_Os02g53180.2	1-aminocyclopropane-1-carboxylate oxidase protein, putative, expressed
Sevir.1G341900	-2.00852	1.09e-06	-1.35361	0.000532551	NA	NA	NA	NA	-1.8252	1.35e-05	NA	NA	Sevir.1G341900.4	(1 of 1) PTHR32227:SF116 - O-GLYCOSYL HYDROLASES FAMILY 17 PROTEIN	AT2G05790.1		O-Glycosyl hydrolases family 17 protein	LOC_Os02g53200.2	glucan endo-1,3-beta-glucosidase precursor, putative, expressed
Sevir.1G342000	NA	NA	NA	NA	NA	NA	NA	NA	-1.79491	0.0499287	NA	NA	NA	NA	NA	NA	NA	NA	NA
Sevir.1G343100	NA	NA	NA	NA	NA	NA	-0.887533	0.00776476	-0.682153	0.0343001	NA	NA	Sevir.1G343100.1	(1 of 3) PF11947 - Protein of unknown function (DUF3464) (DUF3464)	AT4G19100.1		Protein of unknown function (DUF3464)	LOC_Os02g53350.1	expressed protein
Sevir.1G343400	NA	NA	-1.07317	0.000641142	-1.35086	6.14e-06	NA	NA	NA	NA	NA	NA	Sevir.1G343400.1	(1 of 1) PTHR10438:SF283 - THIOREDOXIN-LIKE 3-1, CHLOROPLASTIC	AT5G06690.1	WCRKC1	WCRKC thioredoxin 1	LOC_Os02g53400.1	thioredoxin, putative, expressed
Sevir.1G343900	0.559904	0.00616517	0.454656	0.021971	NA	NA	NA	NA	NA	NA	NA	NA	NA	NA	NA	NA	NA	NA	NA
Sevir.1G344000	NA	NA	NA	NA	NA	NA	NA	NA	NA	NA	0.960694	0.00258918	Sevir.1G344000.1	(1 of 2) PTHR24115//PTHR24115:SF70 - FAMILY NOT NAMED // KINESIN-RELATED PROTEIN 11	AT3G12020.1		P-loop containing nucleoside triphosphate hydrolases superfamily protein	LOC_Os02g53520.1	kinesin motor domain containing protein, putative, expressed
Sevir.1G345000	-1.41958	0.00165052	NA	NA	NA	NA	NA	NA	NA	NA	NA	NA	Sevir.1G345000.1	(1 of 1) PTHR21717:SF25 - MYB FAMILY TRANSCRIPTION FACTOR TRFL6-RELATED	AT1G72650.1	TRFL6	TRF-like 6	LOC_Os02g53670.1	MYB family transcription factor, putative, expressed
Sevir.1G345200	NA	NA	NA	NA	NA	NA	NA	NA	1.56545	0.00875993	NA	NA	Sevir.1G345200.1	(1 of 1) K08336 - ubiquitin-like protein ATG12 (ATG12)	AT3G13970.1	APG12,APG12B	Ubiquitin-like superfamily protein	LOC_Os06g10340.1	autophagy-related protein 12, putative, expressed
Sevir.1G345400	-0.681484	0.00318868	-0.739824	0.000387315	-0.816794	6.91e-05	NA	NA	NA	NA	NA	NA	Sevir.1G345400.1	(1 of 1) PTHR15288:SF4 - DENN (AEX-3) DOMAIN-CONTAINING PROTEIN	AT5G35560.1		DENN (AEX-3) domain-containing protein	LOC_Os02g53700.5	DENN domain containing protein, expressed
Sevir.1G345600	NA	NA	NA	NA	1.20584	0.00213962	NA	NA	NA	NA	1.11062	0.0152417	Sevir.1G345600.1	(1 of 1) PTHR13140//PTHR13140:SF304 - MYOSIN // MYOSIN IA HEAVY CHAIN-RELATED	AT4G33200.1	ATXI-I,XI-15,XI-I	myosin, putative	LOC_Os10g19860.1	XI-I, putative, expressed
Sevir.1G346000	NA	NA	0.756672	0.000219558	0.894786	1.15e-05	NA	NA	NA	NA	NA	NA	Sevir.1G346000.1	(1 of 1) PTHR11946:SF82 - ISOLEUCINE--TRNA LIGASE, MITOCHONDRIAL	AT5G49030.3	OVA2	tRNA synthetase class I (I, L, M and V) family protein	LOC_Os02g53770.1	tRNA synthetase class I, putative, expressed
Sevir.1G346100	NA	NA	-0.906049	0.0028293	NA	NA	NA	NA	NA	NA	NA	NA	Sevir.1G346100.1	(1 of 1) PF14802 - TMEM192 family (TMEM192)	AT2G06005.1	FIP1	FRIGIDA interacting protein 1	LOC_Os02g53780.1	expressed protein
Sevir.1G346200	1.36679	3.74e-07	1.74063	3.03e-11	1.40255	1.72e-07	NA	NA	NA	NA	NA	NA	Sevir.1G346200.1	(1 of 2) 2.7.4.14//2.7.4.22//2.7.4.25 - UMP/CMP kinase / Uridine monophosphate-cytidine monophosphate phosphotransferase // UMP kinase / Uridylate kinase // (d)CMP kinase / Deoxycytidylate kinase	AT5G26667.2	PYR6	P-loop containing nucleoside triphosphate hydrolases superfamily protein	LOC_Os02g53790.1	adenylate kinase, putative, expressed
Sevir.1G346300	1.00622	0.0329195	1.96753	1.17e-05	NA	NA	NA	NA	NA	NA	NA	NA	Sevir.1G346300.1	(1 of 1) PTHR28039:SF3 - FATTY-ACID-BINDING PROTEIN 2	AT2G26310.1		Chalcone-flavanone isomerase family protein	LOC_Os02g53810.1	expressed protein
Sevir.1G346500	4.12075	5.71e-06	3.59967	2.54e-05	3.27669	4.16e-06	NA	NA	NA	NA	NA	NA	NA	NA	NA	NA	NA	NA	NA
Sevir.1G347200	-0.493361	0.0203594	NA	NA	-0.407815	0.0453872	-0.657657	0.00222542	NA	NA	NA	NA	Sevir.1G347200.1	(1 of 1) PTHR10795//PTHR10795:SF331 - PROPROTEIN CONVERTASE SUBTILISIN/KEXIN // SUBFAMILY NOT NAMED	AT3G14067.1		Subtilase family protein	LOC_Os02g53860.1	OsSub22 - Putative Subtilisin homologue, expressed
Sevir.1G348300	NA	NA	-0.835251	9.54e-07	-0.577065	0.0012853	NA	NA	NA	NA	NA	NA	NA	NA	NA	NA	NA	NA	NA
Sevir.1G348600	0.898275	0.0445463	1.11508	0.00351554	NA	NA	NA	NA	NA	NA	NA	NA	Sevir.1G348600.2	(1 of 1) PTHR21576:SF2 - RRP12-LIKE PROTEIN	AT2G34357.1		ARM repeat superfamily protein	LOC_Os02g54110.1	expressed protein
Sevir.1G349100	-1.6645	8.91e-11	-0.598035	0.0378039	-0.885489	0.00230057	0.831237	0.0044289	1.00705	0.000484964	0.807451	0.0109118	Sevir.1G349100.1	(1 of 2) PTHR24078:SF247 - CHAPERONE PROTEIN DNAJ 1, MITOCHONDRIAL	AT3G14200.1		Chaperone DnaJ-domain superfamily protein	LOC_Os02g54130.2	heat shock protein DnaJ, putative, expressed
Sevir.1G349400	NA	NA	NA	NA	1.53107	0.0113842	3.28218	7.27e-18	1.63706	0.00276453	1.67488	0.0134728	Sevir.1G349400.1	(1 of 1) PTHR11527//PTHR11527:SF106 - SMALL HEAT-SHOCK PROTEIN HSP20 FAMILY // 17.4 KDA CLASS III HEAT SHOCK PROTEIN	AT1G54050.1		HSP20-like chaperones superfamily protein	LOC_Os02g54140.1	hsp20/alpha crystallin family protein, putative, expressed
Sevir.1G349500	NA	NA	-0.799598	0.0400709	NA	NA	NA	NA	NA	NA	NA	NA	Sevir.1G349500.1	(1 of 1) PTHR11200//PTHR11200:SF155 - INOSITOL 5-PHOSPHATASE // SUBFAMILY NOT NAMED	AT3G14205.1		Phosphoinositide phosphatase family protein	LOC_Os02g54150.1	SAC domain containing protein, putative, expressed
Sevir.1G349700	NA	NA	NA	NA	NA	NA	NA	NA	-0.530861	0.0146072	NA	NA	Sevir.1G349700.1	(1 of 1) PTHR31190//PTHR31190:SF4 - FAMILY NOT NAMED // ETHYLENE-RESPONSIVE TRANSCRIPTION FACTOR ERF071-RELATED	AT1G53910.3	RAP2.12	related to AP2 12	LOC_Os02g54160.2	AP2 domain containing protein, expressed
Sevir.1G350400	NA	NA	-2.83287	0.0153469	NA	NA	NA	NA	NA	NA	NA	NA	Sevir.1G350400.1	(1 of 1) K14157 - alpha-aminoadipic semialdehyde synthase (AASS)	AT4G33150.2	LKR,LKR/SDH,SDH	lysine-ketoglutarate reductase/saccharopine dehydrogenase bifunctional enzyme	LOC_Os02g54254.1	saccharopine dehydrogenase, putative, expressed
Sevir.1G351100	NA	NA	0.594832	0.0358203	NA	NA	NA	NA	NA	NA	NA	NA	Sevir.1G351100.1	(1 of 3) K02917 - large subunit ribosomal protein L35Ae (RP-L35Ae, RPL35A)	AT1G74270.1		Ribosomal protein L35Ae family protein	LOC_Os02g54470.2	60S ribosomal protein L35a-3, putative, expressed
Sevir.1G351500	NA	NA	-0.535072	0.0107879	NA	NA	NA	NA	-0.519383	0.0346524	NA	NA	Sevir.1G351500.2	(1 of 1) PTHR23257//PTHR23257:SF331 - SERINE-THREONINE PROTEIN KINASE // OCTICOSAPEPTIDE/PHOX/BEM1P DOMAIN-CONTAINING PROTEIN KINASE	AT5G57610.1		Protein kinase superfamily protein with octicosapeptide/Phox/Bem1p domain	LOC_Os02g54510.3	protein kinase domain containing protein, expressed
Sevir.1G351900	4.13645	3.78e-10	3.81754	5.25e-06	5.3244	2.35e-05	NA	NA	NA	NA	NA	NA	Sevir.1G351900.1	(1 of 1) PTHR10334//PTHR10334:SF229 - CYSTEINE-RICH SECRETORY PROTEIN-RELATED // SUBFAMILY NOT NAMED	AT4G25780.1		CAP (Cysteine-rich secretory proteins, Antigen 5, and Pathogenesis-related 1 protein) superfamily protein	LOC_Os02g54560.1	SCP-like extracellular protein, expressed
Sevir.1G352200	1.25972	1.95e-06	1.30495	1.06e-06	0.783445	0.00918276	1.07019	0.00023952	1.14312	0.000186964	NA	NA	Sevir.1G352200.1	(1 of 2) PF00582//PF07714 - Universal stress protein family (Usp) // Protein tyrosine kinase (Pkinase_Tyr)	AT2G24370.1		Protein kinase protein with adenine nucleotide alpha hydrolases-like domain	LOC_Os02g54590.1	serine threonine kinase, putative, expressed
Sevir.1G353200	NA	NA	0.940553	0.00128482	NA	NA	-1.23057	0.000560777	NA	NA	NA	NA	Sevir.1G353200.1	(1 of 2) PF02151//PF13474 - UvrB/uvrC motif (UVR) // SnoaL-like domain (SnoaL_3)	AT3G09250.1		Nuclear transport factor 2 (NTF2) family protein	LOC_Os02g54710.1	expressed protein
Sevir.1G353500	NA	NA	NA	NA	0.529537	0.0400928	NA	NA	NA	NA	0.899498	0.000699898	Sevir.1G353500.1	(1 of 2) PTHR22950//PTHR22950:SF269 - AMINO ACID TRANSPORTER // EXPRESSED PROTEIN	AT2G41190.1		Transmembrane amino acid transporter family protein	LOC_Os02g54730.1	transmembrane amino acid transporter protein, putative, expressed
Sevir.1G353600	NA	NA	1.59931	0.00562535	1.36943	0.0158038	NA	NA	NA	NA	NA	NA	Sevir.1G353600.1	(1 of 2) PTHR22950//PTHR22950:SF269 - AMINO ACID TRANSPORTER // EXPRESSED PROTEIN	AT2G41190.1		Transmembrane amino acid transporter family protein	LOC_Os02g54730.1	transmembrane amino acid transporter protein, putative, expressed
Sevir.1G353800	NA	NA	-0.922873	0.0164103	NA	NA	NA	NA	NA	NA	NA	NA	Sevir.1G353800.1	(1 of 1) PTHR10217:SF544 - CYCLIC NUCLEOTIDE-GATED ION CHANNEL 14-RELATED	AT4G30360.1	ATCNGC17,CNGC17	cyclic nucleotide-gated channel 17	LOC_Os02g54760.1	cyclic nucleotide-gated ion channel 14, putative, expressed
Sevir.1G354000	NA	NA	-0.79602	0.00876041	NA	NA	NA	NA	NA	NA	NA	NA	Sevir.1G354000.1	(1 of 2) PF08553 - VID27 cytoplasmic protein (VID27)	AT4G33400.1		Vacuolar import/degradation, Vid27-related protein	LOC_Os02g54780.1	CYPRO4, putative, expressed
Sevir.1G354200	-5.13874	3.8e-16	-6.02761	1.28e-20	-2.41464	2.21e-05	NA	NA	NA	NA	NA	NA	Sevir.1G354200.1	(1 of 2) PTHR10788//PTHR10788:SF46 - TREHALOSE-6-PHOSPHATE SYNTHASE // SUBFAMILY NOT NAMED	AT2G18700.1	ATTPS11,ATTPSB,TPS11	trehalose phosphatase/synthase 11	LOC_Os02g54820.2	trehalose-6-phosphate synthase, putative, expressed
Sevir.1G354500	NA	NA	NA	NA	-1.01341	3.98e-05	NA	NA	NA	NA	NA	NA	Sevir.1G354500.1	(1 of 4) K19044 - E3 ubiquitin-protein ligase XBAT32/33 [EC:6.3.2.19] (XBAT32_33)	AT5G57740.1	XBAT32	XB3 ortholog 2 in Arabidopsis thaliana	LOC_Os02g54860.2	ankyrin repeat-rich protein, putative, expressed
Sevir.1G354900	NA	NA	-1.44533	4.88e-05	-0.716647	0.0448145	NA	NA	NA	NA	NA	NA	Sevir.1G354900.1	(1 of 1) K17908 - autophagy-related protein 18 (WIPI, ATG18)	AT4G30510.1	ATATG18B,ATG18B,G18B	homolog of yeast autophagy 18 (ATG18) B	LOC_Os02g54910.1	atATG18b, putative, expressed
Sevir.1G355000	NA	NA	NA	NA	0.755084	0.000197642	NA	NA	NA	NA	NA	NA	Sevir.1G355000.1	(1 of 1) PTHR21266//PTHR21266:SF29 - IRON-SULFUR DOMAIN CONTAINING PROTEIN // PROTEIN TIC 55, CHLOROPLASTIC	AT2G24820.1	TIC55-II	translocon at the inner envelope membrane of chloroplasts 55-II	LOC_Os02g54980.1	pheophorbide a oxygenase, chloroplast precursor, putative, expressed
Sevir.1G355100	-0.522646	0.000343496	-0.838893	8.64e-10	-0.941722	2.14e-12	NA	NA	0.586808	9.83e-05	NA	NA	Sevir.1G355100.1	(1 of 1) PTHR10383//PTHR10383:SF25 - SERINE INCORPORATOR // SERINC-DOMAIN CONTAINING SERINE AND SPHINGOLIPID BIOSYNTHESIS PROTEIN	AT1G16180.2		Serinc-domain containing serine and sphingolipid biosynthesis protein	LOC_Os02g54990.2	TMS membrane protein/tumour differentially expressed protein, putative, expressed
Sevir.1G355200	NA	NA	-1.04636	0.0211122	NA	NA	NA	NA	NA	NA	NA	NA	Sevir.1G355200.1	(1 of 1) PTHR23329//PTHR23329:SF2 - TUFTELIN-INTERACTING PROTEIN 11-RELATED // ZINC FINGER CCCH-TYPE WITH G PATCH DOMAIN-CONTAINING PROTEIN	AT2G24830.1		zinc finger (CCCH-type) family protein / D111/G-patch domain-containing protein	LOC_Os02g55000.1	zinc finger CCCH-type with G patch domain-containing protein, putative, expressed
Sevir.1G355300	NA	NA	-0.714485	0.00141884	-0.796934	0.000376078	NA	NA	NA	NA	NA	NA	Sevir.1G355300.1	(1 of 1) PTHR23422 - DIPEPTIDYL PEPTIDASE III-RELATED	AT1G79690.1	atnudt3,NUDT3	nudix hydrolase homolog 3	LOC_Os02g55030.1	hydrolase, NUDIX family, domain containing protein, expressed
Sevir.1G355500	-0.974528	0.00827254	-2.38226	1.51e-13	NA	NA	NA	NA	-1.10058	0.00463224	0.911383	0.0280691	Sevir.1G355500.1	(1 of 1) PTHR12601//PTHR12601:SF9 - EUKARYOTIC TRANSLATION INITIATION FACTOR 3 SUBUNIT EIF-3 // TETRATRICOPEPTIDE REPEAT DOMAIN PROTEIN	AT4G28080.1		Tetratricopeptide repeat (TPR)-like superfamily protein	LOC_Os04g55230.1	tetratricopeptide repeat domain containing protein, putative, expressed
Sevir.1G355600	NA	NA	NA	NA	-0.480074	0.0170221	NA	NA	NA	NA	NA	NA	Sevir.1G355600.1	(1 of 5) K17278 - membrane-associated progesterone receptor component (PGRMC1_2)	AT2G24940.1	AtMAPR2,MAPR2	membrane-associated progesterone binding protein 2	LOC_Os02g55060.2	cytochrome b5-like Heme/Steroid binding domain containing protein, expressed
Sevir.1G355800	NA	NA	NA	NA	NA	NA	NA	NA	NA	NA	0.755337	0.0317919	Sevir.1G355800.1	(1 of 1) PTHR37205:SF1 - F23A5.30 PROTEIN	AT1G80940.1			LOC_Os02g55080.1	snf1-related kinase interactor 2, putative, expressed
Sevir.1G356100	NA	NA	NA	NA	NA	NA	NA	NA	-0.695148	0.000552224	NA	NA	Sevir.1G356100.1	(1 of 1) PTHR10938:SF0 - TRANSLATION INITIATION FACTOR IF-3, MITOCHONDRIAL	AT2G24060.1		Translation initiation factor 3 protein	LOC_Os02g55120.1	translation initiation factor IF-3, putative, expressed
Sevir.1G356800	-0.533883	0.00660862	NA	NA	NA	NA	-0.505056	0.0199791	NA	NA	NA	NA	Sevir.1G356800.1	(1 of 2) 3.4.11.1//3.4.11.5 - Leucyl aminopeptidase / Peptidase S // Prolyl aminopeptidase / Proline iminopeptidase	AT2G24200.1		Cytosol aminopeptidase family protein	LOC_Os02g55140.1	leucine aminopeptidase, chloroplast precursor, putative, expressed
Sevir.1G357000	NA	NA	-0.603461	0.011468	-1.01305	2.5e-05	NA	NA	NA	NA	NA	NA	Sevir.1G357000.1	(1 of 3) KOG1867 - Ubiquitin-specific protease	AT5G57990.1	UBP23	ubiquitin-specific protease 23	LOC_Os06g08530.2	ubiquitin carboxyl-terminal hydrolase domain containing protein, expressed
Sevir.1G357500	NA	NA	NA	NA	-1.10654	0.000246057	NA	NA	NA	NA	NA	NA	Sevir.1G357500.1	(1 of 158) PF00010 - Helix-loop-helix DNA-binding domain (HLH)	AT2G24260.1	LRL1	LJRHL1-like 1	LOC_Os02g55250.1	BHLH transcription factor, putative, expressed
Sevir.1G358000	0.952416	5.58e-08	0.562354	0.00255747	NA	NA	NA	NA	NA	NA	NA	NA	Sevir.1G358000.1	(1 of 14) K12581 - CCR4-NOT transcription complex subunit 7/8 (CNOT7_8, CAF1, POP2)	AT2G32070.1		Polynucleotidyl transferase, ribonuclease H-like superfamily protein	LOC_Os02g55300.1	CAF1 family ribonuclease containing protein, putative, expressed
Sevir.1G358300	NA	NA	NA	NA	1.45438	0.00023661	NA	NA	NA	NA	1.09029	0.0260223	Sevir.1G358300.1	(1 of 1) PTHR12277//PTHR12277:SF53 - UNCHARACTERIZED // ALPHA/BETA-HYDROLASES SUPERFAMILY PROTEIN	AT4G31020.1		alpha/beta-Hydrolases superfamily protein	LOC_Os02g55330.2	OsPOP6 - Putative Prolyl Oligopeptidase homologue, expressed
Sevir.1G359000	NA	NA	NA	NA	NA	NA	0.392417	0.00900734	NA	NA	NA	NA	Sevir.1G359000.1	(1 of 1) K00811 - aspartate aminotransferase, chloroplastic (ASP5)	AT4G31990.1	AAT3,ASP5,ATAAT1	aspartate aminotransferase 5	LOC_Os02g55420.1	aminotransferase, classes I and II, domain containing protein, expressed
Sevir.1G359100	NA	NA	NA	NA	NA	NA	NA	NA	0.800904	0.00118607	NA	NA	NA	NA	NA	NA	NA	NA	NA
Sevir.1G359200	NA	NA	0.791513	3.04e-05	0.443351	0.028556	NA	NA	NA	NA	-0.848453	0.000546436	Sevir.1G359200.1	(1 of 1) PTHR10766//PTHR10766:SF54 - TRANSMEMBRANE 9 SUPERFAMILY PROTEIN // ENDOMEMBRANE FAMILY PROTEIN 70	AT5G35160.2		Endomembrane protein 70 protein family	LOC_Os02g55440.1	transmembrane 9 superfamily member, putative, expressed
Sevir.1G359400	-0.641495	0.000835866	-1.06831	5.4e-10	-1.11152	8.47e-11	0.681469	0.000386782	NA	NA	NA	NA	Sevir.1G359400.1	(1 of 3) PTHR14155//PTHR14155:SF118 - RING FINGER DOMAIN-CONTAINING // SUBFAMILY NOT NAMED	AT2G15580.1		RING/U-box superfamily protein	LOC_Os02g55480.1	zinc finger, C3HC4 type domain containing protein, expressed
Sevir.1G360000	2.21477	8.84e-18	1.88268	3.46e-13	1.7468	8.69e-13	NA	NA	NA	NA	NA	NA	Sevir.1G360000.1	(1 of 1) PTHR13832//PTHR13832:SF299 - PROTEIN PHOSPHATASE 2C // SUBFAMILY NOT NAMED	AT2G25620.1	AtDBP1,DBP1	DNA-binding protein phosphatase 1	LOC_Os02g55560.1	protein phosphatase 2C, putative, expressed
Sevir.1G360200	-1.13277	0.0300432	NA	NA	NA	NA	NA	NA	NA	NA	NA	NA	Sevir.1G360200.4	(1 of 1) PTHR31414//PTHR31414:SF1 - FAMILY NOT NAMED // TRANSMEMBRANE PROTEIN DDB_G0292058	AT2G12400.1			LOC_Os02g55590.1	expressed protein
Sevir.1G360300	NA	NA	-1.24484	0.00106977	-0.901802	0.0250446	NA	NA	NA	NA	NA	NA	NA	NA	NA	NA	NA	NA	NA
Sevir.1G360400	-1.46902	1.01e-14	-1.5314	1.84e-18	-1.21712	2.29e-12	0.515454	0.00574636	NA	NA	NA	NA	NA	NA	NA	NA	NA	NA	NA
Sevir.1G361600	NA	NA	-2.5532	0.0347762	NA	NA	NA	NA	NA	NA	NA	NA	Sevir.1G361600.1	(1 of 49) PF13365 - Trypsin-like peptidase domain (Trypsin_2)				LOC_Os03g62910.3	expressed protein
Sevir.1G361700	NA	NA	1.02337	0.0312345	NA	NA	NA	NA	NA	NA	NA	NA	Sevir.1G361700.1	(1 of 2) PTHR23321//PTHR23321:SF26 - RIBOSOMAL PROTEIN S15, BACTERIAL AND ORGANELLAR // 28S RIBOSOMAL PROTEIN S15, MITOCHONDRIAL	AT1G15810.1		S15/NS1, RNA-binding protein	LOC_Os02g55940.1	ribosomal protein S15 containing protein, expressed
Sevir.1G362200	NA	NA	NA	NA	NA	NA	NA	NA	-0.915217	0.0184979	NA	NA	Sevir.1G362200.1	(1 of 3) K01885 - glutamyl-tRNA synthetase (EARS, gltX)	AT5G26710.1		Glutamyl/glutaminyl-tRNA synthetase, class Ic	LOC_Os10g22380.1	glutamyl-tRNA synthetase, cytoplasmic, putative, expressed
Sevir.1G362400	NA	NA	NA	NA	NA	NA	NA	NA	NA	NA	-0.615949	0.00381462	Sevir.1G362400.1	(1 of 2) K03065 - 26S proteasome regulatory subunit T5 (PSMC3, RPT5)	AT3G05530.1	ATS6A.2,RPT5A	regulatory particle triple-A ATPase 5A	LOC_Os06g07630.1	26S protease regulatory subunit 6A, putative, expressed
Sevir.1G362700	NA	NA	0.672661	0.0191542	NA	NA	NA	NA	NA	NA	-1.17574	0.000155624	Sevir.1G362700.1	(1 of 3) K02983 - small subunit ribosomal protein S30e (RP-S30e, RPS30)	AT4G29390.1		Ribosomal protein S30 family protein	LOC_Os06g07580.2	expressed protein
Sevir.1G363000	NA	NA	0.579979	0.00339876	0.616607	0.00181676	NA	NA	NA	NA	NA	NA	Sevir.1G363000.1	(1 of 1) PTHR24078:SF307 - MOLECULAR CHAPERONE HSP40/DNAJ-LIKE PROTEIN	AT1G80030.1		Molecular chaperone Hsp40/DnaJ family protein	LOC_Os02g56040.1	chaperone protein dnaJ, putative, expressed
Sevir.1G364100	NA	NA	-1.85552	0.000229619	-1.77747	5.28e-06	NA	NA	NA	NA	NA	NA	Sevir.1G364100.1	(1 of 1) PTHR20854//PTHR20854:SF32 - INOSITOL MONOPHOSPHATASE // PAP-SPECIFIC PHOSPHATASE HAL2-LIKE	AT5G54390.1	AHL,ATAHL,HL	HAL2-like	LOC_Os02g56170.1	inositol-1-monophosphatase, putative, expressed
Sevir.1G364200	NA	NA	-0.704818	0.012888	-1.30579	1.43e-07	NA	NA	NA	NA	NA	NA	Sevir.1G364200.1	(1 of 3) 1.3.1.103 - 2-haloacrylate reductase	AT4G21580.1		oxidoreductase, zinc-binding dehydrogenase family protein	LOC_Os02g56180.1	dehydrogenase, putative, expressed
Sevir.1G364300	NA	NA	0.88513	0.00247992	0.785207	0.00289328	NA	NA	0.933054	0.00467504	NA	NA	Sevir.1G364300.1	(1 of 3) 1.3.1.103 - 2-haloacrylate reductase	AT4G21580.1		oxidoreductase, zinc-binding dehydrogenase family protein	LOC_Os02g56180.1	dehydrogenase, putative, expressed
Sevir.1G364500	NA	NA	-0.560159	0.00189928	-0.790634	1.15e-05	NA	NA	NA	NA	NA	NA	Sevir.1G364500.1	(1 of 1) PTHR10566//PTHR10566:SF44 - CHAPERONE-ACTIVITY OF BC1 COMPLEX CABC1 -RELATED // ATH SUBFAMILY PROTEIN ATH8	AT2G39190.2	ATATH8	Protein kinase superfamily protein	LOC_Os02g56200.1	ELMO/CED-12 family protein, putative, expressed
Sevir.1G364800	NA	NA	0.611652	0.0358537	NA	NA	NA	NA	NA	NA	NA	NA	Sevir.1G364800.4	(1 of 1) K17894 - GATA-binding protein 2 (GATA2)	AT4G32890.1	GATA9	GATA transcription factor 9	LOC_Os02g56250.1	GATA zinc finger domain containing protein, expressed
Sevir.1G365100	NA	NA	NA	NA	NA	NA	NA	NA	1.63483	0.0485285	NA	NA	Sevir.1G365100.1	(1 of 119) PF12937 - F-box-like (F-box-like)				LOC_Os10g10410.1	OsFBX377 - F-box domain containing protein, expressed
Sevir.1G365200	NA	NA	NA	NA	NA	NA	NA	NA	-1.19608	3.45e-05	NA	NA	Sevir.1G365200.1	(1 of 1) PTHR12276//PTHR12276:SF45 - EPSIN/ENT-RELATED // CLATHRIN INTERACTOR 1	AT3G59290.1		ENTH/VHS family protein	LOC_Os02g56270.1	ENTH domain containing protein, expressed
Sevir.1G365300	NA	NA	NA	NA	NA	NA	-0.663672	0.048744	NA	NA	NA	NA	Sevir.1G365300.1	(1 of 1) PTHR10579//PTHR10579:SF50 - CALCIUM-ACTIVATED CHLORIDE CHANNEL REGULATOR // SUBFAMILY NOT NAMED	AT5G60710.1		Zinc finger (C3HC4-type RING finger) family protein	LOC_Os02g56280.1	zinc finger family protein, putative, expressed
Sevir.1G365900	NA	NA	NA	NA	NA	NA	-0.797828	0.00208495	NA	NA	NA	NA	Sevir.1G365900.1	(1 of 1) PTHR34449//PTHR34449:SF2 - FAMILY NOT NAMED // ATP BINDING / ATPASE-RELATED	AT1G06190.1		Rho termination factor	LOC_Os03g08480.1	rho termination factor, N-terminal domain containing protein, expressed
Sevir.1G366200	-2.00433	0.0192414	NA	NA	NA	NA	NA	NA	NA	NA	NA	NA	Sevir.1G366200.1	(1 of 131) PF02365 - No apical meristem (NAM) protein (NAM)	AT4G28530.1	anac074,NAC074	NAC domain containing protein 74	LOC_Os02g56600.1	no apical meristem protein, putative, expressed
Sevir.1G366600	NA	NA	NA	NA	0.438018	0.0179032	NA	NA	NA	NA	NA	NA	Sevir.1G366600.1	(1 of 1) PTHR11909//PTHR11909:SF142 - CASEIN KINASE-RELATED // SUBFAMILY NOT NAMED	AT3G23340.1	ckl10	casein kinase I-like 10	LOC_Os02g56560.1	CK1_CaseinKinase_1.6 - CK1 includes the casein kinase 1 kinases, expressed
Sevir.1G366700	1.2407	1.59e-07	0.787041	0.00130687	NA	NA	NA	NA	NA	NA	NA	NA	Sevir.1G366700.1	(1 of 1) PTHR12847:SF6 - ABC TRANSPORTER I FAMILY MEMBER 19-RELATED	AT1G03905.1		P-loop containing nucleoside triphosphate hydrolases superfamily protein	LOC_Os02g56550.1	ABC transporter, ATP-binding protein, putative, expressed
Sevir.1G367800	NA	NA	0.74301	0.0203771	NA	NA	NA	NA	NA	NA	NA	NA	Sevir.1G367800.1	(1 of 1) K03240 - translation initiation factor eIF-2B subunit epsilon (EIF2B5)	AT2G34970.1		Trimeric LpxA-like enzyme	LOC_Os02g56740.1	translation initiation factor eIF-2B subunit epsilon, putative, expressed
Sevir.1G368300	NA	NA	NA	NA	0.989674	0.00282877	NA	NA	NA	NA	NA	NA	Sevir.1G368300.1	(1 of 1) PTHR22912:SF106 - GLUTATHIONE REDUCTASE, MITOCHONDRIAL	AT3G24170.1	ATGR1,GR1	glutathione-disulfide reductase	LOC_Os02g56850.1	glutathione reductase, putative, expressed
Sevir.1G368400	-0.844906	0.0492676	-2.28418	3.03e-12	-1.13632	0.00139892	NA	NA	NA	NA	NA	NA	Sevir.1G368400.1	(1 of 25) K15397 - 3-ketoacyl-CoA synthase (KCS)	AT2G28630.1	KCS12	3-ketoacyl-CoA synthase 12	LOC_Os03g26530.1	3-ketoacyl-CoA synthase, putative, expressed
Sevir.1G368600	-1.05801	7.62e-05	NA	NA	NA	NA	0.600283	0.0466192	NA	NA	0.982774	0.00054825	Sevir.1G368600.1	(1 of 1) PTHR22847//PTHR22847:SF473 - WD40 REPEAT PROTEIN // SUBFAMILY NOT NAMED	AT2G32700.6	LUH	LEUNIG_homolog	LOC_Os02g56880.1	transcriptional corepressor LEUNIG, putative, expressed
Sevir.1G368800	NA	NA	NA	NA	NA	NA	1.79018	3.18e-08	1.02129	0.00822565	NA	NA	Sevir.1G368800.1	(1 of 10) KOG0324 - Uncharacterized conserved protein	AT3G07090.1		PPPDE putative thiol peptidase family protein	LOC_Os02g56900.1	thioredoxin family protein, putative, expressed
Sevir.1G369600	NA	NA	0.997682	0.00224833	0.926781	0.00558143	NA	NA	NA	NA	NA	NA	Sevir.1G369600.1	(1 of 3) K02894 - large subunit ribosomal protein L23e (RP-L23e, RPL23)	AT2G33370.1		Ribosomal protein L14p/L23e family protein	LOC_Os02g56960.1	ribosomal protein, putative, expressed
Sevir.1G369900	NA	NA	0.488589	0.0173093	0.539806	0.00795239	NA	NA	NA	NA	NA	NA	Sevir.1G369900.1	(1 of 3) K07393 - putative glutathione S-transferase (ECM4)	AT5G44000.1		Glutathione S-transferase family protein	LOC_Os02g56970.1	uncharacterized protein yqjG, putative, expressed
Sevir.1G370100	NA	NA	0.637415	0.0342524	0.642398	0.0361665	NA	NA	NA	NA	-1.09523	0.000651956	Sevir.1G370100.1	(1 of 2) K02922 - large subunit ribosomal protein L37e (RP-L37e, RPL37)	AT1G15250.1		Zinc-binding ribosomal protein family protein	LOC_Os02g56990.1	ribosomal protein L37, putative, expressed
Sevir.1G370300	0.707118	0.00311541	0.681236	0.00223457	0.691162	0.00197692	NA	NA	NA	NA	NA	NA	Sevir.1G370300.1	(1 of 30) KOG0131 - Splicing factor 3b, subunit 4	AT1G60000.1		RNA-binding (RRM/RBD/RNP motifs) family protein	LOC_Os02g57010.1	RNA recognition motif containing protein, putative, expressed
Sevir.1G370400	NA	NA	NA	NA	-0.464907	1.78e-05	NA	NA	NA	NA	NA	NA	NA	NA	NA	NA	NA	NA	NA
Sevir.1G370500	NA	NA	NA	NA	-0.945404	0.000455669	NA	NA	-0.799102	0.00916258	NA	NA	NA	NA	NA	NA	NA	NA	NA
Sevir.1G370600	-0.548969	0.0308222	-0.533172	0.0247481	NA	NA	-0.574877	0.0368587	NA	NA	NA	NA	Sevir.1G370600.1	(1 of 1) 1.1.1.1//1.1.1.284//1.2.1.1 - Alcohol dehydrogenase / Aldehyde reductase // S-(hydroxymethyl)glutathione dehydrogenase / NAD-linked formaldehyde dehydrogenase // Transferred entry: 1.1.1.284 and 4.4.1.22	AT5G43940.1	ADH2,ATGSNOR1,GSNOR,HOT5,PAR2	GroES-like zinc-binding dehydrogenase family protein	LOC_Os02g57040.1	dehydrogenase, putative, expressed
Sevir.1G370700	NA	NA	2.48015	0.00104593	2.03663	0.0089081	NA	NA	NA	NA	NA	NA	Sevir.1G370700.1	(1 of 1) K07561 - 2-(3-amino-3-carboxypropyl)histidine synthase [EC:2.5.1.108] (dph2, DPH1)	AT5G62030.1		diphthamide synthesis DPH2 family protein	LOC_Os02g57050.1	diphthamide biosynthesis protein, putative, expressed
Sevir.1G370800	NA	NA	NA	NA	1.0641	0.0131263	NA	NA	NA	NA	NA	NA	Sevir.1G370800.1	(1 of 5) 3.4.21.102 - C-terminal processing peptidase / Tsp protease	AT4G17740.1		Peptidase S41 family protein	LOC_Os02g57060.1	OsCttP2 - Putative C-terminal processing peptidase homologue, expressed
Sevir.1G371000	NA	NA	1.6098	9.5e-06	1.17197	0.000667274	NA	NA	NA	NA	NA	NA	Sevir.1G371000.1	(1 of 1) PTHR27001//PTHR27001:SF10 - FAMILY NOT NAMED // RECEPTOR-LIKE SERINE/THREONINE-PROTEIN KINASE ALE2	AT2G20300.1	ALE2	Protein kinase superfamily protein	LOC_Os02g57080.1	serine/threonine-protein kinase, putative, expressed
Sevir.1G371200	0.718456	0.0456828	1.06521	0.000293209	0.753205	0.0181225	NA	NA	NA	NA	NA	NA	Sevir.1G371200.2	(1 of 1) PTHR19288//PTHR19288:SF38 - 4-NITROPHENYLPHOSPHATASE-RELATED // SUBFAMILY NOT NAMED	AT2G33255.1		Haloacid dehalogenase-like hydrolase (HAD) superfamily protein	LOC_Os02g57100.1	expressed protein
Sevir.1G371800	1.38617	9.95e-09	1.00328	5.58e-05	1.4248	4.93e-09	NA	NA	NA	NA	NA	NA	Sevir.1G371800.1	(1 of 2) PTHR10566:SF86 - ABC1 PROTEIN KINASE 6	AT3G24190.1		Protein kinase superfamily protein	LOC_Os02g57160.1	ELMO/CED-12 family protein, putative, expressed
Sevir.1G371900	NA	NA	NA	NA	1.99972	0.00458425	NA	NA	NA	NA	2.79814	0.0001515	NA	NA	NA	NA	NA	NA	NA
Sevir.1G372100	NA	NA	NA	NA	0.90935	0.030833	NA	NA	-1.40872	0.000645771	NA	NA	Sevir.1G372100.1	(1 of 3) PTHR13140//PTHR13140:SF382 - MYOSIN // SUBFAMILY NOT NAMED	AT1G04160.1	ATXIB,XI-8,XI-B,XIB	myosin XI B	LOC_Os02g57190.1	Myosin head domain containing protein, expressed
Sevir.1G372600	NA	NA	1.77226	4.15e-11	0.974942	0.000503366	NA	NA	NA	NA	NA	NA	Sevir.1G372600.1	(1 of 2) PTHR11732//PTHR11732:SF14 - ALDO/KETO REDUCTASE // HYPERKINETIC, ISOFORM M	AT1G04690.1	KAB1,KV-BETA1	potassium channel beta subunit 1	LOC_Os02g57240.1	oxidoreductase, aldo/keto reductase family protein, putative, expressed
Sevir.1G372700	NA	NA	0.895255	0.00469459	NA	NA	-0.875701	0.0377222	NA	NA	NA	NA	Sevir.1G372700.1	(1 of 1) PTHR31734//PTHR31734:SF6 - FAMILY NOT NAMED // AUXIN-RESPONSIVE PROTEIN IAA10-RELATED	AT2G33310.2	IAA13	auxin-induced protein 13	LOC_Os02g57250.1	OsIAA10 - Auxin-responsive Aux/IAA gene family member, expressed
Sevir.1G372900	NA	NA	-0.918805	0.00162557	NA	NA	NA	NA	NA	NA	NA	NA	Sevir.1G372900.1	(1 of 1) PTHR18919//PTHR18919:SF93 - ACETYL-COA C-ACYLTRANSFERASE // 3-KETOACYL-COA THIOLASE 2, PEROXISOMAL	AT2G33150.1	KAT2,PED1,PKT3	peroxisomal 3-ketoacyl-CoA thiolase 3	LOC_Os02g57260.1	3-ketoacyl-CoA thiolase, peroxisomal precursor, putative, expressed
Sevir.1G373000	-2.85939	1.15e-18	-7.40779	4.73e-42	-8.31889	6.92e-35	NA	NA	NA	NA	0.822507	0.0236094	Sevir.1G373000.2	(1 of 2) PTHR11911//PTHR11911:SF51 - INOSINE-5-MONOPHOSPHATE DEHYDROGENASE RELATED // SUBFAMILY NOT NAMED	AT4G36910.1	CDCP2,LEJ2	Cystathionine beta-synthase (CBS) family protein	LOC_Os02g57280.1	CBS domain containing membrane protein, putative, expressed
Sevir.1G373832	-3.18132	0.0043532	-3.2354	0.00024136	-4.04901	0.000529828	NA	NA	NA	NA	2.97986	2.47e-05	Sevir.1G373832.1	(1 of 2) PTHR11911//PTHR11911:SF51 - INOSINE-5-MONOPHOSPHATE DEHYDROGENASE RELATED // SUBFAMILY NOT NAMED				LOC_Os02g57280.5	CBS domain containing membrane protein, putative, expressed
Sevir.1G375000	-0.514265	0.027112	-0.926977	4.63e-06	-0.898275	1.21e-05	NA	NA	NA	NA	NA	NA	Sevir.1G375000.1	(1 of 1) PTHR12419//PTHR12419:SF23 - OTU DOMAIN CONTAINING PROTEIN // SUBFAMILY NOT NAMED	AT5G04250.1		Cysteine proteinases superfamily protein	LOC_Os02g57410.1	OTU-like cysteine protease family protein, putative, expressed
Sevir.1G375200	NA	NA	-1.24437	1.82e-05	-1.00212	0.000581423	NA	NA	NA	NA	NA	NA	Sevir.1G375200.1	(1 of 1) PTHR27001//PTHR27001:SF29 - FAMILY NOT NAMED // PROTEIN KINASE FAMILY PROTEIN-RELATED	AT3G09830.1		Protein kinase superfamily protein	LOC_Os02g57420.1	protein kinase APK1A, chloroplast precursor, putative, expressed
Sevir.1G375400	NA	NA	0.985344	0.0158489	NA	NA	NA	NA	NA	NA	NA	NA	Sevir.1G375400.1	(1 of 1) PTHR20922//PTHR20922:SF13 - UNCHARACTERIZED // DNL-TYPE ZINC FINGER PROTEIN	AT3G54826.1		Zim17-type zinc finger protein	LOC_Os02g57430.1	DNL zinc finger domain containing protein, putative, expressed
Sevir.1G375600	NA	NA	-0.724945	2.52e-06	-0.974176	5.93e-11	NA	NA	NA	NA	-0.446191	0.0143127	Sevir.1G375600.2	(1 of 3) PTHR11668//PTHR11668:SF280 - SERINE/THREONINE PROTEIN PHOSPHATASE // SERINE/THREONINE-PROTEIN PHOSPHATASE PP1 ISOZYME 7	AT2G39840.1	TOPP4	type one serine/threonine protein phosphatase 4	LOC_Os02g57450.2	Ser/Thr protein phosphatase family protein, putative, expressed
Sevir.1G376400	NA	NA	NA	NA	0.907853	0.0396253	NA	NA	NA	NA	NA	NA	Sevir.1G376400.1	(1 of 1) 1.14.99.29 - Deoxyhypusine monooxygenase / DOHH	AT3G58180.1		ARM repeat superfamily protein	LOC_Os12g06620.1	deoxyhypusine hydroxylase, putative, expressed
Sevir.1G376500	NA	NA	-0.476867	0.00399085	-0.497836	0.0023396	NA	NA	0.677794	2.81e-05	NA	NA	Sevir.1G376500.1	(1 of 2) K08504 - blocked early in transport 1 (BET1)	AT3G58170.1	ATBET11,ATBS14A,BET11,BS14A	BET1P/SFT1P-like protein 14A	LOC_Os02g57510.1	SNARE domain containing protein, putative, expressed
Sevir.1G376800	NA	NA	-3.26656	0.0221691	NA	NA	NA	NA	NA	NA	NA	NA	Sevir.1G376800.1	(1 of 1) PTHR24423//PTHR24423:SF489 - TWO-COMPONENT SENSOR HISTIDINE KINASE // SUBFAMILY NOT NAMED	AT3G23150.1	ETR2	Signal transduction histidine kinase, hybrid-type, ethylene sensor	LOC_Os02g57530.2	ethylene receptor, putative, expressed
Sevir.1G377500	NA	NA	1.95527	3.92e-08	0.887904	0.0248381	NA	NA	NA	NA	-1.24593	0.00358513	Sevir.1G377500.1	(1 of 2) K14563 - rRNA 2'-O-methyltransferase fibrillarin (NOP1, FBL)	AT4G25630.1	ATFIB2,FIB2	fibrillarin 2	LOC_Os02g57590.1	rRNA 2-O-methyltransferase fibrillarin 2, putative, expressed
Sevir.1G377600	-0.971885	3.97e-05	-1.13667	7.65e-09	-1.23664	1.97e-12	NA	NA	NA	NA	NA	NA	NA	NA	NA	NA	NA	NA	NA
Sevir.1G377700	-0.617062	0.013471	-1.09049	8.67e-07	-0.735546	0.000987674	NA	NA	NA	NA	NA	NA	NA	NA	NA	NA	NA	NA	NA
Sevir.1G377800	NA	NA	-0.749077	0.00059902	-0.836694	3.53e-05	NA	NA	NA	NA	NA	NA	Sevir.1G377800.1	(1 of 1) PTHR10283//PTHR10283:SF94 - SOLUTE CARRIER FAMILY 13 MEMBER // SUBFAMILY NOT NAMED	AT1G02260.1		Divalent ion symporter	LOC_Os02g57620.1	Citrate transporter protein, putative, expressed
Sevir.1G378100	-0.465026	0.0424999	NA	NA	NA	NA	NA	NA	NA	NA	NA	NA	Sevir.1G378100.2	(1 of 1) K14944 - RNA-binding protein Nova (NOVA)	AT5G04430.2	BTR1,BTR1L,BTR1S	binding to TOMV RNA 1L (long form)	LOC_Os02g57640.1	KH domain containing protein, putative, expressed
Sevir.1G378300	0.530976	7.62e-05	0.463169	0.000568195	0.527332	0.000203731	0.604696	1.09e-05	NA	NA	NA	NA	Sevir.1G378300.1	(1 of 131) PF02365 - No apical meristem (NAM) protein (NAM)	AT5G04410.1	anac078,NAC2	NAC domain containing protein 2	LOC_Os02g57650.1	No apical meristem protein, putative, expressed
Sevir.1G378900	1.14669	0.0463896	NA	NA	1.07963	0.0436857	NA	NA	NA	NA	NA	NA	Sevir.1G378900.1	(1 of 2) PTHR19139//PTHR19139:SF146 - AQUAPORIN TRANSPORTER // SUBFAMILY NOT NAMED	AT4G00430.1	PIP1;4,PIP1E,TMP-C	plasma membrane intrinsic protein 1;4	LOC_Os02g57720.1	aquaporin protein, putative, expressed
Sevir.1G379100	1.26213	0.000313775	1.44741	1.06e-05	1.43145	2.02e-06	NA	NA	NA	NA	NA	NA	Sevir.1G379100.1	(1 of 1) PTHR11746//PTHR11746:SF90 - O-METHYLTRANSFERASE // SUBFAMILY NOT NAMED	AT3G53140.1		O-methyltransferase family protein	LOC_Os02g57760.1	O-methyltransferase, putative, expressed
Sevir.1G379200	NA	NA	-0.460659	0.0255531	-0.439565	0.0396253	NA	NA	NA	NA	NA	NA	NA	NA	NA	NA	NA	NA	NA
Sevir.1G379400	-0.892119	0.0495821	-1.46346	0.000216703	NA	NA	NA	NA	NA	NA	1.29986	0.0111997	Sevir.1G379400.1	(1 of 2) PTHR26374//PTHR26374:SF179 - FAMILY NOT NAMED // C2H2-TYPE ZINC FINGER PROTEIN	AT3G10470.1		C2H2-type zinc finger family protein	LOC_Os02g57790.1	ZOS2-19 - C2H2 zinc finger protein, expressed
Sevir.1G380000	NA	NA	1.07499	0.000509578	0.92241	0.00407181	NA	NA	NA	NA	NA	NA	NA	NA	NA	NA	NA	NA	NA
Sevir.1G380300	0.705006	0.000169622	NA	NA	NA	NA	NA	NA	NA	NA	NA	NA	Sevir.1G380300.1	(1 of 2) K02151 - V-type H+-transporting ATPase subunit F (ATPeV1F, ATP6S14)	AT4G02620.1		vacuolar ATPase subunit F family protein	LOC_Os02g57854.1	vacuolar ATP synthase subunit F, putative, expressed
Sevir.1G380600	NA	NA	2.52564	0.00244952	NA	NA	NA	NA	NA	NA	NA	NA	Sevir.1G380600.1	(1 of 1) PTHR24031//PTHR24031:SF324 - RNA HELICASE // DEAD-BOX ATP-DEPENDENT RNA HELICASE 33-RELATED	AT2G07750.1		DEA(D/H)-box RNA helicase family protein	LOC_Os02g57980.1	DEAD/DEAH box helicase, putative, expressed
Sevir.1G381000	-0.474138	0.0341253	-0.417691	0.0485779	NA	NA	NA	NA	NA	NA	NA	NA	NA	NA	NA	NA	NA	NA	NA
Sevir.1G381100	NA	NA	NA	NA	NA	NA	NA	NA	NA	NA	-0.404606	0.0213456	Sevir.1G381100.1	(1 of 1) K06158 - ATP-binding cassette, subfamily F, member 3 (ABCF3)	AT1G64550.1	ATGCN3,GCN3	general control non-repressible 3	LOC_Os02g58020.1	ABC transporter, ATP-binding protein, putative, expressed
Sevir.1G381200	NA	NA	-1.12408	0.0299331	NA	NA	NA	NA	NA	NA	NA	NA	Sevir.1G381200.1	(1 of 8) PTHR24365 - TOLL-LIKE RECEPTOR	AT3G15410.1		Leucine-rich repeat (LRR) family protein	LOC_Os02g58030.1	leucine-rich repeat-containing protein 40, putative, expressed
Sevir.1G381900	NA	NA	NA	NA	NA	NA	NA	NA	-0.758591	0.0312789	NA	NA	Sevir.1G381900.1	(1 of 2) PTHR13466 - TEX2 PROTEIN-RELATED	AT1G17820.1		Putative integral membrane protein conserved region (DUF2404)	LOC_Os02g58110.1	expressed protein
Sevir.1G382100	-2.26668	1.18e-06	NA	NA	NA	NA	-1.38026	0.00646936	NA	NA	NA	NA	Sevir.1G382100.1	(1 of 7) PF01535//PF12854//PF13041//PF13812 - PPR repeat (PPR) // PPR repeat (PPR_1) // PPR repeat family (PPR_2) // Pentatricopeptide repeat domain (PPR_3)	AT5G38730.1		Tetratricopeptide repeat (TPR)-like superfamily protein	LOC_Os02g58139.2	OsSigP1 - Putative Type I Signal Peptidase homologue; employs a putative Ser/His catalytic dyad, expressed
Sevir.1G382300	NA	NA	-1.01296	0.0342213	NA	NA	NA	NA	NA	NA	NA	NA	Sevir.1G382300.16	(1 of 7) PF03097 - BRO1-like domain (BRO1)	AT1G73390.1		Endosomal targeting BRO1-like domain-containing protein	LOC_Os02g58160.1	expressed protein
Sevir.1G382400	NA	NA	-1.13376	0.0133194	NA	NA	NA	NA	NA	NA	NA	NA	NA	NA	NA	NA	NA	NA	NA
Sevir.1G383400	0.872263	2.91e-13	0.764051	1.27e-10	0.457023	0.000453697	NA	NA	NA	NA	NA	NA	Sevir.1G383400.1	(1 of 1) PTHR10774//PTHR10774:SF82 - EXTENDED SYNAPTOTAGMIN-RELATED // SUBFAMILY NOT NAMED	AT3G19830.1	NTMC2T5.2,NTMC2TYPE5.2	Calcium-dependent lipid-binding (CaLB domain) family protein	LOC_Os02g58230.1	C2 domain containing protein, putative, expressed
Sevir.1G383500	1.27701	0.000205927	1.28195	0.000109924	1.29433	0.000373923	NA	NA	NA	NA	NA	NA	Sevir.1G383500.1	(1 of 1) K19022 - AP-5 complex subunit beta-1 (AP5B1)	AT3G19870.1			LOC_Os02g58250.1	expressed protein
Sevir.1G383701	NA	NA	NA	NA	2.10195	4.46e-07	NA	NA	NA	NA	NA	NA	NA	NA	NA	NA	NA	NA	NA
Sevir.1G383900	0.421626	0.023344	NA	NA	NA	NA	0.410347	0.0456982	NA	NA	NA	NA	Sevir.1G383900.1	(1 of 1) PF11267 - Domain of unknown function (DUF3067) (DUF3067)	AT3G19900.1			LOC_Os02g58310.2	expressed protein
Sevir.1G384000	-0.635586	0.0382801	NA	NA	NA	NA	NA	NA	NA	NA	NA	NA	Sevir.1G384000.2	(1 of 1) K05752 - chromosome 3 open reading frame 10 (C3ORF10, HSPC300)	AT2G22640.1	ATBRK1,BRK1,HSPC300	BRICK1, putative
Sevir.1G384200	NA	NA	NA	NA	-0.371165	0.0080207	NA	NA	NA	NA	NA	NA	Sevir.1G384200.1	(1 of 1) 3.4.24.70 - Oligopeptidase A	AT5G10540.1		Zincin-like metalloproteases family protein	LOC_Os02g58340.1	oligopeptidase, putative, expressed
Sevir.1G384800	NA	NA	-0.675253	0.00204431	-0.626367	0.00758498	NA	NA	NA	NA	NA	NA	Sevir.1G384800.1	(1 of 1) PF14225 - Cell morphogenesis C-terminal (MOR2-PAG1_C)	AT5G15680.1		ARM repeat superfamily protein	LOC_Os02g58410.1	expressed protein
Sevir.1G385300	NA	NA	-2.20836	0.00287674	-2.83048	0.000690981	NA	NA	NA	NA	NA	NA	Sevir.1G385300.1	(1 of 1) PTHR12526//PTHR12526:SF296 - GLYCOSYLTRANSFERASE // SUCROSE SYNTHASE 6	AT1G73370.1	ATSUS6,SUS6	sucrose synthase 6	LOC_Os02g58480.1	sucrose synthase, putative, expressed
Sevir.1G385400	NA	NA	-0.670422	0.0254495	-0.925696	0.00137199	NA	NA	NA	NA	NA	NA	Sevir.1G385400.1	(1 of 3) PTHR22891//PTHR22891:SF34 - EUKARYOTIC TRANSLATION INITIATION FACTOR 2C // SUBFAMILY NOT NAMED	AT1G48410.1	AGO1	Stabilizer of iron transporter SufD / Polynucleotidyl transferase	LOC_Os02g58490.1	PINHEAD, putative, expressed
Sevir.1G386500	NA	NA	-0.680785	0.00551262	NA	NA	NA	NA	NA	NA	NA	NA	Sevir.1G386500.3	(1 of 1) PTHR23306//PTHR23306:SF3 - TUMOR SUSCEPTIBILITY GENE 101 PROTEIN-RELATED // TUMOR SUPPRESSOR PROTEIN 101	AT3G12400.1	ATELC,ELC	Ubiquitin-conjugating enzyme/RWD-like protein	LOC_Os02g58640.1	tumor susceptibility gene 101, putative, expressed
Sevir.1G387100	NA	NA	NA	NA	NA	NA	NA	NA	NA	NA	1.40551	0.00199578	NA	NA	NA	NA	NA	NA	NA
Sevir.1G387200	NA	NA	NA	NA	0.564829	0.00510534	NA	NA	NA	NA	0.495094	0.0359856	Sevir.1G387200.1	(1 of 1) PTHR23115//PTHR23115:SF138 - TRANSLATION FACTOR // TRANSLATION INITIATION FACTOR IF-2, CHLOROPLASTIC	AT1G17220.1	FUG1	Translation initiation factor 2, small GTP-binding protein	LOC_Os05g49970.1	translation initiation factor IF-2, chloroplast precursor, putative, expressed
Sevir.1G387266	NA	NA	-2.09487	0.0261877	NA	NA	NA	NA	NA	NA	NA	NA	Sevir.1G387266.1	(1 of 4) PTHR18937:SF177 - STRUCTURAL MAINTENANCE OF CHROMOSOMES PROTEIN 1				LOC_Os12g44390.1	RecF/RecN/SMC N terminal domain containing protein, expressed
Sevir.1G387300	NA	NA	0.736776	0.0263164	NA	NA	NA	NA	NA	NA	NA	NA	Sevir.1G387300.2	(1 of 2) PTHR13359//PTHR13359:SF2 - 39S RIBOSOMAL PROTEIN L40, MITOCHONDRIAL // 39S RIBOSOMAL PROTEIN L40, MITOCHONDRIAL	AT4G05400.1		copper ion binding	LOC_Os01g32790.1	expressed protein
Sevir.2G001050	-0.867781	0.0316611	NA	NA	NA	NA	NA	NA	NA	NA	NA	NA	Sevir.2G001050.1	(1 of 1) PTHR33399:SF2 - PSBQ-LIKE PROTEIN 2, CHLOROPLASTIC	AT3G01440.1	PQL1,PQL2	PsbQ-like 1	LOC_Os07g01480.2	oxygen evolving enhancer protein 3 domain containing protein, expressed
Sevir.2G001400	NA	NA	-0.781372	0.0155115	-2.8518	4.41e-23	NA	NA	NA	NA	-0.950366	0.00802285	Sevir.2G001400.1	(1 of 159) 1.11.1.7 - Peroxidase / Lactoperoxidase	AT5G15180.1		Peroxidase superfamily protein	LOC_Os07g01410.1	peroxidase precursor, putative, expressed
Sevir.2G001900	NA	NA	NA	NA	NA	NA	NA	NA	0.953882	0.000155187	NA	NA	Sevir.2G001900.3	(1 of 1) PTHR13270//PTHR13270:SF4 - PROTEIN C20ORF116-RELATED // DDRGK DOMAIN-CONTAINING PROTEIN 1	AT4G27120.2			LOC_Os07g01320.1	expressed protein
Sevir.2G002200	NA	NA	-0.621652	0.00653383	-0.541212	0.0173197	NA	NA	0.525313	0.0358604	NA	NA	Sevir.2G002200.1	(1 of 8) PF06454 - Protein of unknown function (DUF1084) (DUF1084)	AT4G21790.1	ATTOM1,TOM1	tobamovirus multiplication 1	LOC_Os07g01250.1	tobamovirus multiplication protein, putative, expressed
Sevir.2G002400	NA	NA	NA	NA	0.883611	0.00699408	NA	NA	NA	NA	NA	NA	Sevir.2G002400.1	(1 of 16) KOG0148 - Apoptosis-promoting RNA-binding protein TIA-1/TIAR (RRM superfamily)	AT1G11650.2	ATRBP45B,RBP45B	RNA-binding (RRM/RBD/RNP motifs) family protein	LOC_Os03g37270.1	RNA recognition motif containing protein, putative, expressed
Sevir.2G003400	-1.21139	0.0046742	NA	NA	NA	NA	NA	NA	NA	NA	NA	NA	Sevir.2G003400.1	(1 of 65) PF00139 - Legume lectin domain (Lectin_legB)	AT5G01090.1		Concanavalin A-like lectin family protein	LOC_Os07g01100.1	legume lectins beta domain containing protein, putative, expressed
Sevir.2G003500	-0.971601	8.79e-07	-0.849468	5.31e-06	-0.906438	1.3e-06	NA	NA	-0.47662	0.0384292	-0.719279	0.000972042	Sevir.2G003500.1	(1 of 1) PTHR22950//PTHR22950:SF48 - AMINO ACID TRANSPORTER // PROLINE TRANSPORTER 1-RELATED	AT2G39890.2	ATPROT1,PROT1	proline transporter 1	LOC_Os07g01090.1	transmembrane amino acid transporter protein, putative, expressed
Sevir.2G003600	2.37975	2.37e-22	1.96453	3.93e-16	1.53966	2.39e-10	NA	NA	NA	NA	-0.840926	0.00721638	Sevir.2G003600.1	(1 of 1) 1.14.13.136 - 2-hydroxyisoflavanone synthase / Isoflavonoid synthase	AT5G06900.1	CYP93D1	cytochrome P450, family 93, subfamily D, polypeptide 1	LOC_Os06g01250.1	cytochrome P450, putative, expressed
Sevir.2G003800	0.909393	3.46e-11	1.02331	3.12e-14	0.760214	4.07e-08	NA	NA	NA	NA	-0.41402	0.0163938	Sevir.2G003800.1	(1 of 2) K06215 - pyridoxal 5'-phosphate synthase pdxS subunit (pdxS, pdx1)	AT5G01410.1	ATPDX1,ATPDX1.3,PDX1,PDX1.3,RSR4	Aldolase-type TIM barrel family protein	LOC_Os07g01020.1	SOR/SNZ family protein, putative, expressed
Sevir.2G003900	NA	NA	NA	NA	NA	NA	-0.684242	0.0240795	-0.941765	0.000836199	NA	NA	Sevir.2G003900.1	(1 of 3) K06119 - sulfoquinovosyltransferase (SQD2)	AT5G01220.1	SQD2	sulfoquinovosyldiacylglycerol 2	LOC_Os07g01030.1	glycosyl transferase, group 1 domain containing protein, expressed
Sevir.2G004200	0.603375	0.00214815	NA	NA	NA	NA	NA	NA	NA	NA	NA	NA	Sevir.2G004200.1	(1 of 1) PTHR24365//PTHR24365:SF341 - TOLL-LIKE RECEPTOR // SUBFAMILY NOT NAMED	AT4G03260.1		Outer arm dynein light chain 1 protein	LOC_Os07g01550.1	leucine rich repeat domain containing protein, putative, expressed
Sevir.2G004400	NA	NA	1.2761	0.0019885	NA	NA	NA	NA	NA	NA	NA	NA	Sevir.2G004400.1	(1 of 1) K14557 - U3 small nucleolar RNA-associated protein 6 (UTP6)	AT4G28200.1			LOC_Os02g01350.1	expressed protein
Sevir.2G004500	NA	NA	2.32938	0.00108519	1.64486	0.00708576	NA	NA	NA	NA	NA	NA	Sevir.2G004500.1	(1 of 3) PTHR21495//PTHR21495:SF66 - NUCLEOPORIN-RELATED // SUBFAMILY NOT NAMED	AT5G42510.1		Disease resistance-responsive (dirigent-like protein) family protein	LOC_Os07g01660.1	dirigent, putative, expressed
Sevir.2G005000	NA	NA	-1.10534	0.0360134	NA	NA	NA	NA	NA	NA	NA	NA	Sevir.2G005000.8	(1 of 2) PTHR23257//PTHR23257:SF444 - SERINE-THREONINE PROTEIN KINASE // SUBFAMILY NOT NAMED	AT1G16270.2		Protein kinase superfamily protein with octicosapeptide/Phox/Bem1p domain	LOC_Os03g28300.1	protein kinase domain containing protein, expressed
Sevir.2G005300	NA	NA	NA	NA	-0.578954	0.035828	NA	NA	NA	NA	NA	NA	NA	NA	NA	NA	NA	NA	NA
Sevir.2G005500	NA	NA	-0.718195	4.82e-07	-0.441593	0.0045529	NA	NA	NA	NA	NA	NA	Sevir.2G005500.1	(1 of 1) PTHR11206//PTHR11206:SF169 - MULTIDRUG RESISTANCE PROTEIN // SUBFAMILY NOT NAMED	AT3G23560.1	ALF5	MATE efflux family protein	LOC_Os07g01750.1	MATE efflux family protein, putative, expressed
Sevir.2G005900	NA	NA	1.30691	0.00257866	NA	NA	NA	NA	NA	NA	NA	NA	Sevir.2G005900.1	(1 of 19) PF01535//PF13041//PF13812//PF14432 - PPR repeat (PPR) // PPR repeat family (PPR_2) // Pentatricopeptide repeat domain (PPR_3) // DYW family of nucleic acid deaminases (DYW_deaminase)	AT4G37380.1		Tetratricopeptide repeat (TPR)-like superfamily protein	LOC_Os07g02280.1	pentatricopeptide, putative, expressed
Sevir.2G006000	NA	NA	NA	NA	NA	NA	-0.325714	0.0373854	NA	NA	-0.306344	0.0379796	Sevir.2G006000.1	(1 of 3) K03263 - translation initiation factor 5A (EIF5A)	AT1G13950.1	ATELF5A-1,EIF-5A,EIF5A,ELF5A-1	eukaryotic elongation factor 5A-1	LOC_Os07g40580.1	eukaryotic translation initiation factor 5A, putative, expressed
Sevir.2G006100	NA	NA	2.02707	0.0149373	1.80691	0.0267858	-2.07909	0.0440117	NA	NA	NA	NA	Sevir.2G006100.1	(1 of 62) PF02298 - Plastocyanin-like domain (Cu_bind_like)	AT2G27035.1	AtENODL20,ENODL20	early nodulin-like protein 20	LOC_Os07g02200.1	plastocyanin-like domain containing protein, putative, expressed
Sevir.2G006400	NA	NA	NA	NA	NA	NA	-3.48601	0.00443852	NA	NA	NA	NA	Sevir.2G006400.1	(1 of 3) PTHR11945//PTHR11945:SF218 - MADS BOX PROTEIN // MADS-BOX PROTEIN AGL79	AT1G69120.1	AGL7,AP1	K-box region and MADS-box transcription factor family protein	LOC_Os07g01820.3	OsMADS15 - MADS-box family gene with MIKCc type-box, expressed
Sevir.2G006700	NA	NA	NA	NA	NA	NA	-1.26223	0.0487207	NA	NA	-1.09847	0.0424995	Sevir.2G006700.1	(1 of 2) K02872 - large subunit ribosomal protein L13Ae (RP-L13Ae, RPL13A)	AT4G13170.1		Ribosomal protein L13 family protein	LOC_Os07g01870.1	ribosomal protein L13, putative, expressed
Sevir.2G008200	NA	NA	NA	NA	NA	NA	0.515536	0.0211629	0.515949	0.0208106	NA	NA	Sevir.2G008200.1	(1 of 2) PF04419//PF12907 - 4F5 protein family (4F5) // Zinc-binding (zf-met2)	AT2G23090.1		Uncharacterised protein family SERF	LOC_Os07g02340.1	expressed protein
Sevir.2G008300	NA	NA	-0.589229	4.66e-06	-0.501128	0.00015763	0.431014	0.00399056	NA	NA	NA	NA	Sevir.2G008300.1	(1 of 3) K03097 - casein kinase II subunit alpha (CSNK2A)	AT5G67380.1	ATCKA1,CKA1	casein kinase alpha 1	LOC_Os07g02350.1	casein kinase II subunit alpha-2, putative, expressed
Sevir.2G008600	3.07618	5.18e-11	2.52949	2.51e-07	2.57241	1.01e-07	NA	NA	NA	NA	NA	NA	NA	NA	NA	NA	NA	NA	NA
Sevir.2G009100	-4.32242	0.00258449	-6.3017	1.2e-06	-3.59504	0.000272934	NA	NA	NA	NA	NA	NA	Sevir.2G009100.6	(1 of 93) PF04578//PF13968 - Protein of unknown function, DUF594 (DUF594) // Domain of unknown function (DUF4220) (DUF4220)	AT5G45530.1		Protein of unknown function (DUF594)	LOC_Os07g02480.1	expressed protein
Sevir.2G009220	NA	NA	-1.71433	0.0133052	-1.44794	0.0164429	NA	NA	NA	NA	NA	NA	Sevir.2G009220.1	(1 of 3) PTHR10264:SF69 - HYPERSENSITIVE-INDUCED RESPONSE PROTEIN 4	AT5G51570.1		SPFH/Band 7/PHB domain-containing membrane-associated protein family	LOC_Os06g04460.1	hypersensitive-induced response protein, putative, expressed
Sevir.2G013000	NA	NA	-0.701484	0.0315902	NA	NA	NA	NA	NA	NA	NA	NA	NA	NA	NA	NA	NA	NA	NA
Sevir.2G013400	NA	NA	NA	NA	1.61553	0.0341421	NA	NA	NA	NA	1.91042	0.0229394	Sevir.2G013400.1	(1 of 172) PF01535//PF13041 - PPR repeat (PPR) // PPR repeat family (PPR_2)	AT3G06430.1	EMB2750	Tetratricopeptide repeat (TPR)-like superfamily protein	LOC_Os03g19650.3	PPR2, putative, expressed
Sevir.2G013800	NA	NA	NA	NA	NA	NA	NA	NA	NA	NA	-0.772935	0.00159439	Sevir.2G013800.1	(1 of 2) K09497 - T-complex protein 1 subunit epsilon (CCT5)	AT1G24510.1		TCP-1/cpn60 chaperonin family protein	LOC_Os06g36700.1	T-complex protein, putative, expressed
Sevir.2G017000	-1.11848	4.48e-06	NA	NA	NA	NA	NA	NA	NA	NA	NA	NA	Sevir.2G017000.1	(1 of 1) PTHR31003//PTHR31003:SF2 - MYB FAMILY TRANSCRIPTION FACTOR // SUBFAMILY NOT NAMED	AT2G03500.1		Homeodomain-like superfamily protein	LOC_Os07g02800.2	MYB family transcription factor, putative, expressed
Sevir.2G023100	NA	NA	0.637018	0.0128277	NA	NA	NA	NA	NA	NA	NA	NA	Sevir.2G023100.1	(1 of 1) K11291 - nuclear autoantigenic sperm protein (NASP)	AT4G37210.1		Tetratricopeptide repeat (TPR)-like superfamily protein	LOC_Os07g03070.1	tetratricopeptide repeat containing protein, putative, expressed
Sevir.2G025900	1.59988	0.0337111	1.49244	0.0370751	NA	NA	NA	NA	NA	NA	NA	NA	Sevir.2G025900.1	(1 of 40) PF14009 - Domain of unknown function (DUF4228) (DUF4228)	AT2G23690.1			LOC_Os07g03120.1	expressed protein
Sevir.2G026300	1.19094	7.43e-05	1.09275	8.85e-05	NA	NA	0.820531	0.0223992	NA	NA	NA	NA	Sevir.2G026300.1	(1 of 1) PTHR33600//PTHR33600:SF3 - FAMILY NOT NAMED // PLASTID DIVISION PROTEIN PDV2	AT2G16070.2	PDV2	plastid division2	LOC_Os07g03130.1	PDV2, putative, expressed
Sevir.2G026700	NA	NA	NA	NA	NA	NA	NA	NA	NA	NA	0.526084	0.0427813	Sevir.2G026700.1	(1 of 1) K14018 - phospholipase A-2-activating protein (PLAA, DOA1, UFD3)	AT3G18860.1		transducin family protein / WD-40 repeat family protein	LOC_Os07g03160.1	WD domain, G-beta repeat domain containing protein, expressed
Sevir.2G026900	NA	NA	NA	NA	NA	NA	NA	NA	NA	NA	-0.862062	0.00825366	NA	NA	NA	NA	NA	NA	NA
Sevir.2G027900	NA	NA	4.73534	0.00201642	NA	NA	NA	NA	NA	NA	NA	NA	Sevir.2G027900.1	(1 of 1) PTHR22952//PTHR22952:SF150 - CAMP-RESPONSE ELEMENT BINDING PROTEIN-RELATED // SUBFAMILY NOT NAMED
Sevir.2G031200	-2.0903	0.00120942	-1.02294	0.018082	NA	NA	NA	NA	-1.32637	0.00832257	NA	NA	Sevir.2G031200.1	(1 of 93) PF04578//PF13968 - Protein of unknown function, DUF594 (DUF594) // Domain of unknown function (DUF4220) (DUF4220)	AT5G45540.1		Protein of unknown function (DUF594)	LOC_Os07g02480.1	expressed protein
Sevir.2G031300	-1.48016	0.0269122	NA	NA	1.47374	0.0306271	NA	NA	NA	NA	NA	NA	Sevir.2G031300.1	(1 of 1) PTHR31317//PTHR31317:SF3 - FAMILY NOT NAMED // F2J10.8 PROTEIN-RELATED	AT1G10020.1		Protein of unknown function (DUF1005)	LOC_Os07g04150.1	stress-induced protein, putative, expressed
Sevir.2G031500	1.04513	0.00345502	1.02833	0.00261083	NA	NA	NA	NA	0.848103	0.0381097	NA	NA	Sevir.2G031500.1	(1 of 1) PTHR22950//PTHR22950:SF278 - AMINO ACID TRANSPORTER // AMINO ACID PERMEASE 1-RELATED	AT5G49630.1	AAP6	amino acid permease 6	LOC_Os07g04180.1	amino acid transporter, putative, expressed
Sevir.2G031800	NA	NA	-2.14828	0.000107086	-1.94007	0.000366934	NA	NA	NA	NA	NA	NA	Sevir.2G031800.1	(1 of 1416) 2.7.11.1 - Non-specific serine/threonine protein kinase / Threonine-specific protein kinase	AT2G16250.1		Leucine-rich repeat protein kinase family protein	LOC_Os07g04220.1	wound and phytochrome signaling involved receptor like kinase, putative, expressed
Sevir.2G033200	NA	NA	NA	NA	NA	NA	NA	NA	NA	NA	2.85408	0.0466396	Sevir.2G033200.1	(1 of 3) 5.1.3.5 - UDP-arabinose 4-epimerase	AT1G30620.1	HSR8,MUR4,UXE1	NAD(P)-binding Rossmann-fold superfamily protein	LOC_Os07g04690.2	UDP-arabinose 4-epimerase 1, putative, expressed
Sevir.2G033400	NA	NA	0.557046	0.0274059	NA	NA	NA	NA	NA	NA	NA	NA	NA	NA	NA	NA	NA	NA	NA
Sevir.2G033600	NA	NA	-0.744408	1.82e-09	-0.923066	2.81e-14	NA	NA	NA	NA	-0.419402	0.00483339	Sevir.2G033600.1	(1 of 2) PTHR10994//PTHR10994:SF62 - RETICULON // RETICULON-LIKE PROTEIN B8	AT3G10260.3		Reticulon family protein	LOC_Os07g04910.1	reticulon domain containing protein, putative, expressed
Sevir.2G033800	NA	NA	-3.29464	0.00212095	NA	NA	-3.11754	0.0103676	NA	NA	NA	NA	NA	NA	NA	NA	NA	NA	NA
Sevir.2G034100	NA	NA	NA	NA	NA	NA	NA	NA	0.560088	0.0283192	NA	NA	Sevir.2G034100.1	(1 of 3) 1.1.1.65 - Pyridoxine 4-dehydrogenase / Pyridoxine dehydrogenase	AT1G06690.1		NAD(P)-linked oxidoreductase superfamily protein	LOC_Os07g05000.1	oxidoreductase, aldo/keto reductase family protein, putative, expressed
Sevir.2G034500	-2.72564	4.45e-22	-1.66771	1.03e-09	-0.690987	0.021021	NA	NA	0.729824	0.0271817	NA	NA	NA	NA	NA	NA	NA	NA	NA
Sevir.2G034600	NA	NA	-1.08149	0.0243858	NA	NA	NA	NA	NA	NA	NA	NA	Sevir.2G034600.1	(1 of 1) PTHR24031//PTHR24031:SF326 - RNA HELICASE // DEAD-BOX ATP-DEPENDENT RNA HELICASE 53-RELATED	AT3G22330.1	ATRH53,PMH2	putative mitochondrial RNA helicase 2	LOC_Os07g05050.1	DEAD-box ATP-dependent RNA helicase, putative, expressed
Sevir.2G034700	6.5645	2.16e-07	4.16796	0.00217325	3.72166	0.00950043	NA	NA	NA	NA	NA	NA	Sevir.2G034700.3	(1 of 9) 3.1.1.26 - Galactolipase	AT3G54950.1	PLA IIIA,PLP7	patatin-like protein 6	LOC_Os07g05110.1	PLA IIIA/PLP7, putative, expressed
Sevir.2G035200	NA	NA	NA	NA	NA	NA	NA	NA	-1.65882	0.0046853	NA	NA	NA	NA	NA	NA	NA	NA	NA
Sevir.2G035700	NA	NA	NA	NA	NA	NA	-0.580047	0.0410915	-1.00673	4.53e-05	NA	NA	Sevir.2G035700.1	(1 of 1) PTHR24365//PTHR24365:SF274 - TOLL-LIKE RECEPTOR // SUBFAMILY NOT NAMED	AT2G34680.1	AIR9	Outer arm dynein light chain 1 protein	LOC_Os07g05470.1	AIR9 protein, putative, expressed
Sevir.2G035800	NA	NA	-1.13736	5.73e-07	-1.58381	8.91e-13	NA	NA	NA	NA	NA	NA	Sevir.2G035800.1	(1 of 1) K02698 - photosystem I subunit X (psaK)	AT1G30380.1	PSAK	photosystem I subunit K	LOC_Os07g05480.1	photosystem I reaction center subunit, chloroplast precursor, putative, expressed
Sevir.2G036300	NA	NA	-0.603832	0.000729946	NA	NA	NA	NA	NA	NA	NA	NA	Sevir.2G036300.1	(1 of 1) PTHR13018:SF22 - EARLY-RESPONSIVE TO DEHYDRATION STRESS PROTEIN (ERD4)	AT1G30360.1	ERD4	Early-responsive to dehydration stress protein (ERD4)	LOC_Os07g05570.1	ERD4 protein, putative, expressed
Sevir.2G036900	NA	NA	NA	NA	NA	NA	NA	NA	NA	NA	0.698462	0.0474446	Sevir.2G036900.1	(1 of 2) PTHR15835:SF6 - F20D23.9 PROTEIN	AT1G17210.1	ATILP1,ILP1	IAP-like protein 1	LOC_Os07g05610.2	zinc ion binding protein, putative, expressed
Sevir.2G037400	-3.54049	6.35e-14	-3.37252	1.48e-18	-3.03142	2.33e-17	NA	NA	NA	NA	NA	NA	Sevir.2G037400.1	(1 of 4) K08150 - MFS transporter, SP family, solute carrier family 2 (myo-inositol transporter), member 13 (SLC2A13, ITR)	AT1G30220.1	ATINT2,INT2	inositol transporter 2	LOC_Os07g05640.1	transporter family protein, putative, expressed
Sevir.2G037500	-4.29177	0.00188298	NA	NA	NA	NA	NA	NA	NA	NA	NA	NA	Sevir.2G037500.2	(1 of 2) PTHR11736 - MELANOMA-ASSOCIATED ANTIGEN MAGE ANTIGEN	AT1G34770.1			LOC_Os07g05650.1	MAGE-8 antigen-related, putative, expressed
Sevir.2G038900	NA	NA	-0.648859	0.000312981	-0.742682	3.34e-05	NA	NA	NA	NA	-0.481129	0.0271167	Sevir.2G038900.2	(1 of 2) K13344 - peroxin-13 (PEX13)	AT3G07560.1	APM2,PEX13	peroxin 13	LOC_Os07g05810.1	glycine-rich protein, putative, expressed
Sevir.2G039000	-2.46798	0.000779806	-2.76355	0.000162466	NA	NA	NA	NA	1.70426	0.0385351	NA	NA	Sevir.2G039000.1	(1 of 2) PTHR10578//PTHR10578:SF80 - S -2-HYDROXY-ACID OXIDASE-RELATED // SUBFAMILY NOT NAMED	AT3G14420.1		Aldolase-type TIM barrel family protein	LOC_Os07g05820.2	hydroxyacid oxidase 1, putative, expressed
Sevir.2G040300	NA	NA	NA	NA	NA	NA	NA	NA	NA	NA	-1.11557	0.0365998	NA	NA	NA	NA	NA	NA	NA
Sevir.2G040700	NA	NA	0.50104	0.0263164	0.644631	0.000872351	NA	NA	0.835761	0.000296425	NA	NA	Sevir.2G040700.1	(1 of 1) 1.4.3.3 - D-amino-acid oxidase	AT5G67290.1		FAD-dependent oxidoreductase family protein	LOC_Os07g06080.1	FAD dependent oxidoreductase domain containing protein, expressed
Sevir.2G040900	-1.74713	6.3e-05	-1.74296	9.22e-07	-0.847953	0.0297935	NA	NA	-0.957714	0.0194477	NA	NA	Sevir.2G040900.1	(1 of 1) PTHR11706//PTHR11706:SF49 - MANGANESE TRANSPORTER // ETHYLENE-INSENSITIVE PROTEIN 2	AT5G03280.1	ATEIN2,CKR1,EIN2,ERA3,ORE2,ORE3,PIR2	NRAMP metal ion transporter family protein	LOC_Os07g06130.2	ethylene-insensitive protein, putative, expressed
Sevir.2G041700	NA	NA	NA	NA	NA	NA	-0.721363	0.0180988	NA	NA	NA	NA	Sevir.2G041700.1	(1 of 30) KOG0131 - Splicing factor 3b, subunit 4	AT3G52380.1	CP33,PDE322	chloroplast RNA-binding protein 33	LOC_Os07g06450.1	RNA recognition motif containing protein, putative, expressed
Sevir.2G041800	NA	NA	1.85449	0.000413472	1.53403	0.00300358	NA	NA	NA	NA	NA	NA	Sevir.2G041800.2	(1 of 1) PTHR34357:SF2 - F7A19.14 PROTEIN-RELATED	AT1G14060.1		GCK domain-containing protein	LOC_Os07g06460.1	expressed protein
Sevir.2G042300	NA	NA	NA	NA	-0.368176	0.0270911	NA	NA	NA	NA	-0.487932	0.00747624	Sevir.2G042300.1	(1 of 2) PTHR11306 - NIEMANN PICK TYPE C2 PROTEIN NPC2-RELATED	AT3G11780.1		MD-2-related lipid recognition domain-containing protein / ML domain-containing protein	LOC_Os07g06590.1	ML domain protein, putative, expressed
Sevir.2G043800	NA	NA	-1.13231	0.00242724	-1.13748	0.00372127	NA	NA	-1.04311	0.0167183	NA	NA	Sevir.2G043800.1	(1 of 25) 1.14.13.21 - Flavonoid 3'-monooxygenase / Flavonoid 3'-hydroxylase	AT5G07990.1	CYP75B1,D501,TT7	Cytochrome P450 superfamily protein	LOC_Os03g44740.1	cytochrome P450, putative, expressed
Sevir.2G043900	NA	NA	-1.42969	0.000306266	NA	NA	NA	NA	NA	NA	NA	NA	Sevir.2G043900.1	(1 of 3) K19043 - E3 ubiquitin-protein ligase RHF [EC:6.3.2.19] (RHF)	AT5G22000.1	RHF2A	RING-H2 group F2A	LOC_Os03g57500.1	zinc finger, C3HC4 type domain containing protein, expressed
Sevir.2G044300	2.23069	1.74e-37	1.90127	6.69e-27	1.65536	8.02e-20	NA	NA	NA	NA	NA	NA	Sevir.2G044300.1	(1 of 6) 1.3.1.22 - 3-oxo-5-alpha-steroid 4-dehydrogenase (NADP(+)) / Cholestenone 5-alpha-reductase	AT5G16010.1		3-oxo-5-alpha-steroid 4-dehydrogenase family protein	LOC_Os07g06800.1	3-oxo-5-alpha-steroid 4-dehydrogenase, putative, expressed
Sevir.2G044400	1.65386	1.28e-10	1.29041	9.91e-07	0.820371	0.00310348	NA	NA	NA	NA	NA	NA	Sevir.2G044400.1	(1 of 3) PTHR23024//PTHR23024:SF149 - MEMBER OF 'GDXG' FAMILY OF LIPOLYTIC ENZYMES // SUBFAMILY NOT NAMED	AT5G06570.2		alpha/beta-Hydrolases superfamily protein	LOC_Os07g06830.1	gibberellin receptor GID1L2, putative, expressed
Sevir.2G045800	NA	NA	-3.21915	0.00814695	NA	NA	NA	NA	NA	NA	NA	NA	Sevir.2G045800.1	(1 of 1) PTHR23024:SF102 - CARBOXYLESTERASE 15-RELATED	AT5G06570.1		alpha/beta-Hydrolases superfamily protein	LOC_Os07g06880.1	gibberellin receptor GID1L2, putative, expressed
Sevir.2G046800	NA	NA	NA	NA	NA	NA	NA	NA	-0.727667	0.00241528	NA	NA	Sevir.2G046800.1	(1 of 1) PTHR19957//PTHR19957:SF126 - SYNTAXIN // SUBFAMILY NOT NAMED	AT3G03800.1	ATSYP131,SYP131	syntaxin of plants 131	LOC_Os07g07000.1	syntaxin, putative, expressed
Sevir.2G046900	-1.67164	3.48e-09	-2.65861	3.19e-22	-2.33435	1.41e-17	NA	NA	NA	NA	NA	NA	NA	NA	NA	NA	NA	NA	NA
Sevir.2G047400	NA	NA	NA	NA	0.658857	0.0300522	NA	NA	NA	NA	NA	NA	Sevir.2G047400.1	(1 of 1) PTHR22870:SF175 - ANKYRIN REPEAT AND REGULATOR OF CHROMOSOME CONDENSATION (RCC1) DOMAIN-CONTAINING PROTEIN	AT3G03790.2		ankyrin repeat family protein / regulator of chromosome condensation (RCC1) family protein	LOC_Os07g07080.1	regulator of chromosome condensation/beta-lactamase-inhibitor protein II, putative, expressed
Sevir.2G047500	NA	NA	NA	NA	NA	NA	NA	NA	-1.64966	0.00340457	NA	NA	Sevir.2G047500.1	(1 of 1) K03246 - translation initiation factor 3 subunit I (EIF3I)	AT2G46290.1		Transducin/WD40 repeat-like superfamily protein	LOC_Os08g21660.1	WD domain, G-beta repeat domain containing protein, expressed
Sevir.2G048000	NA	NA	NA	NA	NA	NA	NA	NA	-0.920987	0.0168497	NA	NA	Sevir.2G048000.1	(1 of 3) K04498 - E1A/CREB-binding protein (EP300, CREBBP, KAT3)	AT1G79000.1	ATHAC1,ATHPCAT2,HAC1,PCAT2	histone acetyltransferase of the CBP family 1	LOC_Os01g14370.2	histone acetyltransferase HAC5, putative, expressed
Sevir.2G048600	NA	NA	1.19049	0.00100516	0.99833	0.00666538	NA	NA	NA	NA	NA	NA	Sevir.2G048600.1	(1 of 1) K11086 - small nuclear ribonucleoprotein B and B' (SNRPB, SMB)	AT5G44500.2		Small nuclear ribonucleoprotein family protein	LOC_Os07g07220.1	LSM domain containing protein, expressed
Sevir.2G048900	NA	NA	NA	NA	NA	NA	NA	NA	0.576129	0.0146447	NA	NA	Sevir.2G048900.1	(1 of 3) K10573 - ubiquitin-conjugating enzyme E2 A (UBE2A, UBC2, RAD6A)	AT2G02760.1	ATUBC2,UBC2	ubiquiting-conjugating enzyme 2	LOC_Os07g07240.2	ubiquitin-conjugating enzyme, putative, expressed
Sevir.2G049200	NA	NA	1.46249	1.7e-05	NA	NA	NA	NA	NA	NA	NA	NA	Sevir.2G049200.1	(1 of 1) PTHR11252:SF0 - POLYRIBONUCLEOTIDE NUCLEOTIDYLTRANSFERASE 1, CHLOROPLASTIC	AT3G03710.1	PNP,RIF10	polyribonucleotide nucleotidyltransferase, putative	LOC_Os07g07310.1	polynucleotide phosphorylase, putative, expressed
Sevir.2G049300	-3.82063	2.56e-17	-2.85918	1.49e-14	-1.53945	2.82e-06	NA	NA	NA	NA	NA	NA	Sevir.2G049300.1	(1 of 1) PTHR32227//PTHR32227:SF55 - FAMILY NOT NAMED // BETA-1,3-GLUCANASE-LIKE PROTEIN	AT2G19440.1		O-Glycosyl hydrolases family 17 protein	LOC_Os07g07340.1	glucan endo-1,3-beta-glucosidase precursor, putative, expressed
Sevir.2G049500	NA	NA	-0.603995	0.00189113	-0.4677	0.0242222	NA	NA	NA	NA	NA	NA	Sevir.2G049500.1	(1 of 1) PTHR10634//PTHR10634:SF39 - AN1-TYPE ZINC FINGER PROTEIN // SUBFAMILY NOT NAMED	AT2G36320.1		A20/AN1-like zinc finger family protein	LOC_Os07g07350.3	zinc finger A20 and AN1 domain-containing stress-associated protein, putative, expressed
Sevir.2G049900	1.99527	2.87e-18	2.2057	1.1e-19	2.61751	6.06e-26	-2.00938	8.89e-11	NA	NA	NA	NA	Sevir.2G049900.1	(1 of 8) K00059 - 3-oxoacyl- (fabG)	AT3G03980.1		NAD(P)-binding Rossmann-fold superfamily protein	LOC_Os07g37420.1	versicolorin reductase, putative, expressed
Sevir.2G050133	-1.30184	0.00050748	0.828382	0.0131213	NA	NA	1.57639	7.74e-07	NA	NA	1.09475	0.00139118	Sevir.2G050133.1	(1 of 111) PTHR24078 - DNAJ HOMOLOG SUBFAMILY C MEMBER	AT1G56300.1		Chaperone DnaJ-domain superfamily protein	LOC_Os03g18870.1	heat shock protein DnaJ, putative, expressed
Sevir.2G050300	-1.16707	0.000296769	-0.965584	0.000514795	-0.628123	0.0210543	NA	NA	NA	NA	NA	NA	Sevir.2G050300.1	(1 of 1) K00167 - 2-oxoisovalerate dehydrogenase E1 component beta subunit (BCKDHB, bkdA2)	AT1G55510.1	BCDH BETA1	branched-chain alpha-keto acid decarboxylase E1 beta subunit	LOC_Os07g07470.1	transketolase, putative, expressed
Sevir.2G050400	NA	NA	-0.623338	0.00035907	-0.932413	6.58e-09	0.558397	0.00648302	0.418058	0.0434058	NA	NA	Sevir.2G050400.1	(1 of 3) PF01844 - HNH endonuclease (HNH)	AT2G23840.1		HNH endonuclease	LOC_Os07g07480.1	HNH endonuclease domain-containing protein, putative, expressed
Sevir.2G050500	NA	NA	0.926309	0.00173172	0.617976	0.0489894	NA	NA	NA	NA	NA	NA	Sevir.2G050500.1	(1 of 1) PTHR12357//PTHR12357:SF34 - YTH YT521-B HOMOLOGY DOMAIN-CONTAINING // SUBFAMILY NOT NAMED	AT3G13460.1	ECT2	evolutionarily conserved C-terminal region 2	LOC_Os07g07490.1	YT521-B, putative, expressed
Sevir.2G050700	0.656091	0.00512846	NA	NA	NA	NA	NA	NA	NA	NA	NA	NA	Sevir.2G050700.1	(1 of 1) PTHR17130//PTHR17130:SF24 - MITOCHONDRIAL OUTER MEMBRANE PROTEIN 25 // GAN	AT1G55480.1	ZKT	protein containing PDZ domain, a K-box domain, and a TPR region	LOC_Os07g07540.1	SHOOT1 protein, putative, expressed
Sevir.2G050900	NA	NA	0.784736	0.0113834	NA	NA	NA	NA	NA	NA	-0.828845	0.0209518	Sevir.2G050900.1	(1 of 2) K02877 - large subunit ribosomal protein L15e (RP-L15e, RPL15)	AT4G16720.1		Ribosomal protein L23/L15e family protein	LOC_Os05g19370.1	60S ribosomal protein L15, putative, expressed
Sevir.2G051100	-0.847308	7.79e-06	-0.621615	0.00104593	NA	NA	NA	NA	NA	NA	NA	NA	Sevir.2G051100.6	(1 of 2) PTHR11909//PTHR11909:SF131 - CASEIN KINASE-RELATED // CASEIN KINASE-LIKE PROTEIN-RELATED	AT3G03940.1		Protein kinase family protein	LOC_Os07g07560.2	CK1_CaseinKinase_1a.6 - CK1 includes the casein kinase 1 kinases, expressed
Sevir.2G052100	-1.05118	1.09e-05	-0.819288	0.00049835	-0.676528	0.00664253	NA	NA	NA	NA	NA	NA	NA	NA	NA	NA	NA	NA	NA
Sevir.2G052400	NA	NA	-1.25356	0.0122182	-0.912541	0.036985	NA	NA	NA	NA	NA	NA	NA	NA	NA	NA	NA	NA	NA
Sevir.2G052700	NA	NA	0.537603	0.0383817	NA	NA	NA	NA	NA	NA	-0.672877	0.0225411	Sevir.2G052700.1	(1 of 2) K02964 - small subunit ribosomal protein S18e (RP-S18e, RPS18)	AT1G22780.1	PFL,PFL1,RPS18A	Ribosomal protein S13/S18 family	LOC_Os03g58050.1	ribosomal protein S13p/S18e, putative, expressed
Sevir.2G053300	NA	NA	-1.97707	1.34e-06	-1.6667	0.000263062	NA	NA	NA	NA	NA	NA	NA	NA	NA	NA	NA	NA	NA
Sevir.2G053600	0.877147	0.0391458	1.06811	0.0016395	NA	NA	NA	NA	NA	NA	NA	NA	Sevir.2G053600.2	(1 of 21) PF04504 - Protein of unknown function, DUF573 (DUF573)	AT1G11510.1		DNA-binding storekeeper protein-related transcriptional regulator	LOC_Os08g36450.1	transcription regulator, putative, expressed
Sevir.2G055100	NA	NA	NA	NA	NA	NA	NA	NA	NA	NA	-1.19752	0.00225681	Sevir.2G055100.1	(1 of 5) K02943 - large subunit ribosomal protein LP2 (RP-LP2, RPLP2)	AT3G44590.1		60S acidic ribosomal protein family	LOC_Os01g09510.4	60S acidic ribosomal protein, putative, expressed
Sevir.2G055300	NA	NA	NA	NA	NA	NA	1.25872	0.0288823	NA	NA	NA	NA	Sevir.2G055300.3	(1 of 1) PTHR12446//PTHR12446:SF21 - TESMIN/TSO1-RELATED // CRC DOMAIN-CONTAINING PROTEIN TSO1-RELATED	AT4G14770.1	ATTCX2,TCX2	TESMIN/TSO1-like CXC 2	LOC_Os07g07974.1	tesmin/TSO1-like CXC domain containing protein, expressed
Sevir.2G055400	-0.866671	0.0450553	NA	NA	NA	NA	-1.04487	0.0201256	NA	NA	NA	NA	Sevir.2G055400.1	(1 of 25) KOG0617 - Ras suppressor protein (contains leucine-rich repeats)	AT3G24480.1		Leucine-rich repeat (LRR) family protein	LOC_Os07g07990.1	uncharacterized protein At4g06744 precursor, putative, expressed
Sevir.2G055700	NA	NA	NA	NA	NA	NA	NA	NA	NA	NA	-1.54321	0.0103033	Sevir.2G055700.1	(1 of 2) K12834 - PHD finger-like domain-containing protein 5A (PHF5A)	AT1G07170.3		PHF5-like protein	LOC_Os04g56760.1	PHF5-like protein domain containing protein, expressed
Sevir.2G055900	NA	NA	NA	NA	NA	NA	NA	NA	NA	NA	-1.20268	6.94e-05	Sevir.2G055900.1	(1 of 2) PTHR15858:SF0 - IMMEDIATE EARLY RESPONSE 3-INTERACTING PROTEIN 1	AT2G37975.1		Yos1-like protein	LOC_Os09g15760.1	expressed protein
Sevir.2G056400	NA	NA	NA	NA	NA	NA	-0.717941	0.0290086	NA	NA	NA	NA	Sevir.2G056400.1	(1 of 1) PTHR23291//PTHR23291:SF48 - BAX INHIBITOR-RELATED // SUBFAMILY NOT NAMED	AT1G03070.2		Bax inhibitor-1 family protein	LOC_Os07g08070.1	transmembrane BAX inhibitor motif-containing protein, putative, expressed
Sevir.2G057500	8.91877	1.71e-36	6.90702	8.98e-26	8.50158	5.48e-15	NA	NA	NA	NA	NA	NA	Sevir.2G057500.2	(1 of 5) PTHR14154//PTHR14154:SF5 - UPF0041 BRAIN PROTEIN 44-RELATED // EARLY LIGHT-INDUCED PROTEIN 1, CHLOROPLASTIC-RELATED	AT3G22840.1	ELIP,ELIP1	Chlorophyll A-B binding family protein	LOC_Os07g08160.1	early light-induced protein, chloroplast precursor, putative, expressed
Sevir.2G057601	7.12994	1.07e-229	6.39279	2.73e-191	7.12647	3.09e-206	NA	NA	NA	NA	NA	NA	Sevir.2G057601.1	(1 of 5) PTHR14154//PTHR14154:SF5 - UPF0041 BRAIN PROTEIN 44-RELATED // EARLY LIGHT-INDUCED PROTEIN 1, CHLOROPLASTIC-RELATED	AT4G14690.1	ELIP2	Chlorophyll A-B binding family protein	LOC_Os07g08160.1	early light-induced protein, chloroplast precursor, putative, expressed
Sevir.2G057800	9.51342	1.28e-80	9.51983	1.03e-77	9.67986	6.44e-84	NA	NA	NA	NA	NA	NA	Sevir.2G057800.1	(1 of 5) PTHR14154//PTHR14154:SF5 - UPF0041 BRAIN PROTEIN 44-RELATED // EARLY LIGHT-INDUCED PROTEIN 1, CHLOROPLASTIC-RELATED	AT3G22840.1	ELIP,ELIP1	Chlorophyll A-B binding family protein	LOC_Os07g08160.1	early light-induced protein, chloroplast precursor, putative, expressed
Sevir.2G057900	5.18565	3.1e-85	5.76238	2.31e-97	7.52299	4.79e-134	NA	NA	NA	NA	NA	NA	Sevir.2G057900.1	(1 of 5) PTHR14154//PTHR14154:SF5 - UPF0041 BRAIN PROTEIN 44-RELATED // EARLY LIGHT-INDUCED PROTEIN 1, CHLOROPLASTIC-RELATED	AT3G22840.1	ELIP,ELIP1	Chlorophyll A-B binding family protein	LOC_Os07g08160.1	early light-induced protein, chloroplast precursor, putative, expressed
Sevir.2G058700	NA	NA	NA	NA	NA	NA	NA	NA	-0.945003	0.00299703	NA	NA	Sevir.2G058700.3	(1 of 2) K09566 - peptidyl-prolyl isomerase G (cyclophilin G) [EC:5.2.1.8] (PPIG)	AT3G63400.3		Cyclophilin-like peptidyl-prolyl cis-trans isomerase family protein	LOC_Os07g08190.1	cyclophilin, putative, expressed
Sevir.2G058800	0.944696	0.00668022	NA	NA	NA	NA	NA	NA	NA	NA	NA	NA	Sevir.2G058800.1	(1 of 2) K02201 - pantetheine-phosphate adenylyltransferase (E2.7.7.3B)	AT2G18250.1	ATCOAD,COAD	4-phosphopantetheine adenylyltransferase	LOC_Os07g08210.1	cytidylyltransferase domain containing protein, expressed
Sevir.2G059700	NA	NA	0.684256	0.0151907	NA	NA	NA	NA	NA	NA	NA	NA	Sevir.2G059700.1	(1 of 2) K02930 - large subunit ribosomal protein L4e (RP-L4e, RPL4)	AT3G09630.1		Ribosomal protein L4/L1 family	LOC_Os07g08330.1	ribosomal protein L4, putative, expressed
Sevir.2G060200	NA	NA	NA	NA	NA	NA	NA	NA	NA	NA	1.87713	0.0316781	Sevir.2G060200.1	(1 of 10) PF04720 - PDDEXK-like family of unknown function (PDDEXK_6)	AT4G14620.1		Protein of unknown function (DUF506)	LOC_Os03g58230.1	plant-specific domain TIGR01615 family protein, expressed
Sevir.2G060300	NA	NA	NA	NA	-1.02428	0.0124713	NA	NA	NA	NA	NA	NA	Sevir.2G060300.1	(1 of 453) PF13041 - PPR repeat family (PPR_2)	AT5G64320.1		Pentatricopeptide repeat (PPR) superfamily protein	LOC_Os10g22370.1	retrotransposon protein, putative, unclassified, expressed
Sevir.2G060500	NA	NA	0.442046	0.0338585	NA	NA	NA	NA	0.52354	0.0249462	NA	NA	Sevir.2G060500.1	(1 of 1) PF09803 - Uncharacterized conserved protein (DUF2346) (DUF2346)	AT4G14615.1			LOC_Os07g08410.1	expressed protein
Sevir.2G060700	NA	NA	1.00598	0.0241643	NA	NA	-1.59565	0.000833281	NA	NA	NA	NA	Sevir.2G060700.1	(1 of 1) PTHR10314//PTHR10314:SF120 - SER/THR DEHYDRATASE, TRP SYNTHASE // SUBFAMILY NOT NAMED	AT4G02610.1		Aldolase-type TIM barrel family protein	LOC_Os07g08430.1	indole-3-glycerol phosphate lyase, chloroplast precursor, putative, expressed
Sevir.2G060800	0.851325	0.000976115	NA	NA	NA	NA	NA	NA	NA	NA	NA	NA	Sevir.2G060800.1	(1 of 2) PTHR16223//PTHR16223:SF15 - FAMILY NOT NAMED // TRANSCRIPTION FACTOR UNE12-RELATED	AT4G02590.2	UNE12	basic helix-loop-helix (bHLH) DNA-binding superfamily protein	LOC_Os03g58330.1	BHLH transcription factor, putative, expressed
Sevir.2G061100	NA	NA	NA	NA	2.00222	0.0241467	NA	NA	2.16219	0.0271817	2.85987	0.00233463	Sevir.2G061100.1	(1 of 5) PTHR11177:SF214 - ACIDIC ENDOCHITINASE	AT5G24090.1	ATCHIA,CHIA	chitinase A	LOC_Os11g47580.1	glycosyl hydrolase, putative, expressed
Sevir.2G061200	NA	NA	NA	NA	NA	NA	NA	NA	NA	NA	1.86725	0.032364	Sevir.2G061200.1	(1 of 3) PTHR11177//PTHR11177:SF171 - CHITINASE // SUBFAMILY NOT NAMED	AT5G24090.1	ATCHIA,CHIA	chitinase A	LOC_Os06g25010.1	glycosyl hydrolase, putative, expressed
Sevir.2G062000	-2.07662	6.77e-10	-2.23618	4.78e-12	-2.07935	6.36e-11	-1.38325	8.24e-05	NA	NA	NA	NA	NA	NA	NA	NA	NA	NA	NA
Sevir.2G063300	NA	NA	0.901381	0.0025784	0.775308	0.0127424	NA	NA	NA	NA	-0.854799	0.0157343	Sevir.2G063300.1	(1 of 3) K02958 - small subunit ribosomal protein S15e (RP-S15e, RPS15)	AT5G09500.1		Ribosomal protein S19 family protein	LOC_Os07g08660.1	40S ribosomal protein S15, putative, expressed
Sevir.2G063400	NA	NA	NA	NA	-1.48671	6.95e-06	-1.64897	4.39e-06	-1.39691	0.000180191	-1.60651	1.6e-05	Sevir.2G063400.1	(1 of 2) PTHR11467//PTHR11467:SF47 - HISTONE H1/H5 // SUBFAMILY NOT NAMED	AT2G30620.1		winged-helix DNA-binding transcription factor family protein	LOC_Os07g08710.1	AT hook-containing DNA-binding protein, putative, expressed
Sevir.2G063800	-1.49889	7.25e-08	-1.60308	4.54e-09	-0.993157	0.00113478	NA	NA	NA	NA	NA	NA	Sevir.2G063800.1	(1 of 1) PTHR13902//PTHR13902:SF59 - SERINE/THREONINE-PROTEIN KINASE WNK WITH NO LYSINE -RELATED // SUBFAMILY NOT NAMED	AT3G04910.1	ATWNK1,WNK1,ZIK4	with no lysine (K) kinase 1	LOC_Os07g38530.1	STE_PAK_Ste20_Slob_Wnk.4 - STE kinases include homologs to sterile 7, sterile 11 and sterile 20 from yeast, expressed
Sevir.2G063900	-1.55978	0.000600438	-1.29974	0.00152507	NA	NA	NA	NA	NA	NA	NA	NA	Sevir.2G063900.1	(1 of 1) PTHR19308//PTHR19308:SF9 - PHOSPHATIDYLCHOLINE TRANSFER PROTEIN // MEMBRANE RELATED PROTEIN-LIKE	AT4G14500.1		Polyketide cyclase/dehydrase and lipid transport superfamily protein	LOC_Os07g08760.1	START domain containing protein, putative, expressed
Sevir.2G064700	NA	NA	NA	NA	NA	NA	NA	NA	-1.04377	0.0110244	NA	NA	Sevir.2G064700.2	(1 of 1) PTHR13168//PTHR13168:SF0 - ASSOCIATE OF C-MYC AMY-1 // C-MYC-BINDING PROTEIN	AT2G14045.1			LOC_Os07g08820.1	C-Myc-binding protein, putative, expressed
Sevir.2G064901	NA	NA	0.403114	0.0249488	0.80936	1.44e-06	NA	NA	NA	NA	NA	NA	NA	NA	NA	NA	NA	NA	NA
Sevir.2G065100	NA	NA	-1.46764	2.17e-07	-1.47984	2.03e-07	1.30246	1.85e-05	1.24805	7.37e-05	NA	NA	Sevir.2G065100.1	(1 of 1) PTHR10438:SF274 - THIOREDOXIN H1	AT3G51030.1	ATTRX H1,ATTRX1,TRX1	thioredoxin H-type 1	LOC_Os07g08840.1	thioredoxin, putative, expressed
Sevir.2G065200	NA	NA	NA	NA	NA	NA	0.928894	8.73e-05	NA	NA	NA	NA	Sevir.2G065200.1	(1 of 1) PTHR12505//PTHR12505:SF26 - PHD FINGER TRANSCRIPTION FACTOR // SUBFAMILY NOT NAMED	AT4G22140.2	EBS	PHD finger family protein / bromo-adjacent homology (BAH) domain-containing protein	LOC_Os07g08880.1	ES43 protein, putative, expressed
Sevir.2G065400	-1.2037	7.6e-05	-2.21976	1.17e-16	-1.18245	2.72e-06	0.646546	0.0431071	NA	NA	1.00479	0.000113226	Sevir.2G065400.1	(1 of 1) 1.1.99.39 - D-2-hydroxyglutarate dehydrogenase	AT4G36400.2		FAD-linked oxidases family protein	LOC_Os07g08950.1	FAD-linked oxidoreductase protein, putative, expressed
Sevir.2G065800	NA	NA	0.665854	0.00145011	0.583241	0.00399682	NA	NA	NA	NA	NA	NA	Sevir.2G065800.1	(1 of 4) K12885 - heterogeneous nuclear ribonucleoprotein G (RBMX, HNRNPG)	AT5G04280.1		RNA-binding (RRM/RBD/RNP motifs) family protein with retrovirus zinc finger-like domain	LOC_Os07g08960.1	RNA recognition motif containing protein, expressed
Sevir.2G068400	NA	NA	-1.07325	0.000263903	-1.17908	6.67e-05	NA	NA	-0.717179	0.0459147	NA	NA	Sevir.2G068400.1	(1 of 2) PTHR20953:SF2 - PROTEIN SEEDLING PLASTID DEVELOPMENT 1	AT3G10420.2		P-loop containing nucleoside triphosphate hydrolases superfamily protein	LOC_Os07g08970.1	uncharacterized protein ycf45, putative, expressed
Sevir.2G068600	NA	NA	NA	NA	-1.77553	0.0355517	NA	NA	NA	NA	NA	NA	Sevir.2G068600.1	(1 of 1) PTHR13903//PTHR13903:SF5//PTHR13903:SF8 - PIRIN-RELATED // SUBFAMILY NOT NAMED // PIRIN	AT2G43120.1		RmlC-like cupins superfamily protein	LOC_Os03g62790.2	pirin, putative, expressed
Sevir.2G069201	0.609045	0.048268	NA	NA	NA	NA	NA	NA	NA	NA	NA	NA	NA	NA	NA	NA	NA	NA	NA
Sevir.2G069500	NA	NA	NA	NA	-0.373098	0.0428357	NA	NA	NA	NA	NA	NA	Sevir.2G069500.1	(1 of 1) PTHR10516:SF323 - PEPTIDYL-PROLYL CIS-TRANS ISOMERASE FKBP16-4, CHLOROPLASTIC	AT3G10060.1		FKBP-like peptidyl-prolyl cis-trans isomerase family protein	LOC_Os07g09040.1	peptidyl-prolyl cis-trans isomerase, FKBP-type, putative, expressed
Sevir.2G069600	-1.88636	0.000416828	-1.51477	0.00289171	NA	NA	NA	NA	NA	NA	NA	NA	NA	NA	NA	NA	NA	NA	NA
Sevir.2G069800	-1.03205	0.00262579	-2.47861	1.69e-12	-2.62771	9.62e-20	NA	NA	1.08547	0.000928417	NA	NA	Sevir.2G069800.1	(1 of 1) 1.2.1.27 - Methylmalonate-semialdehyde dehydrogenase (CoA acylating) / MSDH	AT2G14170.1	ALDH6B2	aldehyde dehydrogenase 6B2	LOC_Os07g09060.1	aldehyde dehydrogenase, putative, expressed
Sevir.2G071500	1.63604	2.91e-24	1.41611	3.18e-18	NA	NA	NA	NA	NA	NA	NA	NA	Sevir.2G071500.1	(1 of 1) PTHR24093//PTHR24093:SF264 - FAMILY NOT NAMED // ATPASE 4, PLASMA MEMBRANE-TYPE	AT5G62670.1	AHA11,HA11	H(+)-ATPase 11	LOC_Os07g09340.1	plasma membrane ATPase, putative, expressed
Sevir.2G072700	NA	NA	0.952458	0.00205811	NA	NA	NA	NA	NA	NA	NA	NA	Sevir.2G072700.1	(1 of 3) PTHR23070//PTHR23070:SF20 - BCS1 AAA-TYPE ATPASE // SUBFAMILY NOT NAMED	AT3G28580.1		P-loop containing nucleoside triphosphate hydrolases superfamily protein	LOC_Os07g09420.1	ATPase, putative, expressed
Sevir.2G073700	0.557929	0.0410009	NA	NA	NA	NA	NA	NA	NA	NA	NA	NA	Sevir.2G073700.1	(1 of 1) PTHR13361:SF1 - WW DOMAIN-BINDING PROTEIN 11	AT5G62640.1	ELF5	proline-rich family protein	LOC_Os07g09510.1	retrotransposon protein, putative, unclassified, expressed
Sevir.2G078000	NA	NA	NA	NA	NA	NA	NA	NA	NA	NA	0.74155	0.0278169	Sevir.2G078000.2	(1 of 279) PF00646 - F-box domain (F-box)	AT1G11620.1		F-box and associated interaction domains-containing protein	LOC_Os07g13890.1	OsFBX230 - F-box domain containing protein, expressed
Sevir.2G078200	NA	NA	NA	NA	-1.20727	3.81e-06	NA	NA	0.645572	0.0440058	NA	NA	Sevir.2G078200.1	(1 of 108) PF14368 - Probable lipid transfer (LTP_2)	AT2G44290.1		Bifunctional inhibitor/lipid-transfer protein/seed storage 2S albumin superfamily protein	LOC_Os07g09970.1	LTPL84 - Protease inhibitor/seed storage/LTP family protein precursor, expressed
Sevir.2G078900	NA	NA	NA	NA	NA	NA	NA	NA	0.524564	0.0149861	NA	NA	Sevir.2G078900.1	(1 of 4) K11594 - ATP-dependent RNA helicase DDX3X (DDX3X, bel)	AT2G42520.1		P-loop containing nucleoside triphosphate hydrolases superfamily protein	LOC_Os03g59050.1	DEAD-box ATP-dependent RNA helicase, putative, expressed
Sevir.2G079000	NA	NA	1.26801	0.000728815	0.823775	0.0385956	NA	NA	NA	NA	NA	NA	Sevir.2G079000.1	(1 of 1) K17408 - small subunit ribosomal protein S29 (DAP3, MRPS29)	AT1G16870.1		mitochondrial 28S ribosomal protein S29-related	LOC_Os07g10300.2	expressed protein
Sevir.2G079200	NA	NA	2.11262	0.000114483	1.54011	0.00838538	NA	NA	NA	NA	NA	NA	Sevir.2G079200.1	(1 of 1) K14792 - rRNA biogenesis protein RRP5 (RRP5, PDCD11)	AT3G11964.1		RNA binding;RNA binding	LOC_Os07g10350.1	S1 RNA binding domain containing protein, expressed
Sevir.2G079500	1.87144	3.4e-05	1.59275	0.000243868	0.906742	0.0465448	NA	NA	NA	NA	NA	NA	NA	NA	NA	NA	NA	NA	NA
Sevir.2G079900	0.434149	0.0186982	0.653397	4.45e-05	0.966763	3.53e-10	NA	NA	NA	NA	NA	NA	Sevir.2G079900.1	(1 of 1) 1.3.5.6 - 9,9'-di-cis-zeta-carotene desaturase / Zeta-carotene desaturase	AT3G04870.2	PDE181,SPC1,ZDS	zeta-carotene desaturase	LOC_Os07g10490.1	zeta-carotene desaturase, chloroplast/chromoplast precursor, putative, expressed
Sevir.2G080000	NA	NA	NA	NA	1.07315	0.00127053	NA	NA	NA	NA	NA	NA	Sevir.2G080000.1	(1 of 7) PF10184 - Uncharacterized conserved protein (DUF2358) (DUF2358)	AT3G04890.1		Uncharacterized conserved protein (DUF2358)	LOC_Os07g10495.1	expressed protein
Sevir.2G080100	NA	NA	NA	NA	NA	NA	1.86359	1.73e-18	1.8068	5.14e-17	1.13285	7.26e-06	Sevir.2G080100.1	(1 of 3) K00417 - ubiquinol-cytochrome c reductase subunit 7 (QCR7, UQCRB)	AT5G25450.1		Cytochrome bd ubiquinol oxidase, 14kDa subunit	LOC_Os07g10500.1	cytochrome b-c1 complex subunit 7, putative, expressed
Sevir.2G080700	NA	NA	NA	NA	1.15387	0.000190167	-0.977492	0.00490943	NA	NA	NA	NA	Sevir.2G080700.1	(1 of 2) PTHR21495//PTHR21495:SF57 - NUCLEOPORIN-RELATED // SUBFAMILY NOT NAMED	AT1G65870.1		Disease resistance-responsive (dirigent-like protein) family protein	LOC_Os11g42500.1	dirigent, putative, expressed
Sevir.2G081100	NA	NA	NA	NA	NA	NA	NA	NA	NA	NA	2.0238	0.0011276	Sevir.2G081100.1	(1 of 4) 3.4.22.31 - Ananain	AT5G45890.1	SAG12	senescence-associated gene 12	LOC_Os04g01710.1	cysteine proteinase At4g11310 precursor, putative, expressed
Sevir.2G081300	NA	NA	0.542626	0.0246583	NA	NA	NA	NA	NA	NA	NA	NA	Sevir.2G081300.1	(1 of 1) PTHR10804//PTHR10804:SF90 - PROTEASE FAMILY M24 METHIONYL AMINOPEPTIDASE, AMINOPEPTIDASE P // SUBFAMILY NOT NAMED	AT3G05350.1		Metallopeptidase M24 family protein	LOC_Os07g10540.1	peptidase, M24 family protein, putative, expressed
Sevir.2G081700	NA	NA	-0.570132	0.000396686	-0.425015	0.013398	NA	NA	NA	NA	NA	NA	Sevir.2G081700.1	(1 of 2) K02152 - V-type H+-transporting ATPase subunit G (ATPeV1G, ATP6G)	AT4G23710.1	VAG2,VATG2,VHA-G2	vacuolar ATP synthase subunit G2	LOC_Os04g51270.1	vacuolar ATPase G subunit, putative, expressed
Sevir.2G081800	NA	NA	-0.380936	0.0375024	-0.540898	0.00182412	NA	NA	NA	NA	NA	NA	Sevir.2G081800.1	(1 of 67) PF03168 - Late embryogenesis abundant protein (LEA_2)	AT4G13270.1		Late embryogenesis abundant (LEA) hydroxyproline-rich glycoprotein family	LOC_Os07g10610.1	expressed protein
Sevir.2G082200	NA	NA	0.750596	0.00300918	0.785049	0.00210648	NA	NA	NA	NA	NA	NA	Sevir.2G082200.1	(1 of 2) K02981 - small subunit ribosomal protein S2e (RP-S2e, RPS2)	AT3G57490.1		Ribosomal protein S5 family protein	LOC_Os03g59310.1	ribosomal protein, putative, expressed
Sevir.2G084400	NA	NA	1.43351	2.52e-11	1.56609	5.89e-13	-0.970399	9.97e-05	-1.37189	2.51e-08	-0.83664	0.00324293	Sevir.2G084400.1	(1 of 1) PTHR13301//PTHR13301:SF64 - X-BOX TRANSCRIPTION FACTOR-RELATED // SUBFAMILY NOT NAMED	AT5G05170.1	ATCESA3,ATH-B,CESA3,CEV1,IXR1	Cellulose synthase family protein	LOC_Os07g10770.1	CESA8 - cellulose synthase, expressed
Sevir.2G084500	NA	NA	NA	NA	2.93347	1.15e-05	NA	NA	1.97901	0.0211053	NA	NA	Sevir.2G084500.1	(1 of 6) K06617 - raffinose synthase (E2.4.1.82)	AT3G57520.1	AtSIP2,SIP2	seed imbibition 2	LOC_Os07g10840.1	uncharacterized glycosyltransferase, putative, expressed
Sevir.2G084700	NA	NA	NA	NA	NA	NA	NA	NA	2.38816	0.0195296	1.63083	0.0431884	Sevir.2G084700.1	(1 of 10) KOG1330 - Sugar transporter/spinster transmembrane protein	AT4G36790.1		Major facilitator superfamily protein	LOC_Os07g10820.1	transporter-related, putative, expressed
Sevir.2G085700	0.995933	0.0338287	1.55231	0.000105517	2.45522	1.24e-07	NA	NA	NA	NA	NA	NA	Sevir.2G085700.1	(1 of 19) PF04782//PF04783 - Protein of unknown function (DUF632) (DUF632) // Protein of unknown function (DUF630) (DUF630)	AT1G52320.2			LOC_Os07g11070.1	DUF630/DUF632 domains containing protein, putative, expressed
Sevir.2G085900	NA	NA	-0.70763	0.015987	-0.855816	0.00310788	NA	NA	NA	NA	NA	NA	Sevir.2G085900.1	(1 of 2) PTHR12629//PTHR12629:SF8 - DIPHOSPHOINOSITOL POLYPHOSPHATE PHOSPHOHYDROLASE // SUBFAMILY NOT NAMED	AT3G12600.1	atnudt16,NUDT16	nudix hydrolase homolog 16	LOC_Os07g11120.1	hydrolase, NUDIX family, domain containing protein, expressed
Sevir.2G086200	NA	NA	1.22736	0.00041419	NA	NA	NA	NA	NA	NA	NA	NA	Sevir.2G086200.1	(1 of 66) PF01535//PF13041//PF13812 - PPR repeat (PPR) // PPR repeat family (PPR_2) // Pentatricopeptide repeat domain (PPR_3)	AT2G41720.1	EMB2654	Tetratricopeptide repeat (TPR)-like superfamily protein	LOC_Os07g11280.1	pentatricopeptide containing protein, putative, expressed
Sevir.2G086800	0.659528	0.0193728	0.511403	0.0455145	NA	NA	NA	NA	NA	NA	-0.627127	0.0362936	Sevir.2G086800.1	(1 of 2) K03250 - translation initiation factor 3 subunit E (EIF3E, INT6)	AT3G57290.1	ATEIF3E-1,ATINT6,EIF3E,INT-6,INT6,TIF3E1	eukaryotic translation initiation factor 3E	LOC_Os07g12110.1	eukaryotic translation initiation factor 3 subunit E, putative, expressed
Sevir.2G087600	NA	NA	-0.351857	0.0347762	NA	NA	NA	NA	NA	NA	-0.427514	0.0219572	Sevir.2G087600.1	(1 of 5) K07937//K07977 - ADP-ribosylation factor 1 (ARF1) // Arf/Sar family, other (ARF)	AT2G47170.1	ARF1A1C	Ras-related small GTP-binding family protein	LOC_Os07g12170.1	ADP-ribosylation factor, putative, expressed
Sevir.2G088500	NA	NA	NA	NA	0.890306	0.0340896	NA	NA	NA	NA	NA	NA	Sevir.2G088500.1	(1 of 1) PTHR10792//PTHR10792:SF12 - 60S RIBOSOMAL PROTEIN L24 // SUBFAMILY NOT NAMED	AT2G36620.1	RPL24A	ribosomal protein L24	LOC_Os07g12250.1	ribosomal protein L24, putative, expressed
Sevir.2G088750	NA	NA	NA	NA	NA	NA	NA	NA	0.989854	0.0240978	NA	NA	Sevir.2G088750.1	(1 of 14) PF13041//PF13812 - PPR repeat family (PPR_2) // Pentatricopeptide repeat domain (PPR_3)	AT4G01400.3			LOC_Os09g36230.1	PPR repeat containing protein, expressed
Sevir.2G089200	-2.51119	8.92e-26	-3.27447	2.66e-43	-2.61146	3.11e-28	NA	NA	NA	NA	NA	NA	Sevir.2G089200.2	(1 of 2) PTHR10252//PTHR10252:SF39 - HISTONE-LIKE TRANSCRIPTION FACTOR CCAAT-RELATED // NUCLEAR TRANSCRIPTION FACTOR Y SUBUNIT C-1-RELATED	AT5G63470.1	NF-YC4	nuclear factor Y, subunit C4	LOC_Os03g14669.2	core histone H2A/H2B/H3/H4, putative, expressed
Sevir.2G089432	NA	NA	NA	NA	NA	NA	NA	NA	NA	NA	-1.37543	0.000407424	Sevir.2G089432.1	(1 of 93) PF04578//PF13968 - Protein of unknown function, DUF594 (DUF594) // Domain of unknown function (DUF4220) (DUF4220)	AT5G45540.1		Protein of unknown function (DUF594)	LOC_Os01g24240.1	expressed protein
Sevir.2G090100	2.26834	2.09e-10	2.11078	2.47e-08	2.55066	8.17e-13	-1.87091	6.34e-05	NA	NA	NA	NA	Sevir.2G090100.1	(1 of 131) PF02365 - No apical meristem (NAM) protein (NAM)	AT1G01720.1	ANAC002,ATAF1	NAC (No Apical Meristem) domain transcriptional regulator superfamily protein	LOC_Os07g12340.1	NAC domain-containing protein 67, putative, expressed
Sevir.2G090950	1.24329	0.000172648	NA	NA	NA	NA	NA	NA	NA	NA	NA	NA	NA	NA	NA	NA	NA	NA	NA
Sevir.2G091000	2.06115	8.1e-11	1.77319	4.96e-09	1.28344	1.2e-05	1.0373	0.00925471	1.00793	0.00769457	NA	NA	Sevir.2G091000.1	(1 of 1) PTHR10566//PTHR10566:SF41 - CHAPERONE-ACTIVITY OF BC1 COMPLEX CABC1 -RELATED // SUBFAMILY NOT NAMED	AT5G05200.1		Protein kinase superfamily protein	LOC_Os07g12530.1	ABC1 family domain containing protein, putative, expressed
Sevir.2G091200	NA	NA	0.861719	0.000651555	0.694472	0.00773339	NA	NA	NA	NA	-1.1781	3.15e-05	Sevir.2G091200.1	(1 of 3) K02951 - small subunit ribosomal protein S12e (RP-S12e, RPS12)	AT2G32060.2		Ribosomal protein L7Ae/L30e/S12e/Gadd45 family protein	LOC_Os07g05580.1	ribosomal protein L7Ae, putative, expressed
Sevir.2G091400	NA	NA	NA	NA	1.17425	0.0259765	NA	NA	NA	NA	NA	NA	Sevir.2G091400.1	(1 of 1416) 2.7.11.1 - Non-specific serine/threonine protein kinase / Threonine-specific protein kinase	AT3G59110.1		Protein kinase superfamily protein	LOC_Os10g35450.1	serine/threonine-protein kinase, putative, expressed
Sevir.2G092700	1.38245	0.00441324	3.97646	4.65e-10	2.60709	2.26e-10	NA	NA	1.97353	0.0204946	NA	NA	Sevir.2G092700.1	(1 of 1) PTHR22950//PTHR22950:SF325 - AMINO ACID TRANSPORTER // SUBFAMILY NOT NAMED	AT3G11900.1	ANT1	aromatic and neutral transporter 1	LOC_Os07g12770.1	transmembrane amino acid transporter protein, putative, expressed
Sevir.2G094100	-0.523559	0.0328435	-0.671241	0.00236245	-0.531019	0.0158278	NA	NA	NA	NA	NA	NA	Sevir.2G094100.1	(1 of 3) K12191 - charged multivesicular body protein 2A (CHMP2A)	AT2G06530.1	VPS2.1	SNF7 family protein	LOC_Os07g13270.1	SNF7 domain containing protein, putative, expressed
Sevir.2G094900	NA	NA	0.702173	0.0165043	0.727625	0.0073148	-1.123	0.00648302	NA	NA	-0.816947	0.0144394	Sevir.2G094900.1	(1 of 10) PF11891 - Domain of unknown function (DUF3411) (DUF3411)	AT2G37860.3	LCD1	Protein of unknown function (DUF3411)	LOC_Os07g13590.1	expressed protein
Sevir.2G095200	NA	NA	NA	NA	-0.781732	0.0232729	NA	NA	NA	NA	NA	NA	Sevir.2G095200.1	(1 of 1) PTHR11926:SF102 - GLUCOSYLTRANSFERASE-LIKE PROTEIN-RELATED	AT3G55700.1		UDP-Glycosyltransferase superfamily protein	LOC_Os07g13634.1	cytokinin-N-glucosyltransferase 1, putative, expressed
Sevir.2G095800	NA	NA	NA	NA	NA	NA	NA	NA	-0.557669	0.00679537	0.882595	1.19e-05	Sevir.2G095800.1	(1 of 1) 2.4.1.118 - Cytokinin 7-beta-glucosyltransferase / Uridine diphosphoglucose-zeatin 7-glucosyltransferase	AT3G11340.1		UDP-Glycosyltransferase superfamily protein	LOC_Os07g13770.1	UDP-glucoronosyl and UDP-glucosyl transferase domain containing protein, expressed
Sevir.2G097600	NA	NA	NA	NA	NA	NA	NA	NA	NA	NA	0.832597	0.015319	Sevir.2G097600.1	(1 of 2) PF11493 - Thylakoid soluble phosphoprotein TSP9 (TSP9)	AT3G47070.1			LOC_Os07g13969.1	expressed protein
Sevir.2G099000	NA	NA	NA	NA	NA	NA	NA	NA	NA	NA	1.73876	0.0258242	Sevir.2G099000.1	(1 of 10) PF05623 - Protein of unknown function (DUF789) (DUF789)	AT4G16100.1		Protein of unknown function (DUF789)	LOC_Os07g14310.1	expressed protein
Sevir.2G099600	NA	NA	NA	NA	-1.3936	0.000517094	NA	NA	0.932005	0.0483063	NA	NA	Sevir.2G099600.1	(1 of 1) PTHR13600//PTHR13600:SF22 - LEUCINE CARBOXYL METHYLTRANSFERASE // S-ADENOSYL-L-METHIONINE-DEPENDENT METHYLTRANSFERASES SUPERFAMILY PROTEIN	AT4G02405.1		S-adenosyl-L-methionine-dependent methyltransferases superfamily protein	LOC_Os07g14350.1	methyltransferase, putative, expressed
Sevir.2G100500	NA	NA	-1.65294	0.0271467	-1.81291	0.031182	NA	NA	NA	NA	NA	NA	Sevir.2G100500.1	(1 of 3) PTHR27006//PTHR27006:SF44 - FAMILY NOT NAMED // LEUCINE-RICH REPEAT TRANSMEMBRANE PROTEIN KINASE	AT1G56130.1		Leucine-rich repeat transmembrane protein kinase	LOC_Os08g10310.1	SHR5-receptor-like kinase, putative, expressed
Sevir.2G100600	NA	NA	2.45413	3.13e-07	2.97286	6.39e-12	NA	NA	NA	NA	NA	NA	Sevir.2G100600.1	(1 of 1) PTHR21141//PTHR21141:SF38 - 60S ACIDIC RIBOSOMAL PROTEIN FAMILY MEMBER // SUBFAMILY NOT NAMED	AT2G27710.4		60S acidic ribosomal protein family	LOC_Os08g15180.1	60S acidic ribosomal protein, putative, expressed
Sevir.2G101150	NA	NA	NA	NA	NA	NA	-1.83415	0.00507581	NA	NA	NA	NA	NA	NA	NA	NA	NA	NA	NA
Sevir.2G102400	NA	NA	1.29671	7.06e-09	1.08135	4.32e-06	-0.653373	0.0217595	-0.93594	0.000584802	-0.651605	0.0345732	Sevir.2G102400.1	(1 of 3) PTHR13301//PTHR13301:SF73 - X-BOX TRANSCRIPTION FACTOR-RELATED // SUBFAMILY NOT NAMED	AT5G64740.1	CESA6,E112,IXR2,PRC1	cellulose synthase 6	LOC_Os07g14850.1	CESA6 - cellulose synthase, expressed
Sevir.2G102600	1.68422	6.7e-07	1.76337	3.98e-07	3.2689	1.81e-09	NA	NA	NA	NA	NA	NA	NA	NA	NA	NA	NA	NA	NA
Sevir.2G104300	NA	NA	NA	NA	NA	NA	NA	NA	0.664417	0.0085533	NA	NA	NA	NA	NA	NA	NA	NA	NA
Sevir.2G106000	NA	NA	1.08416	0.00383369	0.910367	0.0147241	NA	NA	NA	NA	-1.05076	0.0262344	Sevir.2G106000.1	(1 of 2) K17081 - prohibitin 2 (PHB2)	AT1G03860.3	ATPHB2,PHB2	prohibitin 2	LOC_Os07g15880.1	mitochondrial prohibitin complex protein 2, putative, expressed
Sevir.2G106600	1.18143	2.79e-10	0.727828	0.00024136	0.427263	0.0431729	NA	NA	0.487521	0.0489467	NA	NA	Sevir.2G106600.1	(1 of 1) PTHR34213//PTHR34213:SF2 - FAMILY NOT NAMED // NUCLEAR TRANSPORT FACTOR 2 (NTF2) FAMILY PROTEIN	AT5G04830.2		Nuclear transport factor 2 (NTF2) family protein	LOC_Os01g73500.1	expressed protein
Sevir.2G106900	NA	NA	NA	NA	0.826654	0.00908752	NA	NA	NA	NA	1.22072	0.000253683	NA	NA	NA	NA	NA	NA	NA
Sevir.2G107400	0.905938	0.000734048	1.57339	2.27e-10	1.07953	0.00020757	0.788979	0.00875823	0.860957	0.00647358	0.755176	0.0408194	Sevir.2G107400.1	(1 of 16) K07904 - Ras-related protein Rab-11A (RAB11A)	AT1G09630.1	ATRAB-A2A,ATRAB11C,ATRABA2A,RAB-A2A,RAB11c	RAB GTPase 11C	LOC_Os03g62600.1	ras-related protein, putative, expressed
Sevir.2G108200	NA	NA	NA	NA	NA	NA	0.842974	0.000465989	NA	NA	NA	NA	Sevir.2G108200.1	(1 of 1) PTHR15629//PTHR15629:SF2 - SH3YL1 PROTEIN // SH3 DOMAIN-CONTAINING YSC84-LIKE PROTEIN 1	AT3G43230.1		RING/FYVE/PHD-type zinc finger family protein	LOC_Os07g17130.1	FYVE zinc finger domain containing protein, expressed
Sevir.2G109400	NA	NA	1.88058	0.00123741	3.28368	1.13e-08	NA	NA	NA	NA	NA	NA	Sevir.2G109400.1	(1 of 4) PF06522 - NADH-ubiquinone reductase complex 1 MLRQ subunit (B12D)	AT3G48140.1		B12D protein	LOC_Os07g17330.1	B12D protein, putative, expressed
Sevir.2G111200	-1.65894	0.0408547	-1.48923	0.00962514	NA	NA	NA	NA	NA	NA	NA	NA	NA	NA	NA	NA	NA	NA	NA
Sevir.2G112200	NA	NA	NA	NA	NA	NA	NA	NA	-1.12309	0.000380642	NA	NA	Sevir.2G112200.1	(1 of 1) PTHR26312//PTHR26312:SF0 - FAMILY NOT NAMED // TETRATRICOPEPTIDE REPEAT PROTEIN 5	AT1G78915.1		Tetratricopeptide repeat (TPR)-like superfamily protein	LOC_Os07g18720.1	tetratricopeptide repeat containing protein, putative, expressed
Sevir.2G113900	NA	NA	1.83123	1.57e-05	NA	NA	NA	NA	NA	NA	NA	NA	Sevir.2G113900.1	(1 of 1) K14308 - nuclear pore complex protein Nup54 (NUP54, NUP57)	AT1G24310.1			LOC_Os07g19494.1	expressed protein
Sevir.2G114000	NA	NA	-0.869875	0.0178795	-0.714987	0.0499834	NA	NA	NA	NA	NA	NA	Sevir.2G114000.1	(1 of 2) K09131 - hypothetical protein (K09131)	AT5G63440.2		Protein of unknown function (DUF167)	LOC_Os07g19470.1	uncharacterized ACR, YggU family COG1872 containing protein, expressed
Sevir.2G114200	-0.978042	0.0350085	NA	NA	-0.719887	0.0365732	NA	NA	NA	NA	NA	NA	Sevir.2G114200.1	(1 of 1) PTHR12147//PTHR12147:SF22 - FXNA-RELATED // ENDOPLASMIC RETICULUM METALLOPEPTIDASE 1	AT1G67420.1		Zn-dependent exopeptidases superfamily protein	LOC_Os07g19530.1	peptidase, putative, expressed
Sevir.2G115400	0.793629	0.0341253	1.05036	0.000973457	NA	NA	NA	NA	NA	NA	NA	NA	Sevir.2G115400.1	(1 of 1) K14811 - ATP-dependent RNA helicase DBP3 [EC:3.6.4.13] (DBP3)	AT1G31970.1	STRS1	DEA(D/H)-box RNA helicase family protein	LOC_Os07g20580.1	DEAD-box ATP-dependent RNA helicase, putative, expressed
Sevir.2G115600	NA	NA	-0.352639	0.0115161	-0.369111	0.00898877	0.441413	0.00331787	NA	NA	0.498257	0.000998791	NA	NA	NA	NA	NA	NA	NA
Sevir.2G115700	NA	NA	2.12577	0.0043335	NA	NA	NA	NA	NA	NA	NA	NA	Sevir.2G115700.1	(1 of 1) PTHR23111//PTHR23111:SF29 - ZINC FINGER PROTEIN // SUBFAMILY NOT NAMED	AT1G55040.1		zinc finger (Ran-binding) family protein	LOC_Os07g22024.1	zinc finger family protein, putative, expressed
Sevir.2G115900	0.699698	0.0136259	NA	NA	NA	NA	NA	NA	NA	NA	NA	NA	Sevir.2G115900.1	(1 of 1) 6.3.5.1 - NAD(+) synthase (glutamine-hydrolyzing) / Nicotinamide adenine dinucleotide synthetase (glutamine)	AT1G55090.1		carbon-nitrogen hydrolase family protein	LOC_Os07g07260.1	glutamine-dependent NAD, putative, expressed
Sevir.2G116801	-1.27832	2.44e-08	-0.620595	0.0124367	NA	NA	NA	NA	NA	NA	NA	NA	Sevir.2G116801.1	(1 of 5) PTHR10666//PTHR10666:SF155 - UBIQUITIN // POLYUBIQUITIN 4	AT4G05320.4	UBQ10	polyubiquitin 10	LOC_Os06g46770.2	ubiquitin family protein, putative, expressed
Sevir.2G116900	NA	NA	NA	NA	0.544108	0.0062014	NA	NA	0.508933	0.0260185	NA	NA	Sevir.2G116900.1	(1 of 3) K00797 - spermidine synthase (speE, SRM)	AT1G23820.1	SPDS1	spermidine synthase 1	LOC_Os07g22600.1	spermidine synthase, putative, expressed
Sevir.2G117300	NA	NA	NA	NA	NA	NA	NA	NA	0.55486	0.0409825	0.614895	0.019303	Sevir.2G117300.1	(1 of 1) PTHR10196:SF9 - XYLULOSE KINASE-RELATED	AT2G21370.1	XK-1,XK1	xylulose kinase-1	LOC_Os07g22650.1	expressed protein
Sevir.2G117400	NA	NA	-0.962076	4.09e-06	-0.492603	0.0349178	NA	NA	NA	NA	NA	NA	Sevir.2G117400.1	(1 of 6) K18417 - ERI1 exoribonuclease 2 [EC:3.1.-.-] (ERI2)	AT3G15140.1		Polynucleotidyl transferase, ribonuclease H-like superfamily protein	LOC_Os01g43080.1	exonuclease, putative, expressed
Sevir.2G117432	-1.48134	0.00434496	NA	NA	NA	NA	NA	NA	NA	NA	NA	NA	Sevir.2G117432.1	(1 of 6) K18417 - ERI1 exoribonuclease 2 [EC:3.1.-.-] (ERI2)	AT3G15140.1		Polynucleotidyl transferase, ribonuclease H-like superfamily protein	LOC_Os01g43080.1	exonuclease, putative, expressed
Sevir.2G117700	NA	NA	NA	NA	0.843737	0.000556221	NA	NA	NA	NA	NA	NA	Sevir.2G117700.1	(1 of 2) K14290 - exportin-1 (XPO1, CRM1)	AT5G17020.1	ATCRM1,ATXPO1,HIT2,XPO1,XPO1A	exportin 1A	LOC_Os01g26160.1	exportin 1, putative, expressed
Sevir.2G117800	NA	NA	1.12627	0.000149864	0.648684	0.0462714	NA	NA	NA	NA	NA	NA	Sevir.2G117800.1	(1 of 3) K02938 - large subunit ribosomal protein L8e (RP-L8e, RPL8)	AT4G36130.1		Ribosomal protein L2 family	LOC_Os12g38000.1	60S ribosomal protein L8, putative, expressed
Sevir.2G118600	0.725177	1.71e-05	1.43415	5.71e-20	1.81226	4.73e-31	-0.547849	0.00435594	-1.0799	1.87e-10	-0.651402	0.000999682	Sevir.2G118600.1	(1 of 1) PTHR12526//PTHR12526:SF346 - GLYCOSYLTRANSFERASE // SUBFAMILY NOT NAMED	AT1G32900.1		UDP-Glycosyltransferase superfamily protein	LOC_Os07g22930.2	starch synthase, putative, expressed
Sevir.2G118800	NA	NA	1.36986	0.0140835	NA	NA	NA	NA	NA	NA	NA	NA	Sevir.2G118800.1	(1 of 2) K18532 - adenylate kinase (AK6, FAP7)	AT5G60340.1		P-loop containing nucleoside triphosphate hydrolases superfamily protein	LOC_Os07g22950.1	adenylate kinase isoenzyme 6, putative, expressed
Sevir.2G118900	1.12248	0.00425765	NA	NA	0.862097	0.0315439	NA	NA	NA	NA	NA	NA	Sevir.2G118900.1	(1 of 1) PTHR10459//PTHR10459:SF60 - DNA LIGASE // POLY [ADP-RIBOSE] POLYMERASE 1	AT2G31320.1	ATPARP2,PARP2	poly(ADP-ribose) polymerase 2	LOC_Os07g23110.1	poly synthetase 1, putative, expressed
Sevir.2G119000	NA	NA	NA	NA	1.17049	0.0118768	NA	NA	NA	NA	NA	NA	Sevir.2G119000.2	(1 of 1) PTHR22809//PTHR22809:SF5 - METHYLTRANSFERASE-RELATED // METHYLTRANSFERASE FAMILY PROTEIN	AT1G54650.2		Methyltransferase family protein	LOC_Os07g23169.1	methyltransferase, putative, expressed
Sevir.2G120400	-1.43051	0.00210567	NA	NA	NA	NA	NA	NA	NA	NA	NA	NA	Sevir.2G120400.1	(1 of 9) PF07800 - Protein of unknown function (DUF1644) (DUF1644)	AT3G24740.2		Protein of unknown function (DUF1644)	LOC_Os07g23790.3	expressed protein
Sevir.2G120600	NA	NA	-1.0092	0.0444325	NA	NA	NA	NA	NA	NA	NA	NA	Sevir.2G120600.1	(1 of 3) PTHR13140//PTHR13140:SF382 - MYOSIN // SUBFAMILY NOT NAMED	AT1G04160.1	ATXIB,XI-8,XI-B,XIB	myosin XI B	LOC_Os03g64290.1	myosin, putative, expressed
Sevir.2G120800	NA	NA	3.17032	0.00113246	2.08981	0.00366333	NA	NA	NA	NA	NA	NA	Sevir.2G120800.1	(1 of 2) K03027 - DNA-directed RNA polymerases I and III subunit RPAC1 (RPC40, POLR1C)	AT1G60620.1	ATRPAC43,RPAC43	RNA polymerase I subunit 43	LOC_Os03g18410.1	DNA-directed RNA polymerase subunit, putative, expressed
Sevir.2G120900	NA	NA	NA	NA	-0.875076	0.0294027	NA	NA	NA	NA	NA	NA	Sevir.2G120900.1	(1 of 1) PTHR22762//PTHR22762:SF7 - ALPHA-GLUCOSIDASE // ALPHA GLUCOSIDASE-LIKE PROTEIN	AT3G23640.1	HGL1	heteroglycan glucosidase 1	LOC_Os07g23880.1	glycosyl hydrolase, family 31, putative, expressed
Sevir.2G121000	NA	NA	NA	NA	0.74088	0.0258265	NA	NA	NA	NA	NA	NA	Sevir.2G121000.1	(1 of 1) PTHR12601//PTHR12601:SF17 - EUKARYOTIC TRANSLATION INITIATION FACTOR 3 SUBUNIT EIF-3 // TETRATRICOPEPTIDE REPEAT-CONTAINING PROTEIN	AT1G01320.2		Tetratricopeptide repeat (TPR)-like superfamily protein	LOC_Os07g23990.1	tetratricopeptide repeat domain containing protein, putative, expressed
Sevir.2G121600	0.668055	0.00352255	1.16307	1.5e-08	1.39098	1.95e-11	NA	NA	-0.595528	0.0259398	NA	NA	Sevir.2G121600.1	(1 of 3) PTHR13301//PTHR13301:SF73 - X-BOX TRANSCRIPTION FACTOR-RELATED // SUBFAMILY NOT NAMED	AT5G64740.1	CESA6,E112,IXR2,PRC1	cellulose synthase 6	LOC_Os07g24190.1	CESA3 - cellulose synthase, expressed
Sevir.2G122350	NA	NA	1.10419	0.00114835	NA	NA	1.23912	0.000490168	NA	NA	NA	NA	Sevir.2G122350.1	(1 of 1) PTHR31585//PTHR31585:SF12 - FAMILY NOT NAMED // FOLATE-BIOPTERIN TRANSPORTER 8, CHLOROPLASTIC-RELATED	AT1G04570.1		Major facilitator superfamily protein	LOC_Os07g24230.1	integral membrane transporter family protein, putative, expressed
Sevir.2G122600	NA	NA	NA	NA	NA	NA	NA	NA	0.645957	0.00342547	NA	NA	Sevir.2G122600.1	(1 of 9) K13436 - pto-interacting protein 1 (PTI1)	AT3G59350.1		Protein kinase superfamily protein	LOC_Os03g62700.1	protein kinase, putative, expressed
Sevir.2G123300	NA	NA	-0.537876	0.0080555	-1.30585	1.52e-12	NA	NA	NA	NA	NA	NA	Sevir.2G123300.1	(1 of 1) K02693 - photosystem I subunit IV (psaE)	AT2G20260.1	PSAE-2	photosystem I subunit E-2	LOC_Os07g25430.1	photosystem I reaction center subunit IV A, chloroplast precursor, putative, expressed
Sevir.2G123600	0.775585	0.00301471	NA	NA	NA	NA	0.620415	0.042019	NA	NA	NA	NA	Sevir.2G123600.1	(1 of 2) PTHR12447:SF8 - ANKYRIN REPEAT-CONTAINING PROTEIN	AT1G04780.1		Ankyrin repeat family protein	LOC_Os07g25460.1	ankyrin repeat domain containing protein, expressed
Sevir.2G124000	NA	NA	NA	NA	NA	NA	1.72014	0.0417299	NA	NA	NA	NA	Sevir.2G124000.1	(1 of 1) PTHR23023//PTHR23023:SF145 - DIMETHYLANILINE MONOOXYGENASE // SUBFAMILY NOT NAMED	AT1G04610.1	YUC3	YUCCA 3	LOC_Os07g25540.1	flavin monooxygenase, putative, expressed
Sevir.2G124200	NA	NA	-0.61045	0.000997048	-0.539804	0.00614463	NA	NA	NA	NA	NA	NA	Sevir.2G124200.1	(1 of 7) PF00564//PF07714 - PB1 domain (PB1) // Protein tyrosine kinase (Pkinase_Tyr)	AT1G79570.1		Protein kinase superfamily protein with octicosapeptide/Phox/Bem1p domain	LOC_Os07g25680.1	protein kinase domain containing protein, expressed
Sevir.2G124600	-0.933742	0.00168231	NA	NA	NA	NA	-1.22277	5.07e-05	NA	NA	NA	NA	Sevir.2G124600.1	(1 of 4) 2.3.1.91 - Sinapoylglucose--choline O-sinapoyltransferase / Sinapine synthase	AT5G09640.1	SCPL19,SNG2	serine carboxypeptidase-like 19	LOC_Os11g24510.1	OsSCP56 - Putative Serine Carboxypeptidase homologue, expressed
Sevir.2G125000	NA	NA	NA	NA	NA	NA	NA	NA	0.742551	0.00870355	NA	NA	Sevir.2G125000.1	(1 of 17) PF00249//PF14379 - Myb-like DNA-binding domain (Myb_DNA-binding) // MYB-CC type transfactor, LHEQLE motif (Myb_CC_LHEQLE)	AT4G28610.1	AtPHR1,PHR1	phosphate starvation response 1	LOC_Os07g25710.3	myb-like DNA-binding domain containing protein, expressed
Sevir.2G125500	NA	NA	NA	NA	NA	NA	NA	NA	2.72344	0.00546164	NA	NA	NA	NA	NA	NA	NA	NA	NA
Sevir.2G125800	NA	NA	NA	NA	NA	NA	-1.02717	0.000227884	-1.44589	8.93e-08	-0.812283	0.00666577	Sevir.2G125800.1	(1 of 2) PTHR31008:SF0 - COP1-INTERACTING PROTEIN-LIKE PROTEIN	AT5G43310.2		COP1-interacting protein-related	LOC_Os07g26440.1	expressed protein
Sevir.2G126200	-0.530178	0.0286335	-0.718992	0.000890694	-0.794481	0.00023659	NA	NA	NA	NA	NA	NA	Sevir.2G126200.1	(1 of 1) PTHR24188:SF44 - E3 UBIQUITIN-PROTEIN LIGASE XBAT35-RELATED	AT4G14365.1	XBAT34	XB3 ortholog 4 in Arabidopsis thaliana	LOC_Os07g26490.1	ankyrin repeat domain containing protein, expressed
Sevir.2G127600	NA	NA	2.88273	0.0353021	NA	NA	NA	NA	NA	NA	NA	NA	Sevir.2G127600.1	(1 of 65) PF01357//PF03330 - Pollen allergen (Pollen_allerg_1) // Rare lipoprotein A (RlpA)-like double-psi beta-barrel (DPBB_1)	AT2G45110.1	ATEXPB4,ATHEXP BETA 1.1,EXPB4	expansin B4	LOC_Os02g44108.1	expansin precursor, putative, expressed
Sevir.2G127700	NA	NA	1.99127	0.0180635	NA	NA	NA	NA	NA	NA	NA	NA	Sevir.2G127700.1	(1 of 65) PF01357//PF03330 - Pollen allergen (Pollen_allerg_1) // Rare lipoprotein A (RlpA)-like double-psi beta-barrel (DPBB_1)	AT1G65680.1	ATEXPB2,ATHEXP BETA 1.4,EXPB2	expansin B2	LOC_Os02g44108.1	expansin precursor, putative, expressed
Sevir.2G127800	NA	NA	NA	NA	NA	NA	NA	NA	NA	NA	-0.772093	0.0142936	Sevir.2G127800.1	(1 of 2) K02929 - large subunit ribosomal protein L44e (RP-L44e, RPL44)	AT4G14320.1		Zinc-binding ribosomal protein family protein	LOC_Os07g26740.1	60S ribosomal protein L44, putative, expressed
Sevir.2G128000	NA	NA	NA	NA	NA	NA	1.84404	7.44e-19	1.48166	1.06e-11	NA	NA	Sevir.2G128000.1	(1 of 1) PTHR19139//PTHR19139:SF167 - AQUAPORIN TRANSPORTER // AQUAPORIN PIP2-1-RELATED	AT2G37170.1	PIP2;2,PIP2B	plasma membrane intrinsic protein 2	LOC_Os07g26690.1	aquaporin protein, putative, expressed
Sevir.2G128200	-1.80166	5.14e-06	-1.93579	4.79e-08	-1.62846	5.59e-06	NA	NA	NA	NA	NA	NA	Sevir.2G128200.1	(1 of 4) PTHR19139//PTHR19139:SF137 - AQUAPORIN TRANSPORTER // SUBFAMILY NOT NAMED	AT2G37170.1	PIP2;2,PIP2B	plasma membrane intrinsic protein 2	LOC_Os07g26630.1	aquaporin protein, putative, expressed
Sevir.2G128300	3.36405	6.87e-07	4.35706	2.61e-08	2.3689	0.00101113	2.1205	0.00828549	4.38069	1.58e-07	NA	NA	Sevir.2G128300.1	(1 of 4) PTHR19139//PTHR19139:SF137 - AQUAPORIN TRANSPORTER // SUBFAMILY NOT NAMED	AT2G37170.1	PIP2;2,PIP2B	plasma membrane intrinsic protein 2	LOC_Os07g26630.1	aquaporin protein, putative, expressed
Sevir.2G129000	NA	NA	NA	NA	NA	NA	2.47695	5.27e-16	1.37448	3.43e-05	NA	NA	Sevir.2G129000.4	(1 of 1) PTHR12665//PTHR12665:SF15 - ORMDL PROTEINS // SUBFAMILY NOT NAMED	AT1G01230.1		ORMDL family protein	LOC_Os07g26940.1	ORM1, putative, expressed
Sevir.2G129600	NA	NA	4.18038	2.93e-07	1.56698	0.00826425	NA	NA	NA	NA	NA	NA	Sevir.2G129600.1	(1 of 1) KOG1128 - Uncharacterized conserved protein, contains TPR repeats	AT5G17270.1		Protein prenylyltransferase superfamily protein	LOC_Os07g27180.1	tetratricopeptide repeat domain containing protein, expressed
Sevir.2G129800	NA	NA	NA	NA	NA	NA	-0.5724	0.0400677	NA	NA	NA	NA	Sevir.2G129800.1	(1 of 2) K01322 - prolyl oligopeptidase [EC:3.4.21.26] (E3.4.21.26, PREP)	AT1G76140.1		Prolyl oligopeptidase family protein	LOC_Os01g01830.1	OsPOP1 - Putative Prolyl Oligopeptidase homologue, expressed
Sevir.2G130200	NA	NA	NA	NA	NA	NA	NA	NA	NA	NA	0.927614	0.00662082	Sevir.2G130200.1	(1 of 1) PTHR13943//PTHR13943:SF48 - HRAS-LIKE SUPPRESSOR - RELATED // SUBFAMILY NOT NAMED	AT1G01770.1			LOC_Os07g27350.1	atuA, putative, expressed
Sevir.2G130800	0.90008	6e-05	0.622797	0.00673147	0.582008	0.0146123	NA	NA	NA	NA	NA	NA	Sevir.2G130800.1	(1 of 1) PTHR22870:SF209 - GENOMIC DNA, CHROMOSOME 3, P1 CLONE: MJK13	AT3G15430.2		Regulator of chromosome condensation (RCC1) family protein	LOC_Os07g27490.1	Regulator of chromosome condensation domain containing protein, expressed
Sevir.2G131100	2.53184	5.8e-06	NA	NA	NA	NA	NA	NA	NA	NA	NA	NA	Sevir.2G131100.1	(1 of 5) PTHR11440//PTHR11440:SF52 - LECITHIN-CHOLESTEROL ACYLTRANSFERASE-RELATED // SUBFAMILY NOT NAMED	AT1G27480.1		alpha/beta-Hydrolases superfamily protein	LOC_Os02g37700.1	lecithin:cholesterol acyltransferase, putative, expressed
Sevir.2G131500	2.07453	1.5e-05	1.45998	0.00308641	NA	NA	NA	NA	NA	NA	NA	NA	Sevir.2G131500.2	(1 of 5) PTHR11440//PTHR11440:SF52 - LECITHIN-CHOLESTEROL ACYLTRANSFERASE-RELATED // SUBFAMILY NOT NAMED	AT1G27480.1		alpha/beta-Hydrolases superfamily protein	LOC_Os02g37700.1	lecithin:cholesterol acyltransferase, putative, expressed
Sevir.2G132300	NA	NA	1.22988	2.51e-05	1.26752	1.36e-05	-1.51491	6.94e-07	-0.943599	0.00670525	-1.5346	2.55e-06	Sevir.2G132300.5	(1 of 23) PF06749 - Protein of unknown function (DUF1218) (DUF1218)	AT3G15480.1		Protein of unknown function (DUF1218)	LOC_Os07g27810.1	fiber protein Fb34, putative, expressed
Sevir.2G132400	NA	NA	NA	NA	-0.772017	0.0253306	NA	NA	NA	NA	NA	NA	Sevir.2G132400.4	(1 of 1) PTHR21660//PTHR21660:SF12 - THIOESTERASE SUPERFAMILY MEMBER-RELATED // SUBFAMILY NOT NAMED	AT3G61200.1		Thioesterase superfamily protein	LOC_Os07g27870.1	thioesterase family protein, putative, expressed
Sevir.2G132500	NA	NA	NA	NA	NA	NA	NA	NA	0.59916	0.022912	NA	NA	Sevir.2G132500.1	(1 of 1) PTHR14155//PTHR14155:SF114 - RING FINGER DOMAIN-CONTAINING // SUBFAMILY NOT NAMED	AT1G12760.1		Zinc finger, C3HC4 type (RING finger) family protein	LOC_Os07g27950.1	RING zinc finger protein, putative, expressed
Sevir.2G132600	6.77034	0.00207141	NA	NA	5.3297	0.0185891	NA	NA	NA	NA	NA	NA	Sevir.2G132600.1	(1 of 1) PTHR33076//PTHR33076:SF5 - FAMILY NOT NAMED // NON-SPECIFIC LIPID-TRANSFER PROTEIN 14-RELATED	AT5G62065.1		Bifunctional inhibitor/lipid-transfer protein/seed storage 2S albumin superfamily protein	LOC_Os07g27940.1	LTPL27 - Protease inhibitor/seed storage/LTP family protein precursor, putative, expressed
Sevir.2G132800	NA	NA	NA	NA	NA	NA	NA	NA	NA	NA	1.20659	0.0405218	Sevir.2G132800.1	(1 of 1) PTHR24221:SF169 - ABC TRANSPORTER B FAMILY MEMBER 28	AT4G25450.1	ATNAP8,NAP8	non-intrinsic ABC protein 8	LOC_Os07g28090.1	ABC transporter, ATP-binding protein, putative, expressed
Sevir.2G133400	NA	NA	NA	NA	3.01554	0.0274101	NA	NA	NA	NA	NA	NA	Sevir.2G133400.1	(1 of 5) PTHR10291//PTHR10291:SF6 - DEHYDRODOLICHYL DIPHOSPHATE SYNTHASE // DEHYDRODOLICHYL DIPHOSPHATE SYNTHASE 1-RELATED	AT5G58770.1		Undecaprenyl pyrophosphate synthetase family protein	LOC_Os01g63830.1	dehydrodolichyl diphosphate synthase, putative, expressed
Sevir.2G134100	NA	NA	-1.4994	0.00599447	NA	NA	NA	NA	NA	NA	NA	NA	Sevir.2G134100.1	(1 of 5) PTHR12411//PTHR12411:SF337 - CYSTEINE PROTEASE FAMILY C1-RELATED // SUBFAMILY NOT NAMED	AT5G45890.1	SAG12	senescence-associated gene 12	LOC_Os09g38920.1	thiol protease SEN102 precursor, putative, expressed
Sevir.2G134400	NA	NA	NA	NA	1.01149	0.00199615	NA	NA	NA	NA	NA	NA	Sevir.2G134400.2	(1 of 1) PTHR11353//PTHR11353:SF99 - CHAPERONIN // CHAPERONIN 60 SUBUNIT ALPHA 2, CHLOROPLASTIC	AT5G18820.1	EMB3007	TCP-1/cpn60 chaperonin family protein	LOC_Os09g38980.1	T-complex protein, putative, expressed
Sevir.2G134900	1.53325	1.82e-06	NA	NA	NA	NA	NA	NA	NA	NA	NA	NA	Sevir.2G134900.1	(1 of 71) PF00149 - Calcineurin-like phosphoesterase (Metallophos)	AT4G11800.1		Calcineurin-like metallo-phosphoesterase superfamily protein	LOC_Os07g04210.1	Ser/Thr protein phosphatase family protein, putative, expressed
Sevir.2G135400	NA	NA	NA	NA	NA	NA	NA	NA	NA	NA	-0.997826	0.0224354	Sevir.2G135400.1	(1 of 1) PF08213 - Mitochondrial domain of unknown function (DUF1713) (DUF1713)				LOC_Os03g46730.2	expressed protein
Sevir.2G135800	NA	NA	-0.642551	0.0253673	-0.910603	0.00130332	NA	NA	NA	NA	NA	NA	Sevir.2G135800.1	(1 of 4) K08287 - dual-specificity kinase (E2.7.12.1)	AT3G53570.1	AFC1,AME2,FC1	FUS3-complementing gene 1	LOC_Os12g27520.1	serine/threonine-protein kinase AFC2, putative, expressed
Sevir.2G136000	0.478034	0.019665	0.391959	0.0466423	0.418663	0.0359319	NA	NA	NA	NA	NA	NA	Sevir.2G136000.1	(1 of 1) PTHR36761:SF1 - GENOMIC DNA, CHROMOSOME 3, P1 CLONE:MFE16	AT3G26580.1		Tetratricopeptide repeat (TPR)-like superfamily protein	LOC_Os03g31490.1	expressed protein
Sevir.2G137000	0.86715	1.66e-06	0.419785	0.0309903	NA	NA	NA	NA	NA	NA	NA	NA	Sevir.2G137000.1	(1 of 2) PTHR21022//PTHR21022:SF5 - PREPHENATE DEHYDRATASE P PROTEIN // SUBFAMILY NOT NAMED	AT1G08250.1	ADT6	arogenate dehydratase 6	LOC_Os09g39260.1	prephenate dehydratase domain containing protein, expressed
Sevir.2G137300	NA	NA	0.684668	0.0445176	1.22488	0.00177557	NA	NA	NA	NA	NA	NA	Sevir.2G137300.1	(1 of 15) PF05910 - Plant protein of unknown function (DUF868) (DUF868)	AT2G27770.1		Plant protein of unknown function (DUF868)	LOC_Os09g39370.1	expressed protein
Sevir.2G137800	NA	NA	-1.04622	0.00111685	-0.936297	0.00418707	NA	NA	NA	NA	NA	NA	Sevir.2G137800.5	(1 of 6) K18417 - ERI1 exoribonuclease 2 [EC:3.1.-.-] (ERI2)	AT3G15140.1		Polynucleotidyl transferase, ribonuclease H-like superfamily protein	LOC_Os01g43080.1	exonuclease, putative, expressed
Sevir.2G138000	1.78092	1.28e-10	1.1205	9.53e-05	NA	NA	1.43915	1.43e-06	0.834164	0.0146914	NA	NA	Sevir.2G138000.1	(1 of 2) PTHR22912//PTHR22912:SF162 - DISULFIDE OXIDOREDUCTASE // SUBFAMILY NOT NAMED	AT3G52880.1	ATMDAR1,MDAR1	monodehydroascorbate reductase 1	LOC_Os09g39380.1	monodehydroascorbate reductase, putative, expressed
Sevir.2G138201	NA	NA	-0.617292	0.000284793	-0.861106	2.32e-07	NA	NA	NA	NA	NA	NA	Sevir.2G138201.1	(1 of 5) K14490 - histidine-containing phosphotransfer peotein (AHP)	AT1G03430.1	AHP5	histidine-containing phosphotransfer factor 5	LOC_Os09g39400.1	histidine-containing phosphotransfer protein, putative, expressed
Sevir.2G138300	-0.779523	0.0212218	-1.47571	1.41e-06	-2.01257	2.22e-10	-0.799283	0.0299311	NA	NA	NA	NA	Sevir.2G138300.1	(1 of 6) 1.2.1.42//1.2.1.50//1.2.1.84 - Hexadecanal dehydrogenase (acylating) / Fatty acyl-CoA reductase // Long-chain-fatty-acyl-CoA reductase / Acyl-CoA reductase // Alcohol-forming fatty acyl-CoA reductase	AT5G22500.1	FAR1	fatty acid reductase 1	LOC_Os09g39410.1	male sterility protein, putative, expressed
Sevir.2G138500	0.657775	0.00901561	NA	NA	NA	NA	NA	NA	NA	NA	NA	NA	Sevir.2G138500.1	(1 of 1) PTHR22835//PTHR22835:SF216 - ZINC FINGER FYVE DOMAIN CONTAINING PROTEIN // SUBFAMILY NOT NAMED	AT5G03610.1		GDSL-like Lipase/Acylhydrolase superfamily protein	LOC_Os09g39430.1	GDSL-like lipase/acylhydrolase, putative, expressed
Sevir.2G138700	NA	NA	NA	NA	-0.461958	0.0348367	NA	NA	0.545852	0.0221413	NA	NA	Sevir.2G138700.1	(1 of 4) PTHR15672 - CAMP-REGULATED PHOSPHOPROTEIN 21 RELATED R3H DOMAIN CONTAINING PROTEIN	AT3G10770.1		Single-stranded nucleic acid binding R3H protein	LOC_Os09g39462.2	nucleic acid binding protein, putative, expressed
Sevir.2G138800	NA	NA	NA	NA	NA	NA	NA	NA	NA	NA	-0.574049	0.0425539	Sevir.2G138800.1	(1 of 3) K02865 - large subunit ribosomal protein L10Ae (RP-L10Ae, RPL10A)	AT5G22440.2		Ribosomal protein L1p/L10e family	LOC_Os08g44380.1	L1P family of ribosomal proteins domain containing protein, expressed
Sevir.2G139100	NA	NA	0.748376	0.00821857	0.63821	0.0313582	NA	NA	NA	NA	-0.840962	0.00938953	Sevir.2G139100.1	(1 of 8) K02927 - large subunit ribosomal protein L40e (RP-L40e, RPL40)	AT2G36170.1		Ubiquitin supergroup;Ribosomal protein L40e	LOC_Os09g39500.1	ubiquitin fusion protein, putative, expressed
Sevir.2G139500	NA	NA	0.772311	0.0116876	NA	NA	NA	NA	NA	NA	-1.14111	0.000708816	Sevir.2G139500.2	(1 of 2) K02975 - small subunit ribosomal protein S25e (RP-S25e, RPS25)	AT4G39200.1		Ribosomal protein S25 family protein	LOC_Os08g44480.1	40S ribosomal protein S25, putative, expressed
Sevir.2G139600	NA	NA	0.475093	0.000921319	0.375213	0.0112638	NA	NA	NA	NA	NA	NA	NA	NA	NA	NA	NA	NA	NA
Sevir.2G139700	NA	NA	5.94938	0.0160123	NA	NA	NA	NA	NA	NA	NA	NA	Sevir.2G139700.1	(1 of 4) K08099 - chlorophyllase (E3.1.1.14)	AT1G19670.1	ATCLH1,ATHCOR1,CLH1,CORI1	chlorophyllase 1	LOC_Os10g28370.1	chlorophyllase-2, chloroplast precursor, putative, expressed
Sevir.2G139900	0.670764	0.00228956	NA	NA	NA	NA	0.72677	0.00167368	0.740703	0.0013233	0.719841	0.00242198	Sevir.2G139900.2	(1 of 1) PTHR18901//PTHR18901:SF4 - 2-DEOXYGLUCOSE-6-PHOSPHATE PHOSPHATASE 2 // SUBFAMILY NOT NAMED	AT4G11570.1		Haloacid dehalogenase-like hydrolase (HAD) superfamily protein	LOC_Os09g39560.1	genetic modifier, putative, expressed
Sevir.2G140100	NA	NA	NA	NA	-1.99969	0.000747959	NA	NA	NA	NA	NA	NA	Sevir.2G140100.1	(1 of 2) PTHR21493//PTHR21493:SF128 - CGI-141-RELATED/LIPASE CONTAINING PROTEIN // SUBFAMILY NOT NAMED	AT3G49050.1		alpha/beta-Hydrolases superfamily protein	LOC_Os06g14490.2	calmodulin-binding heat-shock protein, putative, expressed
Sevir.2G141200	NA	NA	NA	NA	NA	NA	-1.60038	0.000183422	NA	NA	-0.928828	0.0316781	Sevir.2G141200.1	(1 of 1) PTHR36055//PTHR36055:SF1 - FAMILY NOT NAMED // C2H2-LIKE ZINC FINGER PROTEIN	AT4G25610.1		C2H2-like zinc finger protein	LOC_Os09g39660.2	ZOS9-21 - C2H2 zinc finger protein, expressed
Sevir.2G141500	2.67083	1.42e-12	1.74897	5.1e-07	1.73938	2.64e-07	NA	NA	NA	NA	NA	NA	Sevir.2G141500.1	(1 of 2) PTHR11662//PTHR11662:SF255 - SODIUM-DEPENDENT PHOSPHATE TRANSPORTERS // ANION TRANSPORTER 2, CHLOROPLASTIC-RELATED	AT4G00370.1	ANTR2,PHT4;4	Major facilitator superfamily protein	LOC_Os09g39680.1	transporter, major facilitator family, putative, expressed
Sevir.2G142300	NA	NA	NA	NA	1.12345	3.08e-05	NA	NA	NA	NA	NA	NA	Sevir.2G142300.1	(1 of 2) 1.1.1.82 - Malate dehydrogenase (NADP(+)) / NADP-linked malate dehydrogenase	AT5G58330.2		lactate/malate dehydrogenase family protein	LOC_Os08g44810.1	lactate/malate dehydrogenase, putative, expressed
Sevir.2G143100	NA	NA	1.36097	0.0182074	NA	NA	NA	NA	NA	NA	-1.44812	0.0367652	Sevir.2G143100.1	(1 of 1) PTHR11071:SF252 - PEPTIDYL-PROLYL CIS-TRANS ISOMERASE CYP18-3-RELATED	AT3G56070.2	ROC2	rotamase cyclophilin 2	LOC_Os09g39780.1	peptidyl-prolyl cis-trans isomerase, putative, expressed
Sevir.2G145500	-0.884971	0.0266667	-0.79252	0.016917	NA	NA	NA	NA	NA	NA	NA	NA	Sevir.2G145500.1	(1 of 1) PTHR11005//PTHR11005:SF37 - LYSOSOMAL ACID LIPASE-RELATED // TRIACYLGLYCEROL LIPASE 1	AT2G15230.1	ATLIP1,LIP1	lipase 1	LOC_Os09g01590.1	triacylglycerol lipase 1 precursor, putative, expressed
Sevir.2G147400	NA	NA	NA	NA	NA	NA	0.516072	0.0259191	NA	NA	NA	NA	Sevir.2G147400.1	(1 of 1) PTHR10283//PTHR10283:SF103 - SOLUTE CARRIER FAMILY 13 MEMBER // GENOMIC DNA, CHROMOSOME 3, P1 CLONE: MLD14-RELATED	AT3G19490.1	ATNHD1,NHD1	sodium:hydrogen antiporter 1	LOC_Os09g02214.1	Citrate transporter protein, putative, expressed
Sevir.2G148000	NA	NA	NA	NA	0.714115	0.0443741	NA	NA	NA	NA	NA	NA	Sevir.2G148000.1	(1 of 2) PTHR12210//PTHR12210:SF40 - NUCLEAR LIM INTERACTOR-INTERACTING FACTOR-RELATED // SUBFAMILY NOT NAMED	AT4G26190.1		Haloacid dehalogenase-like hydrolase (HAD) superfamily protein	LOC_Os07g01850.1	NLI interacting factor-like phosphatase, putative, expressed
Sevir.2G148300	NA	NA	2.45624	0.000562376	1.54628	0.0264203	NA	NA	NA	NA	NA	NA	Sevir.2G148300.1	(1 of 1) K11436 - protein arginine N-methyltransferase 3 [EC:2.1.1.-] (PRMT3)	AT3G12270.1	ATPRMT3,PRMT3	protein arginine methyltransferase 3	LOC_Os07g44640.1	ZOS7-13 - C2H2 zinc finger protein, expressed
Sevir.2G148600	NA	NA	5.25289	0.000229135	3.59147	0.00297425	NA	NA	NA	NA	NA	NA	Sevir.2G148600.2	(1 of 1) K14505 - cyclin D3, plant (CYCD3)	AT5G67260.1	CYCD3;2	CYCLIN D3;2	LOC_Os09g02360.1	cyclin, putative, expressed
Sevir.2G148800	NA	NA	NA	NA	1.52767	0.0400928	NA	NA	NA	NA	NA	NA	Sevir.2G148800.1	(1 of 7) PF11523 - Protein of unknown function (DUF3223) (DUF3223)	AT3G46630.1		Protein of unknown function (DUF3223)	LOC_Os08g21700.1	DCL, chloroplast precursor, putative, expressed
Sevir.2G149000	-1.78864	0.0423539	NA	NA	NA	NA	NA	NA	NA	NA	NA	NA	Sevir.2G149000.1	(1 of 6) PF10440 - Ubiquitin-binding WIYLD domain (WIYLD)	AT2G40020.2		Nucleolar histone methyltransferase-related protein	LOC_Os09g02690.1	expressed protein
Sevir.2G149100	-0.895509	0.00210347	NA	NA	NA	NA	NA	NA	NA	NA	NA	NA	Sevir.2G149100.2	(1 of 1) PTHR11200:SF107 - TYPE I INOSITOL 1,4,5-TRISPHOSPHATE 5-PHOSPHATASE 2	AT4G18010.2	5PTASE2,AT5PTASE2,IP5PII	myo-inositol polyphosphate 5-phosphatase 2	LOC_Os09g39970.1	expressed protein
Sevir.2G149200	NA	NA	NA	NA	NA	NA	NA	NA	NA	NA	0.73715	0.0474446	Sevir.2G149200.1	(1 of 1) PTHR13527:SF0 - SAYSVFN DOMAIN-CONTAINING PROTEIN 1	AT2G35360.1		ubiquitin family protein	LOC_Os09g39980.1	ubiquitin family protein, putative, expressed
Sevir.2G149800	NA	NA	NA	NA	NA	NA	NA	NA	NA	NA	-1.03068	0.0313512	Sevir.2G149800.1	(1 of 2) PTHR13691//PTHR13691:SF5 - RIBOSOMAL PROTEIN L2 // 39S RIBOSOMAL PROTEIN L2, MITOCHONDRIAL	AT2G44065.1		Ribosomal protein L2 family	LOC_Os12g38000.1	60S ribosomal protein L8, putative, expressed
Sevir.2G151300	NA	NA	0.740504	3.16e-07	0.600612	4.19e-05	-0.604583	0.000228146	NA	NA	-0.419816	0.018331	Sevir.2G151300.1	(1 of 1) PTHR11911//PTHR11911:SF93 - INOSINE-5-MONOPHOSPHATE DEHYDROGENASE RELATED // SUBFAMILY NOT NAMED	AT4G36910.1	CDCP2,LEJ2	Cystathionine beta-synthase (CBS) family protein	LOC_Os09g02710.1	CBS domain containing membrane protein, putative, expressed
Sevir.2G151500	NA	NA	NA	NA	NA	NA	NA	NA	NA	NA	-0.899583	0.00151069	Sevir.2G151500.1	(1 of 6) K13126 - polyadenylate-binding protein (PABPC)	AT1G49760.1	PAB8,PABP8	poly(A) binding protein 8	LOC_Os09g02700.1	polyadenylate-binding protein, putative, expressed
Sevir.2G153600	NA	NA	-0.826519	7.96e-05	-1.01439	1.35e-07	NA	NA	-0.578674	0.0205371	NA	NA	Sevir.2G153600.1	(1 of 1) PTHR27003//PTHR27003:SF28 - FAMILY NOT NAMED // CALMODULIN-BINDING RECEPTOR-LIKE CYTOPLASMIC KINASE 3	AT2G11520.1	CRCK3	calmodulin-binding receptor-like cytoplasmic kinase 3	LOC_Os09g03620.1	wall-associated receptor kinase-like 20 precursor, putative, expressed
Sevir.2G153700	-1.54033	0.00035972	-1.13979	4.68e-06	-0.653897	0.00675678	NA	NA	NA	NA	NA	NA	NA	NA	NA	NA	NA	NA	NA
Sevir.2G155900	NA	NA	0.868876	0.00254343	0.728943	0.0143964	NA	NA	NA	NA	-0.796465	0.0192837	Sevir.2G155900.1	(1 of 2) K02966 - small subunit ribosomal protein S19e (RP-S19e, RPS19)	AT3G02080.1		Ribosomal protein S19e family protein	LOC_Os03g31090.1	40S ribosomal protein S19, putative, expressed
Sevir.2G156400	1.15822	2.35e-09	0.493966	0.019886	0.724425	0.000626586	NA	NA	NA	NA	NA	NA	Sevir.2G156400.1	(1 of 1) PTHR23324//PTHR23324:SF80 - SEC14 RELATED PROTEIN // SUBFAMILY NOT NAMED	AT5G47730.1		Sec14p-like phosphatidylinositol transfer family protein	LOC_Os09g08390.1	CRAL/TRIO domain containing protein, expressed
Sevir.2G157900	NA	NA	-0.466965	0.0298122	NA	NA	NA	NA	NA	NA	NA	NA	Sevir.2G157900.1	(1 of 13) PF05627 - Cleavage site for pathogenic type III effector avirulence factor Avr (AvrRpt-cleavage)	AT5G55850.3	NOI	RPM1-interacting protein 4 (RIN4) family protein	LOC_Os09g07920.1	NOI protein, nitrate-induced, putative, expressed
Sevir.2G158000	NA	NA	NA	NA	0.452193	0.0312684	NA	NA	NA	NA	NA	NA	Sevir.2G158000.1	(1 of 3) K01876 - aspartyl-tRNA synthetase (DARS, aspS)	AT4G33760.1		tRNA synthetase class II (D, K and N) family protein	LOC_Os01g06020.1	aspartyl-tRNA synthetase, putative, expressed
Sevir.2G158100	-0.412547	0.00300327	-0.524878	2.61e-05	-0.451872	0.000444609	NA	NA	NA	NA	NA	NA	Sevir.2G158100.1	(1 of 13) PF05627 - Cleavage site for pathogenic type III effector avirulence factor Avr (AvrRpt-cleavage)	AT5G55850.3	NOI	RPM1-interacting protein 4 (RIN4) family protein	LOC_Os09g07920.1	NOI protein, nitrate-induced, putative, expressed
Sevir.2G158400	NA	NA	NA	NA	NA	NA	NA	NA	-1.59167	0.000314545	NA	NA	Sevir.2G158400.6	(1 of 2) PTHR10359//PTHR10359:SF22 - A/G-SPECIFIC ADENINE GLYCOSYLASE/ENDONUCLEASE III // DEMETER-LIKE PROTEIN 2-RELATED	AT2G36490.1	DML1,ROS1	demeter-like 1	LOC_Os01g11900.1	hhH-GPD superfamily base excision DNA repair protein, expressed
Sevir.2G158900	1.46091	7.99e-11	1.25143	1.75e-08	1.41536	2.14e-10	NA	NA	NA	NA	NA	NA	Sevir.2G158900.2	(1 of 1) PTHR10566:SF50 - PROTEIN LACT-3	AT3G07700.2		Protein kinase superfamily protein	LOC_Os09g07660.2	ELMO/CED-12 family protein, putative, expressed
Sevir.2G159200	NA	NA	NA	NA	NA	NA	NA	NA	1.19748	1.96e-06	NA	NA	Sevir.2G159200.1	(1 of 4) K14207 - solute carrier family 38 (sodium-coupled neutral amino acid transporter), member 2 (SLC38A2, SNAT2)	AT3G30390.1		Transmembrane amino acid transporter family protein	LOC_Os06g16420.1	amino acid transporter, putative, expressed
Sevir.2G159300	0.927915	0.012422	NA	NA	NA	NA	NA	NA	NA	NA	NA	NA	Sevir.2G159300.1	(1 of 1) K12843 - U4/U6 small nuclear ribonucleoprotein PRP3 (PRPF3, PRP3)	AT1G28060.1		Pre-mRNA-splicing factor 3	LOC_Os09g07500.1	expressed protein
Sevir.2G159700	NA	NA	-1.78089	0.0157434	NA	NA	-1.98342	0.0142187	NA	NA	NA	NA	Sevir.2G159700.1	(1 of 1) PTHR23244//PTHR23244:SF276 - KELCH REPEAT DOMAIN // SUBFAMILY NOT NAMED	AT3G07720.1		Galactose oxidase/kelch repeat superfamily protein	LOC_Os09g07460.1	kelch repeat protein, putative, expressed
Sevir.2G159800	NA	NA	NA	NA	NA	NA	0.597999	0.0379132	NA	NA	NA	NA	Sevir.2G159800.1	(1 of 1) PTHR31791:SF12 - FRIGIDA-LIKE PROTEIN 3	AT5G48385.1		FRIGIDA-like protein	LOC_Os09g07380.1	frigida, putative, expressed
Sevir.2G159900	NA	NA	NA	NA	2.26558	0.0066779	NA	NA	-3.86722	0.00180104	NA	NA	Sevir.2G159900.1	(1 of 1) PTHR32382//PTHR32382:SF4 - FAMILY NOT NAMED // FASCICLIN-LIKE ARABINOGALACTAN PROTEIN 1	AT4G12730.1	FLA2	FASCICLIN-like arabinogalactan 2	LOC_Os09g07350.1	fasciclin-like arabinogalactan protein 8 precursor, putative, expressed
Sevir.2G160200	NA	NA	-0.36263	0.0402148	NA	NA	NA	NA	-0.415023	0.0390168	NA	NA	Sevir.2G160200.1	(1 of 1) K10691 - E3 ubiquitin-protein ligase UBR4 (UBR4, ZUBR1)	AT3G02260.1	ASA1,BIG,CRM1,DOC1,LPR1,TIR3,UMB1	auxin transport protein (BIG)	LOC_Os09g07300.1	BIG, putative, expressed
Sevir.2G160400	NA	NA	NA	NA	NA	NA	NA	NA	-0.944997	0.0156332	NA	NA	Sevir.2G160400.1	(1 of 2) PTHR22967//PTHR22967:SF66 - SERINE/THREONINE PROTEIN KINASE // SUBFAMILY NOT NAMED	AT5G08160.1	ATPK3,PK3	serine/threonine protein kinase 3	LOC_Os09g06230.1	serine/threonine-protein kinase 16, putative, expressed
Sevir.2G160618	NA	NA	0.82174	0.020027	NA	NA	0.873023	0.0406371	0.975182	0.0132609	NA	NA	NA	NA	NA	NA	NA	NA	NA
Sevir.2G161200	NA	NA	1.50066	2.54e-07	0.964696	0.00111491	NA	NA	NA	NA	NA	NA	Sevir.2G161200.1	(1 of 1) PTHR10102//PTHR10102:SF3 - DNA-DIRECTED RNA POLYMERASE, MITOCHONDRIAL // SUBFAMILY NOT NAMED	AT5G15700.1		DNA/RNA polymerases superfamily protein	LOC_Os09g07120.1	DNA-directed RNA polymerase 1B, mitochondrial precursor, putative, expressed
Sevir.2G161600	NA	NA	NA	NA	NA	NA	-0.784308	0.0356108	-1.22836	0.000280365	NA	NA	Sevir.2G161600.1	(1 of 3) K01872 - alanyl-tRNA synthetase (AARS, alaS)	AT1G50200.1	ACD,ALATS	Alanyl-tRNA synthetase	LOC_Os10g10244.1	alanyl-tRNA synthetase, putative, expressed
Sevir.2G162600	NA	NA	1.32896	0.0298435	NA	NA	NA	NA	NA	NA	NA	NA	Sevir.2G162600.13	(1 of 29) PF03000 - NPH3 family (NPH3)	AT5G47800.1		Phototropic-responsive NPH3 family protein	LOC_Os09g09370.2	BTBN18 - Bric-a-Brac, Tramtrack, Broad Complex BTB domain with non-phototropic hypocotyl 3 NPH3 domain, expressed
Sevir.2G163600	NA	NA	NA	NA	NA	NA	NA	NA	-0.732599	0.0416278	NA	NA	Sevir.2G163600.1	(1 of 53) 2.7.10.2 - Non-specific protein-tyrosine kinase / Cytoplasmic protein tyrosine kinase	AT3G02890.1		RING/FYVE/PHD zinc finger superfamily protein	LOC_Os12g24540.1	PHD-finger family protein, expressed
Sevir.2G163700	2.1456	0.0199114	NA	NA	2.78406	0.000399284	NA	NA	NA	NA	NA	NA	Sevir.2G163700.1	(1 of 1) PTHR22814//PTHR22814:SF147 - COPPER TRANSPORT PROTEIN ATOX1-RELATED // SUBFAMILY NOT NAMED	AT3G07600.1		Heavy metal transport/detoxification superfamily protein	LOC_Os09g09930.1	heavy metal transport/detoxification protein, putative, expressed
Sevir.2G164000	-1.64696	0.0390871	-1.63774	0.0154257	NA	NA	NA	NA	NA	NA	NA	NA	Sevir.2G164000.3	(1 of 2) K08507 - unconventional SNARE in the endoplasmic reticulum protein 1 (USE1)	AT3G55600.1		Membrane fusion protein Use1	LOC_Os09g10000.1	expressed protein
Sevir.2G164200	NA	NA	NA	NA	NA	NA	NA	NA	3.05286	0.000359387	1.37904	0.0146593	Sevir.2G164200.1	(1 of 2) K00208 - enoyl- (fabI)	AT2G05990.1	ENR1,MOD1	NAD(P)-binding Rossmann-fold superfamily protein	LOC_Os09g10600.1	enoyl-acyl-carrier-protein reductase NADH, chloroplast precursor, expressed
Sevir.2G165100	NA	NA	NA	NA	NA	NA	NA	NA	0.694249	0.0427184	NA	NA	Sevir.2G165100.1	(1 of 1) PTHR10110:SF119 - SODIUM/HYDROGEN EXCHANGER 5-RELATED	AT1G79610.1	ATNHX6,NHX6	Na+/H+ antiporter 6	LOC_Os09g11450.2	transporter, monovalent cation:proton antiporter-2 family, putative, expressed
Sevir.2G166000	NA	NA	0.911996	0.00382705	NA	NA	NA	NA	NA	NA	NA	NA	NA	NA	NA	NA	NA	NA	NA
Sevir.2G166100	NA	NA	NA	NA	NA	NA	0.839598	0.00374071	NA	NA	NA	NA	Sevir.2G166100.1	(1 of 1) K15423 - serine/threonine-protein phosphatase 4 catalytic subunit (PPP4C)	AT5G55260.1	PPX-2,PPX2	protein phosphatase X 2	LOC_Os09g11230.1	Ser/Thr protein phosphatase family protein, putative, expressed
Sevir.2G166700	NA	NA	NA	NA	NA	NA	NA	NA	-0.897354	0.0253406	NA	NA	Sevir.2G166700.1	(1 of 10) PTHR22884//PTHR22884:SF340 - SET DOMAIN PROTEINS // HISTONE-LYSINE N-METHYLTRANSFERASE SU(VAR)3-9-RELATED	AT5G48090.1	ELP1	EDM2-like protein1	LOC_Os08g24946.1	EDM2, putative, expressed
Sevir.2G168000	NA	NA	0.459547	0.0278609	NA	NA	NA	NA	NA	NA	0.475637	0.0475738	Sevir.2G168000.1	(1 of 30) KOG0131 - Splicing factor 3b, subunit 4	AT3G52150.1		RNA-binding (RRM/RBD/RNP motifs) family protein	LOC_Os09g10760.1	RNA recognition motif containing protein, putative, expressed
Sevir.2G168100	NA	NA	-0.668174	0.00128355	-0.841301	3.56e-05	NA	NA	NA	NA	NA	NA	Sevir.2G168100.1	(1 of 2) PTHR12231:SF111 - MATRIX-REMODELING-ASSOCIATED PROTEIN 8	AT2G42220.1		Rhodanese/Cell cycle control phosphatase superfamily protein	LOC_Os09g10750.1	rhodanese-like, putative, expressed
Sevir.2G169000	1.25534	2.51e-17	1.34583	4.61e-20	1.80954	3.99e-35	0.624118	0.000282782	0.434717	0.0218225	NA	NA	Sevir.2G169000.1	(1 of 3) PTHR31906:SF5 - PLASTID-LIPID-ASSOCIATED PROTEIN 3, CHLOROPLASTIC-RELATED	AT4G04020.1	FIB	fibrillin	LOC_Os09g04790.1	PAP fibrillin family domain containing protein, expressed
Sevir.2G169200	0.744447	0.00755019	0.727526	0.00518037	0.771026	0.00308844	NA	NA	NA	NA	NA	NA	Sevir.2G169200.1	(1 of 1) PTHR33787//PTHR33787:SF4 - FAMILY NOT NAMED // YCF20-LIKE PROTEIN	AT1G65420.1	NPQ7	Protein of unknown function (DUF565)	LOC_Os09g11520.1	DUF565 domain containing protein, putative, expressed
Sevir.2G169450	NA	NA	NA	NA	0.504643	0.0490012	NA	NA	NA	NA	NA	NA	NA	NA	NA	NA	NA	NA	NA
Sevir.2G170300	NA	NA	3.74975	0.000184291	1.76899	0.0367983	NA	NA	NA	NA	NA	NA	Sevir.2G170300.1	(1 of 1) PTHR10516//PTHR10516:SF292 - PEPTIDYL-PROLYL CIS-TRANS ISOMERASE // SUBFAMILY NOT NAMED	AT3G12340.1		FKBP-like peptidyl-prolyl cis-trans isomerase family protein	LOC_Os09g12270.1	peptidyl-prolyl cis-trans isomerase, FKBP-type, putative, expressed
Sevir.2G170400	NA	NA	NA	NA	NA	NA	NA	NA	0.9666	0.0153088	NA	NA	Sevir.2G170400.1	(1 of 2) 1.1.1.3//2.7.2.4 - Homoserine dehydrogenase // Aspartate kinase / Aspartokinase	AT4G19710.2	AK-HSDH,AK-HSDH II	aspartate kinase-homoserine dehydrogenase ii	LOC_Os09g12290.1	bifunctional aspartokinase/homoserine dehydrogenase, chloroplast precursor, putative, expressed
Sevir.2G170500	3.05588	0.000837484	1.28914	0.0387109	1.45134	0.0153709	NA	NA	NA	NA	NA	NA	Sevir.2G170500.3	(1 of 1) PTHR36017:SF1 - EMBRYO DEFECTIVE 1381 PROTEIN	AT2G31340.1	emb1381	embryo defective 1381	LOC_Os09g12500.2	EMB1381, putative, expressed
Sevir.2G171200	0.648331	8.78e-05	0.814819	2.73e-07	0.866138	2.34e-07	NA	NA	0.776299	8.61e-06	NA	NA	Sevir.2G171200.1	(1 of 1) K14172 - light-harvesting complex II chlorophyll a/b binding protein 7 (LHCB7)	AT1G76570.1		Chlorophyll A-B binding family protein	LOC_Os09g12540.1	chlorophyll A-B binding protein, putative, expressed
Sevir.2G171600	NA	NA	-0.531452	0.00797713	-0.638795	0.00109405	NA	NA	NA	NA	NA	NA	Sevir.2G171600.1	(1 of 3) PTHR24067//PTHR24067:SF147 - UBIQUITIN-CONJUGATING ENZYME E2 // SUBFAMILY NOT NAMED	AT2G36060.1	MMZ3,UEV1C	MMS ZWEI homologue 3	LOC_Os09g12570.1	ubiquitin-conjugating enzyme, putative, expressed
Sevir.2G172000	NA	NA	1.14481	0.0193165	NA	NA	NA	NA	NA	NA	-1.67058	0.0117101	Sevir.2G172000.1	(1 of 3) PTHR11132//PTHR11132:SF120 - SOLUTE CARRIER FAMILY 35 // SUBFAMILY NOT NAMED	AT5G33320.1	ARAPPT,CUE1,PPT	Glucose-6-phosphate/phosphate translocator-related	LOC_Os09g12600.1	phosphate/phosphate translocator, putative, expressed
Sevir.2G173200	-1.19211	0.000990153	-0.706859	0.0499121	NA	NA	NA	NA	NA	NA	NA	NA	Sevir.2G173200.1	(1 of 17) PF00249//PF14379 - Myb-like DNA-binding domain (Myb_DNA-binding) // MYB-CC type transfactor, LHEQLE motif (Myb_CC_LHEQLE)	AT3G24120.1		Homeodomain-like superfamily protein	LOC_Os09g12750.1	Myb-like DNA-binding domain containing protein, putative, expressed
Sevir.2G174000	NA	NA	NA	NA	-0.864668	1.63e-05	NA	NA	NA	NA	NA	NA	Sevir.2G174000.1	(1 of 1) PTHR22952//PTHR22952:SF163 - CAMP-RESPONSE ELEMENT BINDING PROTEIN-RELATED // SUBFAMILY NOT NAMED	AT1G75390.1	AtbZIP44,bZIP44	basic leucine-zipper 44	LOC_Os09g13575.1	expressed protein
Sevir.2G175200	NA	NA	NA	NA	-0.653248	0.0297421	NA	NA	NA	NA	NA	NA	Sevir.2G175200.1	(1 of 3) PTHR22597 - POLYCOMB GROUP PROTEIN	AT5G51230.1	AtEMF2,CYR1,EMF2,VEF2	VEFS-Box of polycomb protein	LOC_Os09g13630.1	ZOS9-03 - C2H2 zinc finger protein, expressed
Sevir.2G176750	1.49384	0.000205622	NA	NA	NA	NA	1.62252	0.000105165	NA	NA	NA	NA	NA	NA	NA	NA	NA	NA	NA
Sevir.2G177000	NA	NA	NA	NA	-0.441799	0.00416948	NA	NA	NA	NA	-0.476731	0.00553041	NA	NA	NA	NA	NA	NA	NA
Sevir.2G177700	3.13545	0.00132971	2.33522	0.000586858	1.94739	0.00310788	NA	NA	NA	NA	NA	NA	Sevir.2G177700.4	(1 of 183) PF00847 - AP2 domain (AP2)	AT1G68550.2		Integrase-type DNA-binding superfamily protein	LOC_Os09g13940.1	AP2 domain containing protein, expressed
Sevir.2G178000	NA	NA	NA	NA	-0.420645	0.0317261	NA	NA	NA	NA	NA	NA	Sevir.2G178000.1	(1 of 1) PTHR33827:SF3 - PROTEIN SAWADEE HOMEODOMAIN HOMOLOG 2	AT3G18380.1		sequence-specific DNA binding transcription factors;sequence-specific DNA binding	LOC_Os06g29020.1	retrotransposon protein, putative, unclassified, expressed
Sevir.2G179300	NA	NA	-0.454756	0.0133736	-0.415771	0.0235731	NA	NA	NA	NA	NA	NA	Sevir.2G179300.1	(1 of 3) K10580 - ubiquitin-conjugating enzyme E2 N (UBE2N, BLU, UBC13)	AT1G16890.2	UBC13B,UBC36	ubiquitin-conjugating enzyme 36	LOC_Os01g48280.1	ubiquitin-conjugating enzyme, putative, expressed
Sevir.2G179400	NA	NA	-0.593868	0.0370679	-0.691451	0.0114375	0.778537	0.010986	NA	NA	NA	NA	Sevir.2G179400.1	(1 of 1) PTHR30523//PTHR30523:SF8 - PHOSPHOENOLPYRUVATE CARBOXYLASE // SUBFAMILY NOT NAMED	AT1G53310.1	ATPEPC1,ATPPC1,PEPC1,PPC1	phosphoenolpyruvate carboxylase 1	LOC_Os09g14670.1	phosphoenolpyruvate carboxylase, putative, expressed
Sevir.2G179700	NA	NA	-0.796742	0.0377661	NA	NA	NA	NA	NA	NA	NA	NA	Sevir.2G179700.1	(1 of 1) PTHR12472 - RAB3-GAP REGULATORY DOMAIN	AT3G14910.1			LOC_Os09g14680.1	expressed protein
Sevir.2G182900	1.00595	0.0103845	NA	NA	NA	NA	NA	NA	NA	NA	1.23738	0.0178948	Sevir.2G182900.1	(1 of 1) PTHR10366//PTHR10366:SF416 - NAD DEPENDENT EPIMERASE/DEHYDRATASE // SUBFAMILY NOT NAMED	AT4G10960.1	UGE5	UDP-D-glucose/UDP-D-galactose 4-epimerase 5	LOC_Os09g15420.1	NAD dependent epimerase/dehydratase family protein, putative, expressed
Sevir.2G183300	-2.38902	1.03e-12	-2.70822	4.75e-17	-1.46169	2.73e-07	NA	NA	NA	NA	NA	NA	Sevir.2G183300.1	(1 of 1) PTHR23500//PTHR23500:SF14 - FAMILY NOT NAMED // SUGAR TRANSPORT PROTEIN 14	AT1G77210.1	AtSTP14,STP14	sugar transporter 14	LOC_Os09g24924.1	transporter family protein, putative, expressed
Sevir.2G183900	NA	NA	-0.570278	0.02478	-1.41802	1.03e-10	NA	NA	NA	NA	NA	NA	Sevir.2G183900.1	(1 of 3) K06990 - uncharacterized protein (K06990)	AT2G25280.1			LOC_Os08g20270.1	MEMO1, putative, expressed
Sevir.2G184100	2.99131	0.046738	3.81571	0.0202963	4.60791	0.00419221	NA	NA	NA	NA	NA	NA	Sevir.2G184100.1	(1 of 1) PTHR13832//PTHR13832:SF334 - PROTEIN PHOSPHATASE 2C // SUBFAMILY NOT NAMED	AT1G07430.1	HAI2	highly ABA-induced PP2C gene 2	LOC_Os09g15670.1	protein phosphatase 2C, putative, expressed
Sevir.2G184700	NA	NA	NA	NA	0.854226	0.0499834	NA	NA	-1.63174	0.00196966	NA	NA	Sevir.2G184700.1	(1 of 1) K14832 - ribosome biogenesis protein MAK21 (MAK21, NOC1, CEBPZ)	AT1G72440.1	EDA25,SWA2	CCAAT-binding factor	LOC_Os09g02810.1	CCAAT/enhancer-binding protein, putative, expressed
Sevir.2G185900	NA	NA	NA	NA	NA	NA	NA	NA	NA	NA	0.566373	0.0236094	Sevir.2G185900.1	(1 of 1) K12821 - pre-mRNA-processing factor 40 (PRPF40, PRP40)	AT1G44910.1	ATPRP40A,PRP40A	pre-mRNA-processing protein 40A	LOC_Os01g34780.2	protein binding protein, putative, expressed
Sevir.2G186400	NA	NA	NA	NA	NA	NA	1.47001	0.00456792	NA	NA	1.25035	0.0300914	NA	NA	NA	NA	NA	NA	NA
Sevir.2G187000	-1.71038	0.0123537	NA	NA	NA	NA	NA	NA	NA	NA	NA	NA	Sevir.2G187000.1	(1 of 2) PTHR19359//PTHR19359:SF10 - CYTOCHROME B5 // SUBFAMILY NOT NAMED	AT1G60660.1	ATCB5LP,B5
Sevir.2G187300	-0.986742	0.0047115	NA	NA	NA	NA	-1.17049	0.00120569	NA	NA	NA	NA	Sevir.2G187300.1	(1 of 1) PTHR19353//PTHR19353:SF20 - FATTY ACID DESATURASE 2 // SUBFAMILY NOT NAMED	AT2G46210.1		Fatty acid/sphingolipid desaturase	LOC_Os09g16920.1	desaturase/cytochrome b5 protein, putative, expressed
Sevir.2G187400	1.28219	1.28e-10	0.997732	6.17e-07	0.742354	0.000508748	NA	NA	NA	NA	NA	NA	Sevir.2G187400.1	(1 of 1) PTHR12126//PTHR12126:SF8 - NADH-UBIQUINONE OXIDOREDUCTASE 39 KDA SUBUNIT-RELATED // NAD(P)-BINDING ROSSMANN-FOLD SUPERFAMILY PROTEIN	AT5G10730.1		NAD(P)-binding Rossmann-fold superfamily protein	LOC_Os02g35039.1	NAD dependent epimerase/dehydratase family protein, putative, expressed
Sevir.2G188500	0.825398	3.04e-05	0.850636	1.21e-05	0.520281	0.0163624	NA	NA	NA	NA	0.542088	0.0272985	Sevir.2G188500.1	(1 of 2) PTHR14255//PTHR14255:SF1 - ATP-DEPENDENT PROTEASE CEREBLON // SUBFAMILY NOT NAMED	AT2G25737.1		Sulfite exporter TauE/SafE family protein	LOC_Os08g30020.1	membrane protein, putative, expressed
Sevir.2G188600	NA	NA	-1.53467	0.00288118	-1.79155	0.000173306	NA	NA	NA	NA	NA	NA	Sevir.2G188600.1	(1 of 37) KOG4172 - Predicted E3 ubiquitin ligase	AT3G58720.2		RING/U-box superfamily protein	LOC_Os09g17610.1	RING finger protein, putative, expressed
Sevir.2G188800	NA	NA	0.58759	0.0414127	0.574593	0.0499834	NA	NA	NA	NA	NA	NA	Sevir.2G188800.1	(1 of 4) K02885 - large subunit ribosomal protein L19e (RP-L19e, RPL19)	AT3G16780.1		Ribosomal protein L19e family protein	LOC_Os03g38260.1	60S ribosomal protein L19-3, putative, expressed
Sevir.2G189000	NA	NA	0.562211	0.0181914	0.589506	0.0142451	NA	NA	NA	NA	-0.568009	0.0469446	Sevir.2G189000.1	(1 of 4) K02885 - large subunit ribosomal protein L19e (RP-L19e, RPL19)	AT3G16780.1		Ribosomal protein L19e family protein	LOC_Os03g38260.1	60S ribosomal protein L19-3, putative, expressed
Sevir.2G189400	NA	NA	NA	NA	NA	NA	NA	NA	1.04796	0.0475278	NA	NA	Sevir.2G189400.2	(1 of 1) KOG4180 - Predicted kinase	AT1G78590.1	ATNADK-3,NADK3	NAD(H) kinase 3	LOC_Os09g17680.1	NAD kinase, putative, expressed
Sevir.2G190200	-0.669452	0.00149877	NA	NA	NA	NA	-0.518751	0.0314679	NA	NA	NA	NA	Sevir.2G190200.1	(1 of 7) PF05664 - Plant family of unknown function (DUF810) (DUF810)	AT2G25800.1		Protein of unknown function (DUF810)	LOC_Os09g17760.1	expressed protein
Sevir.2G190900	NA	NA	NA	NA	3.45678	0.000223293	NA	NA	NA	NA	NA	NA	Sevir.2G190900.1	(1 of 8) K02927 - large subunit ribosomal protein L40e (RP-L40e, RPL40)	AT2G36170.1		Ubiquitin supergroup;Ribosomal protein L40e	LOC_Os07g30640.1	ubiquitin fusion protein, putative, expressed
Sevir.2G191300	NA	NA	1.31057	2.19e-05	NA	NA	NA	NA	NA	NA	-1.14952	0.00115505	Sevir.2G191300.1	(1 of 2) K11434 - protein arginine N-methyltransferase 1 (PRMT1)	AT4G29510.1	ATPRMT11,ATPRMT1B,PRMT11,PRMT1B	arginine methyltransferase 11	LOC_Os09g19560.1	methyltransferase, putative, expressed
Sevir.2G191700	-0.939643	1.17e-05	-0.676194	0.00176127	-0.571197	0.0129241	-0.564471	0.0266838	NA	NA	NA	NA	NA	NA	NA	NA	NA	NA	NA
Sevir.2G192500	NA	NA	0.473506	0.0498281	NA	NA	NA	NA	NA	NA	NA	NA	Sevir.2G192500.1	(1 of 1416) 2.7.11.1 - Non-specific serine/threonine protein kinase / Threonine-specific protein kinase	AT5G15080.1		Protein kinase superfamily protein	LOC_Os09g19700.1	protein kinase domain containing protein, expressed
Sevir.2G192600	-0.695899	0.00107481	NA	NA	NA	NA	NA	NA	NA	NA	NA	NA	Sevir.2G192600.1	(1 of 2) PTHR10264//PTHR10264:SF93 - BAND 7 PROTEIN-RELATED // SUBFAMILY NOT NAMED	AT5G62740.1	ATHIR1,HIR1	SPFH/Band 7/PHB domain-containing membrane-associated protein family	LOC_Os09g19710.1	hypersensitive-induced response protein, putative, expressed
Sevir.2G192700	-1.01241	0.0159236	NA	NA	NA	NA	NA	NA	NA	NA	NA	NA	Sevir.2G192700.1	(1 of 119) PF12937 - F-box-like (F-box-like)
Sevir.2G192800	NA	NA	0.480391	0.024995	0.499509	0.0200098	NA	NA	-0.507756	0.0499209	-0.636901	0.0098535	Sevir.2G192800.1	(1 of 2) PTHR11743//PTHR11743:SF34 - VOLTAGE-DEPENDENT ANION-SELECTIVE CHANNEL // SUBFAMILY NOT NAMED	AT3G01280.1	ATVDAC1,VDAC1	voltage dependent anion channel 1	LOC_Os09g19734.3	isochorismate synthase 1, chloroplast precursor, putative, expressed
Sevir.2G192900	-1.98303	0.000682346	-2.25478	3.76e-05	NA	NA	-2.09896	0.000751578	NA	NA	NA	NA	Sevir.2G192900.1	(1 of 1) 5.4.4.2 - Isochorismate synthase / Isochorismate synthetase	AT1G18870.1	ATICS2,ICS2	isochorismate synthase 2	LOC_Os09g19734.1	isochorismate synthase 1, chloroplast precursor, putative, expressed
Sevir.2G193100	NA	NA	-0.762924	0.0190802	-0.996154	0.0015244	NA	NA	NA	NA	NA	NA	Sevir.2G193100.1	(1 of 3) 3.4.11.2 - Membrane alanyl aminopeptidase / Peptidase E	AT4G33090.1	APM1,ATAPM1	aminopeptidase M1	LOC_Os09g19790.1	puromycin-sensitive aminopeptidase, putative, expressed
Sevir.2G193600	NA	NA	1.96725	1.22e-07	1.24631	0.000109212	NA	NA	NA	NA	NA	NA	Sevir.2G193600.1	(1 of 1) PTHR31846//PTHR31846:SF7 - FAMILY NOT NAMED // CRS1 / YHBY (CRM) DOMAIN-CONTAINING PROTEIN	AT4G29750.1		CRS1 / YhbY (CRM) domain-containing protein	LOC_Os09g19850.1	chloroplastic group IIA intron splicing facilitator CRS1, chloroplast precursor, putative, expressed
Sevir.2G193800	NA	NA	-0.65252	0.0369732	-0.975051	0.000355366	NA	NA	NA	NA	-0.709501	0.0296738	NA	NA	NA	NA	NA	NA	NA
Sevir.2G194000	NA	NA	NA	NA	0.596699	0.008019	NA	NA	NA	NA	NA	NA	NA	NA	NA	NA	NA	NA	NA
Sevir.2G195100	1.18314	2.91e-13	0.789425	2.83e-06	0.581085	0.00159392	NA	NA	NA	NA	NA	NA	Sevir.2G195100.1	(1 of 34) PF04570 - zinc-finger of the FCS-type, C2-C2 (zf-FLZ)	AT1G78020.1		Protein of unknown function (DUF581)	LOC_Os09g20240.1	DUF581 domain containing protein, expressed
Sevir.2G195900	-1.26532	0.000114805	-1.41121	3.51e-06	-1.14558	0.000254925	NA	NA	NA	NA	NA	NA	Sevir.2G195900.1	(1 of 2) PTHR10788//PTHR10788:SF36 - TREHALOSE-6-PHOSPHATE SYNTHASE // SUBFAMILY NOT NAMED	AT5G10100.1		Haloacid dehalogenase-like hydrolase (HAD) superfamily protein	LOC_Os09g20390.1	uncharacterized glycosyl hydrolase Rv2006/MT2062, putative, expressed
Sevir.2G198100	-0.906106	0.00263438	NA	NA	NA	NA	NA	NA	NA	NA	NA	NA	Sevir.2G198100.1	(1 of 3) PTHR14154//PTHR14154:SF16 - UPF0041 BRAIN PROTEIN 44-RELATED // SUBFAMILY NOT NAMED	AT5G20090.2		Uncharacterised protein family (UPF0041)	LOC_Os09g20660.1	UPF0041 domain containing protein, putative, expressed
Sevir.2G198200	NA	NA	1.7204	0.000206762	2.56479	8.78e-09	-2.17489	1.2e-05	NA	NA	1.35643	0.0140856	Sevir.2G198200.1	(1 of 1) PTHR10426//PTHR10426:SF36 - STRICTOSIDINE SYNTHASE-RELATED // SUBFAMILY NOT NAMED	AT3G57030.1		Calcium-dependent phosphotriesterase superfamily protein	LOC_Os09g20684.1	SMP-30/Gluconolaconase/LRE-like region containing protein, expressed
Sevir.2G198801	NA	NA	NA	NA	NA	NA	-0.679509	0.00594678	NA	NA	NA	NA	Sevir.2G198801.1	(1 of 2) PTHR19424//PTHR19424:SF0 - HEAT SHOCK FACTOR BINDING PROTEIN 1 // HEAT SHOCK FACTOR BINDING PROTEIN 1	AT4G15802.1	AtHSBP,HSBP	heat shock factor binding protein	LOC_Os09g20830.5	heat shock factor-binding protein 1, putative, expressed
Sevir.2G199100	NA	NA	NA	NA	0.708655	0.0353345	NA	NA	NA	NA	NA	NA	Sevir.2G199100.1	(1 of 1) PTHR36039//PTHR36039:SF2 - FAMILY NOT NAMED // GENOMIC DNA, CHROMOSOME 3, P1 CLONE:MMG15	AT5G40190.1		RNA ligase/cyclic nucleotide phosphodiesterase family protein	LOC_Os09g20860.1	calmodulin-binding protein, putative, expressed
Sevir.2G199466	1.58672	9.38e-12	0.864153	0.000179316	0.822657	0.000254286	NA	NA	NA	NA	NA	NA	Sevir.2G199466.1	(1 of 1) PTHR12297 - HYPOXIA-INDUCBILE GENE 1 HIG1 -RELATED	AT3G48030.1		hypoxia-responsive family protein / zinc finger (C3HC4-type RING finger) family protein	LOC_Os09g20900.1	hypoxia-responsive family protein, putative, expressed
Sevir.2G199700	-1.04307	2.95e-06	-0.886668	7.45e-05	-0.87098	0.000131932	NA	NA	NA	NA	NA	NA	NA	NA	NA	NA	NA	NA	NA
Sevir.2G200800	NA	NA	NA	NA	NA	NA	NA	NA	NA	NA	-0.758801	0.0319445	Sevir.2G200800.1	(1 of 1) K01180 - endo-1,3(4)-beta-glucanase (E3.2.1.6)	AT5G15870.1		glycosyl hydrolase family 81 protein	LOC_Os09g21210.1	beta-glucan-binding protein 4, putative, expressed
Sevir.2G201200	-0.590839	0.048168	NA	NA	-0.543073	0.0410591	NA	NA	NA	NA	NA	NA	Sevir.2G201200.1	(1 of 5) PF11833 - Protein of unknown function (DUF3353) (DUF3353)	AT5G23040.1	CDF1	Protein of unknown function (DUF3353)	LOC_Os09g21250.1	expressed protein
Sevir.2G202450	NA	NA	-0.946872	0.0124242	NA	NA	NA	NA	NA	NA	0.943032	0.0365116	NA	NA	NA	NA	NA	NA	NA
Sevir.2G203200	NA	NA	NA	NA	NA	NA	1.07163	0.00137232	NA	NA	NA	NA	Sevir.2G203200.1	(1 of 1) PTHR12505//PTHR12505:SF23 - PHD FINGER TRANSCRIPTION FACTOR // SUBFAMILY NOT NAMED	AT4G22140.2	EBS	PHD finger family protein / bromo-adjacent homology (BAH) domain-containing protein	LOC_Os09g21770.1	ES43 protein, putative, expressed
Sevir.2G203600	NA	NA	-0.470637	0.0104682	-0.449326	0.0155085	NA	NA	NA	NA	NA	NA	NA	NA	NA	NA	NA	NA	NA
Sevir.2G203700	NA	NA	-1.65411	0.00057735	-1.07385	0.0409491	NA	NA	NA	NA	NA	NA	Sevir.2G203700.1	(1 of 5) K15601 - lysine-specific demethylase 3 [EC:1.14.11.-] (KDM3)	AT1G11950.1		Transcription factor jumonji (jmjC) domain-containing protein	LOC_Os02g58210.1	jmjC domain containing protein, expressed
Sevir.2G203900	0.99124	0.0168925	NA	NA	NA	NA	NA	NA	NA	NA	NA	NA	Sevir.2G203900.1	(1 of 1) K18875 - enhanced disease susceptibility 1 protein (EDS1)	AT3G48090.1	ATEDS1,EDS1	alpha/beta-Hydrolases superfamily protein	LOC_Os09g22450.1	lipase, putative, expressed
Sevir.2G204000	NA	NA	NA	NA	1.29362	0.01038	NA	NA	NA	NA	NA	NA	Sevir.2G204000.1	(1 of 1) 4.1.1.9 - Malonyl-CoA decarboxylase / Malonyl-CoA carboxy-lyase	AT4G04320.1		malonyl-CoA decarboxylase family protein	LOC_Os09g23070.1	malonyl-CoA decarboxylase, mitochondrial precursor, putative, expressed
Sevir.2G204100	NA	NA	0.886167	0.0353021	NA	NA	NA	NA	NA	NA	NA	NA	Sevir.2G204100.1	(1 of 1) PTHR22298//PTHR22298:SF43 - ENDO-1,4-BETA-GLUCANASE // SUBFAMILY NOT NAMED	AT2G32990.1	AtGH9B8,GH9B8	glycosyl hydrolase 9B8	LOC_Os09g23084.1	endoglucanase, putative, expressed
Sevir.2G204200	0.57511	0.0348915	NA	NA	NA	NA	NA	NA	NA	NA	NA	NA	Sevir.2G204200.1	(1 of 1) PTHR23503//PTHR23503:SF8 - FAMILY NOT NAMED // GLUCOSE TRANSPORTER TYPE 1	AT1G05030.1		Major facilitator superfamily protein	LOC_Os09g23110.1	transporter family protein, putative, expressed
Sevir.2G204300	NA	NA	NA	NA	1.01328	0.00742136	NA	NA	NA	NA	NA	NA	Sevir.2G204300.1	(1 of 1) PTHR11200//PTHR11200:SF63 - INOSITOL 5-PHOSPHATASE // DNASE I-LIKE SUPERFAMILY PROTEIN	AT2G01900.1		DNAse I-like superfamily protein	LOC_Os09g23140.1	endonuclease/exonuclease/phosphatase family domain containing protein, expressed
Sevir.2G204500	-0.716215	0.04936	NA	NA	NA	NA	NA	NA	NA	NA	NA	NA	Sevir.2G204500.1	(1 of 2) K17095 - annexin A7/11 (ANXA7_11)	AT1G68090.1	ANN5,ANNAT5	annexin 5	LOC_Os09g23160.1	annexin, putative, expressed
Sevir.2G205200	NA	NA	4.65696	0.000174987	NA	NA	NA	NA	NA	NA	NA	NA	Sevir.2G205200.1	(1 of 5) KOG4473 - Uncharacterized membrane protein	AT2G01770.1	ATVIT1,VIT1	vacuolar iron transporter 1	LOC_Os09g23300.1	integral membrane protein, putative, expressed
Sevir.2G205400	-2.85283	6.77e-14	-2.37921	7.24e-11	-1.47374	7.2e-05	NA	NA	NA	NA	NA	NA	Sevir.2G205400.1	(1 of 2) PTHR10788:SF48 - ALPHA,ALPHA-TREHALOSE-PHOSPHATE SYNTHASE [UDP-FORMING] 6	AT1G68020.2	ATTPS6,TPS6	UDP-Glycosyltransferase / trehalose-phosphatase family protein	LOC_Os09g23350.1	trehalose synthase, putative, expressed
Sevir.2G207500	-1.42616	3.71e-06	-2.00897	1.42e-11	-2.04855	1.45e-13	-1.07666	0.00151742	NA	NA	NA	NA	Sevir.2G207500.1	(1 of 1) PTHR11695//PTHR11695:SF599 - ALCOHOL DEHYDROGENASE RELATED // SUBFAMILY NOT NAMED	AT4G39330.1	ATCAD9,CAD9	cinnamyl alcohol dehydrogenase 9	LOC_Os09g23540.1	dehydrogenase, putative, expressed
Sevir.2G207900	3.06379	1.67e-21	1.90878	1.5e-09	1.06364	0.00101051	NA	NA	NA	NA	NA	NA	NA	NA	NA	NA	NA	NA	NA
Sevir.2G208800	NA	NA	NA	NA	NA	NA	0.610462	0.00641699	NA	NA	NA	NA	Sevir.2G208800.1	(1 of 1) PTHR11353//PTHR11353:SF86 - CHAPERONIN // SUBFAMILY NOT NAMED	AT1G71010.1	FAB1C	FORMS APLOID AND BINUCLEATE CELLS 1C	LOC_Os09g23740.1	1-phosphatidylinositol-4-phosphate 5-kinase/ zinc ion binding protein, putative, expressed
Sevir.2G208900	NA	NA	-1.08841	1.61e-06	-1.15429	2.15e-07	NA	NA	NA	NA	NA	NA	Sevir.2G208900.1	(1 of 2) PTHR31964//PTHR31964:SF16 - FAMILY NOT NAMED // ADENINE NUCLEOTIDE ALPHA HYDROLASES-LIKE PROTEIN	AT2G47710.1		Adenine nucleotide alpha hydrolases-like superfamily protein	LOC_Os12g36640.2	universal stress protein domain containing protein, putative, expressed
Sevir.2G209400	NA	NA	0.952563	0.00318624	NA	NA	NA	NA	NA	NA	NA	NA	Sevir.2G209400.1	(1 of 1) PTHR11361//PTHR11361:SF89 - DNA MISMATCH REPAIR MUTS RELATED PROTEINS // DNA MISMATCH REPAIR PROTEIN MSH6	AT4G02070.1	ATMSH6,MSH6,MSH6-1	MUTS homolog 6	LOC_Os09g24220.1	MSH-like DNA mismatch repair protein, putative, expressed
Sevir.2G209600	NA	NA	NA	NA	-0.710805	0.0255615	NA	NA	NA	NA	NA	NA	Sevir.2G209600.1	(1 of 2) PTHR23151//PTHR23151:SF67 - DIHYDROLIPOAMIDE ACETYL/SUCCINYL-TRANSFERASE-RELATED // SUBFAMILY NOT NAMED	AT1G34430.1	EMB3003	2-oxoacid dehydrogenases acyltransferase family protein	LOC_Os08g33440.1	2-oxo acid dehydrogenases acyltransferase domain containing protein, expressed
Sevir.2G209900	0.631718	0.000108861	NA	NA	NA	NA	0.408884	0.0401813	NA	NA	NA	NA	Sevir.2G209900.2	(1 of 1) K03128 - transcription initiation factor TFIID subunit 2 (TAF2)	AT1G73960.1	TAF2	TBP-associated factor 2	LOC_Os09g24440.1	expressed protein
Sevir.2G210000	-1.85583	1.03e-08	-2.02609	1.86e-13	-1.73824	9.93e-09	NA	NA	NA	NA	NA	NA	Sevir.2G210000.1	(1 of 2) PF10269//PF13920 - Transmembrane Fragile-X-F protein (Tmemb_185A) // Zinc finger, C3HC4 type (RING finger) (zf-C3HC4_3)	AT1G73950.1		Transmembrane Fragile-X-F-associated protein	LOC_Os03g49900.1	zinc finger, C3HC4 type domain containing protein, expressed
Sevir.2G210700	NA	NA	NA	NA	-0.521877	0.00688037	NA	NA	NA	NA	NA	NA	Sevir.2G210700.1	(1 of 1) K09579 - peptidyl-prolyl cis-trans isomerase NIMA-interacting 4 [EC:5.2.1.8] (PIN4)	AT1G26550.1		FKBP-like peptidyl-prolyl cis-trans isomerase family protein	LOC_Os09g24540.1	peptidyl-prolyl cis-trans isomerase, putative, expressed
Sevir.2G211700	-1.09689	0.0105051	NA	NA	-0.761313	0.0330321	NA	NA	NA	NA	NA	NA	Sevir.2G211700.2	(1 of 1) PTHR12963//PTHR12963:SF1 - THYROID RECEPTOR INTERACTING PROTEIN RELATED // SUBFAMILY NOT NAMED	AT3G47610.1		transcription regulators;zinc ion binding	LOC_Os09g24660.1	AGAP000554-PA, putative, expressed
Sevir.2G212300	NA	NA	0.805566	0.0156758	0.890849	0.00725354	NA	NA	NA	NA	NA	NA	Sevir.2G212300.1	(1 of 4) K02915 - large subunit ribosomal protein L34e (RP-L34e, RPL34)	AT1G26880.1		Ribosomal protein L34e superfamily protein	LOC_Os09g24690.1	60S ribosomal protein L34, putative, expressed
Sevir.2G212400	NA	NA	NA	NA	NA	NA	NA	NA	-0.809397	0.00973989	NA	NA	Sevir.2G212400.1	(1 of 1) PTHR10759//PTHR10759:SF1 - 60S RIBOSOMAL PROTEIN L34 // SUBFAMILY NOT NAMED	AT5G39785.1		Protein of unknown function (DUF1666)	LOC_Os09g24700.1	expressed protein
Sevir.2G212500	0.810392	2.79e-06	1.07381	7.29e-11	0.979277	8.29e-10	NA	NA	NA	NA	NA	NA	Sevir.2G212500.1	(1 of 1) PTHR26374//PTHR26374:SF200 - FAMILY NOT NAMED // ALPHA/BETA-HYDROLASES SUPERFAMILY PROTEIN	AT1G74640.1		alpha/beta-Hydrolases superfamily protein	LOC_Os09g24710.1	alpha/beta hydrolase fold, putative, expressed
Sevir.2G212800	-1.10851	0.00170154	NA	NA	NA	NA	-0.846828	0.0334048	NA	NA	NA	NA	Sevir.2G212800.1	(1 of 15) PF04770 - ZF-HD protein dimerisation region (ZF-HD_dimer)	AT5G15210.1	ATHB30,HB30,ZFHD3	homeobox protein 30	LOC_Os09g24820.1	ZF-HD protein dimerisation region containing protein, expressed
Sevir.2G213100	NA	NA	1.24186	0.0166768	1.17379	0.011749	NA	NA	NA	NA	NA	NA	Sevir.2G213100.1	(1 of 1) PTHR10108//PTHR10108:SF776 - METHYLTRANSFERASE // METHYLTRANSFERASE PMT2-RELATED	AT1G26850.2		S-adenosyl-L-methionine-dependent methyltransferases superfamily protein	LOC_Os09g24900.2	methyltransferase, putative, expressed
Sevir.2G213333	1.04186	0.0350725	NA	NA	1.4475	0.000732529	NA	NA	NA	NA	NA	NA	Sevir.2G213333.1	(1 of 2) PTHR23500:SF12 - SUGAR TRANSPORT PROTEIN 7	AT4G02050.1	STP7	sugar transporter protein 7	LOC_Os09g24924.1	transporter family protein, putative, expressed
Sevir.2G214100	NA	NA	NA	NA	-0.565209	0.00285947	NA	NA	NA	NA	NA	NA	Sevir.2G214100.1	(1 of 14) K12581 - CCR4-NOT transcription complex subunit 7/8 (CNOT7_8, CAF1, POP2)	AT2G32070.1		Polynucleotidyl transferase, ribonuclease H-like superfamily protein	LOC_Os09g24990.2	CAF1 family ribonuclease containing protein, putative, expressed
Sevir.2G214200	1.47774	0.00461323	3.6082	1.02e-09	3.12631	1.45e-09	-2.1197	0.00302085	NA	NA	NA	NA	Sevir.2G214200.1	(1 of 1) PTHR23315//PTHR23315:SF59 - BETA CATENIN-RELATED ARMADILLO REPEAT-CONTAINING // ARMADILLO/BETA-CATENIN-LIKE REPEAT-CONTAINING PROTEIN-RELATED	AT4G31890.1		ARM repeat superfamily protein	LOC_Os09g25000.1	spotted leaf 11, putative, expressed
Sevir.2G214300	NA	NA	0.987324	0.0172338	NA	NA	NA	NA	NA	NA	NA	NA	Sevir.2G214300.3	(1 of 1) PTHR10174//PTHR10174:SF156 - RETINALDEHYDE BINDING PROTEIN-RELATED // SEC14P-LIKE PHOSPHATIDYLINOSITOL TRANSFER FAMILY PROTEIN	AT5G63060.1		Sec14p-like phosphatidylinositol transfer family protein	LOC_Os02g21630.1	SEC14 cytosolic factor family protein, putative, expressed
Sevir.2G216000	NA	NA	NA	NA	-0.622697	0.0214972	NA	NA	NA	NA	-0.751787	0.0120088	Sevir.2G216000.1	(1 of 3) K12158 - ubiquitin-like protein Nedd8 (NEDD8)	AT1G31340.1	ATRUB1,NEDD8,RUB1	related to ubiquitin 1	LOC_Os09g25320.1	ubiquitin family protein, putative, expressed
Sevir.2G216100	NA	NA	1.44345	0.030445	NA	NA	1.53593	0.0498727	NA	NA	NA	NA	Sevir.2G216100.1	(1 of 1) PTHR32370:SF7 - BTB/POZ DOMAIN-CONTAINING PROTEIN NPY1	AT4G31820.1	ENP,MAB4,NPY1	Phototropic-responsive NPH3 family protein	LOC_Os09g25330.1	BTBN19 - Bric-a-Brac, Tramtrack, Broad Complex BTB domain with non-phototropic hypocotyl 3 NPH3 domain, expressed
Sevir.2G217100	NA	NA	NA	NA	-0.770547	0.0168313	NA	NA	NA	NA	NA	NA	Sevir.2G217100.4	(1 of 8) 2.3.1.99 - Quinate O-hydroxycinnamoyltransferase / Hydroxycinnamoyl coenzyme A-quinate transferase
Sevir.2G217800	NA	NA	NA	NA	3.19055	0.000745488	NA	NA	NA	NA	NA	NA	Sevir.2G217800.1	(1 of 1) PTHR13301//PTHR13301:SF28 - X-BOX TRANSCRIPTION FACTOR-RELATED // SUBFAMILY NOT NAMED	AT5G17420.1	ATCESA7,CESA7,IRX3,MUR10	Cellulose synthase family protein	LOC_Os09g25490.1	CESA9 - cellulose synthase, expressed
Sevir.2G218400	NA	NA	0.796143	0.00206143	NA	NA	NA	NA	NA	NA	NA	NA	Sevir.2G218400.1	(1 of 1) PTHR21015:SF28 - MONOGALACTOSYLDIACYLGLYCEROL SYNTHASE 1, CHLOROPLASTIC	AT4G31780.2	MGD1,MGDA	monogalactosyl diacylglycerol synthase 1	LOC_Os09g25580.1	monogalactosyldiacylglycerol synthase, putative, expressed
Sevir.2G218450	-1.66976	1.63e-06	-0.943695	0.00921657	NA	NA	NA	NA	NA	NA	0.894054	0.0331634	NA	NA	NA	NA	NA	NA	NA
Sevir.2G218500	NA	NA	NA	NA	NA	NA	NA	NA	NA	NA	3.55362	0.0194351	Sevir.2G218500.1	(1 of 21) 5.3.4.1 - Protein disulfide-isomerase / S-S rearrangase	AT2G24860.1		DnaJ/Hsp40 cysteine-rich domain superfamily protein	LOC_Os09g25590.1	tsi1-interacting protein TSIP1, putative, expressed
Sevir.2G218700	NA	NA	2.22868	0.0023192	NA	NA	NA	NA	NA	NA	NA	NA	Sevir.2G218700.1	(1 of 1) K00773 - queuine tRNA-ribosyltransferase [EC:2.4.2.29] (tgt, QTRT1)				LOC_Os09g29420.1	queuine tRNA-ribosyltransferase, putative, expressed
Sevir.2G219000	NA	NA	3.06164	2.99e-07	3.42794	9.65e-10	NA	NA	NA	NA	NA	NA	Sevir.2G219000.1	(1 of 2) PTHR11570//PTHR11570:SF3 - S-ADENOSYLMETHIONINE DECARBOXYLASE // SUBFAMILY NOT NAMED	AT3G02470.1	SAMDC	S-adenosylmethionine decarboxylase	LOC_Os09g25625.1	S-adenosyl-l-methionine decarboxylase leader peptide, putative, expressed
Sevir.2G219400	NA	NA	NA	NA	NA	NA	1.41715	6.35e-05	2.58837	3.82e-15	NA	NA	NA	NA	NA	NA	NA	NA	NA
Sevir.2G219600	NA	NA	NA	NA	-0.669682	0.000447021	0.909767	8e-07	0.836018	2.17e-05	NA	NA	NA	NA	NA	NA	NA	NA	NA
Sevir.2G219700	-0.661538	0.0138669	-0.755554	0.00185206	-0.629587	0.00965885	-1.58737	2.85e-10	-0.800417	0.0033284	-0.654702	0.0172367	Sevir.2G219700.1	(1 of 1) PTHR32191:SF2 - TETRASPANIN-11-RELATED	AT2G23810.1	TET8	tetraspanin8	LOC_Os09g25760.1	tetraspanin family protein, putative, expressed
Sevir.2G220200	NA	NA	NA	NA	1.18462	0.014064	NA	NA	NA	NA	NA	NA	Sevir.2G220200.1	(1 of 2) PTHR11863//PTHR11863:SF46 - STEROL DESATURASE // SUBFAMILY NOT NAMED	AT5G57800.1	CER3,FLP1,WAX2,YRE	Fatty acid hydroxylase superfamily	LOC_Os09g25850.1	WAX2, putative, expressed
Sevir.2G220500	NA	NA	NA	NA	1.78293	0.0239216	NA	NA	NA	NA	2.44234	0.00329824	Sevir.2G220500.1	(1 of 1) PTHR32044//PTHR32044:SF13 - FAMILY NOT NAMED // XYLOGLUCAN GLYCOSYLTRANSFERASE 5-RELATED	AT4G31590.1	ATCSLC05,ATCSLC5,CSLC05,CSLC5	Cellulose-synthase-like C5	LOC_Os09g25900.1	CSLC2 - cellulose synthase-like family C, expressed
Sevir.2G220900	NA	NA	NA	NA	1.03021	0.00392508	NA	NA	NA	NA	NA	NA	Sevir.2G220900.1	(1 of 2) PTHR10681//PTHR10681:SF91 - THIOREDOXIN PEROXIDASE // SUBFAMILY NOT NAMED	AT1G21350.3		Thioredoxin superfamily protein	LOC_Os07g15670.1	peroxiredoxin, putative, expressed
Sevir.2G222300	NA	NA	-0.520745	0.0384681	NA	NA	NA	NA	NA	NA	NA	NA	Sevir.2G222300.4	(1 of 1) K03134 - transcription initiation factor TFIID subunit 10 (TAF10)	AT4G31720.2	STG1,TAF10,TAFII15	TBP-associated factor II 15	LOC_Os09g26180.1	transcription initiation factor TFIID subunit 10, putative, expressed
Sevir.2G222600	NA	NA	-1.44316	0.022816	NA	NA	NA	NA	NA	NA	NA	NA	NA	NA	NA	NA	NA	NA	NA
Sevir.2G223000	1.63383	0.00642892	NA	NA	NA	NA	-1.9641	0.0417685	NA	NA	NA	NA	Sevir.2G223000.1	(1 of 1) PTHR11214//PTHR11214:SF132 - BETA-1,3-N-ACETYLGLUCOSAMINYLTRANSFERASE // SUBFAMILY NOT NAMED	AT5G57500.1		Galactosyltransferase family protein	LOC_Os09g26300.1	hypro1, putative, expressed
Sevir.2G223200	-0.980217	6.51e-08	-1.00667	1.41e-08	-0.926163	4.11e-07	NA	NA	NA	NA	NA	NA	Sevir.2G223200.3	(1 of 1) K11251//K11254 - histone H2A (H2A) // histone H4 (H4)	AT5G59970.1		Histone superfamily protein	LOC_Os05g39050.1	Core histone H2A/H2B/H3/H4 domain containing protein, putative, expressed
Sevir.2G223700	1.18159	5.94e-06	NA	NA	NA	NA	NA	NA	NA	NA	-1.28853	6.14e-06	Sevir.2G223700.1	(1 of 34) PF04570 - zinc-finger of the FCS-type, C2-C2 (zf-FLZ)	AT1G53885.1		Protein of unknown function (DUF581)	LOC_Os09g26370.1	DUF581 domain containing protein, expressed
Sevir.2G224400	0.731434	0.0358732	NA	NA	0.698762	0.0324308	NA	NA	NA	NA	NA	NA	Sevir.2G224400.1	(1 of 1) K16274 - E3 ubiquitin-protein ligase AIP2 [EC:6.3.2.19] (AIP2)	AT5G20910.1	AIP2	RING/U-box superfamily protein	LOC_Os09g26400.1	zinc finger, C3HC4 type domain containing protein, expressed
Sevir.2G224500	NA	NA	NA	NA	NA	NA	NA	NA	NA	NA	-0.810066	6.94e-05	Sevir.2G224500.1	(1 of 33) K09286 - EREBP-like factor (EREBP)	AT1G53910.3	RAP2.12	related to AP2 12	LOC_Os09g26420.2	AP2 domain containing protein, expressed
Sevir.2G225100	0.610121	0.00837331	0.847711	6.48e-05	1.07165	2.87e-07	NA	NA	NA	NA	NA	NA	Sevir.2G225100.1	(1 of 2) PF07082 - Protein of unknown function (DUF1350) (DUF1350)	AT3G43540.1		Protein of unknown function (DUF1350)	LOC_Os09g26580.1	expressed protein
Sevir.2G225300	NA	NA	3.48856	0.01487	5.40576	0.000510465	-4.33073	0.0172427	NA	NA	NA	NA	Sevir.2G225300.1	(1 of 74) PF02519 - Auxin responsive protein (Auxin_inducible)	AT5G20820.1		SAUR-like auxin-responsive protein family	LOC_Os09g26590.1	OsSAUR37 - Auxin-responsive SAUR gene family member, expressed
Sevir.2G225700	NA	NA	-0.55862	0.0493617	NA	NA	NA	NA	NA	NA	NA	NA	Sevir.2G225700.1	(1 of 2) PTHR23426//PTHR23426:SF31 - FERREDOXIN/ADRENODOXIN // SUBFAMILY NOT NAMED	AT4G21090.3	ATMFDX2,MFDX2	MITOCHONDRIAL FERREDOXIN 2	LOC_Os09g26650.1	2Fe-2S iron-sulfur cluster binding domain containing protein, expressed
Sevir.2G225900	1.91201	7.67e-14	1.455	6.37e-09	1.40119	3.61e-08	-0.833794	0.0167983	NA	NA	NA	NA	NA	NA	NA	NA	NA	NA	NA
Sevir.2G226200	NA	NA	NA	NA	-0.962355	0.0168785	0.954456	0.0396768	NA	NA	NA	NA	Sevir.2G226200.1	(1 of 1) K00894 - ethanolamine kinase (ETNK, EKI)	AT2G26830.1	emb1187	Protein kinase superfamily protein	LOC_Os09g26700.1	choline/ethanolamine kinase, putative, expressed
Sevir.2G226600	NA	NA	NA	NA	0.634817	0.00124571	0.97521	8e-07	1.48729	1.97e-15	0.812837	0.000148975	Sevir.2G226600.1	(1 of 1) PTHR10772//PTHR10772:SF11 - 10 KDA HEAT SHOCK PROTEIN // SUBFAMILY NOT NAMED	AT5G20720.1	ATCPN21,CHCPN10,CPN10,CPN20,CPN21	chaperonin 20	LOC_Os09g26730.1	chaperonin, putative, expressed
Sevir.2G226800	NA	NA	1.13267	6.6e-05	NA	NA	-1.60939	2.52e-08	-1.18371	0.000200433	NA	NA	Sevir.2G226800.1	(1 of 13) K13464 - jasmonate ZIM domain-containing protein (JAZ)	AT1G19180.1	JAZ1,TIFY10A	jasmonate-zim-domain protein 1	LOC_Os09g26780.1	zinc-finger protein, putative, expressed
Sevir.2G227200	NA	NA	NA	NA	-0.771568	0.0422519	NA	NA	NA	NA	NA	NA	Sevir.2G227200.1	(1 of 1) PTHR21649//PTHR21649:SF5 - CHLOROPHYLL A/B BINDING PROTEIN // SUBFAMILY NOT NAMED	AT1G19150.1	LHCA2*1,LHCA6	photosystem I light harvesting complex gene 6	LOC_Os09g26810.1	chlorophyll A-B binding protein, putative, expressed
Sevir.2G227400	NA	NA	0.976602	0.0411057	NA	NA	-1.57183	0.0093693	NA	NA	NA	NA	Sevir.2G227400.1	(1 of 2) PTHR21229:SF15 - LUNG SEVEN TRANSMEMBRANE RECEPTOR-LIKE PROTEIN	AT1G72480.1		Lung seven transmembrane receptor family protein	LOC_Os09g26830.1	lung seven transmembrane domain containing protein, putative, expressed
Sevir.2G227800	NA	NA	-1.10251	0.00416892	NA	NA	1.15423	0.00641947	1.33875	0.000364306	NA	NA	Sevir.2G227800.1	(1 of 1) K14085 - aldehyde dehydrogenase family 7 member A1 (ALDH7A1)	AT1G54100.1	ALDH7B4	aldehyde dehydrogenase 7B4	LOC_Os09g26880.1	aldehyde dehydrogenase, putative, expressed
Sevir.2G228332	NA	NA	NA	NA	NA	NA	NA	NA	-1.4514	0.0354051	NA	NA	NA	NA	NA	NA	NA	NA	NA
Sevir.2G228500	NA	NA	0.638416	0.00773061	0.61362	0.0100647	NA	NA	NA	NA	NA	NA	Sevir.2G228500.3	(1 of 1416) 2.7.11.1 - Non-specific serine/threonine protein kinase / Threonine-specific protein kinase	AT5G01020.1		Protein kinase superfamily protein	LOC_Os03g06330.1	tyrosine protein kinase domain containing protein, putative, expressed
Sevir.2G230100	NA	NA	-0.580079	0.00995991	NA	NA	NA	NA	NA	NA	NA	NA	Sevir.2G230100.1	(1 of 1) 3.4.22.16 - Cathepsin H / N-benzoylarginine-beta-naphthylamide hydrolase	AT5G60360.1	AALP,ALP,SAG2	aleurain-like protease	LOC_Os09g27030.2	oryzain gamma chain precursor, putative, expressed
Sevir.2G230300	-1.99399	0.000607294	-1.67089	0.00382705	NA	NA	-1.45593	0.0288799	NA	NA	NA	NA	Sevir.2G230300.1	(1 of 1) 2.7.6.5//3.2.1.37//3.2.1.55 - GTP diphosphokinase / Stringent factor // Xylan 1,4-beta-xylosidase / Xylobiase // Non-reducing end alpha-L-arabinofuranosidase / Arabinosidase	AT1G54130.1	AT-RSH3,ATRSH3,RSH3	RELA/SPOT homolog 3	LOC_Os09g27050.1	HD domain containing protein, putative, expressed
Sevir.2G230700	NA	NA	0.942936	0.0347342	0.963631	0.0324413	NA	NA	NA	NA	NA	NA	Sevir.2G230700.1	(1 of 36) PF10250 - GDP-fucose protein O-fucosyltransferase (O-FucT)	AT5G35570.1		O-fucosyltransferase family protein	LOC_Os09g27080.1	growth regulator related protein, putative, expressed
Sevir.2G231400	NA	NA	NA	NA	NA	NA	NA	NA	1.09201	0.0409268	NA	NA	Sevir.2G231400.1	(1 of 1) K18787 - thermospermine synthase (ACL5)	AT5G19530.1	ACL5	S-adenosyl-L-methionine-dependent methyltransferases superfamily protein	LOC_Os02g14190.1	spermidine synthase, putative, expressed
Sevir.2G233000	1.60534	7.18e-05	1.5908	9.56e-05	1.72026	0.000380947	NA	NA	NA	NA	NA	NA	NA	NA	NA	NA	NA	NA	NA
Sevir.2G233900	-1.20969	2.91e-09	-1.10518	5.98e-08	NA	NA	NA	NA	NA	NA	NA	NA	Sevir.2G233900.1	(1 of 1) 6.3.4.3 - Formate--tetrahydrofolate ligase / Tetrahydrofolic formylase	AT1G50480.1	THFS	10-formyltetrahydrofolate synthetase	LOC_Os09g27420.1	formate--tetrahydrofolate ligase, putative, expressed
Sevir.2G234000	-0.921716	0.0181902	NA	NA	NA	NA	NA	NA	NA	NA	1.09766	0.00408471	Sevir.2G234000.1	(1 of 34) K09338 - homeobox-leucine zipper protein (HD-ZIP)	AT5G06710.1	HAT14	homeobox from Arabidopsis thaliana	LOC_Os09g27450.1	homeobox associated leucine zipper, putative, expressed
Sevir.2G234460	NA	NA	NA	NA	2.08836	0.00709382	NA	NA	NA	NA	1.85524	0.0453367	NA	NA	NA	NA	NA	NA	NA
Sevir.2G234700	1.26856	1.65e-09	NA	NA	NA	NA	NA	NA	NA	NA	NA	NA	Sevir.2G234700.1	(1 of 1) PTHR30540//PTHR30540:SF5 - OSMOTIC STRESS POTASSIUM TRANSPORTER // SUBFAMILY NOT NAMED	AT4G13420.1	ATHAK5,HAK5	high affinity K+ transporter 5	LOC_Os09g27580.2	potassium transporter, putative, expressed
Sevir.2G235300	-0.746851	0.0008492	NA	NA	-0.498869	0.0333365	NA	NA	NA	NA	NA	NA	Sevir.2G235300.1	(1 of 3) PTHR19321//PTHR19321:SF5 - PROTEIN REGULATOR OF CYTOKINESIS 1 PRC1-RELATED // 65-KDA MICROTUBULE-ASSOCIATED PROTEIN 6-RELATED	AT2G01910.1	ATMAP65-6,MAP65-6	Microtubule associated protein (MAP65/ASE1) family protein	LOC_Os09g27700.2	microtubule associated protein, putative, expressed
Sevir.2G235900	NA	NA	NA	NA	0.898912	0.00942887	2.81862	1.23e-22	2.1822	2.17e-11	0.877545	0.0278588	Sevir.2G235900.1	(1 of 1) PTHR18929:SF38 - PROTEIN DISULFIDE-ISOMERASE A6	AT1G04980.1	ATPDI10,ATPDIL2-2,PDI10,PDIL2-2	PDI-like 2-2	LOC_Os09g27830.1	OsPDIL2-3 protein disulfide isomerase PDIL2-3, expressed
Sevir.2G236400	NA	NA	NA	NA	NA	NA	0.516848	0.0161173	NA	NA	NA	NA	Sevir.2G236400.1	(1 of 1) PTHR13683//PTHR13683:SF363 - ASPARTYL PROTEASES // SUBFAMILY NOT NAMED	AT2G03200.1		Eukaryotic aspartyl protease family protein	LOC_Os09g27940.2	aspartic proteinase nepenthesin-1 precursor, putative, expressed
Sevir.2G236500	NA	NA	NA	NA	1.86711	0.040499	NA	NA	NA	NA	NA	NA	Sevir.2G236500.1	(1 of 1) PTHR11214//PTHR11214:SF102 - BETA-1,3-N-ACETYLGLUCOSAMINYLTRANSFERASE // SUBFAMILY NOT NAMED	AT1G77810.2		Galactosyltransferase family protein	LOC_Os09g27950.1	galactosyltransferase, putative, expressed
Sevir.2G236600	NA	NA	-0.725752	2.11e-05	-0.602806	0.000513711	NA	NA	NA	NA	NA	NA	Sevir.2G236600.1	(1 of 3) PTHR13180 - SMALL MEMBRANE PROTEIN-RELATED	AT1G36980.1			LOC_Os09g27960.1	transmembrane protein 50A, putative, expressed
Sevir.2G236900	1.7774	5.86e-13	1.36779	1.66e-08	1.02134	1.85e-05	NA	NA	NA	NA	NA	NA	Sevir.2G236900.1	(1 of 1) PTHR12383:SF15 - THYLAKOIDAL PROCESSING PEPTIDASE 1, CHLOROPLASTIC-RELATED	AT1G06870.1		Peptidase S24/S26A/S26B/S26C family protein	LOC_Os09g28000.1	OsSigP6 - Putative Type I Signal Peptidase homologue; employs a putative Ser/Lys catalytic dyad, expressed
Sevir.2G237001	NA	NA	1.88345	0.00447681	NA	NA	NA	NA	NA	NA	NA	NA	Sevir.2G237001.1	(1 of 2) K14307 - nucleoporin p58/p45 (NUPL1, NUP49)	AT4G37130.1		hydroxyproline-rich glycoprotein family protein	LOC_Os09g28019.1	nucleoporin p58/p45, putative, expressed
Sevir.2G237200	NA	NA	-0.510966	0.0310931	-0.781116	0.000509237	NA	NA	NA	NA	NA	NA	Sevir.2G237200.1	(1 of 1) PTHR11751//PTHR11751:SF317 - SUBGROUP I AMINOTRANSFERASE RELATED // SUBFAMILY NOT NAMED	AT1G77670.1		Pyridoxal phosphate (PLP)-dependent transferases superfamily protein	LOC_Os09g28050.1	asparate aminotransferase, putative, expressed
Sevir.2G237400	NA	NA	NA	NA	NA	NA	NA	NA	NA	NA	1.0833	0.00181788	Sevir.2G237400.1	(1 of 2) PTHR23084//PTHR23084:SF136 - PHOSPHATIDYLINOSITOL-4-PHOSPHATE 5-KINASE RELATED // SUBFAMILY NOT NAMED	AT1G21920.1		Histone H3 K4-specific methyltransferase SET7/9 family protein	LOC_Os09g28060.1	MORN repeat domain containing protein, expressed
Sevir.2G237601	NA	NA	-0.685012	0.00455384	NA	NA	NA	NA	-0.575644	0.0458666	NA	NA	Sevir.2G237601.1	(1 of 3) K11647 - SWI/SNF-related matrix-associated actin-dependent regulator of chromatin subfamily A member 2/4 [EC:3.6.4.-] (SMARCA2_4)	AT2G46020.2	ATBRM,BRM,CHA2,CHR2	transcription regulatory protein SNF2, putative	LOC_Os02g02290.1	SNF2 family N-terminal domain containing protein, expressed
Sevir.2G237700	NA	NA	0.4032	0.0183455	0.431525	0.0147042	-0.474096	0.0150404	NA	NA	NA	NA	Sevir.2G237700.1	(1 of 1) PTHR22936//PTHR22936:SF29 - RHOMBOID-RELATED // RHOMBOID-LIKE PROTEIN 10	AT1G25290.2	ATRBL10,RBL10	RHOMBOID-like protein 10	LOC_Os09g28100.1	OsRhmbd15 - Putative Rhomboid homologue, expressed
Sevir.2G237800	NA	NA	1.14001	0.0207994	NA	NA	NA	NA	NA	NA	NA	NA	Sevir.2G237800.2	(1 of 1) PTHR33826:SF4 - F20B24.21	AT3G56590.1		hydroxyproline-rich glycoprotein family protein	LOC_Os09g28110.1	hydroxyproline-rich glycoprotein family protein, putative, expressed
Sevir.2G238900	-1.55208	0.0273316	NA	NA	NA	NA	NA	NA	2.36135	0.00124669	2.68689	0.000332257	Sevir.2G238900.1	(1 of 1) PTHR12565:SF74 - TRANSCRIPTION FACTOR HEC1	AT5G67060.1	HEC1	basic helix-loop-helix (bHLH) DNA-binding superfamily protein	LOC_Os09g28210.1	bHelix-loop-helix transcription factor, putative, expressed
Sevir.2G239000	NA	NA	NA	NA	NA	NA	NA	NA	-0.693778	0.0451443	NA	NA	Sevir.2G239000.1	(1 of 1) KOG2812 - Uncharacterized conserved protein	AT4G02720.1			LOC_Os09g28220.1	NFKB, putative, expressed
Sevir.2G239300	-0.992952	0.00170906	-1.31715	2.86e-06	-1.15968	4.76e-05	NA	NA	NA	NA	NA	NA	Sevir.2G239300.1	(1 of 3) PTHR23024//PTHR23024:SF192 - MEMBER OF 'GDXG' FAMILY OF LIPOLYTIC ENZYMES // SUBFAMILY NOT NAMED	AT1G47480.1		alpha/beta-Hydrolases superfamily protein	LOC_Os09g28280.1	gibberellin receptor GID1L2, putative, expressed
Sevir.2G239600	NA	NA	NA	NA	NA	NA	NA	NA	-2.83201	0.0195119	NA	NA	Sevir.2G239600.1	(1 of 20) PF03763 - Remorin, C-terminal region (Remorin_C)	AT1G45207.2		Remorin family protein	LOC_Os09g28300.1	remorin C-terminal domain containing protein, putative, expressed
Sevir.2G239700	0.725957	0.0178356	NA	NA	NA	NA	NA	NA	NA	NA	NA	NA	Sevir.2G239700.1	(1 of 2) PTHR22952//PTHR22952:SF190 - CAMP-RESPONSE ELEMENT BINDING PROTEIN-RELATED // SUBFAMILY NOT NAMED	AT1G49720.1	ABF1	abscisic acid responsive element-binding factor 1	LOC_Os09g28310.1	bZIP transcription factor, putative, expressed
[truncated: 6,726 more rows]
