# Supplementary material for: High light and temperature reduce photosynthetic efficiency through different mechanisms in the C4 model Setaria viridis
Source: Commun Biol. 2021 Sep 16;4:1092. doi: 10.1038/s42003-021-02576-2 (PMC8446033; doi:10.1038/s42003-021-02576-2)
Supplement: Supplementary file 7 — Supplementary_Data_4. [file 42003_2021_2576_MOESM7_ESM.xlsx]

## Sheet: genesup_HLandHT
Supplementary Dataset 4
Sviridis.pDefline: provisional defline from JGI bulk data
Best.hit.arabi.name, arabi.symbol, arabi.defline: Arabidopsis thaliana best hit information from JGI bulk data
Best.hit.rice.name, rice.defline: Oryza sativa best hit information from JGI bulk data
NA in columns B-H indicates that gene was not present in bulk annotation information
log2FC columns display DeSeq2 log2FC output, NA indicates the gene was not differentially expressed in the given timepoint
padj columns show FDR corrected p values, NA indicates the gene was not differentially expressed in the given timepoint
Genes upregulated in at least one timepoint in both high light and high temperature treatment
GeneID	transcriptName	Sviridis.pDefline	Best.hit.arabi.name	arabi.symbol	arabi.defline	Best.hit.rice.name	rice.defline	HL_1h_log2FC	HL_1h_padj	HL_2h_log2FC	HL_2h_padj	HL_4h_log2FC	HL_4h_padj	HT_1h_log2FC	HT_1h_padj	HT_2h_log2FC	HT_2h_padj	HT_4h_log2FC	HT_4h_padj
Sevir.1G012700	Sevir.1G012700.1	(1 of 9) PF11331 - Probable zinc-ribbon domain (zinc_ribbon_12)	AT2G46380.1		Protein of unknown function (DUF3133)	LOC_Os02g15820.1	extra-large G-protein-related, putative, expressed	1.58667	8.23132e-06	1.48626	0.000126026	1.38269	0.000847934	NA	NA	1.22375	0.0078863	NA	NA
Sevir.1G024400	Sevir.1G024400.1	(1 of 1) PTHR13194:SF19 - NAD(P)-BINDING ROSSMANN-FOLD SUPERFAMILY PROTEIN	AT4G18810.2		NAD(P)-binding Rossmann-fold superfamily protein	LOC_Os02g13970.2	Complex I intermediate-associated protein 30 domain containing protein, putative, expressed	0.306577	0.00183641	NA	NA	0.419158	7.9829e-06	0.286505	0.00794312	0.257873	0.0195279	0.307141	0.00624475
Sevir.1G030300	Sevir.1G030300.1	(1 of 2) 1.21.3.6 - Aureusidin synthase				LOC_Os04g53250.1	polyphenol oxidase protein, putative, expressed	4.00807	1.0174e-12	2.71832	3.56309e-06	2.06401	0.000951973	NA	NA	NA	NA	1.91587	0.00775682
Sevir.1G030800	Sevir.1G030800.1	(1 of 1) PTHR10000//PTHR10000:SF15 - PHOSPHOSERINE PHOSPHATASE // SUBFAMILY NOT NAMED	AT2G25870.1		haloacid dehalogenase-like hydrolase family protein	LOC_Os02g13360.1	expressed protein	NA	NA	1.96114	2.82267e-07	NA	NA	1.25318	0.00753319	1.26355	0.00826993	NA	NA
Sevir.1G031900	Sevir.1G031900.1	(1 of 2) PTHR11034//PTHR11034:SF25 - N-MYC DOWNSTREAM REGULATED // SUBFAMILY NOT NAMED	AT5G56750.1	NDL1	N-MYC downregulated-like 1	LOC_Os02g13150.1	pollen-specific protein SF21, putative, expressed	1.04428	1.16874e-05	0.995859	6.50663e-05	1.3211	4.70712e-08	0.709932	0.01189	NA	NA	NA	NA
Sevir.1G032900	Sevir.1G032900.1	(1 of 1) PTHR11668:SF248 - SERINE/THREONINE-PROTEIN PHOSPHATASE PP2A-1 CATALYTIC SUBUNIT-RELATED	AT1G10430.1	PP2A-2	protein phosphatase 2A-2	LOC_Os06g37660.1	OsPP2Ac-1 - Phosphatase 2A isoform 1 belonging to family 1, expressed	NA	NA	NA	NA	0.782993	0.0328682	NA	NA	NA	NA	0.889757	0.0298833
Sevir.1G033000	Sevir.1G033000.1	(1 of 1) K15264 - putative methyltransferase [EC:2.1.1.-] (NSUN5, WBSCR20)	AT5G26180.2		S-adenosyl-L-methionine-dependent methyltransferases superfamily protein	LOC_Os02g12600.1	NOL1/NOP2/sun family protein, putative, expressed	NA	NA	4.50134	0.00134641	NA	NA	NA	NA	4.09668	0.0132761	NA	NA
Sevir.1G034500	Sevir.1G034500.1	(1 of 2) PTHR10071//PTHR10071:SF204 - TRANSCRIPTION FACTOR GATA GATA BINDING FACTOR // SUBFAMILY NOT NAMED	AT4G26150.1	CGA1,GATA22	cytokinin-responsive gata factor 1	LOC_Os02g12790.1	GATA zinc finger domain containing protein, expressed	NA	NA	NA	NA	2.91429	0.00411477	NA	NA	NA	NA	2.74108	0.0197163
Sevir.1G041900	Sevir.1G041900.1	(1 of 7) 2.3.1.119//2.3.1.199 - Transferred entry: 1.1.1.330, 1.3.1.93, 2.3.1.199 and 4.2.1.134 // Very-long-chain 3-oxoacyl-CoA synthase / Very-long-chain beta-ketoacyl-CoA synthase	AT2G26640.1	KCS11	3-ketoacyl-CoA synthase 11	LOC_Os02g11070.1	3-ketoacyl-CoA synthase, putative, expressed	1.27874	0.027112	NA	NA	1.46317	0.00392508	1.32108	0.0351705	NA	NA	NA	NA
Sevir.1G043300	Sevir.1G043300.1	(1 of 3) K16241 - transcription factor HY5 (HY5)	AT5G11260.1	HY5,TED 5	Basic-leucine zipper (bZIP) transcription factor family protein	LOC_Os02g10860.1	bZIP transcription factor domain containing protein, expressed	2.14888	1.08137e-21	2.02942	8.14913e-19	2.24234	4.08286e-21	NA	NA	0.698204	0.0191307	NA	NA
Sevir.1G048700	Sevir.1G048700.1	(1 of 1) 3.7.1.2 - Fumarylacetoacetase / Fumarylacetoacetate hydrolase	AT1G12050.1		fumarylacetoacetase, putative	LOC_Os02g10310.1	fumarylacetoacetase, putative, expressed	NA	NA	NA	NA	0.706562	0.00980313	NA	NA	NA	NA	0.634256	0.0475907
Sevir.1G051200	Sevir.1G051200.1	(1 of 2) PTHR22952//PTHR22952:SF117 - CAMP-RESPONSE ELEMENT BINDING PROTEIN-RELATED // BZIP TRANSCRIPTION FACTOR 60	AT3G10800.1	BZIP28	Basic-leucine zipper (bZIP) transcription factor family protein	LOC_Os06g41770.1	bZIP transcription factor domain containing protein, expressed	0.794366	0.0237009	0.715838	0.0395364	NA	NA	1.61341	1.42717e-07	0.884204	0.0218623	NA	NA
Sevir.1G060900	Sevir.1G060900.1	(1 of 1) PTHR11638:SF86 - CHAPERONE PROTEIN CLPB4, MITOCHONDRIAL	AT2G25140.1	CLPB-M,CLPB4,HSP98.7	casein lytic proteinase B4	LOC_Os02g08490.1	chaperone protein clpB 1, putative, expressed	NA	NA	1.32511	0.000191074	1.27542	0.00113734	3.48311	1.27005e-36	2.02579	9.66879e-09	NA	NA
Sevir.1G061300	Sevir.1G061300.2	(1 of 5) K14016 - ubiquitin fusion degradation protein 1 (UFD1)	AT2G21270.2	UFD1	ubiquitin fusion degradation 1	LOC_Os02g08480.1	ubiquitin fusion degradation protein, putative, expressed	0.721154	0.000733979	NA	NA	NA	NA	0.870343	5.79993e-05	NA	NA	NA	NA
Sevir.1G063400	Sevir.1G063400.1	(1 of 2) K07023 - putative hydrolases of HD superfamily (K07023)	AT1G26160.1		Metal-dependent phosphohydrolase	LOC_Os02g08260.1	HD domain containing protein 2, putative, expressed	NA	NA	NA	NA	1.15222	0.00104128	NA	NA	-0.962713	0.0213897	1.04116	0.0106958
Sevir.1G065100	Sevir.1G065100.1	(1 of 2) K11098 - small nuclear ribonucleoprotein F (SNRPF, SMF)	AT4G30220.1	RUXF	small nuclear ribonucleoprotein F	LOC_Os11g43620.1	LSM domain containing protein, expressed	0.883732	0.0035305	0.998807	4.78954e-05	0.615534	0.00796965	NA	NA	0.820683	0.00452412	NA	NA
Sevir.1G072100	Sevir.1G072100.1	(1 of 2) PTHR11406//PTHR11406:SF9 - PHOSPHOGLYCERATE KINASE // PHOSPHOGLYCERATE KINASE	AT1G79550.2	PGK	phosphoglycerate kinase	LOC_Os02g07260.1	phosphoglycerate kinase protein, putative, expressed	NA	NA	0.653797	0.000132619	0.657181	0.000162425	1.06321	2.05863e-10	0.954482	4.66895e-08	NA	NA
Sevir.1G073600	Sevir.1G073600.1	(1 of 2) K00457 - 4-hydroxyphenylpyruvate dioxygenase (HPD, hppD)	AT1G06570.1	HPD,PDS1	phytoene desaturation 1	LOC_Os02g07160.1	glyoxalase family protein, putative, expressed	1.00645	5.63909e-06	0.701294	0.00139458	0.891293	2.28933e-05	0.615831	0.0222427	0.619499	0.0154865	NA	NA
Sevir.1G084000	Sevir.1G084000.1	(1 of 2) K16251 - DNA-directed RNA polymerase V subunit 1 [EC:2.7.7.6] (NRPE1)	AT2G40030.1	ATNRPD1B,DMS5,DRD3,NRPD1B,NRPE1	nuclear RNA polymerase D1B	LOC_Os02g05880.1	RNA polymerase Rpb1, domain 2 family protein, expressed	NA	NA	0.914735	3.61731e-06	0.466086	0.0368892	NA	NA	NA	NA	0.548327	0.0279479
Sevir.1G086700	Sevir.1G086700.1	(1 of 4) PTHR13832//PTHR13832:SF352 - PROTEIN PHOSPHATASE 2C // PROTEIN PHOSPHATASE 2C 59-RELATED	AT4G31750.1	WIN2	HOPW1-1-interacting 2	LOC_Os02g05630.4	protein phosphatase 2C, putative, expressed	0.42391	0.0232215	NA	NA	0.538522	0.0032652	NA	NA	NA	NA	0.460412	0.0336971
Sevir.1G087500	Sevir.1G087500.1	(1 of 39) PF06203 - CCT motif (CCT)	AT5G57180.2	CIA2	chloroplast import apparatus 2	LOC_Os02g05470.1	CCT motif family protein, expressed	1.3317	9.06783e-08	1.46199	2.11569e-10	0.959048	3.76253e-05	0.85424	0.00348186	NA	NA	NA	NA
Sevir.1G090600	Sevir.1G090600.1	(1 of 2) PTHR13009//PTHR13009:SF5 - HEAT SHOCK PROTEIN 90 HSP90 CO-CHAPERONE AHA-1 // SUBFAMILY NOT NAMED	AT5G58110.1		chaperone binding;ATPase activators	LOC_Os02g04650.1	activator of 90 kDa heat shock protein ATPase homolog, putative, expressed	NA	NA	1.64556	1.56765e-05	NA	NA	1.5586	4.1593e-05	NA	NA	NA	NA
Sevir.1G091500	Sevir.1G091500.1	(1 of 2) PTHR10366//PTHR10366:SF343 - NAD DEPENDENT EPIMERASE/DEHYDRATASE // SUBFAMILY NOT NAMED	AT1G16720.1	HCF173	high chlorophyll fluorescence phenotype 173	LOC_Os02g04510.1	UOS1, putative, expressed	1.05113	3.08519e-10	0.472117	0.0101326	0.487767	0.00924073	NA	NA	0.929778	2.71131e-07	NA	NA
Sevir.1G098600	Sevir.1G098600.1	(1 of 1) K08681 - 5'-phosphate synthase pdxT subunit (pdxT, pdx2)	AT5G60540.1	ATPDX2,EMB2407,PDX2	pyridoxine biosynthesis 2	LOC_Os02g03740.1	pyridoxal biosynthesis protein PDX2, putative, expressed	0.418541	0.0401097	0.42611	0.0198223	0.645299	0.000311771	NA	NA	NA	NA	0.453778	0.0396378
Sevir.1G100101	NA	NA	NA	NA	NA	NA	NA	NA	NA	1.23074	0.00925545	NA	NA	1.2795	0.0349653	NA	NA	NA	NA
Sevir.1G105600	Sevir.1G105600.1	(1 of 3) 1.1.1.224 - Mannose-6-phosphate 6-reductase / NADPH-mannose-6-P reductase	AT2G21250.1		NAD(P)-linked oxidoreductase superfamily protein	LOC_Os02g03100.2	oxidoreductase, aldo/keto reductase family protein, putative, expressed	0.511117	0.00149877	0.460116	0.00300744	0.361676	0.0261076	NA	NA	0.443885	0.0129658	NA	NA
Sevir.1G105866	NA	NA	NA	NA	NA	NA	NA	NA	NA	0.907415	0.00888837	NA	NA	NA	NA	0.958236	0.0155078	NA	NA
Sevir.1G106900	Sevir.1G106900.1	(1 of 1) K03245 - translation initiation factor 3 subunit J (EIF3J)	AT5G37475.1		Translation initiation factor eIF3 subunit	LOC_Os02g02990.1	translation initiation factor eIF3 subunit, putative, expressed	NA	NA	1.01109	0.000120002	0.780202	0.00625648	0.98847	0.000366023	NA	NA	NA	NA
Sevir.1G116600	Sevir.1G116600.1	(1 of 1) PTHR19375//PTHR19375:SF228 - HEAT SHOCK PROTEIN 70KDA // SUBFAMILY NOT NAMED	AT5G42020.1	BIP,BIP2	Heat shock protein 70 (Hsp 70) family protein	LOC_Os02g02410.1	DnaK family protein, putative, expressed	NA	NA	NA	NA	1.16953	0.0129241	3.13053	2.09555e-14	1.85507	0.000107885	1.61593	0.00128711
Sevir.1G117300	Sevir.1G117300.1	(1 of 1) PTHR15852//PTHR15852:SF27 - FAMILY NOT NAMED // PROTEIN DISULFIDE-ISOMERASE LQY1	AT1G75690.1		DnaJ/Hsp40 cysteine-rich domain superfamily protein	LOC_Os03g14040.3	expressed protein	0.4988	0.0398765	1.01906	8.73011e-07	0.997787	2.03445e-06	NA	NA	NA	NA	0.556463	0.0328029
Sevir.1G137700	Sevir.1G137700.1	(1 of 5) PTHR22939//PTHR22939:SF94 - SERINE PROTEASE FAMILY S1C HTRA-RELATED // SUBFAMILY NOT NAMED	AT5G27660.1		Trypsin family protein with PDZ domain	LOC_Os09g26540.1	expressed protein	NA	NA	NA	NA	0.935116	0.0403127	NA	NA	-1.5334	0.000409319	1.06897	0.0360912
Sevir.1G138200	Sevir.1G138200.1	(1 of 1) PF11282 - Protein of unknown function (DUF3082) (DUF3082)	AT3G15110.1			LOC_Os02g20490.1	expressed protein	NA	NA	NA	NA	0.946812	0.0427563	NA	NA	NA	NA	1.22321	0.0154996
Sevir.1G139133	Sevir.1G139133.1	(1 of 1) K07555 - ATP synthase mitochondrial F1 complex assembly factor 1 (ATPeAF1, ATPAF1, ATP11)	AT2G34050.1			LOC_Os02g20860.1	ATP11 protein, expressed	NA	NA	0.973807	7.7562e-08	0.563031	0.003204	NA	NA	0.870814	1.48546e-05	NA	NA
Sevir.1G169700	Sevir.1G169700.1	(1 of 2) PTHR12542//PTHR12542:SF36 - EXOCYST COMPLEX PROTEIN EXO70 // SUBFAMILY NOT NAMED	AT5G50380.1	ATEXO70F1,EXO70F1	exocyst subunit exo70 family protein F1	LOC_Os02g30230.2	exo70 exocyst complex subunit domain containing protein, expressed	1.60239	0.0410009	NA	NA	NA	NA	1.78864	0.0294887	-1.58332	0.0132761	NA	NA
Sevir.1G199300	Sevir.1G199300.1	(1 of 1) PTHR37724:SF1 - COPPER ION TRANSMEMBRANE TRANSPORTER	AT2G37920.1	emb1513	copper ion transmembrane transporters	LOC_Os02g35620.1	expressed protein	NA	NA	NA	NA	0.512454	0.0125135	NA	NA	0.54721	0.0217982	NA	NA
Sevir.1G205700	NA	NA	NA	NA	NA	NA	NA	NA	NA	NA	NA	0.672705	0.0323133	0.75792	0.0379132	NA	NA	NA	NA
Sevir.1G210000	NA	NA	NA	NA	NA	NA	NA	0.786166	0.000772188	NA	NA	NA	NA	0.701879	0.00661038	NA	NA	NA	NA
Sevir.1G225700	Sevir.1G225700.1	(1 of 1) PTHR10836:SF59 - GLYCERALDEHYDE-3-PHOSPHATE DEHYDROGENASE GAPC1, CYTOSOLIC	AT1G13440.1	GAPC-2,GAPC2	glyceraldehyde-3-phosphate dehydrogenase C2	LOC_Os04g40950.1	glyceraldehyde-3-phosphate dehydrogenase, putative, expressed	NA	NA	1.71213	1.743e-08	2.80713	2.50114e-21	0.975159	0.00497486	2.15103	3.7385e-12	NA	NA
Sevir.1G227600	Sevir.1G227600.1	(1 of 1) PTHR16223:SF10 - TRANSCRIPTION FACTOR BHLH128-RELATED	AT1G05805.1		basic helix-loop-helix (bHLH) DNA-binding superfamily protein	LOC_Os02g39140.1	helix-loop-helix DNA-binding domain containing protein, expressed	NA	NA	NA	NA	1.33728	0.000111741	NA	NA	NA	NA	1.08461	0.00847317
Sevir.1G232800	NA	NA	NA	NA	NA	NA	NA	NA	NA	NA	NA	0.699301	0.00100786	NA	NA	NA	NA	0.95866	2.84391e-05
Sevir.1G244000	Sevir.1G244000.1	(1 of 226) PF00076 - RNA recognition motif. (a.k.a. RRM, RBD, or RNP domain) (RRM_1)	AT3G04500.1		RNA-binding (RRM/RBD/RNP motifs) family protein	LOC_Os02g40900.1	RNA recognition motif containing protein, putative, expressed	NA	NA	0.987474	0.00387518	NA	NA	1.84398	5.91719e-10	2.21919	4.17865e-12	1.16745	0.00206707
Sevir.1G250700	Sevir.1G250700.1	(1 of 1) PTHR24031//PTHR24031:SF303 - RNA HELICASE // DEAD-BOX ATP-DEPENDENT RNA HELICASE 47, MITOCHONDRIAL	AT1G12770.1	EMB1586,ISE1	P-loop containing nucleoside triphosphate hydrolases superfamily protein	LOC_Os03g12000.1	DEAD-box ATP-dependent RNA helicase, putative, expressed	NA	NA	1.26064	2.37572e-07	NA	NA	NA	NA	0.833176	0.00477531	NA	NA
Sevir.1G256000	Sevir.1G256000.1	(1 of 3) PF13599 - Pentapeptide repeats (9 copies) (Pentapeptide_4)	AT1G12250.2		Pentapeptide repeat-containing protein	LOC_Os02g42960.1	thylakoid lumenal protein, putative, expressed	NA	NA	0.680899	0.000790932	0.647754	0.0015879	NA	NA	0.678253	0.00299703	0.592064	0.0123581
Sevir.1G256600	Sevir.1G256600.1	(1 of 2) K09553 - stress-induced-phosphoprotein 1 (STIP1)	AT1G62740.1		stress-inducible protein, putative	LOC_Os02g43020.1	heat shock protein STI, putative, expressed	NA	NA	0.813919	2.49829e-06	0.466168	0.0147139	1.58006	8.73493e-24	0.841412	7.02541e-06	NA	NA
Sevir.1G257500	Sevir.1G257500.1	(1 of 1) PTHR11699//PTHR11699:SF195 - ALDEHYDE DEHYDROGENASE-RELATED // SUBFAMILY NOT NAMED	AT4G36250.1	ALDH3F1	aldehyde dehydrogenase 3F1	LOC_Os02g43194.1	aldehyde dehydrogenase, putative, expressed	NA	NA	0.893944	0.00119944	NA	NA	NA	NA	1.02316	0.00075237	NA	NA
Sevir.1G258400	Sevir.1G258400.1	(1 of 33) PF03169 - OPT oligopeptide transporter protein (OPT)	AT5G53550.1	ATYSL3,YSL3	YELLOW STRIPE like 3	LOC_Os02g43370.2	transposon protein, putative, unclassified, expressed	NA	NA	NA	NA	0.880385	0.00360993	NA	NA	0.780942	0.0281134	NA	NA
Sevir.1G262500	Sevir.1G262500.1	(1 of 1) PTHR11785:SF407 - CATIONIC AMINO ACID TRANSPORTER 9, CHLOROPLASTIC	AT1G05940.1	CAT9	cationic amino acid transporter 9	LOC_Os02g43860.1	amino acid permease, putative, expressed	NA	NA	NA	NA	0.640599	0.00762997	NA	NA	0.568861	0.0492523	NA	NA
Sevir.1G271700	Sevir.1G271700.1	(1 of 1) PTHR22835//PTHR22835:SF246 - ZINC FINGER FYVE DOMAIN CONTAINING PROTEIN // SUBFAMILY NOT NAMED	AT5G55050.1		GDSL-like Lipase/Acylhydrolase superfamily protein	LOC_Os02g44860.1	GDSL-like lipase/acylhydrolase, putative, expressed	NA	NA	3.35562	1.36742e-10	1.97672	1.68894e-05	-1.71326	0.00259906	1.45133	0.0393342	NA	NA
Sevir.1G275900	Sevir.1G275900.1	(1 of 1) KOG0274 - Cdc4 and related F-box and WD-40 proteins	AT5G51980.1		Transducin/WD40 repeat-like superfamily protein	LOC_Os02g45480.1	nucleic acid binding protein, putative, expressed	NA	NA	NA	NA	0.573513	0.0387228	0.841935	0.00361842	0.676955	0.0329895	NA	NA
Sevir.1G285400	Sevir.1G285400.3	(1 of 111) PTHR24078 - DNAJ HOMOLOG SUBFAMILY C MEMBER	AT5G16650.1		Chaperone DnaJ-domain superfamily protein	LOC_Os02g46640.1	heat shock protein DnaJ, putative, expressed	1.29536	8.62529e-13	0.784924	4.8744e-05	0.802	7.30471e-05	NA	NA	NA	NA	0.626883	0.0098535
Sevir.1G296200	Sevir.1G296200.1	(1 of 1) PTHR31964:SF49 - ADENINE NUCLEOTIDE ALPHA HYDROLASES-LIKE SUPERFAMILY PROTEIN-RELATED	AT5G14680.1		Adenine nucleotide alpha hydrolases-like superfamily protein	LOC_Os02g47840.1	universal stress protein domain containing protein, putative, expressed	0.812008	0.00108331	NA	NA	NA	NA	NA	NA	1.04381	2.85277e-05	NA	NA
Sevir.1G299200	NA	NA	NA	NA	NA	NA	NA	0.898452	0.000387364	NA	NA	NA	NA	1.03451	6.3448e-05	1.33831	1.96068e-08	0.851418	0.00254801
Sevir.1G303700	Sevir.1G303700.1	(1 of 2) PTHR10980//PTHR10980:SF18 - RHO GDP-DISSOCIATION INHIBITOR // IMMUNOGLOBULIN E-SET SUPERFAMILY PROTEIN	AT3G07880.1	SCN1	Immunoglobulin E-set superfamily protein	LOC_Os02g48730.1	rho GDP-dissociation inhibitor 1, putative, expressed	NA	NA	NA	NA	2.71693	0.000108085	-1.81194	0.0156886	1.88968	0.0205641	2.53672	0.00166568
Sevir.1G304100	Sevir.1G304100.1	(1 of 10) PF02179 - BAG domain (BAG)	AT1G12060.1	ATBAG5,BAG5	BCL-2-associated athanogene 5	LOC_Os02g48780.1	IQ calmodulin-binding and BAG domain containing protein, putative, expressed	NA	NA	0.854752	0.0401921	NA	NA	1.09329	0.0172313	1.11063	0.0146447	NA	NA
Sevir.1G305400	Sevir.1G305400.1	(1 of 1) PTHR13683//PTHR13683:SF329 - ASPARTYL PROTEASES // SUBFAMILY NOT NAMED	AT5G10770.1		Eukaryotic aspartyl protease family protein	LOC_Os02g48900.1	aspartic proteinase nepenthesin-1 precursor, putative, expressed	0.621736	0.0278578	0.525126	0.0472176	0.892337	0.000917705	NA	NA	NA	NA	0.750995	0.018331
Sevir.1G315000	Sevir.1G315000.1	(1 of 25) K15397 - 3-ketoacyl-CoA synthase (KCS)	AT1G25450.1	CER60,KCS5	3-ketoacyl-CoA synthase 5	LOC_Os02g49920.1	3-ketoacyl-CoA synthase, putative, expressed	1.3403	0.0408383	NA	NA	NA	NA	2.07361	0.000747955	NA	NA	1.33992	0.0384825
Sevir.1G316700	Sevir.1G316700.1	(1 of 1) PTHR12629:SF4 - NUDIX HYDROLASE 17, MITOCHONDRIAL-RELATED	AT1G14860.1	atnudt18,NUDT18	nudix hydrolase homolog 18	LOC_Os02g50130.1	hydrolase, NUDIX family, domain containing protein, expressed	0.906839	0.00187137	NA	NA	NA	NA	NA	NA	0.812041	0.0148106	0.840914	0.00980312
Sevir.1G328200	Sevir.1G328200.1	(1 of 66) PF01535//PF13041//PF13812 - PPR repeat (PPR) // PPR repeat family (PPR_2) // Pentatricopeptide repeat domain (PPR_3)	AT4G39620.1	ATPPR5,EMB2453	Tetratricopeptide repeat (TPR)-like superfamily protein	LOC_Os02g51480.1	PPR repeat domain containing protein, putative, expressed	NA	NA	0.974101	0.00333545	NA	NA	NA	NA	0.907969	0.0192208	NA	NA
Sevir.1G333300	Sevir.1G333300.2	(1 of 1) PTHR11527//PTHR11527:SF95 - SMALL HEAT-SHOCK PROTEIN HSP20 FAMILY // 23.5 KDA HEAT SHOCK PROTEIN, MITOCHONDRIAL-RELATED	AT5G51440.1		HSP20-like chaperones superfamily protein	LOC_Os02g52150.1	heat shock 22 kDa protein, mitochondrial precursor, putative, expressed	NA	NA	4.95349	0.000241405	5.31199	8.29343e-05	5.79834	1.46878e-19	6.50602	3.2396e-06	NA	NA
Sevir.1G334700	Sevir.1G334700.1	(1 of 111) PTHR24078 - DNAJ HOMOLOG SUBFAMILY C MEMBER	AT5G16650.1		Chaperone DnaJ-domain superfamily protein	LOC_Os02g52270.1	heat shock protein DnaJ, putative, expressed	1.03377	1.05706e-07	0.708174	0.000440459	0.435335	0.0498219	0.551079	0.0223279	0.529788	0.0291879	NA	NA
Sevir.1G335700	Sevir.1G335700.1	(1 of 1) K06972 - uncharacterized protein (K06972)	AT3G19170.1	ATPREP1,ATZNMP,PREP1	presequence protease 1	LOC_Os02g52390.1	M16 domain containing zinc peptidase, putative, expressed	1.66043	6.83475e-16	1.31505	2.11569e-10	1.49245	4.10253e-13	0.538742	0.048811	NA	NA	NA	NA
Sevir.1G336000	Sevir.1G336000.1	(1 of 1) PTHR10804:SF82 - METHIONINE AMINOPEPTIDASE 1D, MITOCHONDRIAL	AT4G37040.1	MAP1D	methionine aminopeptidase 1D	LOC_Os02g52420.1	peptidase, M24 family protein, putative, expressed	NA	NA	NA	NA	0.562604	0.0474892	NA	NA	0.672534	0.0329508	NA	NA
Sevir.1G345600	Sevir.1G345600.1	(1 of 1) PTHR13140//PTHR13140:SF304 - MYOSIN // MYOSIN IA HEAVY CHAIN-RELATED	AT4G33200.1	ATXI-I,XI-15,XI-I	myosin, putative	LOC_Os10g19860.1	XI-I, putative, expressed	NA	NA	NA	NA	1.20584	0.00213962	NA	NA	NA	NA	1.11062	0.0152417
Sevir.1G349400	Sevir.1G349400.1	(1 of 1) PTHR11527//PTHR11527:SF106 - SMALL HEAT-SHOCK PROTEIN HSP20 FAMILY // 17.4 KDA CLASS III HEAT SHOCK PROTEIN	AT1G54050.1		HSP20-like chaperones superfamily protein	LOC_Os02g54140.1	hsp20/alpha crystallin family protein, putative, expressed	NA	NA	NA	NA	1.53107	0.0113842	3.28218	7.27353e-18	1.63706	0.00276453	1.67488	0.0134728
Sevir.1G352200	Sevir.1G352200.1	(1 of 2) PF00582//PF07714 - Universal stress protein family (Usp) // Protein tyrosine kinase (Pkinase_Tyr)	AT2G24370.1		Protein kinase protein with adenine nucleotide alpha hydrolases-like domain	LOC_Os02g54590.1	serine threonine kinase, putative, expressed	1.25972	1.95374e-06	1.30495	1.06107e-06	0.783445	0.00918276	1.07019	0.00023952	1.14312	0.000186964	NA	NA
Sevir.1G353500	Sevir.1G353500.1	(1 of 2) PTHR22950//PTHR22950:SF269 - AMINO ACID TRANSPORTER // EXPRESSED PROTEIN	AT2G41190.1		Transmembrane amino acid transporter family protein	LOC_Os02g54730.1	transmembrane amino acid transporter protein, putative, expressed	NA	NA	NA	NA	0.529537	0.0400928	NA	NA	NA	NA	0.899498	0.000699898
Sevir.1G358300	Sevir.1G358300.1	(1 of 1) PTHR12277//PTHR12277:SF53 - UNCHARACTERIZED // ALPHA/BETA-HYDROLASES SUPERFAMILY PROTEIN	AT4G31020.1		alpha/beta-Hydrolases superfamily protein	LOC_Os02g55330.2	OsPOP6 - Putative Prolyl Oligopeptidase homologue, expressed	NA	NA	NA	NA	1.45438	0.00023661	NA	NA	NA	NA	1.09029	0.0260223
Sevir.1G364300	Sevir.1G364300.1	(1 of 3) 1.3.1.103 - 2-haloacrylate reductase	AT4G21580.1		oxidoreductase, zinc-binding dehydrogenase family protein	LOC_Os02g56180.1	dehydrogenase, putative, expressed	NA	NA	0.88513	0.00247991	0.785207	0.00289328	NA	NA	0.933054	0.00467504	NA	NA
Sevir.1G371900	NA	NA	NA	NA	NA	NA	NA	NA	NA	NA	NA	1.99972	0.00458425	NA	NA	NA	NA	2.79814	0.0001515
Sevir.1G378300	Sevir.1G378300.1	(1 of 131) PF02365 - No apical meristem (NAM) protein (NAM)	AT5G04410.1	anac078,NAC2	NAC domain containing protein 2	LOC_Os02g57650.1	No apical meristem protein, putative, expressed	0.530976	7.61522e-05	0.463169	0.000568195	0.527332	0.000203731	0.604696	1.0878e-05	NA	NA	NA	NA
Sevir.1G383900	Sevir.1G383900.1	(1 of 1) PF11267 - Domain of unknown function (DUF3067) (DUF3067)	AT3G19900.1			LOC_Os02g58310.2	expressed protein	0.421626	0.023344	NA	NA	NA	NA	0.410347	0.0456982	NA	NA	NA	NA
Sevir.1G387200	Sevir.1G387200.1	(1 of 1) PTHR23115//PTHR23115:SF138 - TRANSLATION FACTOR // TRANSLATION INITIATION FACTOR IF-2, CHLOROPLASTIC	AT1G17220.1	FUG1	Translation initiation factor 2, small GTP-binding protein	LOC_Os05g49970.1	translation initiation factor IF-2, chloroplast precursor, putative, expressed	NA	NA	NA	NA	0.564829	0.00510534	NA	NA	NA	NA	0.495094	0.0359856
Sevir.2G013400	Sevir.2G013400.1	(1 of 172) PF01535//PF13041 - PPR repeat (PPR) // PPR repeat family (PPR_2)	AT3G06430.1	EMB2750	Tetratricopeptide repeat (TPR)-like superfamily protein	LOC_Os03g19650.3	PPR2, putative, expressed	NA	NA	NA	NA	1.61553	0.0341421	NA	NA	NA	NA	1.91042	0.0229394
Sevir.2G026300	Sevir.2G026300.1	(1 of 1) PTHR33600//PTHR33600:SF3 - FAMILY NOT NAMED // PLASTID DIVISION PROTEIN PDV2	AT2G16070.2	PDV2	plastid division2	LOC_Os07g03130.1	PDV2, putative, expressed	1.19094	7.43339e-05	1.09275	8.85483e-05	NA	NA	0.820531	0.0223992	NA	NA	NA	NA
Sevir.2G031500	Sevir.2G031500.1	(1 of 1) PTHR22950//PTHR22950:SF278 - AMINO ACID TRANSPORTER // AMINO ACID PERMEASE 1-RELATED	AT5G49630.1	AAP6	amino acid permease 6	LOC_Os07g04180.1	amino acid transporter, putative, expressed	1.04513	0.00345502	1.02833	0.00261083	NA	NA	NA	NA	0.848103	0.0381097	NA	NA
Sevir.2G040700	Sevir.2G040700.1	(1 of 1) 1.4.3.3 - D-amino-acid oxidase	AT5G67290.1		FAD-dependent oxidoreductase family protein	LOC_Os07g06080.1	FAD dependent oxidoreductase domain containing protein, expressed	NA	NA	0.50104	0.0263164	0.644631	0.000872351	NA	NA	0.835761	0.000296425	NA	NA
Sevir.2G050133	Sevir.2G050133.1	(1 of 111) PTHR24078 - DNAJ HOMOLOG SUBFAMILY C MEMBER	AT1G56300.1		Chaperone DnaJ-domain superfamily protein	LOC_Os03g18870.1	heat shock protein DnaJ, putative, expressed	-1.30184	0.00050748	0.828382	0.0131213	NA	NA	1.57639	7.74161e-07	NA	NA	1.09475	0.00139118
Sevir.2G060500	Sevir.2G060500.1	(1 of 1) PF09803 - Uncharacterized conserved protein (DUF2346) (DUF2346)	AT4G14615.1			LOC_Os07g08410.1	expressed protein	NA	NA	0.442046	0.0338585	NA	NA	NA	NA	0.52354	0.0249462	NA	NA
Sevir.2G061100	Sevir.2G061100.1	(1 of 5) PTHR11177:SF214 - ACIDIC ENDOCHITINASE	AT5G24090.1	ATCHIA,CHIA	chitinase A	LOC_Os11g47580.1	glycosyl hydrolase, putative, expressed	NA	NA	NA	NA	2.00222	0.0241467	NA	NA	2.16219	0.0271817	2.85987	0.00233463
Sevir.2G084500	Sevir.2G084500.1	(1 of 6) K06617 - raffinose synthase (E2.4.1.82)	AT3G57520.1	AtSIP2,SIP2	seed imbibition 2	LOC_Os07g10840.1	uncharacterized glycosyltransferase, putative, expressed	NA	NA	NA	NA	2.93347	1.14634e-05	NA	NA	1.97901	0.0211053	NA	NA
Sevir.2G091000	Sevir.2G091000.1	(1 of 1) PTHR10566//PTHR10566:SF41 - CHAPERONE-ACTIVITY OF BC1 COMPLEX CABC1 -RELATED // SUBFAMILY NOT NAMED	AT5G05200.1		Protein kinase superfamily protein	LOC_Os07g12530.1	ABC1 family domain containing protein, putative, expressed	2.06115	8.09614e-11	1.77319	4.95732e-09	1.28344	1.19892e-05	1.0373	0.00925471	1.00793	0.00769457	NA	NA
Sevir.2G092700	Sevir.2G092700.1	(1 of 1) PTHR22950//PTHR22950:SF325 - AMINO ACID TRANSPORTER // SUBFAMILY NOT NAMED	AT3G11900.1	ANT1	aromatic and neutral transporter 1	LOC_Os07g12770.1	transmembrane amino acid transporter protein, putative, expressed	1.38245	0.00441324	3.97646	4.65249e-10	2.60709	2.26416e-10	NA	NA	1.97353	0.0204946	NA	NA
Sevir.2G106600	Sevir.2G106600.1	(1 of 1) PTHR34213//PTHR34213:SF2 - FAMILY NOT NAMED // NUCLEAR TRANSPORT FACTOR 2 (NTF2) FAMILY PROTEIN	AT5G04830.2		Nuclear transport factor 2 (NTF2) family protein	LOC_Os01g73500.1	expressed protein	1.18143	2.79238e-10	0.727828	0.00024136	0.427263	0.0431729	NA	NA	0.487521	0.0489467	NA	NA
Sevir.2G106900	NA	NA	NA	NA	NA	NA	NA	NA	NA	NA	NA	0.826654	0.00908752	NA	NA	NA	NA	1.22072	0.000253683
Sevir.2G107400	Sevir.2G107400.1	(1 of 16) K07904 - Ras-related protein Rab-11A (RAB11A)	AT1G09630.1	ATRAB-A2A,ATRAB11C,ATRABA2A,RAB-A2A,RAB11c	RAB GTPase 11C	LOC_Os03g62600.1	ras-related protein, putative, expressed	0.905938	0.000734048	1.57339	2.2682e-10	1.07953	0.00020757	0.788979	0.00875823	0.860957	0.00647358	0.755176	0.0408194
Sevir.2G116900	Sevir.2G116900.1	(1 of 3) K00797 - spermidine synthase (speE, SRM)	AT1G23820.1	SPDS1	spermidine synthase 1	LOC_Os07g22600.1	spermidine synthase, putative, expressed	NA	NA	NA	NA	0.544108	0.0062014	NA	NA	0.508933	0.0260185	NA	NA
Sevir.2G122350	Sevir.2G122350.1	(1 of 1) PTHR31585//PTHR31585:SF12 - FAMILY NOT NAMED // FOLATE-BIOPTERIN TRANSPORTER 8, CHLOROPLASTIC-RELATED	AT1G04570.1		Major facilitator superfamily protein	LOC_Os07g24230.1	integral membrane transporter family protein, putative, expressed	NA	NA	1.10419	0.00114835	NA	NA	1.23912	0.000490168	NA	NA	NA	NA
Sevir.2G123600	Sevir.2G123600.1	(1 of 2) PTHR12447:SF8 - ANKYRIN REPEAT-CONTAINING PROTEIN	AT1G04780.1		Ankyrin repeat family protein	LOC_Os07g25460.1	ankyrin repeat domain containing protein, expressed	0.775585	0.00301471	NA	NA	NA	NA	0.620415	0.042019	NA	NA	NA	NA
Sevir.2G128300	Sevir.2G128300.1	(1 of 4) PTHR19139//PTHR19139:SF137 - AQUAPORIN TRANSPORTER // SUBFAMILY NOT NAMED	AT2G37170.1	PIP2;2,PIP2B	plasma membrane intrinsic protein 2	LOC_Os07g26630.1	aquaporin protein, putative, expressed	3.36405	6.86894e-07	4.35706	2.61271e-08	2.3689	0.00101113	2.1205	0.00828549	4.38069	1.57655e-07	NA	NA
Sevir.2G138000	Sevir.2G138000.1	(1 of 2) PTHR22912//PTHR22912:SF162 - DISULFIDE OXIDOREDUCTASE // SUBFAMILY NOT NAMED	AT3G52880.1	ATMDAR1,MDAR1	monodehydroascorbate reductase 1	LOC_Os09g39380.1	monodehydroascorbate reductase, putative, expressed	1.78092	1.28324e-10	1.1205	9.52854e-05	NA	NA	1.43915	1.43109e-06	0.834164	0.0146914	NA	NA
Sevir.2G139900	Sevir.2G139900.2	(1 of 1) PTHR18901//PTHR18901:SF4 - 2-DEOXYGLUCOSE-6-PHOSPHATE PHOSPHATASE 2 // SUBFAMILY NOT NAMED	AT4G11570.1		Haloacid dehalogenase-like hydrolase (HAD) superfamily protein	LOC_Os09g39560.1	genetic modifier, putative, expressed	0.670764	0.00228956	NA	NA	NA	NA	0.72677	0.00167368	0.740703	0.0013233	0.719841	0.00242198
Sevir.2G160618	NA	NA	NA	NA	NA	NA	NA	NA	NA	0.82174	0.020027	NA	NA	0.873023	0.0406371	0.975182	0.0132609	NA	NA
Sevir.2G168000	Sevir.2G168000.1	(1 of 30) KOG0131 - Splicing factor 3b, subunit 4	AT3G52150.1		RNA-binding (RRM/RBD/RNP motifs) family protein	LOC_Os09g10760.1	RNA recognition motif containing protein, putative, expressed	NA	NA	0.459547	0.0278609	NA	NA	NA	NA	NA	NA	0.475637	0.0475738
Sevir.2G169000	Sevir.2G169000.1	(1 of 3) PTHR31906:SF5 - PLASTID-LIPID-ASSOCIATED PROTEIN 3, CHLOROPLASTIC-RELATED	AT4G04020.1	FIB	fibrillin	LOC_Os09g04790.1	PAP fibrillin family domain containing protein, expressed	1.25534	2.50535e-17	1.34583	4.60749e-20	1.80954	3.9854e-35	0.624118	0.000282782	0.434717	0.0218225	NA	NA
Sevir.2G171200	Sevir.2G171200.1	(1 of 1) K14172 - light-harvesting complex II chlorophyll a/b binding protein 7 (LHCB7)	AT1G76570.1		Chlorophyll A-B binding family protein	LOC_Os09g12540.1	chlorophyll A-B binding protein, putative, expressed	0.648331	8.78315e-05	0.814819	2.73387e-07	0.866138	2.33786e-07	NA	NA	0.776299	8.61292e-06	NA	NA
Sevir.2G176750	NA	NA	NA	NA	NA	NA	NA	1.49384	0.000205622	NA	NA	NA	NA	1.62252	0.000105165	NA	NA	NA	NA
Sevir.2G182900	Sevir.2G182900.1	(1 of 1) PTHR10366//PTHR10366:SF416 - NAD DEPENDENT EPIMERASE/DEHYDRATASE // SUBFAMILY NOT NAMED	AT4G10960.1	UGE5	UDP-D-glucose/UDP-D-galactose 4-epimerase 5	LOC_Os09g15420.1	NAD dependent epimerase/dehydratase family protein, putative, expressed	1.00595	0.0103845	NA	NA	NA	NA	NA	NA	NA	NA	1.23738	0.0178948
Sevir.2G188500	Sevir.2G188500.1	(1 of 2) PTHR14255//PTHR14255:SF1 - ATP-DEPENDENT PROTEASE CEREBLON // SUBFAMILY NOT NAMED	AT2G25737.1		Sulfite exporter TauE/SafE family protein	LOC_Os08g30020.1	membrane protein, putative, expressed	0.825398	3.04074e-05	0.850636	1.20819e-05	0.520281	0.0163624	NA	NA	NA	NA	0.542088	0.0272985
Sevir.2G198200	Sevir.2G198200.1	(1 of 1) PTHR10426//PTHR10426:SF36 - STRICTOSIDINE SYNTHASE-RELATED // SUBFAMILY NOT NAMED	AT3G57030.1		Calcium-dependent phosphotriesterase superfamily protein	LOC_Os09g20684.1	SMP-30/Gluconolaconase/LRE-like region containing protein, expressed	NA	NA	1.7204	0.000206762	2.56479	8.78029e-09	-2.17489	1.19506e-05	NA	NA	1.35643	0.0140856
Sevir.2G209900	Sevir.2G209900.2	(1 of 1) K03128 - transcription initiation factor TFIID subunit 2 (TAF2)	AT1G73960.1	TAF2	TBP-associated factor 2	LOC_Os09g24440.1	expressed protein	0.631718	0.000108861	NA	NA	NA	NA	0.408884	0.0401813	NA	NA	NA	NA
Sevir.2G216100	Sevir.2G216100.1	(1 of 1) PTHR32370:SF7 - BTB/POZ DOMAIN-CONTAINING PROTEIN NPY1	AT4G31820.1	ENP,MAB4,NPY1	Phototropic-responsive NPH3 family protein	LOC_Os09g25330.1	BTBN19 - Bric-a-Brac, Tramtrack, Broad Complex BTB domain with non-phototropic hypocotyl 3 NPH3 domain, expressed	NA	NA	1.44345	0.030445	NA	NA	1.53593	0.0498727	NA	NA	NA	NA
Sevir.2G220500	Sevir.2G220500.1	(1 of 1) PTHR32044//PTHR32044:SF13 - FAMILY NOT NAMED // XYLOGLUCAN GLYCOSYLTRANSFERASE 5-RELATED	AT4G31590.1	ATCSLC05,ATCSLC5,CSLC05,CSLC5	Cellulose-synthase-like C5	LOC_Os09g25900.1	CSLC2 - cellulose synthase-like family C, expressed	NA	NA	NA	NA	1.78293	0.0239216	NA	NA	NA	NA	2.44234	0.00329824
Sevir.2G226600	Sevir.2G226600.1	(1 of 1) PTHR10772//PTHR10772:SF11 - 10 KDA HEAT SHOCK PROTEIN // SUBFAMILY NOT NAMED	AT5G20720.1	ATCPN21,CHCPN10,CPN10,CPN20,CPN21	chaperonin 20	LOC_Os09g26730.1	chaperonin, putative, expressed	NA	NA	NA	NA	0.634817	0.00124571	0.97521	8.00122e-07	1.48729	1.97212e-15	0.812837	0.000148975
Sevir.2G234460	NA	NA	NA	NA	NA	NA	NA	NA	NA	NA	NA	2.08836	0.00709382	NA	NA	NA	NA	1.85524	0.0453367
Sevir.2G235900	Sevir.2G235900.1	(1 of 1) PTHR18929:SF38 - PROTEIN DISULFIDE-ISOMERASE A6	AT1G04980.1	ATPDI10,ATPDIL2-2,PDI10,PDIL2-2	PDI-like 2-2	LOC_Os09g27830.1	OsPDIL2-3 protein disulfide isomerase PDIL2-3, expressed	NA	NA	NA	NA	0.898912	0.00942887	2.81862	1.23481e-22	2.1822	2.17261e-11	0.877545	0.0278588
Sevir.2G242900	Sevir.2G242900.2	(1 of 1) PTHR23024//PTHR23024:SF171 - MEMBER OF 'GDXG' FAMILY OF LIPOLYTIC ENZYMES // SUBFAMILY NOT NAMED	AT1G47480.1		alpha/beta-Hydrolases superfamily protein	LOC_Os09g28730.1	gibberellin receptor GID1L2, putative, expressed	NA	NA	0.605329	0.010681	NA	NA	0.808003	0.00127014	0.72413	0.00555186	NA	NA
Sevir.2G247800	Sevir.2G247800.1	(1 of 62) PF02298 - Plastocyanin-like domain (Cu_bind_like)	AT2G32300.1	UCC1	uclacyanin 1	LOC_Os09g29390.1	plastocyanin-like domain containing protein, putative, expressed	NA	NA	1.55814	0.0245549	1.98398	0.0148569	NA	NA	NA	NA	2.12154	0.0209801
Sevir.2G252000	Sevir.2G252000.1	(1 of 4) K09487 - heat shock protein 90kDa beta (HSP90B, TRA1)	AT2G04030.1	AtHsp90.5,CR88,EMB1956,Hsp88.1,HSP90.5	Chaperone protein htpG family protein	LOC_Os09g29840.1	heat shock protein, putative, expressed	NA	NA	1.07569	0.000110586	1.06014	0.000182782	3.89335	1.1624e-52	2.383	2.1686e-19	NA	NA
Sevir.2G266700	Sevir.2G266700.1	(1 of 1) PTHR19375//PTHR19375:SF202 - HEAT SHOCK PROTEIN 70KDA // SUBFAMILY NOT NAMED	AT5G09590.1	HSC70-5,MTHSC70-2	mitochondrial HSO70 2	LOC_Os09g31486.1	DnaK family protein, putative, expressed	1.46238	9.05111e-08	2.8472	1.02899e-27	2.24439	6.06434e-18	0.703613	0.0464255	0.737269	0.0423789	NA	NA
Sevir.2G269800	Sevir.2G269800.1	(1 of 5) K14684 - solute carrier family 25 (mitochondrial phosphate transporter), member 23/24/25/41 (SLC25A23S)	AT3G20240.1		Mitochondrial substrate carrier family protein	LOC_Os09g32200.1	mitochondrial carrier protein, putative, expressed	0.954007	0.000121068	0.751797	0.0028403	0.756613	0.00650399	NA	NA	NA	NA	0.813567	0.00911987
Sevir.2G282100	Sevir.2G282100.1	(1 of 3) PTHR27001:SF115 - PTI1-LIKE TYROSINE-PROTEIN KINASE 1-RELATED	AT3G59350.1		Protein kinase superfamily protein	LOC_Os09g33860.1	protein kinase, putative, expressed	NA	NA	NA	NA	0.567598	0.0152169	NA	NA	0.582043	0.0246535	NA	NA
Sevir.2G284600	Sevir.2G284600.1	(1 of 1) PTHR11935//PTHR11935:SF7 - BETA LACTAMASE DOMAIN // HYDROXYACYLGLUTATHIONE HYDROLASE 1, MITOCHONDRIAL-RELATED	AT1G06130.1	GLX2-4	glyoxalase 2-4	LOC_Os09g34100.1	metallo-beta-lactamase family protein, putative, expressed	0.753577	0.000584846	0.664266	0.00216819	0.87415	4.06876e-05	0.586844	0.0201637	NA	NA	0.529177	0.0465591
Sevir.2G293500	NA	NA	NA	NA	NA	NA	NA	NA	NA	0.994302	0.0145613	1.304	0.000770378	NA	NA	NA	NA	1.17665	0.00840665
Sevir.2G298600	Sevir.2G298600.1	(1 of 2) PTHR10585//PTHR10585:SF35 - ER LUMEN PROTEIN RETAINING RECEPTOR // SUBFAMILY NOT NAMED	AT1G75760.1		ER lumen protein retaining receptor family protein	LOC_Os08g43470.1	ER lumen protein retaining receptor, putative, expressed	0.570963	2.93511e-05	NA	NA	0.510234	0.00011218	0.584911	4.59008e-05	0.398085	0.00816704	0.39175	0.0138398
Sevir.2G316800	Sevir.2G316800.1	(1 of 3) K00327 - NADPH-ferrihemoprotein reductase (POR)	AT4G30210.2	AR2,ATR2	P450 reductase 2	LOC_Os09g38620.1	NADPH reductase, putative, expressed	1.34987	4.62382e-13	1.37321	3.75469e-13	1.58723	1.05791e-15	1.00224	7.4036e-07	0.907147	2.97182e-05	NA	NA
Sevir.2G329100	Sevir.2G329100.1	(1 of 1) PTHR11926//PTHR11926:SF377 - GLUCOSYL/GLUCURONOSYL TRANSFERASES // SUBFAMILY NOT NAMED	AT1G22360.1	AtUGT85A2,UGT85A2	UDP-glucosyl transferase 85A2	LOC_Os07g30369.1	indole-3-acetate beta-glucosyltransferase, putative, expressed	2.16437	4.31996e-06	NA	NA	NA	NA	NA	NA	1.16845	0.0433701	NA	NA
Sevir.2G335300	Sevir.2G335300.3	(1 of 5) PTHR11206:SF78 - MATE EFFLUX FAMILY PROTEIN ALF5-RELATED	AT3G23560.1	ALF5	MATE efflux family protein	LOC_Os07g31884.1	MATE efflux family protein, putative, expressed	0.822413	0.00623644	1.44086	5.97853e-07	2.08759	2.87929e-10	NA	NA	0.833001	0.0218208	NA	NA
Sevir.2G343100	Sevir.2G343100.1	(1 of 1) K14776 - ATP-dependent RNA helicase DDX10/DBP4 [EC:3.6.4.13] (DDX10, DBP4)	AT5G54910.1		DEA(D/H)-box RNA helicase family protein	LOC_Os07g33340.1	DEAD-box ATP-dependent RNA helicase, putative, expressed	NA	NA	0.920731	0.0263186	NA	NA	1.63189	0.00132216	NA	NA	NA	NA
Sevir.2G365900	Sevir.2G365900.1	(1 of 1) PTHR11071//PTHR11071:SF174 - PEPTIDYL-PROLYL CIS-TRANS ISOMERASE // PEPTIDYL-PROLYL CIS-TRANS ISOMERASE CYP37, CHLOROPLASTIC	AT3G15520.1		Cyclophilin-like peptidyl-prolyl cis-trans isomerase family protein	LOC_Os07g37830.2	peptidyl-prolyl cis-trans isomerase CYP37, chloroplast precursor, putative, expressed	NA	NA	NA	NA	1.46188	0.0376878	NA	NA	NA	NA	2.80478	6.21999e-05
Sevir.2G369300	Sevir.2G369300.1	(1 of 20) PF03763 - Remorin, C-terminal region (Remorin_C)	AT3G57540.1		Remorin family protein	LOC_Os07g38170.1	remorin, putative, expressed	1.6381	9.33888e-06	NA	NA	NA	NA	1.25943	0.00253332	NA	NA	1.05393	0.0178834
Sevir.2G388700	Sevir.2G388700.1	(1 of 52) PF00069//PF00560//PF08263//PF13855 - Protein kinase domain (Pkinase) // Leucine Rich Repeat (LRR_1) // Leucine rich repeat N-terminal domain (LRRNT_2) // Leucine rich repeat (LRR_8)	AT1G74360.1		Leucine-rich repeat protein kinase family protein	LOC_Os07g40630.1	BRASSINOSTEROID INSENSITIVE 1 precursor, putative, expressed	NA	NA	NA	NA	1.33721	0.000217906	NA	NA	NA	NA	0.987628	0.0264519
Sevir.2G388800	Sevir.2G388800.5	(1 of 1) PTHR12029//PTHR12029:SF45 - RNA METHYLTRANSFERASE // RRNA METHYLASE-LIKE PROTEIN	AT5G15390.1		tRNA/rRNA methyltransferase (SpoU) family protein	LOC_Os07g40700.1	RNA methyltransferase, TrmH family protein, putative, expressed	NA	NA	1.43146	3.04432e-05	0.883263	0.00686601	NA	NA	1.01068	0.0168185	NA	NA
Sevir.2G403700	Sevir.2G403700.1	(1 of 1) PTHR24349//PTHR24349:SF115 - SERINE/THREONINE-PROTEIN KINASE // SUBFAMILY NOT NAMED	AT3G50530.1	CRK	CDPK-related kinase	LOC_Os07g42770.1	CAMK_CAMK_like.35 - CAMK includes calcium/calmodulin depedent protein kinases, expressed	NA	NA	1.22537	0.00974718	NA	NA	1.22183	0.0379132	NA	NA	-1.34403	0.00150862
Sevir.2G408300	Sevir.2G408300.1	(1 of 5) PTHR24078//PTHR24078:SF231 - DNAJ HOMOLOG SUBFAMILY C MEMBER // CHAPERONE PROTEIN DNAJ	AT1G77930.1		Chaperone DnaJ-domain superfamily protein	LOC_Os07g43330.1	heat shock protein DnaJ, putative, expressed	0.490104	0.00465861	NA	NA	NA	NA	NA	NA	0.570595	0.00159889	NA	NA
Sevir.2G411000	Sevir.2G411000.1	(1 of 2) K06944 - uncharacterized protein (K06944)	AT4G39520.1		GTP-binding protein-related	LOC_Os07g43470.1	GTP-binding protein, putative, expressed	NA	NA	0.544648	0.0426364	NA	NA	1.69376	2.4104e-12	0.976985	0.000325871	NA	NA
Sevir.2G421000	Sevir.2G421000.1	(1 of 2) PTHR10772//PTHR10772:SF12 - 10 KDA HEAT SHOCK PROTEIN // SUBFAMILY NOT NAMED	AT1G14980.1	CPN10	chaperonin 10	LOC_Os07g44740.1	chaperonin, putative, expressed	NA	NA	2.22393	1.81753e-13	1.54552	2.5476e-07	2.22272	3.643e-13	1.20175	0.00108324	NA	NA
Sevir.2G422100	Sevir.2G422100.1	(1 of 1) PTHR36770:SF1 - CALCIUM HOMEOSTASIS REGULATOR-RELATED	AT3G55250.1			LOC_Os05g45030.1	calcium homeostasis regulator CHoR1, putative, expressed	NA	NA	0.639894	0.0235027	NA	NA	-0.999904	0.000650296	0.836987	0.00642351	NA	NA
Sevir.2G449600	Sevir.2G449600.1	(1 of 1) PTHR10992:SF217 - HYDROLASE, ALPHA/BETA FOLD FAMILY PROTEIN	AT5G17780.2		alpha/beta-Hydrolases superfamily protein	LOC_Os07g48610.1	hydrolase, alpha/beta fold family domain containing protein, expressed	0.75655	0.0266164	NA	NA	NA	NA	NA	NA	1.04139	0.00264501	NA	NA
Sevir.2G456100	Sevir.2G456100.1	(1 of 1) PTHR31356:SF10 - L-ASCORBATE PEROXIDASE 2, CYTOSOLIC	AT1G07890.2	APX1,ATAPX01,ATAPX1,CS1,MEE6	ascorbate peroxidase 1	LOC_Os07g49400.1	OsAPx2 - Cytosolic Ascorbate Peroxidase encoding gene 4,5,6,8, expressed	NA	NA	0.818072	9.74665e-06	0.491121	0.0148484	NA	NA	0.900035	5.41744e-06	NA	NA
Sevir.3G009000	Sevir.3G009000.1	(1 of 1) PTHR36351//PTHR36351:SF1 - FAMILY NOT NAMED // EMBRYO SAC DEVELOPMENT ARREST 12 PROTEIN				LOC_Os04g58890.1	expressed protein	1.92031	1.75613e-16	1.4158	1.98302e-09	1.1391	1.65197e-06	NA	NA	0.68892	0.02277	NA	NA
Sevir.3G021500	Sevir.3G021500.2	(1 of 1) PTHR15725//PTHR15725:SF3 - ZN-FINGER, C-X8-C-X5-C-X3-H TYPE-CONTAINING // SUBFAMILY NOT NAMED	AT2G02160.1		CCCH-type zinc finger family protein	LOC_Os04g57600.1	zinc finger C-x8-C-x5-C-x3-H type family protein, expressed	NA	NA	NA	NA	0.618853	0.0283715	NA	NA	NA	NA	1.09166	0.000150112
Sevir.3G027700	Sevir.3G027700.1	(1 of 1) 3.5.4.16 - GTP cyclohydrolase I	AT3G07270.1		GTP cyclohydrolase I	LOC_Os04g56710.1	GTP cyclohydrolase I 1, putative, expressed	0.581457	0.00149192	0.500311	0.00426116	NA	NA	0.583413	0.00292975	0.422681	0.0442385	0.501463	0.0199781
Sevir.3G029401	Sevir.3G029401.1	(1 of 1) KOG4618 - Uncharacterized conserved protein	AT1G02160.1		Cox19 family protein (CHCH motif)			1.43169	1.86313e-10	1.27958	3.8236e-09	1.20861	1.43513e-09	NA	NA	0.608403	0.0346524	NA	NA
Sevir.3G031700	Sevir.3G031700.1	(1 of 1) K16616 - actin-related protein 8, plant (PARP8)	AT5G56180.1	ARP8,ATARP8	actin-related protein 8	LOC_Os04g57210.1	actin-6, putative, expressed	0.963011	2.00939e-06	NA	NA	NA	NA	0.590816	0.0167935	NA	NA	NA	NA
Sevir.3G032500	Sevir.3G032500.1	(1 of 3) PF04134 - Protein of unknown function, DUF393 (DUF393)	AT5G50100.1		Putative thiol-disulphide oxidoreductase DCC	LOC_Os04g57310.1	thiol-disulphide oxidoreductase DCC, putative, expressed	1.10241	4.36122e-08	0.856515	2.79645e-05	1.50535	1.29499e-13	NA	NA	NA	NA	0.587256	0.028159
Sevir.3G087100	Sevir.3G087100.1	(1 of 3) K13100 - pre-mRNA-splicing factor CWC22 (CWC22)	AT1G80930.1		MIF4G domain-containing protein / MA3 domain-containing protein	LOC_Os12g15420.1	nucampholin, putative, expressed	NA	NA	NA	NA	0.646345	0.0292374	NA	NA	NA	NA	0.796258	0.0142484
Sevir.3G094800	Sevir.3G094800.1	(1 of 2) PTHR11695//PTHR11695:SF569 - ALCOHOL DEHYDROGENASE RELATED // SUBFAMILY NOT NAMED	AT3G03080.1		Zinc-binding dehydrogenase family protein	LOC_Os12g12560.1	NADP-dependent oxidoreductase, putative, expressed	1.32166	1.0717e-11	1.48418	4.3969e-14	1.22352	2.52341e-09	NA	NA	0.831313	0.000382959	NA	NA
Sevir.3G100000	Sevir.3G100000.1	(1 of 2) PTHR10438:SF240 - THIOREDOXIN H9	AT3G08710.1	ATH9,TH9,TRX H9	thioredoxin H-type 9	LOC_Os05g07690.1	thioredoxin, putative, expressed	0.562958	0.0134778	0.502139	0.0237382	NA	NA	0.536004	0.0340969	0.748796	0.00137385	NA	NA
Sevir.3G101700	Sevir.3G101700.1	(1 of 44) PF00582 - Universal stress protein family (Usp)	AT3G17020.1		Adenine nucleotide alpha hydrolases-like superfamily protein	LOC_Os05g07810.1	universal stress protein domain containing protein, putative, expressed	NA	NA	NA	NA	2.41642	0.000626586	NA	NA	NA	NA	2.11023	0.00993919
Sevir.3G108900	Sevir.3G108900.1	(1 of 2) PTHR19375//PTHR19375:SF190 - HEAT SHOCK PROTEIN 70KDA // SUBFAMILY NOT NAMED	AT1G79920.1		Heat shock protein 70 (Hsp 70) family protein	LOC_Os01g08560.1	DnaK family protein, putative, expressed	0.490522	0.011961	0.636152	0.000382798	NA	NA	1.44755	5.37384e-18	NA	NA	NA	NA
Sevir.3G109000	Sevir.3G109000.1	(1 of 2) PTHR19375//PTHR19375:SF190 - HEAT SHOCK PROTEIN 70KDA // SUBFAMILY NOT NAMED	AT1G79920.1		Heat shock protein 70 (Hsp 70) family protein	LOC_Os01g08560.1	DnaK family protein, putative, expressed	NA	NA	0.724005	0.00403449	0.882096	0.000805613	1.01839	7.80281e-05	NA	NA	NA	NA
Sevir.3G132100	Sevir.3G132100.1	(1 of 1) PTHR31459:SF3 - DESICCATION-RELATED PROTEIN LEA14-RELATED	AT1G01470.1	LEA14,LSR3	Late embryogenesis abundant protein	LOC_Os05g50710.1	late embryogenesis abundant protein, putative, expressed	0.533236	0.0243574	NA	NA	NA	NA	0.725452	0.00190429	NA	NA	-0.524719	0.0441873
Sevir.3G141800	Sevir.3G141800.1	(1 of 1) PTHR31476//PTHR31476:SF4 - FAMILY NOT NAMED // RNA RECOGNITION DOMAIN-CONTAINING PROTEIN WTF1	AT4G01037.1	AtWTF1,WTF1	Ubiquitin carboxyl-terminal hydrolase family protein	LOC_Os05g49610.1	ubiquitin carboxyl-terminal hydrolase, family 1, putative, expressed	NA	NA	1.62648	1.99617e-05	NA	NA	NA	NA	1.01024	0.0358604	NA	NA
Sevir.3G143000	Sevir.3G143000.1	(1 of 2) PTHR22952//PTHR22952:SF156 - CAMP-RESPONSE ELEMENT BINDING PROTEIN-RELATED // SUBFAMILY NOT NAMED	AT2G46270.1	GBF3	G-box binding factor 3	LOC_Os05g49420.1	transcription factor, putative, expressed	-0.915187	0.0113009	NA	NA	0.9315	0.0237472	NA	NA	NA	NA	1.6278	7.91387e-05
Sevir.3G144700	Sevir.3G144700.1	(1 of 25) K15397 - 3-ketoacyl-CoA synthase (KCS)	AT1G19440.1	KCS4	3-ketoacyl-CoA synthase 4	LOC_Os05g49290.1	3-ketoacyl-CoA synthase, putative, expressed	-1.23342	2.33215e-09	NA	NA	0.612031	0.0341926	NA	NA	0.650742	0.0137794	NA	NA
Sevir.3G147100	NA	NA	NA	NA	NA	NA	NA	2.68925	2.29923e-05	NA	NA	NA	NA	1.60175	0.0496761	NA	NA	NA	NA
Sevir.3G149800	Sevir.3G149800.1	(1 of 2) PTHR24078//PTHR24078:SF236 - DNAJ HOMOLOG SUBFAMILY C MEMBER // SUBFAMILY NOT NAMED	AT2G20560.1		DNAJ heat shock family protein	LOC_Os05g48810.1	dnaJ domain containing protein, expressed	NA	NA	2.03895	0.00039725	2.19439	0.000800524	2.28553	1.04292e-05	2.60809	1.63662e-05	NA	NA
Sevir.3G153700	Sevir.3G153700.1	(1 of 1) K06692 - 26S proteasome non-ATPase regulatory subunit 5 (PSMD5)	AT3G15180.1		ARM repeat superfamily protein	LOC_Os05g48340.1	proteasome-related, putative, expressed	1.1725	5.91768e-06	1.24925	6.32489e-07	1.24086	4.70712e-08	NA	NA	1.1655	3.06015e-05	NA	NA
Sevir.3G156100	Sevir.3G156100.1	(1 of 1) PTHR23426//PTHR23426:SF32 - FERREDOXIN/ADRENODOXIN // 2FE-2S IRON-SULFUR CLUSTER BINDING DOMAIN-CONTAINING PROTEIN	AT4G32590.1		2Fe-2S ferredoxin-like superfamily protein	LOC_Os05g48160.3	2Fe-2S iron-sulfur cluster binding domain containing protein, expressed	0.898384	0.000708186	1.17502	2.59857e-06	2.04317	2.51847e-17	0.633112	0.0448979	NA	NA	NA	NA
Sevir.3G170800	Sevir.3G170800.1	(1 of 1) PTHR31446:SF4 - ACID PHOSPHATASE/VANADIUM-DEPENDENT HALOPEROXIDASE-RELATED PROTEIN	AT3G61770.1		Acid phosphatase/vanadium-dependent haloperoxidase-related protein	LOC_Os05g45770.1	Divergent PAP2 family domain containing protein, expressed	0.317905	0.0284659	NA	NA	-0.327534	0.0187556	0.328065	0.0374713	NA	NA	NA	NA
Sevir.3G174200	Sevir.3G174200.1	(1 of 1) PTHR10585//PTHR10585:SF26 - ER LUMEN PROTEIN RETAINING RECEPTOR // ER LUMEN PROTEIN RETAINING RECEPTOR	AT1G29330.1	AERD2,ATERD2,ERD2	ER lumen protein retaining receptor family protein	LOC_Os05g45310.1	ER lumen protein retaining receptor, putative, expressed	1.35247	5.52243e-05	NA	NA	1.02591	0.0015888	1.02483	0.00884493	NA	NA	NA	NA
Sevir.3G179200	Sevir.3G179200.1	(1 of 1) PTHR12649//PTHR12649:SF12 - PEPTIDYL-TRNA HYDROLASE 2 // PEPTIDYL-TRNA HYDROLASE II (PTH2) FAMILY PROTEIN	AT4G32900.2		Peptidyl-tRNA hydrolase II (PTH2) family protein	LOC_Os05g44390.1	peptidyl-tRNA hydrolase, putative, expressed	NA	NA	NA	NA	0.752373	0.0375395	NA	NA	NA	NA	0.836638	0.0409629
Sevir.3G186400	Sevir.3G186400.1	(1 of 2) PTHR32227//PTHR32227:SF98 - FAMILY NOT NAMED // GB|AAD30228.1	AT1G18650.1	PDCB3	plasmodesmata callose-binding protein 3	LOC_Os05g43690.1	glucan endo-1,3-beta-glucosidase-like protein 3 precursor, putative, expressed	NA	NA	2.01442	5.52028e-09	1.20266	0.000207858	NA	NA	1.26426	0.00260685	NA	NA
Sevir.3G186800	Sevir.3G186800.2	(1 of 1) PF14234 - Domain of unknown function (DUF4336) (DUF4336)	AT3G01060.1			LOC_Os05g43650.1	expressed protein	1.45368	2.07218e-13	0.910585	1.51981e-05	1.06011	1.43128e-05	0.74808	0.00134016	0.811489	0.000645771	NA	NA
Sevir.3G188000	Sevir.3G188000.1	(1 of 2) PTHR11073//PTHR11073:SF17 - CALRETICULIN AND CALNEXIN // SUBFAMILY NOT NAMED	AT1G56340.2	AtCRT1a,CRT1,CRT1a	calreticulin 1a	LOC_Os07g14270.3	calreticulin precursor protein, putative, expressed	NA	NA	1.0958	0.000789999	0.722535	0.0399811	2.35842	1.05065e-14	2.32918	1.05262e-13	0.961763	0.0111556
Sevir.3G193900	Sevir.3G193900.2	(1 of 1) PTHR11527:SF5 - 21.7 KDA CLASS VI HEAT SHOCK PROTEIN	AT5G54660.1		HSP20-like chaperones superfamily protein	LOC_Os05g42120.1	heat shock protein, putative, expressed	0.465744	0.0127604	NA	NA	NA	NA	0.465537	0.0225256	0.668748	0.000326683	NA	NA
Sevir.3G194200	Sevir.3G194200.1	(1 of 5) PF09353 - Domain of unknown function (DUF1995) (DUF1995)	AT3G20680.1		Domain of unknown function (DUF1995)	LOC_Os05g42100.1	expressed protein	-1.85247	6.47495e-05	NA	NA	1.23126	0.0015016	NA	NA	NA	NA	2.44413	6.1235e-11
Sevir.3G194500	Sevir.3G194500.1	(1 of 4) PTHR11926//PTHR11926:SF261 - GLUCOSYL/GLUCURONOSYL TRANSFERASES // SUBFAMILY NOT NAMED	AT2G36800.1	DOGT1,UGT73C5	don-glucosyltransferase 1	LOC_Os05g42040.1	UDP-glucoronosyl and UDP-glucosyl transferase domain containing protein, expressed	NA	NA	NA	NA	3.83235	0.0053227	NA	NA	NA	NA	3.26736	0.0478119
Sevir.3G196300	Sevir.3G196300.1	(1 of 183) PF00847 - AP2 domain (AP2)	AT5G44210.1	ATERF-9,ATERF9,ERF9	erf domain protein 9	LOC_Os05g41780.1	AP2 domain containing protein, expressed	1.28142	0.0371638	1.2745	0.0202045	1.58192	0.0157291	NA	NA	NA	NA	1.5634	0.0400063
Sevir.3G206000	Sevir.3G206000.1	(1 of 36) PF04525 - LURP-one-related (LOR)	AT2G38640.1		Protein of unknown function (DUF567)	LOC_Os05g40630.1	DUF567 domain containing protein, putative, expressed	1.23874	0.000169091	NA	NA	NA	NA	1.21908	0.000522093	NA	NA	NA	NA
Sevir.3G219600	Sevir.3G219600.1	(1 of 2) K15728 - phosphatidate phosphatase LPIN (LPIN)	AT3G09560.2	ATPAH1,PAH1	Lipin family protein	LOC_Os05g38710.1	lipin, N-terminal conserved region family protein, expressed	NA	NA	0.645464	0.000216439	0.680357	0.000408365	0.535102	0.00648302	NA	NA	0.491892	0.0404554
Sevir.3G221600	Sevir.3G221600.1	(1 of 10) K11252 - histone H2B (H2B)	AT3G45980.1	H2B,HTB9	Histone superfamily protein	LOC_Os08g38300.1	Core histone H2A/H2B/H3/H4 domain containing protein, putative, expressed	0.620684	0.0127592	0.74101	0.00161849	0.638468	0.00574864	NA	NA	1.01894	3.60702e-05	NA	NA
Sevir.3G221900	Sevir.3G221900.1	(1 of 1) PTHR10890//PTHR10890:SF12 - CYSTEINYL-TRNA SYNTHETASE // SUBFAMILY NOT NAMED	AT2G31170.1	SYCO ARATH	Cysteinyl-tRNA synthetase, class Ia family protein	LOC_Os03g04960.1	cysteinyl-tRNA synthetase, putative, expressed	NA	NA	0.413439	0.0474903	NA	NA	0.521726	0.030521	NA	NA	NA	NA
Sevir.3G222000	Sevir.3G222000.1	(1 of 8) K03283 - heat shock 70kDa protein 1/8 (HSPA1_8)	AT3G12580.1	ATHSP70,HSP70	heat shock protein 70	LOC_Os05g38530.1	DnaK family protein, putative, expressed	NA	NA	3.7093	4.09928e-09	3.18683	1.74629e-06	4.81398	4.06106e-15	4.51272	2.86446e-12	2.64425	0.000620884
Sevir.3G224500	Sevir.3G224500.1	(1 of 4) PTHR11732//PTHR11732:SF222 - ALDO/KETO REDUCTASE // SUBFAMILY NOT NAMED	AT2G37790.1		NAD(P)-linked oxidoreductase superfamily protein	LOC_Os05g38230.2	oxidoreductase, aldo/keto reductase family protein, putative, expressed	0.551692	0.0125628	NA	NA	NA	NA	NA	NA	0.613585	0.00891682	NA	NA
Sevir.3G232400	Sevir.3G232400.1	(1 of 1) PTHR11937//PTHR11937:SF248 - ACTIN // SUBFAMILY NOT NAMED	AT3G12110.1	ACT11	actin-11	LOC_Os05g36290.1	actin, putative, expressed	0.923944	5.22999e-05	1.26296	7.6735e-09	1.18249	6.65691e-08	NA	NA	0.660542	0.0149817	NA	NA
Sevir.3G234600	Sevir.3G234600.1	(1 of 1) PF17032 - zinc-ribbon family (zinc_ribbon_15)	AT1G44414.1			LOC_Os05g35970.1	expressed protein	NA	NA	1.75041	0.0404683	NA	NA	NA	NA	2.58638	0.00329026	NA	NA
Sevir.3G238900	Sevir.3G238900.1	(1 of 2) K09519 - DnaJ homolog subfamily B member 13 (DNAJB13)	AT4G28480.1		DNAJ heat shock family protein	LOC_Os01g65480.1	dnaJ domain containing protein, expressed	1.95278	0.000367871	1.47009	0.000771815	1.39489	0.000187257	NA	NA	NA	NA	1.05546	0.019987
Sevir.3G245000	Sevir.3G245000.1	(1 of 3) PTHR31942//PTHR31942:SF19 - FAMILY NOT NAMED // MLO-LIKE PROTEIN 13	AT4G02600.2	ATMLO1,MLO1	Seven transmembrane MLO family protein	LOC_Os01g66510.1	MLO domain containing protein, putative, expressed	0.447651	0.015969	NA	NA	-0.433093	0.0166915	0.871451	3.03122e-07	0.412506	0.0433585	NA	NA
Sevir.3G248300	Sevir.3G248300.1	(1 of 1) PTHR15672//PTHR15672:SF15 - CAMP-REGULATED PHOSPHOPROTEIN 21 RELATED R3H DOMAIN CONTAINING PROTEIN // EXPRESSED PROTEIN	AT2G40960.1		Single-stranded nucleic acid binding R3H protein	LOC_Os05g34070.1	DIP1, putative, expressed	0.459526	0.000826907	NA	NA	NA	NA	0.556552	6.53217e-05	0.460404	0.00104509	NA	NA
Sevir.3G249400	Sevir.3G249400.1	(1 of 3) PTHR11654//PTHR11654:SF160 - OLIGOPEPTIDE TRANSPORTER-RELATED // SUBFAMILY NOT NAMED	AT1G68570.1		Major facilitator superfamily protein	LOC_Os05g33960.1	peptide transporter PTR2, putative, expressed	NA	NA	NA	NA	1.67343	0.0377973	1.48558	0.0466285	1.94726	0.00877479	NA	NA
Sevir.3G250900	Sevir.3G250900.1	(1 of 3) K14319 - Ran GTPase-activating protein 1 (RANGAP1)	AT3G63130.1	ATRANGAP1,RANGAP1	RAN GTPase activating protein 1	LOC_Os05g46560.2	RAN GTPase-activating protein 1, putative, expressed	1.54666	0.00370706	NA	NA	NA	NA	1.42102	0.0167935	NA	NA	NA	NA
Sevir.3G251800	Sevir.3G251800.2	(1 of 2) 3.1.1.3//3.1.1.32 - Triacylglycerol lipase / Triglyceride lipase // Phospholipase A(1) / Phospholipase A1	AT1G10740.3		alpha/beta-Hydrolases superfamily protein	LOC_Os05g33820.1	lipase, putative, expressed	1.00405	4.76975e-06	NA	NA	NA	NA	0.809345	0.000982999	NA	NA	NA	NA
Sevir.3G252500	Sevir.3G252500.1	(1 of 1) PTHR13596//PTHR13596:SF5 - SMALL EDRK-RICH FACTOR 1 // SUBFAMILY NOT NAMED	AT3G24100.1		Uncharacterised protein family SERF	LOC_Os05g33700.1	4F5 protein family protein, expressed	NA	NA	1.48797	0.00027966	NA	NA	1.87619	7.6575e-06	3.2828	4.94971e-17	1.42959	0.00233092
Sevir.3G253800	NA	NA	NA	NA	NA	NA	NA	NA	NA	NA	NA	0.740044	0.0199905	NA	NA	1.12774	0.000359228	NA	NA
Sevir.3G254300	Sevir.3G254300.1	(1 of 3) 1.8.4.12 - Peptide-methionine (R)-S-oxide reductase / Selenoprotein R	AT4G21860.3	MSRB2	methionine sulfoxide reductase B 2	LOC_Os05g33510.1	peptide methionine sulfoxide reductase msrB, putative, expressed	0.333721	0.0458099	NA	NA	0.469572	0.00177236	NA	NA	NA	NA	0.746067	2.34248e-06
Sevir.3G255400	Sevir.3G255400.1	(1 of 1) PTHR31447:SF2 - OXIDOREDUCTASE, 2OG-FE(II) OXYGENASE FAMILY PROTEIN	AT2G48080.1		oxidoreductase, 2OG-Fe(II) oxygenase family protein	LOC_Os05g33310.1	oxidoreductase, 2OG-Fe oxygenase family protein, putative, expressed	-0.85435	0.0158041	NA	NA	0.894521	0.00906362	NA	NA	NA	NA	1.48425	3.14858e-05
Sevir.3G255900	Sevir.3G255900.1	(1 of 1) K03015 - DNA-directed RNA polymerase II subunit RPB7 (RPB7, POLR2G)	AT5G59180.1	NRPB7	DNA-directed RNA polymerase II	LOC_Os05g33240.1	DNA-directed RNA polymerase II subunit RPB7, putative, expressed	NA	NA	NA	NA	0.727978	0.00469678	NA	NA	0.667001	0.0235782	0.888956	0.00162571
Sevir.3G256300	Sevir.3G256300.1	(1 of 1) PTHR19375//PTHR19375:SF147 - HEAT SHOCK PROTEIN 70KDA // SUBFAMILY NOT NAMED	AT5G49910.1	cpHsc70-2,CPHSC70-2EAT SHOCK PROTEIN 70-2,HSC70-7	chloroplast heat shock protein 70-2	LOC_Os05g23740.1	DnaK family protein, putative, expressed	NA	NA	1.64277	4.7768e-15	1.0438	2.13636e-06	2.76229	3.05234e-42	2.01017	3.13102e-21	NA	NA
Sevir.3G257300	Sevir.3G257300.1	(1 of 1) PF01738//PF12695 - Dienelactone hydrolase family (DLH) // Alpha/beta hydrolase family (Abhydrolase_5)	AT3G23600.1		alpha/beta-Hydrolases superfamily protein	LOC_Os05g33100.1	endo-1,3;1,4-beta-D-glucanase precursor, putative, expressed	0.880969	0.000163554	1.04532	3.74165e-06	1.2309	4.03743e-08	1.18786	2.85313e-07	1.29589	3.61643e-08	NA	NA
Sevir.3G260100	Sevir.3G260100.4	(1 of 1) PTHR10357//PTHR10357:SF115 - ALPHA-AMYLASE // ISOAMYLASE 2, CHLOROPLASTIC	AT1G03310.2	ATISA2,BE2,DBE1,ISA2	debranching enzyme 1	LOC_Os05g32710.1	Alpha amylase, catalytic domain containing protein, expressed	0.95312	0.00243857	1.42726	3.96179e-08	1.307	9.47509e-07	NA	NA	NA	NA	0.853434	0.00902232
Sevir.3G261500	Sevir.3G261500.1	(1 of 1) K16279 - E3 ubiquitin-protein ligase KEG [EC:2.7.11.1 6.3.2.19] (KEG)	AT5G13530.1	KEG	protein kinases;ubiquitin-protein ligases	LOC_Os05g32570.1	RING E3 ligase protein, putative, expressed	NA	NA	NA	NA	0.816988	0.0198712	NA	NA	NA	NA	0.919803	0.0192769
Sevir.3G261700	Sevir.3G261700.1	(1 of 1) PTHR20961//PTHR20961:SF18 - GLYCOSYLTRANSFERASE // SUBFAMILY NOT NAMED	AT2G41640.2		Glycosyltransferase family 61 protein	LOC_Os05g32544.2	glycosyltransferase, putative, expressed	NA	NA	NA	NA	1.77663	0.0428868	NA	NA	NA	NA	2.26077	0.01671
Sevir.3G262800	Sevir.3G262800.1	(1 of 1) 3.1.1.26//3.1.1.3//3.1.1.32 - Galactolipase // Triacylglycerol lipase / Triglyceride lipase // Phospholipase A(1) / Phospholipase A1	AT1G06800.1	PLA-I{gamma}1	alpha/beta-Hydrolases superfamily protein	LOC_Os05g32380.1	phospholipase, putative, expressed	1.98364	0.019098	NA	NA	NA	NA	NA	NA	1.6471	0.0493272	NA	NA
Sevir.3G266900	Sevir.3G266900.1	(1 of 1) PTHR10502//PTHR10502:SF124 - ANNEXIN // SUBFAMILY NOT NAMED	AT2G38750.1	ANNAT4	annexin 4	LOC_Os05g31750.1	annexin, putative, expressed	NA	NA	1.59674	0.000237323	NA	NA	NA	NA	1.55192	0.00145694	1.20557	0.0154474
Sevir.3G269000	Sevir.3G269000.1	(1 of 4) K13280 - signal peptidase, endoplasmic reticulum-type (SEC11, sipW)	AT1G52600.1		Peptidase S24/S26A/S26B/S26C family protein	LOC_Os06g16260.1	OsSigP5 - Putative Type I Signal Peptidase homologue; employs a putative Ser/His catalytic dyad, expressed	0.837847	0.00112825	NA	NA	NA	NA	0.664989	0.0258335	NA	NA	NA	NA
Sevir.3G270300	Sevir.3G270300.2	(1 of 1) PTHR11075:SF52 - PEPTIDE CHAIN RELEASE FACTOR 3	AT3G57190.1		peptide chain release factor, putative	LOC_Os05g31160.1	peptide chain release factor 2, putative, expressed	2.2874	4.33297e-06	2.43645	6.12817e-07	4.0428	6.73135e-17	NA	NA	NA	NA	1.98868	0.000844515
Sevir.3G277600	Sevir.3G277600.1	(1 of 3) K12890 - splicing factor, arginine/serine-rich 1/9 (SFRS1_9)	AT1G02840.1	ATSRP34,SR1,SRP34	RNA-binding (RRM/RBD/RNP motifs) family protein	LOC_Os05g30140.1	RNA recognition motif containing protein, expressed	NA	NA	NA	NA	1.13675	0.0368938	1.80212	0.00160166	1.16715	0.0450459	NA	NA
Sevir.3G285200	Sevir.3G285200.1	(1 of 2) K15306 - Ran-binding protein 1 (RANBP1)	AT5G58590.1	RANBP1	RAN binding protein 1	LOC_Os05g28290.1	ranBP1 domain containing protein, expressed	NA	NA	0.562791	0.00739497	0.63759	0.00219634	1.13013	4.20128e-08	NA	NA	NA	NA
Sevir.3G286500	NA	NA	NA	NA	NA	NA	NA	1.3458	3.34577e-13	0.773229	3.80969e-05	0.588569	0.00372205	0.507924	0.0397011	NA	NA	NA	NA
Sevir.3G292100	Sevir.3G292100.1	(1 of 2) PTHR11353:SF11 - CHAPERONIN 60 SUBUNIT ALPHA 1, CHLOROPLASTIC	AT2G28000.1	CH-CPN60A,CPN60A,SLP	chaperonin-60alpha	LOC_Os12g17910.1	T-complex protein, putative, expressed	NA	NA	1.8346	2.55743e-08	NA	NA	1.0803	0.00832413	2.06914	1.61538e-09	NA	NA
Sevir.3G327800	Sevir.3G327800.1	(1 of 1) K06185 - ATP-binding cassette, subfamily F, member 2 (ABCF2)	AT5G60790.1	ATGCN1,GCN1	ABC transporter family protein	LOC_Os08g45010.1	ABC transporter, ATP-binding protein, putative, expressed	0.7406	0.00389031	0.558288	0.0286194	NA	NA	0.72462	0.00937677	NA	NA	NA	NA
Sevir.3G334200	Sevir.3G334200.1	(1 of 1) PTHR31969//PTHR31969:SF3 - FAMILY NOT NAMED // GEM-LIKE PROTEIN 5	AT5G13200.1		GRAM domain family protein	LOC_Os12g29400.1	GRAM domain containing protein, expressed	NA	NA	NA	NA	4.52427	2.39992e-06	2.80891	0.00769294	NA	NA	NA	NA
Sevir.3G336600	NA	NA	NA	NA	NA	NA	NA	1.27722	0.000780527	1.66324	1.39856e-05	1.3043	0.000609073	-1.19305	0.0111241	1.02336	0.0333139	NA	NA
Sevir.3G345600	Sevir.3G345600.1	(1 of 2) PTHR22835//PTHR22835:SF205 - ZINC FINGER FYVE DOMAIN CONTAINING PROTEIN // SUBFAMILY NOT NAMED	AT5G33370.1		GDSL-like Lipase/Acylhydrolase superfamily protein	LOC_Os12g37910.2	GDSL-like lipase/acylhydrolase, putative, expressed	2.58314	7.26025e-11	2.01396	5.82614e-07	1.32886	0.00142238	NA	NA	NA	NA	1.19028	0.0136996
Sevir.3G348400	Sevir.3G348400.1	(1 of 51) PF04398 - Protein of unknown function, DUF538 (DUF538)	AT1G09310.1		Protein of unknown function, DUF538	LOC_Os12g37650.1	DUF538 domain containing protein, putative, expressed	NA	NA	0.670614	0.0369917	NA	NA	-0.74229	0.0436816	0.762913	0.0358604	NA	NA
Sevir.3G348700	Sevir.3G348700.1	(1 of 1) PTHR21011//PTHR21011:SF4 - MITOCHONDRIAL 28S RIBOSOMAL PROTEIN S6 // SUBFAMILY NOT NAMED	AT3G17170.1	RFC3	Translation elongation factor EF1B/ribosomal protein S6 family protein	LOC_Os12g37610.1	ribosomal protein S6, putative, expressed	NA	NA	2.02725	3.61066e-07	1.02854	0.00286796	NA	NA	1.35665	0.00552344	NA	NA
Sevir.3G359100	Sevir.3G359100.5	(1 of 1) PTHR36759:SF1 - GENOMIC DNA, CHROMOSOME 3, P1 CLONE:MHC9	AT3G21400.1			LOC_Os12g35550.1	expressed protein	1.87935	4.13679e-10	2.49968	1.90803e-15	2.29013	3.07569e-15	NA	NA	1.07562	0.00885229	NA	NA
Sevir.3G366900	Sevir.3G366900.1	(1 of 1) PTHR14110//PTHR14110:SF9 - MITOCHONDRIAL IMPORT INNER MEMBRANE TRANSLOCASE SUBUNIT TIM22 // SUBFAMILY NOT NAMED	AT5G55510.1		Mitochondrial import inner membrane translocase subunit Tim17/Tim22/Tim23 family protein	LOC_Os12g33020.1	mitochondrial import inner membrane translocase subunit Tim17, putative, expressed	NA	NA	0.444427	0.0180296	NA	NA	NA	NA	0.556415	0.00715827	NA	NA
Sevir.3G367200	Sevir.3G367200.1	(1 of 4) K09487 - heat shock protein 90kDa beta (HSP90B, TRA1)	AT3G07770.1	AtHsp90-6,AtHsp90.6,Hsp89.1	HEAT SHOCK PROTEIN 89.1	LOC_Os12g32986.1	heat shock protein, putative, expressed	1.99643	5.84657e-11	2.80307	1.88297e-22	1.78763	1.95377e-09	1.94978	5.94004e-10	0.943713	0.0112764	NA	NA
Sevir.3G369300	Sevir.3G369300.1	(1 of 1) PTHR31521:SF2 - EXPRESSED PROTEIN	AT5G45030.1		Trypsin family protein	LOC_Os08g31470.2	peptidase, trypsin-like serine and cysteine proteases, putative, expressed	0.789142	3.5106e-05	NA	NA	NA	NA	0.643664	0.00257529	0.470254	0.0332789	NA	NA
Sevir.3G390500	Sevir.3G390500.1	(1 of 2) PTHR22844//PTHR22844:SF145 - F-BOX AND WD40 DOMAIN PROTEIN // SUBFAMILY NOT NAMED	AT3G18950.1		Transducin/WD40 repeat-like superfamily protein	LOC_Os12g40260.1	WD-40 repeat family protein, putative, expressed	3.07978	0.000325424	1.62747	0.0279583	NA	NA	2.93318	0.00157688	NA	NA	NA	NA
Sevir.3G392100	Sevir.3G392100.1	(1 of 1) 4.1.1.20 - Diaminopimelate decarboxylase / Meso-2,6-diaminoheptanedioate carboxy-lyase	AT5G11880.1		Pyridoxal-dependent decarboxylase family protein	LOC_Os02g24354.1	pyridoxal-dependent decarboxylase protein, putative, expressed	NA	NA	NA	NA	0.998462	0.00310357	NA	NA	NA	NA	0.888505	0.0235842
Sevir.3G393100	Sevir.3G393100.1	(1 of 5) 1.3.3.4 - Protoporphyrinogen oxidase / Protoporphyrinogenase	AT3G04650.1		FAD/NAD(P)-binding oxidoreductase family protein	LOC_Os12g40540.1	FAD dependent oxidoreductase, putative, expressed	0.935874	0.0100218	1.08634	0.000333621	0.946302	0.00112931	NA	NA	NA	NA	0.801448	0.0195205
Sevir.3G409800	Sevir.3G409800.1	(1 of 1) K12502 - MPBQ/MSBQ methyltransferase (VTE3, APG1)	AT3G63410.1	APG1,E37,IEP37,VTE3	S-adenosyl-L-methionine-dependent methyltransferases superfamily protein	LOC_Os12g42090.2	methyltransferase domain containing protein, putative, expressed	NA	NA	NA	NA	4.67677	0.00392508	NA	NA	NA	NA	5.72723	0.0011788
Sevir.3G415200	Sevir.3G415200.1	(1 of 1) PTHR10071//PTHR10071:SF161 - TRANSCRIPTION FACTOR GATA GATA BINDING FACTOR // SUBFAMILY NOT NAMED	AT3G60530.1	GATA4	GATA transcription factor 4	LOC_Os12g42970.1	GATA zinc finger domain containing protein, expressed	1.37852	0.0193279	1.37925	0.0108865	1.62349	0.00351024	NA	NA	NA	NA	1.52724	0.0183571
Sevir.3G426300	Sevir.3G426300.1	(1 of 1) K11159 - carotenoid cleavage dioxygenase (K11159)	AT3G63520.1	ATCCD1,ATNCED1,CCD1,NCED1	carotenoid cleavage dioxygenase 1	LOC_Os12g44310.2	carotenoid cleavage dioxygenase, putative, expressed	0.670083	0.0202066	0.877598	0.000735676	1.21673	2.05013e-06	NA	NA	NA	NA	0.740317	0.0184628
Sevir.4G007100	Sevir.4G007100.1	(1 of 1) 2.7.4.14//2.7.4.3 - UMP/CMP kinase / Uridine monophosphate-cytidine monophosphate phosphotransferase // Adenylate kinase / Myokinase	AT3G60180.2		P-loop containing nucleoside triphosphate hydrolases superfamily protein	LOC_Os06g02000.2	adenylate kinase, putative, expressed	NA	NA	NA	NA	1.72373	0.000110895	NA	NA	1.12652	0.0359623	NA	NA
Sevir.4G010900	Sevir.4G010900.1	(1 of 1) PTHR11353//PTHR11353:SF8 - CHAPERONIN // CHAPERONIN 60 SUBUNIT BETA 1, CHLOROPLASTIC-RELATED	AT3G13470.1		TCP-1/cpn60 chaperonin family protein	LOC_Os06g02380.1	T-complex protein, putative, expressed	NA	NA	1.74041	7.28639e-11	1.07063	8.53682e-05	3.06105	4.21398e-33	2.98145	3.39584e-30	0.810526	0.0120088
Sevir.4G013100	Sevir.4G013100.1	(1 of 1) PTHR24078//PTHR24078:SF283 - DNAJ HOMOLOG SUBFAMILY C MEMBER // GAMETOPHYTIC FACTOR 2	AT5G48030.1	GFA2	gametophytic factor 2	LOC_Os06g02620.1	chaperone protein dnaJ, putative, expressed	NA	NA	1.03201	0.000233004	0.605932	0.0472613	1.70689	2.20975e-11	1.472	2.53647e-07	NA	NA
Sevir.4G020000	Sevir.4G020000.1	(1 of 1) K14270 - aminotransferase (ACS10_12)	AT1G62960.1	ACS10	ACC synthase 10	LOC_Os06g03990.1	aminotransferase, classes I and II, domain containing protein, expressed	NA	NA	0.482591	0.0366479	0.521012	0.0239515	NA	NA	0.59709	0.0195296	NA	NA
Sevir.4G028600	NA	NA	NA	NA	NA	NA	NA	0.996598	0.0169947	NA	NA	NA	NA	1.08864	0.0134949	NA	NA	NA	NA
Sevir.4G033400	NA	NA	NA	NA	NA	NA	NA	4.70789	0.00259614	NA	NA	3.319	0.0103393	NA	NA	2.87356	0.0255912	NA	NA
Sevir.4G036800	Sevir.4G036800.1	(1 of 1) PF01713//PF07145//PF08590 - Smr domain (Smr) // Ataxin-2 C-terminal region (PAM2) // Domain of unknown function (DUF1771) (DUF1771)	AT2G26280.1	CID7	CTC-interacting domain 7	LOC_Os06g09890.1	smr domain containing protein, expressed	NA	NA	NA	NA	0.541915	0.00407034	NA	NA	-0.507301	0.0136842	0.578472	0.00641985
Sevir.4G037800	Sevir.4G037800.1	(1 of 1) PTHR10772//PTHR10772:SF10 - 10 KDA HEAT SHOCK PROTEIN // SUBFAMILY NOT NAMED	AT5G20720.1	ATCPN21,CHCPN10,CPN10,CPN20,CPN21	chaperonin 20	LOC_Os06g09679.1	chaperonin, putative, expressed	NA	NA	1.59822	2.06431e-07	1.40954	1.67396e-06	3.01208	1.84384e-24	2.83888	2.14608e-21	0.978806	0.0054105
Sevir.4G043200	Sevir.4G043200.1	(1 of 3) PTHR10209//PTHR10209:SF112 - OXIDOREDUCTASE, 2OG-FE II OXYGENASE FAMILY PROTEIN // SUBFAMILY NOT NAMED	AT1G17010.1		2-oxoglutarate (2OG) and Fe(II)-dependent oxygenase superfamily protein	LOC_Os10g40880.1	flavonol synthase/flavanone 3-hydroxylase, putative, expressed	NA	NA	0.720409	0.00546517	1.10077	1.26542e-05	NA	NA	NA	NA	1.09859	0.000115089
Sevir.4G045001	Sevir.4G045001.1	(1 of 1) PF10043 - Predicted periplasmic lipoprotein (DUF2279) (DUF2279)	AT1G15900.1			LOC_Os06g30230.1	expressed protein	2.11174	0.00187493	NA	NA	NA	NA	1.71738	0.0314679	NA	NA	NA	NA
Sevir.4G053601	Sevir.4G053601.1	(1 of 14) PF04195 - Putative gypsy type transposon (Transposase_28)	AT1G51172.1			LOC_Os06g06950.1	expressed protein	2.77023	8.0149e-10	2.59991	6.957e-07	2.83298	0.000116868	NA	NA	1.54425	0.0227563	NA	NA
Sevir.4G061100	Sevir.4G061100.1	(1 of 1) PTHR10209//PTHR10209:SF226 - OXIDOREDUCTASE, 2OG-FE II OXYGENASE FAMILY PROTEIN // 2-OXOGLUTARATE (2OG) AND FE(II)-DEPENDENT OXYGENASE SUPERFAMILY PROTEIN	AT4G16330.2		2-oxoglutarate (2OG) and Fe(II)-dependent oxygenase superfamily protein	LOC_Os06g06720.1	flavonol synthase/flavanone 3-hydroxylase, putative, expressed	NA	NA	NA	NA	0.728179	0.0381618	NA	NA	0.918538	0.0200345	NA	NA
Sevir.4G071500	NA	NA	NA	NA	NA	NA	NA	1.01343	0.0143212	1.64448	3.49097e-05	1.48603	0.000117141	2.50918	1.88711e-12	2.2047	6.029e-08	1.37673	0.00185593
Sevir.4G078000	Sevir.4G078000.1	(1 of 7) PTHR23024//PTHR23024:SF137 - MEMBER OF 'GDXG' FAMILY OF LIPOLYTIC ENZYMES // SUBFAMILY NOT NAMED	AT2G03550.1		alpha/beta-Hydrolases superfamily protein	LOC_Os09g28740.1	gibberellin receptor GID1L2, putative, expressed	NA	NA	NA	NA	0.8001	0.0212762	NA	NA	NA	NA	0.935882	0.0146766
Sevir.4G078900	NA	NA	NA	NA	NA	NA	NA	0.805406	0.0257184	NA	NA	NA	NA	NA	NA	NA	NA	1.19978	0.0028473
Sevir.4G081600	Sevir.4G081600.1	(1 of 4) PTHR11926//PTHR11926:SF406 - GLUCOSYL/GLUCURONOSYL TRANSFERASES // SUBFAMILY NOT NAMED	AT3G53150.1	UGT73D1	UDP-glucosyl transferase 73D1	LOC_Os03g24430.1	cytokinin-O-glucosyltransferase 3, putative, expressed	0.582939	0.0185952	0.742989	0.00108482	0.718614	0.0014656	NA	NA	0.631038	0.0188599	NA	NA
Sevir.4G085700	Sevir.4G085700.1	(1 of 2) 2.7.8.1 - Ethanolaminephosphotransferase	AT1G13560.1	AAPT1,ATAAPT1	aminoalcoholphosphotransferase 1	LOC_Os06g10280.1	CDP-alcohol phosphatidyltransferase, putative, expressed	NA	NA	0.969131	0.0289677	NA	NA	NA	NA	1.20276	0.0137295	NA	NA
Sevir.4G096900	Sevir.4G096900.4	(1 of 1) PTHR12300:SF52 - HVA22-LIKE PROTEIN A-RELATED	AT1G74520.1	ATHVA22A,HVA22A	HVA22 homologue A	LOC_Os06g12220.1	HVA22, putative, expressed	0.3996	0.0275659	NA	NA	NA	NA	0.68625	4.14358e-05	0.454691	0.0148322	NA	NA
Sevir.4G098500	Sevir.4G098500.1	(1 of 1) PTHR23076//PTHR23076:SF54 - METALLOPROTEASE M41 FTSH // ATP-DEPENDENT ZINC METALLOPROTEASE FTSH 6, CHLOROPLASTIC	AT5G15250.1	ATFTSH6,FTSH6	FTSH protease 6	LOC_Os06g12370.1	OsFtsH6 FtsH protease, homologue of AtFtsH6, expressed	NA	NA	NA	NA	5.20661	0.00108094	3.03866	0.0223992	NA	NA	NA	NA
Sevir.4G101100	Sevir.4G101100.1	(1 of 1) 1.8.5.1//2.5.1.18 - Glutathione dehydrogenase (ascorbate) // Glutathione transferase / S-(hydroxyalkyl)glutathione lyase	AT5G16710.1	DHAR3	dehydroascorbate reductase 1	LOC_Os06g12630.1	glutathione S-transferase, N-terminal domain containing protein, expressed	NA	NA	0.523159	0.0302158	0.596701	0.0141007	NA	NA	NA	NA	1.16361	2.32715e-06
Sevir.4G103301	Sevir.4G103301.1	(1 of 82) PF12776 - Myb/SANT-like DNA-binding domain (Myb_DNA-bind_3)	AT3G11310.1			LOC_Os04g38960.1	expressed protein	NA	NA	NA	NA	1.31933	0.000241328	NA	NA	NA	NA	1.11548	0.00843147
Sevir.4G111600	Sevir.4G111600.2	(1 of 8) 1.11.2.3 - Plant seed peroxygenase / Soybean peroxygenase	AT1G70670.1		Caleosin-related family protein	LOC_Os06g14350.1	caleosin related protein, putative, expressed	1.83509	6.44476e-12	0.948232	0.00086194	0.751141	0.0126084	1.19174	6.53217e-05	1.10045	0.000378254	NA	NA
Sevir.4G118400	Sevir.4G118400.1	(1 of 2) PTHR14154//PTHR14154:SF20 - UPF0041 BRAIN PROTEIN 44-RELATED // SUBFAMILY NOT NAMED	AT5G02120.1	OHP	one helix protein	LOC_Os05g22730.1	expressed protein	1.44598	4.68854e-11	0.914402	6.2996e-05	0.915538	0.000114491	NA	NA	NA	NA	0.657128	0.0225411
Sevir.4G128800	NA	NA	NA	NA	NA	NA	NA	NA	NA	0.890692	0.0145882	0.75081	0.0485614	NA	NA	NA	NA	0.944104	0.0236895
Sevir.4G130300	Sevir.4G130300.1	(1 of 1) PTHR10994//PTHR10994:SF73 - RETICULON // SUBFAMILY NOT NAMED	AT4G11220.1	BTI2,RTNLB2	VIRB2-interacting protein 2	LOC_Os06g30750.1	reticulon domain containing protein, putative, expressed	0.599931	0.0340217	0.643293	0.0149601	NA	NA	1.50039	8.56961e-10	1.73906	1.25322e-12	NA	NA
Sevir.4G132400	Sevir.4G132400.1	(1 of 8) K06689 - ubiquitin-conjugating enzyme E2 D/E (UBE2D_E, UBC4, UBC5)	AT1G64230.2	UBC28	ubiquitin-conjugating enzyme 28	LOC_Os02g16040.1	ubiquitin-conjugating enzyme, putative, expressed	0.77993	0.010375	1.6756	6.29452e-09	0.741178	0.0278559	2.64538	1.36039e-24	2.38793	8.28495e-17	0.796977	0.0365998
Sevir.4G133700	NA	NA	NA	NA	NA	NA	NA	0.551184	0.0411928	NA	NA	-0.818044	0.00104377	1.91427	2.8743e-18	NA	NA	NA	NA
Sevir.4G133800	NA	NA	NA	NA	NA	NA	NA	0.732998	0.0366361	NA	NA	NA	NA	1.00625	0.00366269	NA	NA	NA	NA
Sevir.4G138400	Sevir.4G138400.1	(1 of 1) PTHR11019//PTHR11019:SF102 - THIJ/PFPI // SUBFAMILY NOT NAMED	AT1G53280.1		Class I glutamine amidotransferase-like superfamily protein	LOC_Os06g34040.1	DJ-1 family protein, putative, expressed	0.443342	0.0451624	0.595157	0.00180283	NA	NA	NA	NA	0.765517	0.00018281	0.493954	0.0274237
Sevir.4G138800	Sevir.4G138800.1	(1 of 1) PTHR22835//PTHR22835:SF233 - ZINC FINGER FYVE DOMAIN CONTAINING PROTEIN // SUBFAMILY NOT NAMED	AT5G45910.1		GDSL-like Lipase/Acylhydrolase superfamily protein	LOC_Os06g34070.1	GDSL-like lipase/acylhydrolase, putative, expressed	NA	NA	NA	NA	0.707738	0.0015007	NA	NA	0.787732	0.00163432	NA	NA
Sevir.4G142403	Sevir.4G142403.1	(1 of 1) K02706 - photosystem II P680 reaction center D2 protein (psbD)	ATCG00270.1		photosystem II reaction center protein D	LOC_Os04g16872.1	photosystem II D2 protein, putative, expressed	NA	NA	NA	NA	1.87743	0.0287599	NA	NA	-3.34084	1.60785e-05	2.00951	0.0378978
Sevir.4G143700	Sevir.4G143700.1	(1 of 3) PTHR11668//PTHR11668:SF280 - SERINE/THREONINE PROTEIN PHOSPHATASE // SERINE/THREONINE-PROTEIN PHOSPHATASE PP1 ISOZYME 7	AT2G29400.1	PP1-AT,TOPP1	type one protein phosphatase 1	LOC_Os03g16110.1	Ser/Thr protein phosphatase family protein, putative, expressed	NA	NA	1.38602	0.00614348	1.63429	0.00243254	NA	NA	NA	NA	1.39247	0.0298833
Sevir.4G147600	Sevir.4G147600.1	(1 of 1) PTHR24073:SF432 - RAS-RELATED PROTEIN RABA1C-RELATED	AT4G18800.1	ATHSGBP,ATRAB11B,ATRABA1D,RABA1d	RAB GTPase homolog A1D	LOC_Os06g35814.1	ras-related protein, putative, expressed	NA	NA	0.726862	0.0112634	0.964898	0.000765594	NA	NA	NA	NA	0.708046	0.0439399
Sevir.4G156300	Sevir.4G156300.1	(1 of 1) PTHR11455:SF22 - CRYPTOCHROME DASH	AT5G24850.1	CRY3	cryptochrome 3	LOC_Os06g45100.1	FAD binding domain of DNA photolyase domain containing protein, expressed	1.09698	1.65007e-06	0.682258	0.00644512	NA	NA	NA	NA	0.690838	0.0161033	NA	NA
Sevir.4G168400	NA	NA	NA	NA	NA	NA	NA	NA	NA	NA	NA	1.36461	0.014253	NA	NA	NA	NA	1.44683	0.0213456
Sevir.4G201300	Sevir.4G201300.1	(1 of 4) 6.2.1.12//6.2.1.34 - 4-coumarate--CoA ligase / 4-coumaryl-CoA synthetase // Trans-feruloyl-CoA synthase / Trans-feruloyl-CoA synthetase	AT3G21240.1	4CL2,AT4CL2	4-coumarate:CoA ligase 2	LOC_Os06g44620.1	AMP-binding domain containing protein, expressed	NA	NA	NA	NA	1.71618	0.0285726	NA	NA	NA	NA	1.81272	0.0421313
Sevir.4G207900	NA	NA	NA	NA	NA	NA	NA	-1.33285	0.0270047	NA	NA	1.84467	0.0124287	NA	NA	NA	NA	2.71771	0.000341816
Sevir.4G214300	Sevir.4G214300.1	(1 of 3) 2.5.1.3 - Thiamine-phosphate diphosphorylase / TMP pyrophosphorylase	AT1G21065.1			LOC_Os06g43140.1	GA16396-PA, putative, expressed	0.436451	0.00668084	NA	NA	NA	NA	0.478555	0.0047475	NA	NA	NA	NA
Sevir.4G218800	Sevir.4G218800.1	(1 of 1) PTHR30540:SF10 - POTASSIUM TRANSPORTER 6	AT1G70300.1	KUP6	K+ uptake permease 6	LOC_Os06g42030.1	potassium transporter, putative, expressed	0.65031	0.0338745	0.825477	0.00219267	NA	NA	0.687847	0.0370256	NA	NA	NA	NA
Sevir.4G229900	Sevir.4G229900.1	(1 of 1) PTHR11627//PTHR11627:SF19 - FRUCTOSE-BISPHOSPHATE ALDOLASE // FRUCTOSE-BISPHOSPHATE ALDOLASE-RELATED	AT4G26530.1		Aldolase superfamily protein	LOC_Os06g40640.2	fructose-bisphospate aldolase isozyme, putative, expressed	NA	NA	NA	NA	1.20964	2.5636e-11	NA	NA	NA	NA	0.857165	5.90147e-05
Sevir.4G238500	Sevir.4G238500.1	(1 of 2) PTHR11926//PTHR11926:SF309 - GLUCOSYL/GLUCURONOSYL TRANSFERASES // SUBFAMILY NOT NAMED	AT4G15550.1	IAGLU	indole-3-acetate beta-D-glucosyltransferase	LOC_Os06g39330.1	UDP-glucoronosyl and UDP-glucosyl transferase domain containing protein, expressed	1.43357	1.03208e-13	NA	NA	NA	NA	NA	NA	0.617782	0.0099867	NA	NA
Sevir.4G239100	Sevir.4G239100.1	(1 of 2) K03627 - putative transcription factor (MBF1)	AT3G24500.1	ATMBF1C,MBF1C	multiprotein bridging factor 1C	LOC_Os06g39240.1	endothelial differentiation-related factor 1, putative, expressed	NA	NA	3.29841	0.000117743	2.87542	0.000945196	4.57614	4.19951e-09	6.75263	1.85614e-16	3.11125	0.00129617
Sevir.4G242700	Sevir.4G242700.1	(1 of 1) PF07343 - Protein of unknown function (DUF1475) (DUF1475)	AT1G22750.4			LOC_Os06g38320.2	expressed protein	NA	NA	0.937311	0.0193254	1.84508	9.61584e-07	NA	NA	NA	NA	1.20353	0.00824436
Sevir.4G246900	Sevir.4G246900.1	(1 of 2) PTHR10071//PTHR10071:SF204 - TRANSCRIPTION FACTOR GATA GATA BINDING FACTOR // SUBFAMILY NOT NAMED	AT5G56860.1	GATA21,GNC	GATA type zinc finger transcription factor family protein	LOC_Os06g37450.1	GATA zinc finger domain containing protein, expressed	0.797277	8.04461e-06	1.09353	4.32874e-11	1.32469	5.04445e-16	0.737643	0.000117232	0.685868	0.000409319	0.480347	0.0260223
Sevir.4G247300	Sevir.4G247300.2	(1 of 1) K11418 - histone deacetylase 11 (HDAC11)	AT5G26040.2	HDA2	histone deacetylase 2	LOC_Os06g37420.1	histone deacetylase, putative, expressed	0.890171	0.00390446	0.943198	0.00111618	NA	NA	NA	NA	NA	NA	0.832488	0.0235661
Sevir.4G255900	NA	NA	NA	NA	NA	NA	NA	1.73215	0.017255	3.4333	8.87758e-08	NA	NA	2.40817	0.000523597	2.85819	9.91255e-05	NA	NA
Sevir.4G256200	Sevir.4G256200.1	(1 of 3) 5.3.2.1 - Phenylpyruvate tautomerase / Phenylpyruvic keto--enol isomerase	AT5G57170.1		Tautomerase/MIF superfamily protein	LOC_Os06g48600.1	macrophage migration inhibitory factor, putative, expressed	NA	NA	0.511976	0.045987	0.566794	0.0282477	NA	NA	NA	NA	0.797548	0.00371617
Sevir.4G256700	Sevir.4G256700.1	(1 of 3) PTHR13165 - ARSENITE-RESISTANCE PROTEIN 2	AT2G27100.1	SE	C2H2 zinc-finger protein SERRATE (SE)	LOC_Os06g48530.1	ZOS6-09 - C2H2 zinc finger protein, expressed	0.591184	0.0451071	NA	NA	NA	NA	0.895293	0.00152037	NA	NA	NA	NA
Sevir.4G260300	Sevir.4G260300.1	(1 of 4) PF07466 - Protein of unknown function (DUF1517) (DUF1517)	AT5G57345.1			LOC_Os06g47970.1	expressed protein	0.936144	5.17334e-10	0.507727	0.00146055	NA	NA	0.49012	0.00677258	NA	NA	NA	NA
Sevir.4G261200	Sevir.4G261200.1	(1 of 1) PTHR22835//PTHR22835:SF194 - ZINC FINGER FYVE DOMAIN CONTAINING PROTEIN // SUBFAMILY NOT NAMED	AT1G28600.1		GDSL-like Lipase/Acylhydrolase superfamily protein	LOC_Os06g47910.1	GDSL-like lipase/acylhydrolase, putative, expressed	2.14098	2.08826e-08	2.09278	4.92275e-07	1.93978	0.000105038	1.2279	0.0081358	1.62161	0.000867008	NA	NA
Sevir.4G268600	Sevir.4G268600.1	(1 of 1) K12847 - U4/U6.U5 tri-snRNP-associated protein 2 (USP39, SAD1)	AT4G22285.1		Ubiquitin C-terminal hydrolases superfamily protein	LOC_Os09g24250.1	ubiquitin carboxyl-terminal hydrolase domain containing protein, expressed	NA	NA	NA	NA	0.865091	0.00938339	1.28817	6.81683e-05	NA	NA	NA	NA
Sevir.4G283600	Sevir.4G283600.1	(1 of 2) PTHR10366//PTHR10366:SF343 - NAD DEPENDENT EPIMERASE/DEHYDRATASE // SUBFAMILY NOT NAMED	AT1G16720.1	HCF173	high chlorophyll fluorescence phenotype 173	LOC_Os06g49120.1	Complex I intermediate-associated protein 30 domain containing protein, putative, expressed	1.15629	6.06313e-17	0.473433	0.00201642	1.34881	9.11777e-16	NA	NA	NA	NA	0.973701	1.18857e-06
Sevir.4G287900	NA	NA	NA	NA	NA	NA	NA	NA	NA	1.72395	0.0015706	NA	NA	NA	NA	1.32746	0.0493597	NA	NA
Sevir.4G299300	Sevir.4G299300.1	(1 of 24) 2.7.10.2//2.7.11.1 - Non-specific protein-tyrosine kinase / Cytoplasmic protein tyrosine kinase // Non-specific serine/threonine protein kinase / Threonine-specific protein kinase	AT2G17220.2		Protein kinase superfamily protein	LOC_Os06g51170.1	serine/threonine-protein kinase Cx32, chloroplast precursor, putative, expressed	1.476	0.000164604	0.986298	0.0156587	0.943867	0.0160433	NA	NA	1.00089	0.03549	NA	NA
Sevir.4G302000	Sevir.4G302000.1	(1 of 1) PTHR32010:SF6 - PHOTOSYSTEM II STABILITY/ASSEMBLY FACTOR HCF136, CHLOROPLASTIC	AT5G23120.1	HCF136	photosystem II stability/assembly factor, chloroplast (HCF136)			0.590024	0.000129918	0.798209	4.70985e-08	0.842024	9.10037e-09	NA	NA	0.432867	0.0160002	NA	NA
Sevir.5G010200	Sevir.5G010200.1	(1 of 180) KOG0156 - Cytochrome P450 CYP2 subfamily	AT3G48280.1	CYP71A25	cytochrome P450, family 71, subfamily A, polypeptide 25	LOC_Os01g12740.1	cytochrome P450, putative, expressed	0.711012	0.00574511	0.711639	0.0023796	NA	NA	0.836007	0.00160112	NA	NA	-0.566315	0.0468659
Sevir.5G014000	Sevir.5G014000.1	(1 of 2) K15119 - solute carrier family 25, member 39/40 (SLC25A39_40)	AT4G27940.1	ATMTM1,MTM1	manganese tracking factor for mitochondrial SOD2	LOC_Os01g12470.1	mitochondrial carrier protein, putative, expressed	2.40267	0.00279602	4.27062	0.00142772	NA	NA	NA	NA	3.92384	0.012209	NA	NA
Sevir.5G027900	Sevir.5G027900.1	(1 of 1) PTHR31375:SF13 - PECTIN LYASE-LIKE PROTEIN	AT1G02460.1		Pectin lyase-like superfamily protein	LOC_Os01g19170.1	polygalacturonase, putative, expressed	NA	NA	2.94627	0.00573853	NA	NA	NA	NA	2.83942	0.021466	NA	NA
Sevir.5G038000	Sevir.5G038000.1	(1 of 1) K12176 - COP9 signalosome complex subunit 2 (COPS2, CSN2, TRIP15)	AT2G26990.1	ATCSN2,COP12,CSN2,FUS12	proteasome family protein	LOC_Os01g17180.1	proteasome subunit, putative, expressed	0.477034	0.0149002	0.521422	0.00238579	NA	NA	0.709231	0.000171797	NA	NA	NA	NA
Sevir.5G038700	Sevir.5G038700.1	(1 of 1) PTHR24078//PTHR24078:SF228 - DNAJ HOMOLOG SUBFAMILY C MEMBER // SUBFAMILY NOT NAMED	AT2G41000.1		Chaperone DnaJ-domain superfamily protein	LOC_Os01g17040.1	heat shock protein DnaJ, putative, expressed	1.6547	1.35529e-10	NA	NA	NA	NA	NA	NA	NA	NA	1.11814	0.000171723
Sevir.5G039200	NA	NA	NA	NA	NA	NA	NA	NA	NA	NA	NA	0.797444	0.0360047	1.0822	0.00479415	1.17302	0.00369678	NA	NA
Sevir.5G042432	Sevir.5G042432.1	(1 of 5) PTHR23023//PTHR23023:SF102 - DIMETHYLANILINE MONOOXYGENASE // SUBFAMILY NOT NAMED	AT1G48910.1	YUC10	Flavin-containing monooxygenase family protein	LOC_Os01g16714.1	flavin monooxygenase, putative, expressed	0.981554	0.0404511	1.48141	0.00114835	1.33579	0.00640604	NA	NA	1.36271	0.0106686	NA	NA
Sevir.5G051000	Sevir.5G051000.1	(1 of 3) PTHR24012:SF490 - UBP1-ASSOCIATED PROTEIN 2C	AT2G41060.2		RNA-binding (RRM/RBD/RNP motifs) family protein	LOC_Os01g16090.1	RNA binding protein, putative, expressed	NA	NA	0.52848	0.00728815	NA	NA	NA	NA	0.498096	0.0302931	NA	NA
Sevir.5G052900	Sevir.5G052900.1	(1 of 2) KOG4474 - Uncharacterized conserved protein	AT1G35180.1		TRAM, LAG1 and CLN8 (TLC) lipid-sensing domain containing protein	LOC_Os01g15770.1	transmembrane protein 136, putative, expressed	-0.69224	0.0372108	0.723843	0.0219445	NA	NA	-0.876755	0.00984492	NA	NA	1.09896	0.00132143
Sevir.5G057500	Sevir.5G057500.1	(1 of 3) K08488 - syntaxin 7 (STX7)	AT5G46860.1	ATSYP22,ATVAM3,SGR3,SYP22,VAM3	Syntaxin/t-SNARE family protein	LOC_Os01g15110.1	syntaxin, putative, expressed	0.568098	0.0146873	NA	NA	NA	NA	NA	NA	0.52902	0.0384292	NA	NA
Sevir.5G058300	Sevir.5G058300.1	(1 of 1) PTHR21493//PTHR21493:SF117 - CGI-141-RELATED/LIPASE CONTAINING PROTEIN // ALPHA/BETA-HYDROLASES SUPERFAMILY PROTEIN	AT1G02660.1		alpha/beta-Hydrolases superfamily protein	LOC_Os01g15000.1	lipase, putative, expressed	NA	NA	0.81937	0.0429427	NA	NA	1.22342	0.0289771	NA	NA	NA	NA
Sevir.5G058900	Sevir.5G058900.1	(1 of 3) PTHR23316//PTHR23316:SF18 - IMPORTIN ALPHA // SUBFAMILY NOT NAMED	AT3G06720.2	AIMP ALPHA,AT-IMP,ATKAP ALPHA,IMPA-1,IMPA1	importin alpha isoform 1	LOC_Os01g14950.1	importin subunit alpha, putative, expressed	NA	NA	0.41599	0.0449299	NA	NA	0.627694	0.00656586	NA	NA	NA	NA
Sevir.5G059000	Sevir.5G059000.1	(1 of 2) PTHR31707:SF18 - PLANT INVERTASE/PECTIN METHYLESTERASE INHIBITOR DOMAIN-CONTAINING PROTEIN	AT3G36659.1		Plant invertase/pectin methylesterase inhibitor superfamily protein	LOC_Os01g14940.1	invertase/pectin methylesterase inhibitor family protein, putative, expressed	2.87998	8.21682e-17	2.72746	6.07038e-12	2.26076	1.10604e-07	NA	NA	1.22764	0.0188599	NA	NA
Sevir.5G063200	Sevir.5G063200.1	(1 of 1) PTHR21228//PTHR21228:SF20 - FAST LEU-RICH DOMAIN-CONTAINING // SUBFAMILY NOT NAMED	AT2G31890.1	ATRAP,RAP	RAP	LOC_Os03g31150.2	expressed protein	NA	NA	0.566196	0.0253906	0.894706	0.000108802	NA	NA	NA	NA	0.578444	0.0465591
Sevir.5G068150	Sevir.5G068150.1	(1 of 5) PF14200 - Ricin-type beta-trefoil lectin domain-like (RicinB_lectin_2)	AT2G39050.1		hydroxyproline-rich glycoprotein family protein	LOC_Os01g01450.1	stress responsive protein, putative, expressed	0.584031	0.00513816	NA	NA	NA	NA	0.905177	6.91662e-06	0.740002	0.000572454	NA	NA
Sevir.5G080400	Sevir.5G080400.1	(1 of 4) K02133 - F-type H+-transporting ATPase subunit beta (ATPeF1B, ATP5B, ATP2)	AT5G08680.1		ATP synthase alpha/beta family protein	LOC_Os01g49190.1	ATP synthase, putative, expressed	NA	NA	0.688596	0.0275835	NA	NA	1.7168	1.77023e-09	1.38419	4.58566e-06	NA	NA
Sevir.5G081900	Sevir.5G081900.2	(1 of 1) PTHR19241//PTHR19241:SF262 - ATP-BINDING CASSETTE TRANSPORTER // ABC TRANSPORTER G FAMILY MEMBER 7	AT2G01320.3		ABC-2 type transporter family protein	LOC_Os01g03144.1	white-brown complex homolog protein 7, putative, expressed	NA	NA	NA	NA	3.95983	0.00357039	NA	NA	-2.56621	0.0340666	3.90348	0.0120292
Sevir.5G089700	Sevir.5G089700.1	(1 of 11) PF00560//PF07714//PF08263 - Leucine Rich Repeat (LRR_1) // Protein tyrosine kinase (Pkinase_Tyr) // Leucine rich repeat N-terminal domain (LRRNT_2)	AT1G68400.1		leucine-rich repeat transmembrane protein kinase family protein	LOC_Os01g04230.1	inactive receptor kinase At2g26730 precursor, putative, expressed	NA	NA	NA	NA	0.753868	0.0396253	-1.09067	0.000422792	NA	NA	0.959561	0.0160206
Sevir.5G091000	Sevir.5G091000.1	(1 of 7) PTHR11527//PTHR11527:SF152 - SMALL HEAT-SHOCK PROTEIN HSP20 FAMILY // SUBFAMILY NOT NAMED	AT1G53540.1		HSP20-like chaperones superfamily protein	LOC_Os01g04360.1	hsp20/alpha crystallin family protein, putative, expressed	NA	NA	NA	NA	3.7932	0.041987	8.42266	2.91907e-07	6.80891	0.00011396	NA	NA
Sevir.5G091100	Sevir.5G091100.1	(1 of 7) PTHR11527//PTHR11527:SF152 - SMALL HEAT-SHOCK PROTEIN HSP20 FAMILY // SUBFAMILY NOT NAMED	AT1G53540.1		HSP20-like chaperones superfamily protein	LOC_Os01g04370.1	hsp20/alpha crystallin family protein, putative, expressed	NA	NA	NA	NA	4.59963	0.0484079	7.79653	0.00015308	NA	NA	NA	NA
Sevir.5G091200	Sevir.5G091200.1	(1 of 7) PTHR11527//PTHR11527:SF152 - SMALL HEAT-SHOCK PROTEIN HSP20 FAMILY // SUBFAMILY NOT NAMED	AT1G53540.1		HSP20-like chaperones superfamily protein	LOC_Os01g04370.1	hsp20/alpha crystallin family protein, putative, expressed	NA	NA	NA	NA	5.97601	0.00327088	9.89831	7.23186e-09	5.64665	0.00384818	NA	NA
Sevir.5G108400	Sevir.5G108400.1	(1 of 1) PTHR12763//PTHR12763:SF30 - UNCHARACTERIZED // MITOCHONDRIAL IMPORT INNER MEMBRANE TRANSLOCASE SUBUNIT TIM14-1	AT2G35795.1		Chaperone DnaJ-domain superfamily protein	LOC_Os07g09450.1	heat shock protein DnaJ, putative, expressed	NA	NA	1.05116	0.0291125	1.09713	0.021015	1.15585	0.0373854	NA	NA	NA	NA
Sevir.5G118200	Sevir.5G118200.1	(1 of 1) PTHR24031//PTHR24031:SF274 - RNA HELICASE // SUBFAMILY NOT NAMED	AT3G01540.2	ATDRH1,DRH1	DEAD box RNA helicase 1	LOC_Os01g07740.3	DEAD-box ATP-dependent RNA helicase 14, putative, expressed	NA	NA	NA	NA	0.846146	0.00443638	NA	NA	NA	NA	0.906379	0.0070595
Sevir.5G118900	Sevir.5G118900.2	(1 of 3) PF04134 - Protein of unknown function, DUF393 (DUF393)	AT1G52590.1		Putative thiol-disulphide oxidoreductase DCC	LOC_Os01g07800.2	thiol-disulphide oxidoreductase DCC, putative, expressed	2.07788	4.76604e-30	1.38863	3.06648e-14	1.24577	1.01126e-10	NA	NA	0.63542	0.00595924	0.657805	0.00706771
Sevir.5G119500	Sevir.5G119500.2	(1 of 1) PTHR13301//PTHR13301:SF77 - X-BOX TRANSCRIPTION FACTOR-RELATED // SUBFAMILY NOT NAMED	AT5G11260.1	HY5,TED 5	Basic-leucine zipper (bZIP) transcription factor family protein	LOC_Os01g07880.1	transcription factor HY5, putative, expressed	0.986604	1.5318e-05	1.09378	3.60305e-06	0.716823	0.00508708	NA	NA	0.698453	0.0156191	NA	NA
Sevir.5G120500	NA	NA	NA	NA	NA	NA	NA	1.04129	0.00672829	1.00322	0.00368716	NA	NA	1.42311	0.000165907	NA	NA	NA	NA
Sevir.5G124900	Sevir.5G124900.1	(1 of 5) PTHR10383 - SERINE INCORPORATOR	AT3G24460.1		Serinc-domain containing serine and sphingolipid biosynthesis protein	LOC_Os01g08460.1	TMS membrane protein/tumour differentially expressed protein, putative, expressed	1.68181	5.3445e-12	0.868188	0.000814482	NA	NA	0.650261	0.0401813	NA	NA	NA	NA
Sevir.5G126800	Sevir.5G126800.1	(1 of 1) PTHR21677//PTHR21677:SF2 - CRAMPED PROTEIN // SUBFAMILY NOT NAMED	AT2G36960.3	TKI1	TSL-kinase interacting protein 1	LOC_Os01g08680.1	myb/SANT domain protein, putative, expressed	NA	NA	NA	NA	2.5469	0.00663074	NA	NA	NA	NA	2.61953	0.0135886
Sevir.5G128600	Sevir.5G128600.1	(1 of 9) 1.14.20.2 - 2,4-dihydroxy-1,4-benzoxazin-3-one-glucoside dioxygenase / DIBOA-Glc dioxygenase	AT1G03400.1		2-oxoglutarate (2OG) and Fe(II)-dependent oxygenase superfamily protein	LOC_Os06g14400.1	1-aminocyclopropane-1-carboxylate oxidase homolog 4, putative, expressed	NA	NA	1.89847	0.00991684	3.15685	4.33221e-07	2.02368	0.0264485	NA	NA	NA	NA
Sevir.5G129200	Sevir.5G129200.1	(1 of 2) PTHR11527:SF93 - 17.6 KDA CLASS II HEAT SHOCK PROTEIN-RELATED	AT5G12020.1	HSP17.6II	17.6 kDa class II heat shock protein	LOC_Os01g08860.1	hsp20/alpha crystallin family protein, putative, expressed	NA	NA	NA	NA	5.43741	0.0437827	8.8217	0.000407607	NA	NA	NA	NA
Sevir.5G145600	Sevir.5G145600.1	(1 of 1) K03846 - alpha-1,2-mannosyltransferase (ALG9)	AT1G16900.1		Alg9-like mannosyltransferase family	LOC_Os01g11070.1	Alg9-like mannosyltransferase protein, putative, expressed	NA	NA	1.24116	4.79186e-05	0.745316	0.0139498	1.36594	2.53622e-06	1.27846	0.000158016	NA	NA
Sevir.5G156300	Sevir.5G156300.1	(1 of 1) PTHR22835//PTHR22835:SF158 - ZINC FINGER FYVE DOMAIN CONTAINING PROTEIN // SUBFAMILY NOT NAMED	AT1G09390.1		GDSL-like Lipase/Acylhydrolase superfamily protein	LOC_Os01g22780.2	GDSL-like lipase/acylhydrolase, putative, expressed	NA	NA	1.85879	0.0477694	NA	NA	NA	NA	2.47369	0.0137225	NA	NA
Sevir.5G166200	Sevir.5G166200.1	(1 of 1) PTHR22753//PTHR22753:SF1 - FAMILY NOT NAMED // TRANSMEMBRANE PROTEIN 68	AT1G54570.1		Esterase/lipase/thioesterase family protein	LOC_Os01g26039.1	expressed protein	3.07231	6.85158e-42	2.12661	1.65312e-20	3.10751	6.91598e-35	0.6803	0.0269984	NA	NA	NA	NA
Sevir.5G170800	Sevir.5G170800.1	(1 of 3) PTHR11260//PTHR11260:SF190 - GLUTATHIONE S-TRANSFERASE, GST, SUPERFAMILY, GST DOMAIN CONTAINING // SUBFAMILY NOT NAMED	AT3G62760.1	ATGSTF13	Glutathione S-transferase family protein	LOC_Os01g27360.1	glutathione S-transferase, putative, expressed	1.70311	1.58617e-06	2.0159	4.4765e-08	3.39975	3.24507e-17	NA	NA	0.9888	0.0416278	NA	NA
Sevir.5G179100	Sevir.5G179100.1	(1 of 2) PTHR22814//PTHR22814:SF47 - COPPER TRANSPORT PROTEIN ATOX1-RELATED // SUBFAMILY NOT NAMED	AT1G22990.1		Heavy metal transport/detoxification superfamily protein	LOC_Os01g32330.1	heavy metal-associated domain containing protein, expressed	0.866929	4.01661e-11	0.344915	0.0163295	0.316234	0.0342361	0.462198	0.00316853	NA	NA	NA	NA
Sevir.5G179200	Sevir.5G179200.1	(1 of 1) K03118 - sec-independent protein translocase protein TatC (tatC)	AT2G01110.1	APG2,PGA2,TATC,UNE3	Sec-independent periplasmic protein translocase	LOC_Os01g31680.1	uncharacterized protein sll0194, putative, expressed	NA	NA	0.490997	0.01075	NA	NA	NA	NA	0.511963	0.0193572	NA	NA
Sevir.5G184800	Sevir.5G184800.1	(1 of 1) PTHR15606//PTHR15606:SF3 - DNAJ HOMOLOG SUBFAMILY C MEMBER 8/LIPOPOLYSACCHARIDE SPECIFIC RESPONSE-7-RELATED // GPALPP MOTIFS-CONTAINING PROTEIN 1	AT1G65280.1		DNAJ heat shock N-terminal domain-containing protein	LOC_Os01g33800.1	heat shock protein DnaJ, putative, expressed	NA	NA	NA	NA	0.487197	0.0286272	NA	NA	NA	NA	0.727498	0.00187364
Sevir.5G192000	Sevir.5G192000.1	(1 of 1) PTHR12555//PTHR12555:SF14 - UBIQUITIN FUSION DEGRADATON PROTEIN 1 // SUBFAMILY NOT NAMED	AT4G15420.1		Ubiquitin fusion degradation UFD1 family protein	LOC_Os01g35040.1	ZOS1-09 - C2H2 zinc finger protein, expressed	NA	NA	NA	NA	1.02409	0.0124713	0.939226	0.0449303	NA	NA	1.03907	0.0267796
Sevir.5G199000	Sevir.5G199000.1	(1 of 1) PTHR24031//PTHR24031:SF290 - RNA HELICASE // SUBFAMILY NOT NAMED	AT5G11170.1		DEAD/DEAH box RNA helicase family protein	LOC_Os01g36920.2	DEAD-box ATP-dependent RNA helicase, putative, expressed	0.585568	0.0266258	1.04661	4.04183e-06	0.652207	0.00636514	NA	NA	0.729601	0.00785022	NA	NA
Sevir.5G206600	Sevir.5G206600.1	(1 of 3) K09481 - protein transport protein SEC61 subunit beta (SEC61B, SBH2)	AT3G60540.2		Preprotein translocase Sec, Sec61-beta subunit protein	LOC_Os01g38510.1	protein transport protein Sec61 subunit beta, putative, expressed	NA	NA	0.685522	0.0374752	0.769823	0.0142876	1.59574	5.54266e-08	1.0603	0.00207059	NA	NA
Sevir.5G212700	Sevir.5G212700.1	(1 of 1) KOG2895 - Uncharacterized conserved protein	AT5G35460.1			LOC_Os01g40280.1	integral membrane protein, putative, expressed	NA	NA	NA	NA	0.438285	0.02088	0.834744	1.54079e-06	0.856627	3.99411e-06	NA	NA
Sevir.5G218100	Sevir.5G218100.1	(1 of 34) PF04570 - zinc-finger of the FCS-type, C2-C2 (zf-FLZ)	AT3G22550.1		Protein of unknown function (DUF581)	LOC_Os01g41010.2	DUF581 domain containing protein, expressed	0.672779	0.0410818	0.792183	0.00987753	0.927903	0.00155309	NA	NA	0.731759	0.0453988	NA	NA
Sevir.5G229000	Sevir.5G229000.1	(1 of 1) K03661 - V-type H+-transporting ATPase 21kDa proteolipid subunit (ATPeV0B, ATP6F)	AT4G32530.1		ATPase, F0/V0 complex, subunit C protein	LOC_Os01g42430.1	vacuolar ATP synthase, putative, expressed	NA	NA	NA	NA	0.589219	0.023935	NA	NA	NA	NA	0.615879	0.0376199
Sevir.5G231700	Sevir.5G231700.1	(1 of 1) PTHR22835//PTHR22835:SF210 - ZINC FINGER FYVE DOMAIN CONTAINING PROTEIN // SUBFAMILY NOT NAMED	AT1G28580.1		GDSL-like Lipase/Acylhydrolase superfamily protein	LOC_Os01g42730.1	GDSL-like lipase/acylhydrolase, putative, expressed	0.857539	2.26046e-07	0.870735	8.11966e-08	0.773675	5.64092e-06	0.760876	1.77846e-05	0.670299	0.000298837	NA	NA
Sevir.5G236300	Sevir.5G236300.3	(1 of 1) PTHR23076:SF40 - ATP-DEPENDENT ZINC METALLOPROTEASE FTSH 11, CHLOROPLASTIC/MITOCHONDRIAL	AT5G53170.1	FTSH11	FTSH protease 11	LOC_Os01g43150.1	OsFtsH9 FtsH protease, homologue of AtFtsH11, expressed	0.957896	0.020879	NA	NA	1.51465	9.93011e-05	NA	NA	NA	NA	1.26338	0.00553041
Sevir.5G237900	Sevir.5G237900.4	(1 of 2) PTHR31827:SF14 - F22C12.10	AT1G64140.1			LOC_Os01g43372.1	expressed protein	NA	NA	1.15909	7.41831e-06	1.07541	5.20317e-05	NA	NA	0.734831	0.0197703	NA	NA
Sevir.5G238700	Sevir.5G238700.1	(1 of 1) PTHR24349//PTHR24349:SF147 - SERINE/THREONINE-PROTEIN KINASE // SUBFAMILY NOT NAMED	AT4G23650.1	CDPK6,CPK3	calcium-dependent protein kinase 6	LOC_Os01g43410.1	CAMK_CAMK_like.9 - CAMK includes calcium/calmodulin depedent protein kinases, expressed	0.373921	0.045517	NA	NA	NA	NA	0.398938	0.0471546	NA	NA	NA	NA
Sevir.5G240000	Sevir.5G240000.1	(1 of 2) K12795 - suppressor of G2 allele of SKP1 (SUGT1, SGT1)	AT4G11260.1	ATSGT1B,EDM1,ETA3,RPR1,SGT1B	phosphatase-related	LOC_Os01g43540.1	suppressor of G2 allele of SKP1, putative, expressed	NA	NA	0.434332	0.0213535	NA	NA	1.03988	2.18123e-09	0.709341	0.000280365	NA	NA
Sevir.5G242100	Sevir.5G242100.1	(1 of 1) PTHR24282//PTHR24282:SF19 - CYTOCHROME P450 FAMILY MEMBER // SUBFAMILY NOT NAMED	AT3G14680.1	CYP72A14	cytochrome P450, family 72, subfamily A, polypeptide 14	LOC_Os01g43740.1	cytochrome P450 72A1, putative, expressed	0.926898	2.25451e-07	NA	NA	NA	NA	0.676093	0.000837988	NA	NA	NA	NA
Sevir.5G244700	Sevir.5G244700.1	(1 of 1) K02909 - large subunit ribosomal protein L31 (RP-L31, rpmE)	AT1G75350.1	emb2184	Ribosomal protein L31	LOC_Os01g44210.1	50S ribosomal protein L31, putative, expressed	NA	NA	0.57967	0.0108485	NA	NA	NA	NA	0.527947	0.048417	NA	NA
Sevir.5G250900	Sevir.5G250900.1	(1 of 1) PTHR10361//PTHR10361:SF35 - SODIUM-BILE ACID COTRANSPORTER // SODIUM/PYRUVATE COTRANSPORTER BASS2, CHLOROPLASTIC	AT2G26900.1		Sodium Bile acid symporter family	LOC_Os01g45750.1	bile acid sodium symporter family protein, putative, expressed	NA	NA	NA	NA	0.312662	0.0404888	NA	NA	NA	NA	0.409248	0.0131463
Sevir.5G252400	Sevir.5G252400.1	(1 of 4) K07936 - GTP-binding nuclear protein Ran (RAN)	AT5G55190.1	ATRAN3,RAN3	RAN GTPase 3	LOC_Os05g49890.1	ras-related protein, putative, expressed	0.759816	0.000690721	1.08447	3.02647e-07	0.795194	0.000379524	1.1274	2.45231e-07	0.674137	0.00826993	NA	NA
Sevir.5G254100	Sevir.5G254100.9	(1 of 1) PTHR22835//PTHR22835:SF273 - ZINC FINGER FYVE DOMAIN CONTAINING PROTEIN // SUBFAMILY NOT NAMED	AT1G28600.1		GDSL-like Lipase/Acylhydrolase superfamily protein	LOC_Os01g42730.1	GDSL-like lipase/acylhydrolase, putative, expressed	1.75895	1.24584e-06	1.97868	4.69323e-08	1.63745	3.57951e-05	NA	NA	NA	NA	1.08052	0.0292212
Sevir.5G274700	Sevir.5G274700.1	(1 of 6) 2.3.1.20//2.3.1.75 - Diacylglycerol O-acyltransferase / Diglyceride acyltransferase // Long-chain-alcohol O-fatty-acyltransferase / Wax synthase	AT5G53390.1		O-acyltransferase (WSD1-like) family protein	LOC_Os01g48874.1	wax synthase, putative, expressed	3.07857	1.39763e-09	3.63347	1.96278e-07	1.53777	0.0102976	NA	NA	1.89658	0.0423789	NA	NA
Sevir.5G274900	Sevir.5G274900.1	(1 of 2) 2.7.8.11//6.2.1.3 - CDP-diacylglycerol--inositol 3-phosphatidyltransferase / Phosphatidylinositol synthase // Long-chain-fatty-acid--CoA ligase / Lignoceroyl-CoA synthase	AT4G23850.1	LACS4	AMP-dependent synthetase and ligase family protein	LOC_Os01g48910.1	AMP-binding enzyme, putative, expressed	0.552946	0.00492085	NA	NA	NA	NA	NA	NA	0.447171	0.0452288	NA	NA
Sevir.5G277600	Sevir.5G277600.1	(1 of 40) PF14009 - Domain of unknown function (DUF4228) (DUF4228)	AT3G03280.1			LOC_Os05g47960.1	expressed protein	1.29995	0.0410903	1.28138	0.0242677	NA	NA	NA	NA	1.47185	0.0208106	NA	NA
Sevir.5G282100	Sevir.5G282100.1	(1 of 1) PTHR32054//PTHR32054:SF5 - FAMILY NOT NAMED // PROTEIN PLASTID MOVEMENT IMPAIRED 15-RELATED	AT1G66840.1		Plant protein of unknown function (DUF827)	LOC_Os01g49740.1	expressed protein	0.821121	1.4297e-06	NA	NA	0.411947	0.0349522	0.47307	0.0231955	NA	NA	NA	NA
Sevir.5G290500	Sevir.5G290500.1	(1 of 1) PTHR11689:SF14 - CHLORIDE CHANNEL PROTEIN 2	AT4G35440.1	ATCLC-E,CLC-E,CLCE	chloride channel E	LOC_Os01g50860.1	chloride transporter, chloride channel family, putative, expressed	0.763353	0.0390976	1.49167	2.29345e-06	2.06889	8.34618e-10	NA	NA	0.901783	0.0238732	1.22369	0.00436594
Sevir.5G301100	Sevir.5G301100.1	(1 of 1) PTHR21319:SF15 - CHY AND CTCHY AND RING-TYPE ZINC FINGER PROTEIN	AT5G25560.1		CHY-type/CTCHY-type/RING-type Zinc finger protein	LOC_Os01g52110.4	RING finger and CHY zinc finger domain-containing protein 1, putative, expressed	0.75456	4.22636e-06	0.415462	0.0185732	NA	NA	1.18083	1.10821e-13	1.29166	8.54117e-16	1.2373	3.35443e-13
Sevir.5G307400	Sevir.5G307400.1	(1 of 3) KOG4491 - Predicted membrane protein	AT1G78620.1		Protein of unknown function DUF92, transmembrane	LOC_Os01g52864.2	transmembrane protein, putative, expressed	NA	NA	NA	NA	1.15577	0.0170375	NA	NA	NA	NA	1.30551	0.015319
Sevir.5G311200	Sevir.5G311200.1	(1 of 6) PTHR11926//PTHR11926:SF234 - GLUCOSYL/GLUCURONOSYL TRANSFERASES // SUBFAMILY NOT NAMED	AT3G16520.3	UGT88A1	UDP-glucosyl transferase 88A1	LOC_Os01g53330.1	anthocyanidin 5,3-O-glucosyltransferase, putative, expressed	2.13291	0.0489872	4.71271	0.00108646	2.77644	0.00851237	NA	NA	4.61975	0.00491143	NA	NA
Sevir.5G314400	Sevir.5G314400.1	(1 of 3) K05759 - profilin (PFN)	AT2G19770.1	PRF5	profilin 5	LOC_Os10g17660.1	profilin domain containing protein, expressed	NA	NA	2.29851	0.000782653	NA	NA	-1.84154	0.00516446	2.26241	0.00353234	NA	NA
Sevir.5G327100	Sevir.5G327100.1	(1 of 1) K04507 - calcyclin binding protein (CACYBP, SIP)	AT1G30070.1		SGS domain-containing protein	LOC_Os01g55270.1	SGS domain containing protein, expressed	NA	NA	1.76791	2.37572e-07	1.32459	9.10333e-05	4.08797	7.91619e-47	3.83463	5.75768e-33	1.34355	0.000456393
Sevir.5G329300	Sevir.5G329300.2	(1 of 1) PTHR13464 - TRANSCRIPTIONAL REGULATOR PROTEIN HCNGP	AT1G29220.1		transcriptional regulator family protein	LOC_Os01g55490.1	transcriptional regulator family protein, putative, expressed	1.08359	0.00733301	NA	NA	NA	NA	1.08112	0.0138515	NA	NA	NA	NA
Sevir.5G330900	NA	NA	NA	NA	NA	NA	NA	0.942417	4.15307e-13	0.45973	0.000948144	NA	NA	0.436013	0.00574636	0.526441	0.000533102	0.612442	6.93748e-05
Sevir.5G331000	Sevir.5G331000.1	(1 of 2) K17496 - mitochondrial import inner membrane translocase subunit TIM50 (TIM50)	AT1G55900.1	emb1860,TIM50	Haloacid dehalogenase-like hydrolase (HAD) superfamily protein	LOC_Os01g55700.1	NLI interacting factor-like phosphatase, putative, expressed	NA	NA	1.2718	0.00142346	NA	NA	1.00842	0.0276765	1.23706	0.00723406	NA	NA
Sevir.5G344400	Sevir.5G344400.1	(1 of 1) PTHR19845//PTHR19845:SF8 - KATANIN P80 SUBUNIT // SUBFAMILY NOT NAMED	AT1G61210.2		Transducin/WD40 repeat-like superfamily protein	LOC_Os01g57210.1	katanin p80 WD40 repeat-containing subunit B1 homolog 1, putative, expressed	NA	NA	NA	NA	0.79591	0.0274563	NA	NA	NA	NA	0.828219	0.0457168
Sevir.5G366500	Sevir.5G366500.1	(1 of 1) PTHR24298//PTHR24298:SF56 - FAMILY NOT NAMED // TRANS-CINNAMATE 4-MONOOXYGENASE	AT2G30490.1	ATC4H,C4H,CYP73A5,REF3	cinnamate-4-hydroxylase	LOC_Os01g60450.1	cytochrome P450, putative, expressed	NA	NA	NA	NA	2.37972	0.0255432	NA	NA	NA	NA	2.76696	0.0178894
Sevir.5G369000	NA	NA	NA	NA	NA	NA	NA	2.43101	4.08223e-25	2.58686	3.1078e-28	2.46556	3.33991e-25	NA	NA	0.691902	0.02422	NA	NA
Sevir.5G376000	Sevir.5G376000.1	(1 of 1) PTHR33473:SF1 - ATP-DEPENDENT CLP PROTEASE ADAPTER PROTEIN CLPS	AT1G68660.1		Ribosomal protein L12/ ATP-dependent Clp protease adaptor protein ClpS family protein	LOC_Os01g61700.1	ATP-dependent Clp protease adaptor protein ClpS containing protein, expressed	4.07076	0.00364868	3.61783	0.00133002	3.20712	0.00708576	7.3856	5.14268e-09	4.44614	0.000220536	2.97319	0.0326942
Sevir.5G381300	Sevir.5G381300.1	(1 of 8) K03283 - heat shock 70kDa protein 1/8 (HSPA1_8)	AT3G12580.1	ATHSP70,HSP70	heat shock protein 70	LOC_Os05g38530.1	DnaK family protein, putative, expressed	NA	NA	NA	NA	2.85361	0.000570896	7.14587	4.02437e-24	4.37597	4.03776e-08	2.13902	0.031845
Sevir.5G381400	Sevir.5G381400.1	(1 of 2) PTHR33981//PTHR33981:SF3 - FAMILY NOT NAMED // EXPRESSED PROTEIN	AT2G37570.1	SLT1	HSP20-like chaperones superfamily protein	LOC_Os01g62300.1	SLT1 protein, putative, expressed	NA	NA	0.727596	0.0259031	NA	NA	NA	NA	NA	NA	0.868041	0.0196134
Sevir.5G382400	Sevir.5G382400.1	(1 of 3) 5.3.1.1 - Triose-phosphate isomerase / Triosephosphate mutase	AT3G55440.1	ATCTIMC,CYTOTPI,TPI	triosephosphate isomerase	LOC_Os01g62420.1	triosephosphate isomerase, cytosolic, putative, expressed	NA	NA	1.26439	0.0145882	1.0926	0.0294027	NA	NA	1.80898	0.000879935	NA	NA
Sevir.5G388400	Sevir.5G388400.1	(1 of 5) PTHR11220 - HEME-BINDING PROTEIN-RELATED	AT2G37970.1	SOUL-1	SOUL heme-binding family protein	LOC_Os01g63210.1	SOUL heme-binding protein, putative, expressed	1.66955	2.03875e-15	1.18289	8.38593e-08	1.27434	8.70234e-09	NA	NA	0.576446	0.0410914	NA	NA
Sevir.5G396100	NA	NA	NA	NA	NA	NA	NA	NA	NA	0.68038	0.00297682	0.665549	0.00551311	NA	NA	NA	NA	0.618676	0.0261239
Sevir.5G402700	Sevir.5G402700.1	(1 of 2) 2.4.2.14 - Amidophosphoribosyltransferase / Phosphoribosyldiphosphate 5-amidotransferase	AT2G16570.1	ASE1,ATASE,ATASE1	GLN phosphoribosyl pyrophosphate amidotransferase 1	LOC_Os01g65260.1	amidophosphoribosyltransferase, chloroplast precursor, putative, expressed	0.49612	0.0477965	NA	NA	NA	NA	NA	NA	NA	NA	0.781167	0.00706771
Sevir.5G407700	Sevir.5G407700.1	(1 of 2) PTHR11183//PTHR11183:SF62 - GLYCOGENIN // SUBFAMILY NOT NAMED	AT3G18660.2	GUX1,PGSIP1	plant glycogenin-like starch initiation protein 1	LOC_Os01g65780.1	glycosyl transferase, putative, expressed	NA	NA	0.494159	0.0115236	0.736576	0.000198107	NA	NA	NA	NA	0.581217	0.0141622
Sevir.5G410200	Sevir.5G410200.1	(1 of 1) PTHR21669//PTHR21669:SF13 - CAPZ-INTERACTING PROTEIN AND RELATED PROTEINS // WOUND-RESPONSIVE FAMILY PROTEIN	AT1G21610.2		wound-responsive family protein	LOC_Os01g66050.1	wound-responsive family protein, putative, expressed	0.77265	0.000778985	NA	NA	NA	NA	0.550118	0.04646	NA	NA	NA	NA
Sevir.5G412700	Sevir.5G412700.1	(1 of 6) KOG4249 - Uncharacterized conserved protein	AT5G49820.1	EMB1879,RUS6	Protein of unknown function, DUF647	LOC_Os01g66350.1	DUF647 domain containing protein, putative, expressed	NA	NA	NA	NA	0.979101	0.00139975	NA	NA	NA	NA	1.01322	0.00334588
Sevir.5G423100	NA	NA	NA	NA	NA	NA	NA	NA	NA	3.40256	2.03304e-14	1.36347	0.00021214	NA	NA	1.71693	0.00213047	NA	NA
Sevir.5G427650	Sevir.5G427650.1	(1 of 21) 3.5.1.98 - Histone deacetylase / HDAC	AT5G22650.1	ATHD2,ATHD2B,HD2,HD2B,HDA4,HDT02,HDT2	histone deacetylase 2B	LOC_Os01g68104.1	ZOS1-21 - C2H2 zinc finger protein, expressed	1.17129	0.0140273	0.991681	0.00440988	NA	NA	1.08347	0.0440328	NA	NA	NA	NA
Sevir.5G438300	NA	NA	NA	NA	NA	NA	NA	NA	NA	1.46115	0.0407607	2.13462	0.00391846	NA	NA	NA	NA	1.81799	0.0405218
Sevir.5G449100	Sevir.5G449100.1	(1 of 1) PTHR31407//PTHR31407:SF16 - FAMILY NOT NAMED // PSBP DOMAIN-CONTAINING PROTEIN 7, CHLOROPLASTIC	AT3G05410.2		Photosystem II reaction center PsbP family protein	LOC_Os01g70820.1	lumenal PsbP, putative, expressed	1.56614	4.03532e-07	1.81274	4.06635e-09	2.59383	2.81977e-15	NA	NA	NA	NA	0.902588	0.0468828
Sevir.5G459500	Sevir.5G459500.1	(1 of 14) PTHR11260//PTHR11260:SF236 - GLUTATHIONE S-TRANSFERASE, GST, SUPERFAMILY, GST DOMAIN CONTAINING // SUBFAMILY NOT NAMED	AT3G09270.1	ATGSTU8,GSTU8	glutathione S-transferase TAU 8	LOC_Os03g39850.1	glutathione S-transferase, putative, expressed	NA	NA	3.92799	0.000313876	2.3616	0.00113823	NA	NA	2.80744	0.0392388	NA	NA
Sevir.5G462800	Sevir.5G462800.1	(1 of 1) PTHR30543//PTHR30543:SF5 - CHROMATE REDUCTASE // SUBFAMILY NOT NAMED	AT3G27890.1	NQR	NADPH:quinone oxidoreductase	LOC_Os01g72460.1	NADPH quinone oxidoreductase, putative, expressed	0.803187	0.00295933	0.581618	0.044835	NA	NA	NA	NA	0.714366	0.0266709	NA	NA
Sevir.5G471200	Sevir.5G471200.1	(1 of 2) K12844 - U4/U6 small nuclear ribonucleoprotein PRP31 (PRPF31)	AT1G60170.1	emb1220	pre-mRNA processing ribonucleoprotein binding region-containing protein	LOC_Os07g04850.3	pre-mRNA-processing factor 31, putative, expressed	NA	NA	NA	NA	1.21416	0.034622	NA	NA	NA	NA	1.40523	0.0278044
Sevir.5G473600	Sevir.5G473600.3	(1 of 6) PF05605 - Drought induced 19 protein (Di19), zinc-binding (zf-Di19)	AT3G05700.1		Drought-responsive family protein	LOC_Os01g73960.1	drought induced 19 protein, putative, expressed	0.763145	0.00147049	NA	NA	NA	NA	NA	NA	0.595633	0.0364409	NA	NA
Sevir.5G473700	Sevir.5G473700.1	(1 of 16) PF05212 - Protein of unknown function (DUF707) (DUF707)	AT1G67850.1		Protein of unknown function (DUF707)	LOC_Os01g73970.1	lysine ketoglutarate reductase trans-splicing related 1, putative, expressed	NA	NA	0.863939	0.0424945	1.67715	4.79765e-05	NA	NA	NA	NA	1.58431	0.000788246
Sevir.5G473900	Sevir.5G473900.1	(1 of 2) PTHR19359:SF26 - CYTOCHROME B5 ISOFORM B	AT2G32720.1	ATCB5-B,B5				NA	NA	0.626426	0.000517866	NA	NA	1.32624	5.11035e-15	1.32117	2.23723e-14	NA	NA
Sevir.5G477100	Sevir.5G477100.2	(1 of 1) K09523 - DnaJ homolog subfamily C member 3 (DNAJC3)	AT5G03160.1	ATP58IPK,P58IPK	homolog of mamallian P58IPK	LOC_Os01g74580.1	dnaJ homolog subfamily C member, putative, expressed	NA	NA	NA	NA	1.49877	0.00200463	2.27061	2.65841e-07	1.38317	0.0062219	1.76472	0.000939977
Sevir.6G009900	Sevir.6G009900.1	(1 of 2) K00234 - succinate dehydrogenase (ubiquinone) flavoprotein subunit (SDHA, SDH1)	AT5G66760.1	SDH1-1	succinate dehydrogenase 1-1	LOC_Os07g04240.1	succinate dehydrogenase flavoprotein subunit,mitochondrial precursor, putative, expressed	NA	NA	NA	NA	0.757639	0.00229278	NA	NA	0.6315	0.0311413	NA	NA
Sevir.6G020700	Sevir.6G020700.1	(1 of 1) PTHR33650//PTHR33650:SF1 - FAMILY NOT NAMED // CEMA-LIKE PROTON EXTRUSION PROTEIN-LIKE PROTEIN	AT4G31040.1		CemA-like proton extrusion protein-related	LOC_Os08g12780.4	chloroplast envelope membrane protein, putative, expressed	NA	NA	0.825034	0.0191542	1.3377	8.09336e-05	NA	NA	NA	NA	1.15022	0.00367732
Sevir.6G022600	Sevir.6G022600.1	(1 of 183) PF00847 - AP2 domain (AP2)	AT1G03800.1	ATERF10,ERF10	ERF domain protein 10	LOC_Os04g52090.1	AP2 domain containing protein, expressed	0.885745	0.0478276	1.47788	0.000361525	1.4848	0.000380162	NA	NA	2.02816	2.16604e-06	1.10696	0.0302967
Sevir.6G025500	Sevir.6G025500.1	(1 of 11) PF01429 - Methyl-CpG binding domain (MBD)	AT5G52230.1	MBD13	methyl-CPG-binding domain protein 13	LOC_Os08g10590.1	expressed protein	0.823774	0.000408928	NA	NA	NA	NA	0.680463	0.0099434	NA	NA	NA	NA
Sevir.6G046500	Sevir.6G046500.1	(1 of 1) PF08847 - Domain of unknown function (DUF1817) (DUF1817)	AT2G47910.1	CRR6	chlororespiratory reduction 6	LOC_Os08g07060.1	CRR6, putative, expressed	NA	NA	0.640661	0.0389455	NA	NA	NA	NA	NA	NA	0.68326	0.0499079
Sevir.6G059200	Sevir.6G059200.1	(1 of 180) KOG0156 - Cytochrome P450 CYP2 subfamily	AT1G64940.1	CYP89A6	cytochrome P450, family 87, subfamily A, polypeptide 6	LOC_Os08g05620.1	cytochrome P450, putative, expressed	1.73668	9.65271e-20	0.642759	0.00103251	NA	NA	0.556385	0.0337686	NA	NA	NA	NA
Sevir.6G067700	Sevir.6G067700.1	(1 of 226) PF00076 - RNA recognition motif. (a.k.a. RRM, RBD, or RNP domain) (RRM_1)	AT5G54580.1		RNA-binding (RRM/RBD/RNP motifs) family protein	LOC_Os08g04440.1	RNA recognition motif containing protein, putative, expressed	NA	NA	0.893089	0.000434069	NA	NA	0.710537	0.0222458	0.925514	0.00107549	NA	NA
Sevir.6G078100	Sevir.6G078100.1	(1 of 2) PTHR33372//PTHR33372:SF1 - FAMILY NOT NAMED // CHLOROPLAST J-LIKE DOMAIN 1-CONTAINING PROTEIN	AT1G08640.1	CJD1	Chloroplast J-like domain 1	LOC_Os08g03380.1	heat shock protein DnaJ, putative, expressed	NA	NA	0.946978	0.00277484	NA	NA	NA	NA	0.84222	0.0235782	NA	NA
Sevir.6G082500	Sevir.6G082500.1	(1 of 1) PTHR23359//PTHR23359:SF84 - NUCLEOTIDE KINASE // SUBFAMILY NOT NAMED	AT3G01820.1		P-loop containing nucleoside triphosphate hydrolases superfamily protein	LOC_Os08g02540.1	adenylate kinase, putative, expressed	1.19851	7.07768e-05	1.54268	6.66296e-08	1.11934	0.000223293	1.31311	2.65557e-05	NA	NA	NA	NA
Sevir.6G084700	Sevir.6G084700.1	(1 of 30) KOG0131 - Splicing factor 3b, subunit 4	AT1G01080.1		RNA-binding (RRM/RBD/RNP motifs) family protein	LOC_Os08g02390.1	RNA recognition motif containing protein, putative, expressed	NA	NA	1.22097	5.86551e-06	0.726085	0.00554982	NA	NA	0.853747	0.00925957	NA	NA
Sevir.6G096700	Sevir.6G096700.1	(1 of 2) K15119 - solute carrier family 25, member 39/40 (SLC25A39_40)	AT4G27940.1	ATMTM1,MTM1	manganese tracking factor for mitochondrial SOD2	LOC_Os08g29720.2	mitochondrial carrier protein, putative, expressed	1.24799	8.74025e-06	0.614554	0.0441869	0.977666	0.000687267	NA	NA	0.828611	0.0126552	NA	NA
Sevir.6G097400	Sevir.6G097400.2	(1 of 7) K14611 - solute carrier family 23 (nucleobase transporter), member 1/2 (SLC23A1_2, SVCT1_2)	AT2G34190.1		Xanthine/uracil permease family protein	LOC_Os09g15170.1	nucleobase-ascorbate transporter, putative, expressed	NA	NA	0.99084	0.0321043	NA	NA	NA	NA	1.49212	0.00178071	NA	NA
Sevir.6G108466	NA	NA	NA	NA	NA	NA	NA	NA	NA	0.629629	0.0129755	0.905677	0.000277932	NA	NA	0.688368	0.0164237	1.31645	4.99069e-07
Sevir.6G115800	Sevir.6G115800.1	(1 of 2) PTHR10050//PTHR10050:SF33 - DOLICHYL-PHOSPHATE-MANNOSE--PROTEIN MANNOSYLTRANSFERASE // SUBFAMILY NOT NAMED	AT2G25110.1	AtSDF2,ATSDL,SDF2	stromal cell-derived factor 2-like protein precursor	LOC_Os08g17680.1	stromal cell-derived factor 2-like protein precursor, putative, expressed	NA	NA	NA	NA	0.907624	0.0441134	2.75048	4.41247e-13	2.46787	1.2071e-08	1.13115	0.0221673
Sevir.6G128600	Sevir.6G128600.1	(1 of 2) PTHR10353//PTHR10353:SF78 - GLYCOSYL HYDROLASE // SUBFAMILY NOT NAMED	AT1G02850.2	BGLU11	beta glucosidase 11	LOC_Os09g33680.1	Os9bglu31 - beta-glucosidase, dhurrinase, similar to G. max hydroxyisourate hydrolase, expressed	2.54304	2.44951e-40	2.42352	2.5145e-36	1.47102	1.73962e-14	NA	NA	0.567574	0.0352739	NA	NA
Sevir.6G142700	Sevir.6G142700.1	(1 of 2) K14397 - cleavage and polyadenylation specificity factor subunit 5 (NUDT21, CPSF5, CFIM25)	AT4G29820.1	ATCFIM-25,CFIM-25	homolog of CFIM-25	LOC_Os08g30820.1	cleavage and polyadenylation specificity factor subunit 5, putative, expressed	2.56394	1.65959e-44	1.63481	1.97768e-17	1.24533	4.58358e-10	NA	NA	0.581549	0.0205641	NA	NA
Sevir.6G155500	Sevir.6G155500.1	(1 of 5) PTHR11439//PTHR11439:SF161 - GAG-POL-RELATED RETROTRANSPOSON // SUBFAMILY NOT NAMED	AT4G00980.1		zinc knuckle (CCHC-type) family protein	LOC_Os08g32560.1	expressed protein	2.19911	1.61634e-23	1.38629	2.76281e-09	0.933476	0.000140453	NA	NA	0.825801	0.00402858	NA	NA
Sevir.6G157400	NA	NA	NA	NA	NA	NA	NA	2.186	0.000672072	1.29354	0.0124122	1.71692	0.0018655	NA	NA	NA	NA	1.5589	0.0161011
Sevir.6G158100	NA	NA	NA	NA	NA	NA	NA	NA	NA	NA	NA	2.06868	0.00386968	NA	NA	NA	NA	2.20924	0.0057669
Sevir.6G164600	Sevir.6G164600.1	(1 of 1) KOG0114//KOG1190 - Predicted RNA-binding protein (RRM superfamily) // Polypyrimidine tract-binding protein	AT3G01150.1	ATPTB1,PTB,PTB1	polypyrimidine tract-binding protein 1	LOC_Os08g33830.1	polypyrimidine tract-binding protein, putative, expressed	NA	NA	0.411502	0.0499787	NA	NA	0.514015	0.0311182	NA	NA	NA	NA
Sevir.6G168600	Sevir.6G168600.1	(1 of 2) PTHR10050//PTHR10050:SF33 - DOLICHYL-PHOSPHATE-MANNOSE--PROTEIN MANNOSYLTRANSFERASE // SUBFAMILY NOT NAMED	AT2G25110.1	AtSDF2,ATSDL,SDF2	stromal cell-derived factor 2-like protein precursor	LOC_Os08g34190.1	stromal cell-derived factor 2-like protein precursor, putative, expressed	NA	NA	NA	NA	1.18516	0.00254813	1.34055	0.000342086	NA	NA	NA	NA
Sevir.6G168700	Sevir.6G168700.1	(1 of 1) 1.2.1.9 - Glyceraldehyde-3-phosphate dehydrogenase (NADP(+)) / Triosephosphate dehydrogenase	AT2G24270.4	ALDH11A3	aldehyde dehydrogenase 11A3	LOC_Os08g34210.1	aldehyde dehydrogenase, putative, expressed	0.876254	0.00027316	0.580762	0.0192691	NA	NA	0.807569	0.00207006	0.823333	0.00179935	NA	NA
Sevir.6G183100	Sevir.6G183100.1	(1 of 9) 1.14.13.192 - Oryzalexin E synthase / CYP76M6	AT2G45550.1	CYP76C4	cytochrome P450, family 76, subfamily C, polypeptide 4	LOC_Os08g39730.1	cytochrome P450, putative, expressed	1.88924	2.08357e-14	0.911986	0.000390449	0.572901	0.0403018	0.869608	0.00385265	NA	NA	NA	NA
Sevir.6G195300	Sevir.6G195300.1	(1 of 1) PTHR31307//PTHR31307:SF17 - FAMILY NOT NAMED // GENOMIC DNA, CHROMOSOME 3, TAC CLONE:K7P8	AT2G44730.1		Alcohol dehydrogenase transcription factor Myb/SANT-like family protein	LOC_Os08g37810.1	transcription factor like protein, putative, expressed	0.627694	0.0013559	NA	NA	NA	NA	NA	NA	0.523471	0.0171519	NA	NA
Sevir.6G196800	Sevir.6G196800.1	(1 of 1) PTHR24093:SF124 - COPPER-TRANSPORTING ATPASE PAA1, CHLOROPLASTIC	AT4G33520.2	HMA6,PAA1	P-type ATP-ase 1	LOC_Os08g37950.1	copper-transporting ATPase PAA1, putative, expressed	NA	NA	NA	NA	0.51621	0.0178625	NA	NA	0.526181	0.0499209	NA	NA
Sevir.6G197700	Sevir.6G197700.1	(1 of 4) K09487 - heat shock protein 90kDa beta (HSP90B, TRA1)	AT2G04030.1	AtHsp90.5,CR88,EMB1956,Hsp88.1,HSP90.5	Chaperone protein htpG family protein	LOC_Os08g38086.3	heat shock protein, putative, expressed	1.116	0.00118968	1.92272	2.02135e-10	1.36081	1.23425e-05	1.44054	2.87717e-05	NA	NA	NA	NA
Sevir.6G207050	Sevir.6G207050.1	(1 of 4) K04079 - molecular chaperone HtpG (htpG, HSP90A)	AT5G56000.1	AtHsp90.4,Hsp81.4	HEAT SHOCK PROTEIN 81.4	LOC_Os09g30412.1	heat shock protein, putative, expressed	NA	NA	2.06452	4.22571e-12	0.994566	0.00234784	1.60782	4.41977e-07	0.796898	0.0374681	NA	NA
Sevir.6G207201	Sevir.6G207201.1	(1 of 4) K04079 - molecular chaperone HtpG (htpG, HSP90A)	AT5G56000.1	AtHsp90.4,Hsp81.4	HEAT SHOCK PROTEIN 81.4	LOC_Os09g30412.1	heat shock protein, putative, expressed	NA	NA	2.54126	1.25671e-15	1.28995	0.000170038	2.45807	2.66873e-14	1.67016	2.72538e-06	NA	NA
Sevir.6G219200	Sevir.6G219200.1	(1 of 4) PTHR12396 - METHYL-CPG BINDING PROTEIN, MBD	AT5G35330.1	ATMBD2,MBD02,MBD2	methyl-CPG-binding domain protein 02	LOC_Os09g32090.1	methyl-binding domain protein MBD, putative, expressed	NA	NA	1.20282	0.019203	NA	NA	1.35846	0.00364401	2.20895	1.16732e-05	1.36102	0.0183565
Sevir.6G224100	Sevir.6G224100.1	(1 of 4) PF03188//PF04526 - Eukaryotic cytochrome b561 (Cytochrom_B561) // Protein of unknown function (DUF568) (DUF568)	AT3G25290.1		Auxin-responsive family protein	LOC_Os08g41280.1	membrane protein, putative, expressed	0.596896	0.00225244	NA	NA	NA	NA	0.603653	0.00396991	NA	NA	NA	NA
Sevir.6G226300	Sevir.6G226300.2	(1 of 2) K09571 - FK506-binding protein 4/5 (FKBP4_5)	AT3G25230.1	ATFKBP62,FKBP62,ROF1	rotamase FKBP 1	LOC_Os08g41390.1	peptidyl-prolyl isomerase, putative, expressed	NA	NA	1.94954	1.28292e-15	0.765946	0.00524857	2.11855	3.0829e-18	1.7207	2.30967e-11	NA	NA
Sevir.6G250700	Sevir.6G250700.1	(1 of 2) K01517 - manganese-dependent ADP-ribose/CDP-alcohol diphosphatase (ADPRM)	AT4G24730.3		Calcineurin-like metallo-phosphoesterase superfamily protein	LOC_Os07g48840.2	Ser/Thr protein phosphatase family protein, putative, expressed	NA	NA	0.617263	0.0127189	NA	NA	NA	NA	0.653552	0.0206444	NA	NA
Sevir.6G252900	Sevir.6G252900.1	(1 of 1) PTHR14194//PTHR14194:SF81 - NITROGEN METABOLIC REGULATION PROTEIN NMR-RELATED // SUBFAMILY NOT NAMED	AT4G35250.1		NAD(P)-binding Rossmann-fold superfamily protein	LOC_Os08g44000.1	uncharacterized protein ycf39, putative, expressed	0.746753	0.00114349	1.22255	6.99011e-09	1.34303	2.6093e-10	NA	NA	NA	NA	0.735111	0.00475742
Sevir.6G259600	Sevir.6G259600.1	(1 of 1) PTHR35709//PTHR35709:SF1 - FAMILY NOT NAMED // PROTEIN PROTON GRADIENT REGULATION 5, CHLOROPLASTIC	AT2G05620.1	PGR5	proton gradient regulation 5	LOC_Os08g45190.1	PGR5, putative, expressed	0.446987	0.00147713	NA	NA	NA	NA	NA	NA	NA	NA	0.421834	0.00786869
Sevir.6G260500	NA	NA	NA	NA	NA	NA	NA	2.63877	0.000365455	1.30043	0.0229054	1.67509	0.0297935	1.80609	0.048811	NA	NA	NA	NA
Sevir.7G009205	Sevir.7G009205.1	(1 of 3) PTHR22891//PTHR22891:SF35 - EUKARYOTIC TRANSLATION INITIATION FACTOR 2C // PROTEIN ARGONAUTE 6	AT2G32940.1	AGO6	Argonaute family protein	LOC_Os07g16224.1	piwi domain containing protein, putative, expressed	NA	NA	0.422208	0.0300569	0.408451	0.0356191	NA	NA	0.578236	0.00604558	NA	NA
Sevir.7G018015	Sevir.7G018015.1	(1 of 14) PF04195 - Putative gypsy type transposon (Transposase_28)				LOC_Os09g14710.1	retrotransposon protein, putative, unclassified, expressed	NA	NA	NA	NA	0.649885	0.00981487	NA	NA	0.589929	0.037949	NA	NA
Sevir.7G029400	Sevir.7G029400.1	(1 of 1) PTHR11528//PTHR11528:SF53 - HEAT SHOCK PROTEIN 90 // HEAT SHOCK PROTEIN 90-1	AT5G52640.1	ATHS83,AtHsp90-1,ATHSP90.1,HSP81-1,HSP81.1,HSP83,HSP90.1	heat shock protein 90.1	LOC_Os04g01740.1	heat shock protein, putative, expressed	NA	NA	NA	NA	4.43611	0.00198858	10.0188	8.80517e-20	4.56237	0.000400159	NA	NA
Sevir.7G034300	Sevir.7G034300.1	(1 of 1) PTHR12383//PTHR12383:SF5 - PROTEASE FAMILY S26 MITOCHONDRIAL INNER MEMBRANE PROTEASE-RELATED // PEPTIDASE-S24/S26 DOMAIN-CONTAINING PROTEIN	AT2G31140.1		Peptidase S24/S26A/S26B/S26C family protein	LOC_Os04g01240.1	serine-type peptidase, putative, expressed	0.729721	0.00209144	NA	NA	0.566722	0.00840528	0.56889	0.0417685	NA	NA	NA	NA
Sevir.7G047600	NA	NA	NA	NA	NA	NA	NA	NA	NA	0.847062	0.00847074	NA	NA	NA	NA	0.99002	0.00550284	NA	NA
Sevir.7G051100	Sevir.7G051100.1	(1 of 1) PTHR11586:SF18 - NUCLEIC ACID-BINDING, OB-FOLD-LIKE PROTEIN	AT3G59980.1		Nucleic acid-binding, OB-fold-like protein	LOC_Os04g23820.1	methionyl-tRNA synthetase, putative, expressed	NA	NA	NA	NA	0.735154	0.0440988	NA	NA	NA	NA	0.831245	0.0425844
Sevir.7G070400	Sevir.7G070400.1	(1 of 1) PTHR11695//PTHR11695:SF594 - ALCOHOL DEHYDROGENASE RELATED // SUBFAMILY NOT NAMED	AT4G13010.1		Oxidoreductase, zinc-binding dehydrogenase family protein	LOC_Os04g30420.1	dehydrogenase, putative, expressed	1.50673	3.8258e-16	0.702587	0.000366724	NA	NA	1.07275	9.77484e-08	0.586635	0.01152	NA	NA
Sevir.7G072600	Sevir.7G072600.1	(1 of 2) KOG4374 - RNA-binding protein Bicaudal-C	AT3G07170.1		Sterile alpha motif (SAM) domain-containing protein	LOC_Os04g30910.2	SAM domain family protein, expressed	0.857738	0.000505747	NA	NA	NA	NA	0.729177	0.0082936	NA	NA	NA	NA
Sevir.7G081300	Sevir.7G081300.1	(1 of 66) PF01535//PF13041//PF13812 - PPR repeat (PPR) // PPR repeat family (PPR_2) // Pentatricopeptide repeat domain (PPR_3)	AT4G30825.1		Tetratricopeptide repeat (TPR)-like superfamily protein	LOC_Os09g25550.1	pentatricopeptide, putative, expressed	-1.97054	0.0200642	NA	NA	1.5655	0.0204845	NA	NA	NA	NA	2.01382	0.00553041
Sevir.7G090800	Sevir.7G090800.1	(1 of 1) K08054 - calnexin (CANX)	AT5G61790.1	ATCNX1,CNX1	calnexin 1	LOC_Os04g32950.1	calreticulin precursor protein, putative, expressed	NA	NA	0.73393	0.0230908	0.814616	0.0120148	1.92608	6.99869e-11	1.13109	0.000836199	1.08293	0.00185593
Sevir.7G091300	Sevir.7G091300.1	(1 of 3) PTHR10044//PTHR10044:SF135 - INHIBITOR OF APOPTOSIS // SUBFAMILY NOT NAMED	AT3G12920.1		SBP (S-ribonuclease binding protein) family protein	LOC_Os04g33030.1	protein binding protein, putative, expressed	0.861288	0.0175973	NA	NA	NA	NA	1.1662	0.00102937	0.949853	0.00782496	NA	NA
Sevir.7G091800	Sevir.7G091800.1	(1 of 1) PTHR12126//PTHR12126:SF5 - NADH-UBIQUINONE OXIDOREDUCTASE 39 KDA SUBUNIT-RELATED // SUBFAMILY NOT NAMED	AT1G32220.1		NAD(P)-binding Rossmann-fold superfamily protein	LOC_Os04g33060.1	NAD dependent epimerase/dehydratase family protein, putative, expressed	0.66018	5.79761e-07	0.501424	0.000177813	0.582512	1.50469e-05	0.329446	0.048811	NA	NA	0.395429	0.0149323
Sevir.7G092200	Sevir.7G092200.1	(1 of 1) PTHR13832//PTHR13832:SF227 - PROTEIN PHOSPHATASE 2C // SUBFAMILY NOT NAMED	AT3G16560.1		Protein phosphatase 2C family protein	LOC_Os04g33080.3	protein phosphatase 2C, putative, expressed	0.602893	0.0351154	0.941739	0.000177234	1.15357	3.59453e-06	NA	NA	NA	NA	0.881859	0.00238775
Sevir.7G096800	Sevir.7G096800.1	(1 of 1) PTHR24351//PTHR24351:SF88 - RIBOSOMAL PROTEIN S6 KINASE // SUBFAMILY NOT NAMED	AT3G52890.2	KIPK	KCBP-interacting protein kinase	LOC_Os12g29580.1	AGC_PVPK_like_kin82y.19 - ACG kinases include homologs to PKA, PKG and PKC, expressed	1.27765	1.45367e-09	0.495416	0.0192221	NA	NA	0.704923	0.00698868	NA	NA	NA	NA
Sevir.7G098400	Sevir.7G098400.1	(1 of 2) PTHR18952//PTHR18952:SF129 - CARBONIC ANHYDRASE // SUBFAMILY NOT NAMED	AT3G52720.1	ACA1,ATACA1,CAH1	alpha carbonic anhydrase 1	LOC_Os02g33030.1	bifunctional monodehydroascorbate reductase and carbonic anhydrasenectarin-3 precursor, putative, expressed	NA	NA	1.36048	6.07735e-06	0.88875	0.00783269	NA	NA	1.05651	0.00252823	0.776665	0.04986
Sevir.7G101900	Sevir.7G101900.1	(1 of 2) PTHR12526//PTHR12526:SF395 - GLYCOSYLTRANSFERASE // SUBFAMILY NOT NAMED	AT3G11670.1	DGD1	UDP-Glycosyltransferase superfamily protein	LOC_Os04g34000.1	digalactosyldiacylglycerol synthase, chloroplast precursor, putative, expressed	0.396721	0.0446393	0.416431	0.0216879	0.620001	0.000986295	1.25201	1.14466e-14	NA	NA	NA	NA
Sevir.7G102800	Sevir.7G102800.1	(1 of 1) PTHR22849//PTHR22849:SF46 - WDSAM1 PROTEIN // SUBFAMILY NOT NAMED	AT5G64660.1	ATCMPG2,CMPG2	CYS, MET, PRO, and GLY protein 2	LOC_Os04g34140.1	U-box protein CMPG1, putative, expressed	NA	NA	NA	NA	1.78139	0.0150082	NA	NA	2.11745	0.0207394	NA	NA
Sevir.7G123900	NA	NA	NA	NA	NA	NA	NA	NA	NA	NA	NA	0.961909	0.0288787	NA	NA	NA	NA	1.49518	0.00100441
Sevir.7G124500	Sevir.7G124500.3	(1 of 2) K09838 - zeaxanthin epoxidase (ZEP, ABA1)	AT5G67030.1	ABA1,ATABA1,ATZEP,IBS3,LOS6,NPQ2,ZEP	zeaxanthin epoxidase (ZEP) (ABA1)	LOC_Os04g37619.1	zeaxanthin epoxidase, chloroplast precursor, putative, expressed	0.846315	2.68128e-11	NA	NA	NA	NA	1.03036	4.78762e-16	0.354579	0.0246842	NA	NA
Sevir.7G136000	Sevir.7G136000.1	(1 of 1) PTHR31846:SF12 - RNA-BINDING PROTEIN YHBY	AT3G01370.1	ATCFM2,CFM2	CRM family member 2	LOC_Os04g39060.2	CRS1/YhbY domain containing protein, expressed	NA	NA	1.21991	1.00467e-05	0.697864	0.00451141	NA	NA	0.779872	0.0260029	NA	NA
Sevir.7G143000	Sevir.7G143000.1	(1 of 3) PTHR10353//PTHR10353:SF47 - GLYCOSYL HYDROLASE // SUBFAMILY NOT NAMED	AT5G44640.1	BGLU13	beta glucosidase 13	LOC_Os04g39880.1	Os4bglu12 - beta-glucosidase, exo-beta-glucanase, expressed	NA	NA	0.900995	0.0449483	NA	NA	NA	NA	NA	NA	1.04276	0.0463695
Sevir.7G143500	Sevir.7G143500.2	(1 of 3) PTHR10353//PTHR10353:SF47 - GLYCOSYL HYDROLASE // SUBFAMILY NOT NAMED	AT5G44640.1	BGLU13	beta glucosidase 13	LOC_Os04g39880.1	Os4bglu12 - beta-glucosidase, exo-beta-glucanase, expressed	NA	NA	NA	NA	2.0299	0.0185474	NA	NA	NA	NA	2.13342	0.0294927
Sevir.7G168803	Sevir.7G168803.1	(1 of 1) PTHR11880//PTHR11880:SF9 - RIBOSOMAL PROTEIN S19P FAMILY MEMBER // RIBOSOMAL PROTEIN S19, MITOCHONDRIAL	ATCG00820.1		ribosomal protein S19	LOC_Os04g16818.1	chloroplast 30S ribosomal protein S19, putative	NA	NA	NA	NA	1.53333	0.0270911	NA	NA	-3.10293	8.54858e-07	1.86562	0.0135886
Sevir.7G176100	Sevir.7G176100.1	(1 of 3) 4.1.2.48 - Low-specificity L-threonine aldolase	AT3G04520.1	THA2	threonine aldolase 2	LOC_Os04g43650.1	L-allo-threonine aldolase, putative, expressed	2.50863	4.81603e-26	1.87193	1.69039e-13	2.07528	8.53287e-15	NA	NA	NA	NA	0.887495	0.0113758
Sevir.7G179900	Sevir.7G179900.1	(1 of 4) PTHR19139//PTHR19139:SF137 - AQUAPORIN TRANSPORTER // SUBFAMILY NOT NAMED	AT2G37170.1	PIP2;2,PIP2B	plasma membrane intrinsic protein 2	LOC_Os02g41860.2	aquaporin protein, putative, expressed	NA	NA	0.760564	0.0227257	NA	NA	2.28628	1.99127e-19	2.31908	1.5589e-15	NA	NA
Sevir.7G184900	NA	NA	NA	NA	NA	NA	NA	NA	NA	1.11977	0.000241405	NA	NA	NA	NA	0.78903	0.0359623	NA	NA
Sevir.7G186300	Sevir.7G186300.1	(1 of 2) PTHR14221//PTHR14221:SF6 - WD REPEAT DOMAIN 44 // SUBFAMILY NOT NAMED	AT3G15470.1		Transducin/WD40 repeat-like superfamily protein	LOC_Os02g42590.1	WD-40 repeat family protein, putative, expressed	NA	NA	0.903355	0.00646584	NA	NA	0.764799	0.043021	NA	NA	NA	NA
Sevir.7G187500	Sevir.7G187500.1	(1 of 3) PTHR10438//PTHR10438:SF299 - THIOREDOXIN // SUBFAMILY NOT NAMED	AT3G15360.1	ATHM4,ATM4,TRX-M4	thioredoxin M-type 4	LOC_Os04g44830.1	thioredoxin, putative, expressed	NA	NA	NA	NA	1.96902	0.0245232	2.38583	0.0092613	NA	NA	2.3307	0.01519
Sevir.7G189800	Sevir.7G189800.1	(1 of 2) PTHR10106//PTHR10106:SF17 - CYTOCHROME B561-RELATED // SUBFAMILY NOT NAMED	AT4G25570.1	ACYB-2	Cytochrome b561/ferric reductase transmembrane protein family	LOC_Os02g42890.1	cytochrome b561, putative, expressed	NA	NA	1.80158	0.000166694	2.41084	5.65504e-06	NA	NA	NA	NA	1.7637	0.00590247
Sevir.7G192300	Sevir.7G192300.1	(1 of 2) K09553 - stress-induced-phosphoprotein 1 (STIP1)	AT1G62740.1		stress-inducible protein, putative	LOC_Os02g43020.1	heat shock protein STI, putative, expressed	NA	NA	1.58614	0.00760481	NA	NA	3.7805	4.746e-18	2.76301	2.16604e-06	1.63023	0.0315685
Sevir.7G194500	Sevir.7G194500.11	(1 of 1) PTHR21654//PTHR21654:SF13 - FAMILY NOT NAMED // TRIHELIX TRANSCRIPTION FACTOR GTL1	AT1G76890.2	AT-GT2,GT2	Duplicated homeodomain-like superfamily protein	LOC_Os04g45750.2	expressed protein	1.36589	0.00274947	1.61098	0.000529443	1.6705	0.000121007	NA	NA	NA	NA	1.25242	0.017883
Sevir.7G203300	Sevir.7G203300.1	(1 of 1) PTHR15615:SF15 - CYCLIN-U2-1-RELATED	AT2G45080.1	cycp3;1	cyclin p3;1	LOC_Os04g46660.1	cyclin, putative, expressed	0.881283	0.0164467	NA	NA	NA	NA	0.881486	0.0281946	NA	NA	NA	NA
Sevir.7G207400	Sevir.7G207400.1	(1 of 1) 5.4.2.6 - Beta-phosphoglucomutase	AT4G11570.2		Haloacid dehalogenase-like hydrolase (HAD) superfamily protein	LOC_Os04g47020.1	genetic modifier, putative, expressed	NA	NA	NA	NA	0.508366	0.0260545	NA	NA	NA	NA	0.7239	0.0028473
Sevir.7G220600	Sevir.7G220600.1	(1 of 7) PF10184 - Uncharacterized conserved protein (DUF2358) (DUF2358)	AT2G46100.1		Nuclear transport factor 2 (NTF2) family protein	LOC_Os07g10495.1	expressed protein	0.715354	9.46301e-05	NA	NA	NA	NA	NA	NA	0.464401	0.0311245	NA	NA
Sevir.7G220800	Sevir.7G220800.1	(1 of 1) PTHR31899:SF1 - BETA-CAROTENE 3-HYDROXYLASE 1, CHLOROPLASTIC-RELATED	AT4G25700.1	B1,BCH1,BETA-OHASE 1,chy1	beta-hydroxylase 1	LOC_Os04g48880.1	fatty acid hydroxylase, putative, expressed	2.22559	2.31267e-23	2.60725	8.53794e-31	2.08442	1.64204e-18	NA	NA	0.667847	0.0261148	NA	NA
Sevir.7G239600	Sevir.7G239600.1	(1 of 25) KOG0617 - Ras suppressor protein (contains leucine-rich repeats)	AT4G26050.1	PIRL8	plant intracellular ras group-related LRR 8	LOC_Os04g51580.2	leucine rich repeat containing protein, expressed	0.99607	0.000243274	NA	NA	NA	NA	0.778951	0.0127454	NA	NA	NA	NA
Sevir.7G254200	Sevir.7G254200.1	(1 of 1) PTHR10742:SF238 - POLYAMINE OXIDASE 3-RELATED	AT2G43020.1	ATPAO2,PAO2	polyamine oxidase 2	LOC_Os04g53190.2	CPuORF12 - conserved peptide uORF-containing transcript, expressed	0.912785	2.17454e-08	0.954728	3.78898e-09	1.0685	4.31753e-11	0.701137	9.7311e-05	NA	NA	NA	NA
Sevir.7G255700	Sevir.7G255700.1	(1 of 1) PTHR12526//PTHR12526:SF341 - GLYCOSYLTRANSFERASE // SUBFAMILY NOT NAMED	AT1G11720.2	ATSS3,SS3	starch synthase 3	LOC_Os04g53310.1	soluble starch synthase 3, chloroplast precursor, putative, expressed	0.326825	0.043153	0.359945	0.0151162	0.898193	3.27194e-10	0.454349	0.00440802	NA	NA	NA	NA
Sevir.7G260000	Sevir.7G260000.1	(1 of 1) PTHR12197//PTHR12197:SF75 - SET AND MYND DOMAIN CONTAINING // HISTONE-LYSINE N-METHYLTRANSFERASE ATXR2	AT3G21820.1	ATXR2,SDG36	histone-lysine N-methyltransferase ATXR2	LOC_Os04g53700.1	zinc finger protein, putative, expressed	NA	NA	4.84178	0.000398916	NA	NA	NA	NA	3.63234	0.0313126	NA	NA
Sevir.7G268700	Sevir.7G268700.1	(1 of 23) PF00504 - Chlorophyll A-B binding protein (Chloroa_b-bind)	AT2G21970.1	2020-09-02	stress enhanced protein 2	LOC_Os04g54630.1	expressed protein	1.24843	1.43247e-09	0.56032	0.0124242	0.827053	0.000148609	0.862687	0.000191561	0.735504	0.00231971	NA	NA
Sevir.7G280000	Sevir.7G280000.1	(1 of 2) K09517 - DnaJ homolog subfamily B member 11 (DNAJB11)	AT3G62600.1	ATERDJ3B,ERDJ3B	DNAJ heat shock family protein	LOC_Os05g06440.1	dnaJ homolog subfamily B member 11 precursor, putative, expressed	NA	NA	NA	NA	0.857829	0.0251236	2.69521	5.72974e-19	1.64174	3.51385e-06	1.39689	0.000389057
Sevir.7G289300	Sevir.7G289300.1	(1 of 1) PTHR31407//PTHR31407:SF18 - FAMILY NOT NAMED // PSBP DOMAIN-CONTAINING PROTEIN 4, CHLOROPLASTIC	AT1G77090.1		Mog1/PsbP/DUF1795-like photosystem II reaction center PsbP family protein	LOC_Os12g08830.1	thylakoid lumenal 29.8 kDa protein, putative, expressed	0.531136	0.0369842	1.05232	1.38644e-06	1.37179	4.58358e-10	0.775597	0.00177406	1.23982	5.57315e-08	1.03391	6.18636e-05
Sevir.7G290000	NA	NA	NA	NA	NA	NA	NA	0.547564	0.00188394	NA	NA	NA	NA	0.643084	0.000386993	0.831061	1.42133e-06	NA	NA
Sevir.7G292600	Sevir.7G292600.1	(1 of 1) PTHR23151//PTHR23151:SF61 - DIHYDROLIPOAMIDE ACETYL/SUCCINYL-TRANSFERASE-RELATED // SUBFAMILY NOT NAMED	AT1G34430.1	EMB3003	2-oxoacid dehydrogenases acyltransferase family protein	LOC_Os12g08170.1	2-oxo acid dehydrogenases acyltransferase domain containing protein, expressed	NA	NA	NA	NA	1.05926	0.0454615	NA	NA	NA	NA	1.27453	0.0294927
Sevir.7G293900	Sevir.7G293900.1	(1 of 1) K11414 - NAD-dependent deacetylase sirtuin 4 [EC:3.5.1.-] (SIRT4, SIR2L4)	AT5G09230.7	AtSRT2,SRT2	sirtuin 2	LOC_Os12g07950.1	transcriptional regulator Sir2 family protein, putative, expressed	1.59774	5.12646e-06	NA	NA	1.19427	0.00257304	NA	NA	NA	NA	0.979118	0.0385187
Sevir.7G340300	Sevir.7G340300.1	(1 of 2) PTHR12599//PTHR12599:SF8 - PTERIN-4-ALPHA-CARBINOLAMINE DEHYDRATASE // SUBFAMILY NOT NAMED	AT5G51110.1		Transcriptional coactivator/pterin dehydratase	ChrSy.fgenesh.mRNA.86	expressed protein	0.484991	0.0143957	0.661822	0.00026918	0.748815	0.000194448	0.60263	0.00279418	NA	NA	NA	NA
Sevir.7G340484	Sevir.7G340484.1	(1 of 2) PTHR11638:SF68 - DOUBLE CLP-N MOTIF-CONTAINING P-LOOP NUCLEOSIDE TRIPHOSPHATE HYDROLASE DOMAIN-CONTAINING PROTEIN-RELATED	AT2G29970.1		Double Clp-N motif-containing P-loop nucleoside triphosphate hydrolases superfamily protein	LOC_Os11g01330.1	expressed protein	NA	NA	0.719735	0.00344076	NA	NA	NA	NA	0.663751	0.0200423	-0.590457	0.0432371
Sevir.8G026801	Sevir.8G026801.1	(1 of 4) 1.5.1.43 - Carboxynorspermidine synthase / Carboxyspermidine dehydrogenase	AT1G50450.1		Saccharopine dehydrogenase	LOC_Os12g04260.1	astaxanthin synthase KC28, putative, expressed	NA	NA	1.35342	0.00611826	2.34271	7.4159e-08	NA	NA	NA	NA	1.27627	0.0270919
Sevir.8G043200	Sevir.8G043200.1	(1 of 7) PTHR10795//PTHR10795:SF377 - PROPROTEIN CONVERTASE SUBTILISIN/KEXIN // SUBFAMILY NOT NAMED	AT4G10520.1		Subtilase family protein	LOC_Os02g17090.1	OsSub17 - Putative Subtilisin homologue, expressed	0.984893	0.00241536	NA	NA	NA	NA	0.897036	0.013254	NA	NA	NA	NA
Sevir.8G051800	Sevir.8G051800.1	(1 of 1) K13140 - integrator complex subunit 3 (INTS3)	AT4G14590.1	emb2739	embryo defective 2739	LOC_Os11g07030.1	integrator complex subunit 3, putative, expressed	NA	NA	1.12459	0.0137987	NA	NA	1.23098	0.0236658	NA	NA	NA	NA
Sevir.8G054300	Sevir.8G054300.1	(1 of 4) PTHR22880//PTHR22880:SF155 - FALZ-RELATED BROMODOMAIN-CONTAINING PROTEINS // SUBFAMILY NOT NAMED	AT5G14270.1	ATBET9,BET9	bromodomain and extraterminal domain protein 9	LOC_Os07g32420.2	bromodomain domain containing protein, expressed	0.431685	0.0214688	-0.477347	0.00329168	NA	NA	0.699423	7.08597e-05	NA	NA	0.431971	0.028344
Sevir.8G060200	Sevir.8G060200.1	(1 of 5) PF01106 - NifU-like domain (NifU)	AT5G49940.1	ATCNFU2,NFU2	NIFU-like protein 2	LOC_Os11g07916.1	nifU, putative, expressed	NA	NA	NA	NA	0.38819	0.0247889	NA	NA	0.470922	0.00962533	0.589952	0.00121738
Sevir.8G083600	Sevir.8G083600.3	(1 of 3) PTHR10426//PTHR10426:SF22 - STRICTOSIDINE SYNTHASE-RELATED // SUBFAMILY NOT NAMED	AT3G57030.1		Calcium-dependent phosphotriesterase superfamily protein	LOC_Os11g04660.1	strictosidine synthase, putative, expressed	NA	NA	4.1285	0.00397284	NA	NA	NA	NA	4.04282	0.0141956	2.26104	0.0359856
Sevir.8G084600	Sevir.8G084600.1	(1 of 2) KOG4508 - Uncharacterized conserved protein	AT5G18420.1			LOC_Os11g13694.1	AGAP007117-PA, putative, expressed	NA	NA	1.59857	0.000966216	NA	NA	NA	NA	1.68854	0.00180104	NA	NA
Sevir.8G106101	NA	NA	NA	NA	NA	NA	NA	NA	NA	NA	NA	1.45965	0.00853588	NA	NA	NA	NA	1.58481	0.0109639
Sevir.8G111800	Sevir.8G111800.1	(1 of 2) PTHR27008//PTHR27008:SF4 - FAMILY NOT NAMED // LEUCINE-RICH REPEAT PROTEIN KINASE FAMILY PROTEIN	AT1G67510.1		Leucine-rich repeat protein kinase family protein	LOC_Os11g19490.1	expressed protein	1.47801	0.000202257	1.93498	3.64007e-06	1.84002	1.79364e-05	-1.24079	0.0305779	NA	NA	1.25314	0.0197937
Sevir.8G118200	Sevir.8G118200.1	(1 of 2) PTHR30603//PTHR30603:SF25 - RNA POLYMERASE SIGMA FACTOR RPO // SUBFAMILY NOT NAMED	AT1G08540.1	ABC1,ATSIG1,ATSIG2,SIG1,SIG2,SIGA,SIGB	RNApolymerase sigma subunit 2	LOC_Os11g26160.1	RNA polymerase sigma factor, putative, expressed	NA	NA	NA	NA	1.49373	0.0110976	NA	NA	NA	NA	1.54006	0.02072
Sevir.8G130000	Sevir.8G130000.5	(1 of 1) PTHR24220:SF511 - ABC TRANSPORTER I FAMILY MEMBER 11, CHLOROPLASTIC	AT5G14100.1	ATNAP14,NAP14	non-intrinsic ABC protein 14	LOC_Os11g29850.2	ABC transporter, ATP-binding protein, putative, expressed	NA	NA	0.521591	0.029577	NA	NA	NA	NA	0.668746	0.0112089	NA	NA
Sevir.8G148400	Sevir.8G148400.1	(1 of 1) PF12046 - Protein of unknown function (DUF3529) (DUF3529)	AT3G26710.1	CCB1	cofactor assembly of complex C	LOC_Os11g32320.1	CCB1, putative, expressed	0.383972	0.0233639	0.549183	0.000292537	0.385681	0.0177827	NA	NA	0.381161	0.0380435	0.423991	0.0196354
Sevir.8G148600	Sevir.8G148600.1	(1 of 2) PTHR12469 - PROTEIN EMI5 HOMOLOG, MITOCHONDRIAL	AT5G51040.1			LOC_Os11g32480.1	TPR repeat region family protein, expressed	2.22359	5.12655e-36	1.65244	7.38936e-20	1.87454	3.85912e-25	NA	NA	0.508569	0.0320857	NA	NA
Sevir.8G148800	Sevir.8G148800.1	(1 of 1) PTHR17130//PTHR17130:SF25 - MITOCHONDRIAL OUTER MEMBRANE PROTEIN 25 // SUBFAMILY NOT NAMED	AT5G51010.1		Rubredoxin-like superfamily protein	LOC_Os11g32500.1	rubredoxin family protein, putative, expressed	1.40412	1.00679e-06	2.14279	5.55085e-15	3.42145	1.77151e-36	NA	NA	NA	NA	0.882791	0.0134728
Sevir.8G154400	Sevir.8G154400.1	(1 of 1) PTHR13343:SF13 - PENTATRICOPEPTIDE REPEAT-CONTAINING PROTEIN-LIKE PROTEIN	AT5G24060.1		Pentatricopeptide repeat (PPR) superfamily protein	LOC_Os11g34130.1	expressed protein	NA	NA	NA	NA	0.758125	0.032972	NA	NA	NA	NA	1.34883	0.000206093
Sevir.8G158700	NA	NA	NA	NA	NA	NA	NA	NA	NA	NA	NA	0.592049	0.0438878	NA	NA	1.07105	0.000244333	NA	NA
Sevir.8G183100	Sevir.8G183100.1	(1 of 11) PF04755 - PAP_fibrillin (PAP_fibrillin)	AT3G23400.1	FIB4	Plastid-lipid associated protein PAP / fibrillin family protein	LOC_Os11g38260.1	PAP fibrillin family domain containing protein, expressed	1.56946	4.66701e-20	2.30436	5.52573e-43	1.66305	2.75199e-22	0.886676	3.12363e-06	0.723222	0.000395965	NA	NA
Sevir.8G190900	Sevir.8G190900.1	(1 of 1) PTHR19211:SF48 - ABC TRANSPORTER F FAMILY MEMBER 2-RELATED	AT5G64840.1	ATGCN5,GCN5	general control non-repressible 5	LOC_Os11g39020.1	ABC transporter, ATP-binding protein, putative, expressed	0.349217	0.0407503	NA	NA	NA	NA	0.584992	0.0002653	NA	NA	NA	NA
Sevir.8G199200	Sevir.8G199200.1	(1 of 65) PF01357//PF03330 - Pollen allergen (Pollen_allerg_1) // Rare lipoprotein A (RlpA)-like double-psi beta-barrel (DPBB_1)	AT1G65680.1	ATEXPB2,ATHEXP BETA 1.4,EXPB2	expansin B2	LOC_Os10g40720.1	expansin precursor, putative, expressed	NA	NA	0.649699	0.0404432	NA	NA	NA	NA	1.10566	0.000635429	NA	NA
Sevir.8G230800	Sevir.8G230800.1	(1 of 2) K02835 - peptide chain release factor 1 (prfA, MTRF1, MRF1)	AT3G62910.1	APG3	Peptide chain release factor 1	LOC_Os11g43600.1	peptide chain release factor protein, putative, expressed	NA	NA	0.733988	0.00261793	0.738632	0.00218366	NA	NA	NA	NA	0.819137	0.00228886
Sevir.8G232900	NA	NA	NA	NA	NA	NA	NA	1.52225	3.32111e-06	1.56597	6.32813e-06	2.08732	3.92547e-07	NA	NA	NA	NA	1.13429	0.0427813
Sevir.9G017000	Sevir.9G017000.1	(1 of 1) PTHR10668//PTHR10668:SF4 - PHYTOENE DEHYDROGENASE // FAD/NAD(P)-BINDING OXIDOREDUCTASE DOMAIN-CONTAINING PROTEIN	AT1G57770.1		FAD/NAD(P)-binding oxidoreductase family protein	LOC_Os03g62510.1	amine oxidase, flavin-containing, domain containing protein, expressed	0.842414	3.13983e-07	0.889531	3.18772e-08	1.55164	1.03009e-21	NA	NA	NA	NA	0.614538	0.00320789
Sevir.9G017400	Sevir.9G017400.1	(1 of 2) K17081 - prohibitin 2 (PHB2)	AT1G03860.1	ATPHB2,PHB2	prohibitin 2	LOC_Os03g62490.1	prohibitin-2, putative, expressed	NA	NA	1.77174	1.86728e-05	1.37429	0.000308887	NA	NA	1.07583	0.0435631	NA	NA
Sevir.9G021400	Sevir.9G021400.1	(1 of 2) PTHR19370//PTHR19370:SF127 - NADH-CYTOCHROME B5 REDUCTASE // SUBFAMILY NOT NAMED	AT2G27510.1	ATFD3,FD3	ferredoxin 3	LOC_Os03g61960.2	2Fe-2S iron-sulfur cluster binding domain containing protein, expressed	NA	NA	0.428513	0.0466144	0.446964	0.0440697	1.47325	4.38481e-15	1.23534	2.54834e-10	NA	NA
Sevir.9G023300	Sevir.9G023300.1	(1 of 2) PTHR11073//PTHR11073:SF17 - CALRETICULIN AND CALNEXIN // SUBFAMILY NOT NAMED	AT1G56340.2	AtCRT1a,CRT1,CRT1a	calreticulin 1a	LOC_Os03g61670.1	calreticulin precursor, putative, expressed	NA	NA	NA	NA	2.22089	0.0161526	2.66716	0.00103947	3.03552	0.00149461	2.47745	0.015518
Sevir.9G030600	Sevir.9G030600.1	(1 of 1) PTHR19316//PTHR19316:SF17 - PROTEIN FOLDING REGULATOR // HSP70-INTERACTING PROTEIN FES1B-LIKE PROTEIN-RELATED	AT3G09350.1	Fes1A	Fes1A	LOC_Os03g60780.1	armadillo/beta-catenin-like repeat containing protein, expressed	NA	NA	0.868765	0.00221631	NA	NA	2.07062	1.41448e-15	NA	NA	NA	NA
Sevir.9G030700	NA	NA	NA	NA	NA	NA	NA	NA	NA	2.14301	0.0181627	NA	NA	NA	NA	2.10045	0.048417	NA	NA
Sevir.9G030900	Sevir.9G030900.1	(1 of 1) PTHR14194//PTHR14194:SF61 - NITROGEN METABOLIC REGULATION PROTEIN NMR-RELATED // SUBFAMILY NOT NAMED	AT2G37660.1		NAD(P)-binding Rossmann-fold superfamily protein	LOC_Os03g60740.1	expressed protein	NA	NA	NA	NA	0.902042	1.14769e-07	0.651771	0.000496453	1.05551	8.41922e-10	1.54424	7.73004e-20
Sevir.9G038400	Sevir.9G038400.1	(1 of 1) PTHR31719//PTHR31719:SF16 - FAMILY NOT NAMED // NAC DOMAIN-CONTAINING PROTEIN 2	AT5G08790.1	anac081,ATAF2	NAC (No Apical Meristem) domain transcriptional regulator superfamily protein	LOC_Os03g60080.1	NAC domain-containing protein 67, putative, expressed	NA	NA	1.32996	0.0282493	3.63731	1.30662e-08	NA	NA	NA	NA	2.34712	0.00281668
Sevir.9G041100	Sevir.9G041100.1	(1 of 2) 1.1.1.326 - Zerumbone synthase	AT1G52340.1	ABA2,ATABA2,ATSDR1,GIN1,ISI4,SDR1,SIS4,SRE1	NAD(P)-binding Rossmann-fold superfamily protein	LOC_Os03g59610.1	oxidoreductase, short chain dehydrogenase/reductase family protein, putative, expressed	NA	NA	0.657057	0.00515237	NA	NA	NA	NA	0.889042	0.000371512	NA	NA
Sevir.9G042200	Sevir.9G042200.1	(1 of 1) PTHR12320//PTHR12320:SF12 - PROTEIN PHOSPHATASE 2C // SUBFAMILY NOT NAMED	AT4G16580.1		Protein phosphatase 2C family protein	LOC_Os03g59470.1	stage II sporulation protein E, putative, expressed	NA	NA	NA	NA	0.43164	0.00727104	0.433976	0.0288799	NA	NA	NA	NA
Sevir.9G044625	Sevir.9G044625.1	(1 of 1) K02994 - small subunit ribosomal protein S8 (RP-S8, rpsH)	ATCG00770.1		ribosomal protein S8	LOC_Os05g22718.1	chloroplast 30S ribosomal protein S8, putative, expressed	NA	NA	NA	NA	1.21538	0.0336212	NA	NA	-2.17874	5.61373e-05	1.75956	0.00348653
Sevir.9G044645	Sevir.9G044645.1	(1 of 1) K02635 - cytochrome b6 (petB)	ATCG00720.1		photosynthetic electron transfer B	LOC_Os01g57942.1	cytochrome b6, putative, expressed	NA	NA	NA	NA	2.68241	0.0463653	NA	NA	-2.59587	0.0043494	3.68108	0.00907054
Sevir.9G044650	Sevir.9G044650.1	(1 of 1) K02709 - photosystem II PsbH protein (psbH)	ATCG00710.1		photosystem II reaction center protein H	LOC_Os08g15296.1	photosystem II reaction center protein H, putative, expressed	NA	NA	NA	NA	4.28039	0.00903916	NA	NA	NA	NA	5.04293	0.00491965
Sevir.9G062400	Sevir.9G062400.1	(1 of 1) PTHR24078//PTHR24078:SF196 - DNAJ HOMOLOG SUBFAMILY C MEMBER // SUBFAMILY NOT NAMED	AT5G22060.1	ATJ2,J2	DNAJ homologue 2	LOC_Os03g57340.1	chaperone protein dnaJ, putative, expressed	NA	NA	1.274	1.81379e-08	0.663432	0.00824418	1.2029	3.85464e-07	0.945016	0.000260865	NA	NA
Sevir.9G063900	Sevir.9G063900.1	(1 of 3) PTHR11260//PTHR11260:SF174 - GLUTATHIONE S-TRANSFERASE, GST, SUPERFAMILY, GST DOMAIN CONTAINING // GLUTATHIONE S-TRANSFERASE U19-RELATED	AT1G17180.1	ATGSTU25,GSTU25	glutathione S-transferase TAU 25	LOC_Os09g20220.1	glutathione S-transferase, putative, expressed	NA	NA	NA	NA	0.757058	0.0351648	1.51515	8.11199e-06	1.80592	7.05242e-08	NA	NA
Sevir.9G066400	NA	NA	NA	NA	NA	NA	NA	NA	NA	2.2028	0.000440002	4.36978	2.06179e-09	-2.13446	0.00152037	NA	NA	2.45448	0.00737717
Sevir.9G067900	Sevir.9G067900.1	(1 of 1) PTHR11913//PTHR11913:SF26 - COFILIN-RELATED // SUBFAMILY NOT NAMED	AT2G31200.1	ADF6,ATADF6	actin depolymerizing factor 6	LOC_Os03g56790.1	actin-depolymerizing factor, putative, expressed	0.997289	9.70279e-08	0.473384	0.0204737	NA	NA	NA	NA	0.490431	0.0359817	NA	NA
Sevir.9G069100	Sevir.9G069100.1	(1 of 2) K09539 - DnaJ homolog subfamily C member 19 (DNAJC19)	AT2G35795.1		Chaperone DnaJ-domain superfamily protein	LOC_Os03g56540.3	heat shock protein DnaJ, putative, expressed	NA	NA	1.14025	0.0228397	1.42662	0.00337479	1.21553	0.0421618	NA	NA	NA	NA
Sevir.9G071500	Sevir.9G071500.1	(1 of 1) PTHR13600:SF12 - LEUCINE CARBOXYL METHYLTRANSFERASE	AT5G42760.1		Leucine carboxyl methyltransferase	LOC_Os03g56370.1	methyltransferase, putative, expressed	NA	NA	1.27217	0.0178799	2.95664	4.83196e-08	NA	NA	NA	NA	1.63135	0.0175537
Sevir.9G077100	Sevir.9G077100.1	(1 of 5) PTHR11999//PTHR11999:SF97 - GROUP II PYRIDOXAL-5-PHOSPHATE DECARBOXYLASE // SUBFAMILY NOT NAMED	AT2G20340.1		Pyridoxal phosphate (PLP)-dependent transferases superfamily protein	LOC_Os01g56380.1	decarboxylase, putative, expressed	1.47346	4.02097e-05	1.64935	0.000107609	NA	NA	NA	NA	1.42056	0.0042828	NA	NA
Sevir.9G080900	Sevir.9G080900.1	(1 of 1) PTHR13844//PTHR13844:SF17 - BRG-1 ASSOCIATED FACTOR 60 BAF60 // SUBFAMILY NOT NAMED	AT4G34290.1		SWIB/MDM2 domain superfamily protein	LOC_Os03g55310.1	SWIB/MDM2 domain containing protein, expressed	NA	NA	2.11282	2.39184e-09	1.15198	0.00125941	2.11384	2.39508e-08	2.57934	9.31294e-13	NA	NA
Sevir.9G081200	Sevir.9G081200.1	(1 of 1) K06874 - zinc finger protein (K06874)	AT5G22480.1		ZPR1 zinc-finger domain protein	LOC_Os08g36774.1	zinc finger family protein, putative, expressed	NA	NA	NA	NA	0.774124	0.0229451	2.51628	1.99127e-19	NA	NA	0.8916	0.0184256
Sevir.9G084600	Sevir.9G084600.1	(1 of 1) PTHR11926//PTHR11926:SF294 - GLUCOSYL/GLUCURONOSYL TRANSFERASES // SUBFAMILY NOT NAMED	AT3G02100.1		UDP-Glycosyltransferase superfamily protein	LOC_Os03g55020.1	UDP-glucoronosyl and UDP-glucosyl transferase domain containing protein, expressed	1.78936	1.2031e-07	2.4645	2.72884e-13	1.47231	5.0832e-06	1.13053	0.00586242	1.30762	0.00231971	NA	NA
Sevir.9G084700	Sevir.9G084700.1	(1 of 7) PTHR11926//PTHR11926:SF316 - GLUCOSYL/GLUCURONOSYL TRANSFERASES // SUBFAMILY NOT NAMED	AT3G02100.1		UDP-Glycosyltransferase superfamily protein	LOC_Os03g55030.1	UDP-glucoronosyl and UDP-glucosyl transferase domain containing protein, expressed	1.10005	0.000462776	1.5282	2.33566e-07	NA	NA	1.59378	1.60085e-07	1.26317	0.00018281	NA	NA
Sevir.9G086400	Sevir.9G086400.1	(1 of 13) 3.6.3.43 - Peptide-transporting ATPase	AT5G39040.1	ALS1,ATTAP2,TAP2	transporter associated with antigen processing protein 2	LOC_Os03g54790.1	ABC transporter, ATP-binding protein, putative, expressed	0.778923	0.00351968	0.8961	0.000394274	0.643721	0.00990147	NA	NA	0.666053	0.0311413	NA	NA
Sevir.9G089200	Sevir.9G089200.1	(1 of 1) PTHR10426:SF24 - CALCIUM-DEPENDENT PHOSPHOTRIESTERASE SUPERFAMILY PROTEIN-RELATED	AT5G22020.1		Calcium-dependent phosphotriesterase superfamily protein	LOC_Os03g53950.1	strictosidine synthase, putative, expressed	1.76546	4.36673e-10	2.16377	1.56417e-14	2.1653	3.25303e-15	NA	NA	0.764157	0.0468362	NA	NA
Sevir.9G105901	Sevir.9G105901.1	(1 of 1) PF11255 - Protein of unknown function (DUF3054) (DUF3054)	AT1G44920.1			LOC_Os03g51930.2	expressed protein	0.466221	0.0272038	0.435939	0.0267465	0.46043	0.021486	0.644101	0.00202781	0.705208	0.000541104	NA	NA
Sevir.9G109300	Sevir.9G109300.2	(1 of 1) PTHR11746//PTHR11746:SF101 - O-METHYLTRANSFERASE // SUBFAMILY NOT NAMED	AT5G66550.1		Maf-like protein	LOC_Os03g51479.2	maf, putative, expressed	NA	NA	1.15008	0.00353059	0.9018	0.0201642	1.19667	0.0082936	1.16865	0.00934561	NA	NA
Sevir.9G111300	Sevir.9G111300.1	(1 of 13) K11251 - histone H2A (H2A)	AT1G54690.1	G-H2AX,GAMMA-H2AX,H2AXB,HTA3	gamma histone variant H2AX	LOC_Os12g34510.1	Core histone H2A/H2B/H3/H4 domain containing protein, putative, expressed	NA	NA	1.0765	7.34228e-06	NA	NA	1.52127	1.15091e-10	0.83038	0.00296366	NA	NA
Sevir.9G114300	Sevir.9G114300.1	(1 of 7) PF05542 - Protein of unknown function (DUF760) (DUF760)	AT1G48450.1		Protein of unknown function (DUF760)	LOC_Os03g50870.1	expressed protein	3.13476	1.52512e-68	2.57628	5.08515e-46	2.50482	8.23693e-43	1.8864	4.77283e-24	0.897973	2.80665e-05	NA	NA
Sevir.9G119600	Sevir.9G119600.1	(1 of 2) PTHR10250//PTHR10250:SF16 - MICROSOMAL GLUTATHIONE S-TRANSFERASE // GLUTATHIONE S-TRANSFERASE-RELATED	AT1G65820.1		microsomal glutathione s-transferase, putative	LOC_Os03g50130.1	microsomal glutathione S-transferase 3, putative, expressed	NA	NA	NA	NA	1.30105	1.62829e-05	1.94544	2.58029e-11	1.21847	0.000280365	NA	NA
Sevir.9G123666	Sevir.9G123666.1	(1 of 1) PTHR22939//PTHR22939:SF102 - SERINE PROTEASE FAMILY S1C HTRA-RELATED // SUBFAMILY NOT NAMED				LOC_Os03g46040.1	expressed protein	NA	NA	NA	NA	1.35488	0.0246927	NA	NA	NA	NA	1.80842	0.00475742
Sevir.9G125700	Sevir.9G125700.1	(1 of 1) PTHR11157:SF13 - PROTEIN ELO-8, ISOFORM A	AT3G06470.1		GNS1/SUR4 membrane protein family	LOC_Os03g49480.1	elongation of fatty acids protein 2, putative, expressed	0.921477	2.79949e-05	0.663918	0.00423001	0.508299	0.0428676	NA	NA	0.752437	0.0034525	NA	NA
Sevir.9G127000	Sevir.9G127000.1	(1 of 1) PTHR20932//PTHR20932:SF9 - LOC443603 PROTEIN-RELATED // SUBFAMILY NOT NAMED	AT1G55000.3		peptidoglycan-binding LysM domain-containing protein	LOC_Os03g49250.1	OsFBO16 - F-box and other domain containing protein, expressed	1.06856	9.81578e-08	0.443622	0.041121	NA	NA	NA	NA	0.639107	0.00604558	NA	NA
Sevir.9G147400	NA	NA	NA	NA	NA	NA	NA	0.723246	0.000141704	NA	NA	NA	NA	0.534584	0.0163206	0.575816	0.00704422	NA	NA
Sevir.9G159500	Sevir.9G159500.1	(1 of 7) KOG0253 - Synaptic vesicle transporter SV2 (major facilitator superfamily)	AT3G13050.1		Major facilitator superfamily protein	LOC_Os03g43720.3	transporter family protein, putative, expressed	0.912313	0.00722943	NA	NA	NA	NA	0.775522	0.0460762	NA	NA	0.844512	0.0307988
Sevir.9G162700	Sevir.9G162700.5	(1 of 1) PF00412//PF02809//PF12315 - LIM domain (LIM) // Ubiquitin interaction motif (UIM) // Protein of unknown function (DUF3633) (DUF3633)	AT4G36860.1	DAR1	LIM domain-containing protein	LOC_Os03g42820.1	LIM domain-containing protein, putative, expressed	1.15222	0.000275284	0.912244	0.00232388	1.21167	0.000506668	1.17017	0.000490168	NA	NA	1.15158	0.00434815
Sevir.9G167200	Sevir.9G167200.4	(1 of 1) PTHR11732:SF255 - ARYL-ALCOHOL DEHYDROGENASE YPL088W-RELATED	AT1G04420.1		NAD(P)-linked oxidoreductase superfamily protein	LOC_Os03g41510.2	oxidoreductase, aldo/keto reductase family protein, putative, expressed	1.10478	9.13282e-05	1.51459	1.07955e-08	2.22914	4.87234e-16	NA	NA	NA	NA	1.0385	0.00288873
Sevir.9G168100	Sevir.9G168100.4	(1 of 1) PTHR32370:SF4 - BTB/POZ DOMAIN-CONTAINING PROTEIN NPY2	AT2G14820.1	NPY2	Phototropic-responsive NPH3 family protein	LOC_Os03g41350.2	BTBN7 - Bric-a-Brac, Tramtrack, Broad Complex BTB domain with non-phototropic hypocotyl 3 NPH3 domain, expressed	0.697807	0.000138412	NA	NA	NA	NA	NA	NA	NA	NA	0.593813	0.00311733
Sevir.9G172600	Sevir.9G172600.3	(1 of 1) K14766 - nucleolar protein 14 (NOP14, UTP2)	AT1G69070.1			LOC_Os03g40110.1	nop14-like family protein, expressed	1.46589	0.000137668	1.26863	8.98115e-05	0.740426	0.0386448	1.1014	0.014621	NA	NA	NA	NA
Sevir.9G181800	Sevir.9G181800.1	(1 of 1) PTHR11206//PTHR11206:SF140 - MULTIDRUG RESISTANCE PROTEIN // MATE EFFLUX FAMILY PROTEIN	AT3G21690.1		MATE efflux family protein	LOC_Os03g37640.1	MATE efflux family protein, putative, expressed	1.96128	2.50817e-11	1.69968	3.57212e-09	2.41887	6.36566e-18	0.904055	0.0153153	0.834837	0.0225543	NA	NA
Sevir.9G190400	Sevir.9G190400.2	(1 of 3) K04043 - molecular chaperone DnaK (dnaK)	AT5G09590.1	HSC70-5,MTHSC70-2	mitochondrial HSO70 2	LOC_Os02g53420.1	DnaK family protein, putative, expressed	0.847543	0.0185426	1.267	7.45129e-05	NA	NA	1.41519	3.05505e-05	NA	NA	-0.813051	0.0431884
Sevir.9G191800	Sevir.9G191800.1	(1 of 24) K04730 - interleukin-1 receptor-associated kinase 1 (IRAK1)	AT1G33260.2		Protein kinase superfamily protein	LOC_Os10g37190.1	protein kinase domain containing protein, expressed	NA	NA	0.809839	0.00529783	NA	NA	1.06749	0.000534584	NA	NA	0.76683	0.0294927
Sevir.9G200300	Sevir.9G200300.2	(1 of 119) PF12937 - F-box-like (F-box-like)	AT3G48880.1		RNI-like superfamily protein	LOC_Os10g35920.1	OsFBX389 - F-box domain containing protein, expressed	NA	NA	NA	NA	1.08257	0.00203276	NA	NA	0.860805	0.0396662	NA	NA
Sevir.9G212800	Sevir.9G212800.1	(1 of 2) PTHR22904:SF356 - TETRATRICOPEPTIDE REPEAT PROTEIN 1	AT4G30480.2		Tetratricopeptide repeat (TPR)-like superfamily protein	LOC_Os10g34540.1	tetratricopeptide repeat protein 1, putative, expressed	1.23892	0.0286154	NA	NA	1.6676	0.00133278	3.21121	3.49171e-12	1.30492	0.016254	NA	NA
Sevir.9G214300	Sevir.9G214300.2	(1 of 1) PTHR37706//PTHR37706:SF1 - FAMILY NOT NAMED // GENOMIC DNA, CHROMOSOME 3, P1 CLONE: MSJ11	AT3G15780.1			LOC_Os01g29740.1	expressed protein	1.35437	3.28441e-10	1.29865	2.92932e-09	1.45732	1.04468e-10	1.17388	3.11528e-07	1.22016	2.61e-07	0.742543	0.0102129
Sevir.9G224200	Sevir.9G224200.1	(1 of 4) 3.2.1.45 - Glucosylceramidase / D-glucosyl-N-acylsphingosine glucohydrolase	AT3G24180.1		Beta-glucosidase, GBA2 type family protein	LOC_Os10g33420.1	non-lysosomal glucosylceramidase, putative, expressed	1.84615	8.69512e-17	1.46463	3.88423e-10	1.53916	1.98506e-08	0.82229	0.00238703	NA	NA	NA	NA
Sevir.9G225200	Sevir.9G225200.4	(1 of 1) PTHR23083//PTHR23083:SF444 - TETRATRICOPEPTIDE REPEAT PROTEIN, TPR // SUBFAMILY NOT NAMED	AT4G28600.1	NPGR2	no pollen germination related 2	LOC_Os10g33290.1	tetratricopeptide repeat domain containing protein, expressed	NA	NA	NA	NA	1.71717	5.68067e-05	NA	NA	NA	NA	1.42926	0.00498049
Sevir.9G230900	Sevir.9G230900.1	(1 of 2) PTHR11353//PTHR11353:SF80 - CHAPERONIN // SUBFAMILY NOT NAMED	AT3G23990.1	HSP60,HSP60-3B	heat shock protein 60	LOC_Os10g32550.1	T-complex protein, putative, expressed	NA	NA	1.75935	8.21667e-07	1.32659	0.000176834	1.90659	5.04149e-07	1.25824	0.00282555	NA	NA
Sevir.9G232100	Sevir.9G232100.1	(1 of 1) PTHR10071:SF197 - GATA TRANSCRIPTION FACTOR 9	AT1G08010.1	GATA11	GATA transcription factor 11	LOC_Os12g07120.1	GATA zinc finger domain containing protein, expressed	0.786339	0.0279904	0.932023	0.00176176	0.671774	0.0394769	0.908637	0.0146527	NA	NA	NA	NA
Sevir.9G244600	Sevir.9G244600.1	(1 of 1) PTHR12266//PTHR12266:SF10 - NA+/CA2+ K+ INDEPENDENT EXCHANGER // SUBFAMILY NOT NAMED	AT5G17860.1	CAX7	calcium exchanger 7	LOC_Os10g30070.1	sodium/calcium exchanger protein, putative, expressed	1.36808	1.00979e-06	1.69488	6.3721e-10	1.4906	6.41594e-08	NA	NA	0.781451	0.0237682	NA	NA
Sevir.9G247200	Sevir.9G247200.1	(1 of 1) PTHR10015//PTHR10015:SF151 - HEAT SHOCK TRANSCRIPTION FACTOR // SUBFAMILY NOT NAMED	AT3G22830.1	AT-HSFA6B,HSFA6B	heat shock transcription factor A6B	LOC_Os10g28340.5	heat stress transcription factor, putative, expressed	1.25533	0.000463349	1.82226	6.89275e-07	NA	NA	1.04996	0.00938984	NA	NA	NA	NA
Sevir.9G253900	Sevir.9G253900.1	(1 of 1) PTHR11751//PTHR11751:SF393 - SUBGROUP I AMINOTRANSFERASE RELATED // SUBFAMILY NOT NAMED	AT1G72330.1	ALAAT2	alanine aminotransferase 2	LOC_Os10g25130.1	aminotransferase, classes I and II, domain containing protein, expressed	0.646082	0.0277574	0.995765	0.000131725	1.01343	0.000108802	NA	NA	0.946912	0.00118981	NA	NA
Sevir.9G263900	Sevir.9G263900.1	(1 of 15) PF04520 - Senescence regulator (Senescence_reg)	AT3G15040.1		Protein of unknown function, DUF584	LOC_Os10g27350.1	DUF584 domain containing protein, putative, expressed	1.06225	0.00845042	1.25807	0.00112117	0.816733	0.0310679	NA	NA	1.18148	0.00877479	NA	NA
Sevir.9G268900	Sevir.9G268900.1	(1 of 2) PTHR24365:SF368 - OUTER ARM DYNEIN LIGHT CHAIN 1 PROTEIN	AT1G78230.1		Outer arm dynein light chain 1 protein	LOC_Os10g22980.3	leucine rich repeat domain containing protein, putative, expressed	0.793107	0.00216909	NA	NA	NA	NA	0.870726	0.00131186	0.61232	0.0381788	NA	NA
Sevir.9G269600	NA	NA	NA	NA	NA	NA	NA	NA	NA	NA	NA	3.17435	0.0396014	4.0341	0.000365148	NA	NA	NA	NA
Sevir.9G271800	Sevir.9G271800.1	(1 of 2) PTHR14110//PTHR14110:SF8 - MITOCHONDRIAL IMPORT INNER MEMBRANE TRANSLOCASE SUBUNIT TIM22 // SUBFAMILY NOT NAMED	AT5G55510.1		Mitochondrial import inner membrane translocase subunit Tim17/Tim22/Tim23 family protein	LOC_Os10g22039.1	mitochondrial import inner membrane translocase subunit Tim17, putative, expressed	NA	NA	1.37088	2.52725e-05	NA	NA	NA	NA	1.04301	0.00647358	NA	NA
Sevir.9G272800	Sevir.9G272800.1	(1 of 1) PTHR24423//PTHR24423:SF363 - TWO-COMPONENT SENSOR HISTIDINE KINASE // HISTIDINE KINASE 2	AT5G35750.1	AHK2,HK2	histidine kinase 2	LOC_Os10g21810.1	histidine kinase, putative, expressed	1.00276	1.81752e-06	NA	NA	NA	NA	0.702723	0.00397796	NA	NA	NA	NA
Sevir.9G284333	NA	NA	NA	NA	NA	NA	NA	2.08598	0.00172592	1.7373	0.0145724	2.36959	0.0148683	NA	NA	NA	NA	2.40273	0.0313084
Sevir.9G289000	Sevir.9G289000.1	(1 of 3) K00001 - alcohol dehydrogenase (E1.1.1.1, adh)	AT1G32780.1		GroES-like zinc-binding dehydrogenase family protein	LOC_Os10g07229.1	dehydrogenase, putative, expressed	NA	NA	1.20572	0.000166124	1.54565	3.44344e-06	1.41018	4.58661e-07	1.94831	5.58447e-10	1.56525	3.47281e-05
Sevir.9G290000	Sevir.9G290000.1	(1 of 1) PTHR11071//PTHR11071:SF301 - PEPTIDYL-PROLYL CIS-TRANS ISOMERASE // SUBFAMILY NOT NAMED	AT2G21130.1		Cyclophilin-like peptidyl-prolyl cis-trans isomerase family protein	LOC_Os10g06630.1	peptidyl-prolyl cis-trans isomerase, putative, expressed	3.43986	2.80011e-34	3.53511	2.77121e-36	2.49965	4.86544e-17	1.1637	0.00114892	NA	NA	NA	NA
Sevir.9G311600	Sevir.9G311600.1	(1 of 1) PTHR23500//PTHR23500:SF110 - FAMILY NOT NAMED // D-XYLOSE-PROTON SYMPORTER-LIKE 1-RELATED	AT5G17010.1		Major facilitator superfamily protein	LOC_Os10g42830.1	transporter family protein, putative, expressed	1.70595	1.12249e-13	1.35345	2.51627e-09	1.22812	9.75045e-09	NA	NA	0.714376	0.0138919	NA	NA
Sevir.9G313400	Sevir.9G313400.1	(1 of 25) K08235 - xyloglucan:xyloglucosyl transferase (E2.4.1.207)	AT2G01850.1	ATXTH27,EXGT-A3,XTH27	endoxyloglucan transferase A3	LOC_Os10g42670.1	glycosyl hydrolases family 16, putative, expressed	-0.870925	1.36119e-05	NA	NA	0.493749	0.0166094	NA	NA	0.501592	0.0339614	NA	NA
Sevir.9G322600	Sevir.9G322600.1	(1 of 1) PTHR10772//PTHR10772:SF13 - 10 KDA HEAT SHOCK PROTEIN // CHLOROPLAST CHAPERONIN 10	AT3G60210.1		GroES-like family protein	LOC_Os10g41710.1	chaperonin, putative, expressed	NA	NA	1.00911	0.000180477	0.910288	0.000766563	1.30754	1.69477e-06	1.607	2.54787e-09	0.727197	0.0231501
Sevir.9G323200	Sevir.9G323200.2	(1 of 7) K01177 - beta-amylase (E3.2.1.2)	AT4G17090.1	BAM3,BMY8,CT-BMY	chloroplast beta-amylase	LOC_Os10g41550.1	beta-amylase, putative, expressed	0.928856	0.000628495	0.999707	0.000135175	1.78191	7.20826e-13	NA	NA	0.772736	0.012209	NA	NA
Sevir.9G333400	Sevir.9G333400.1	(1 of 1) PTHR33317:SF2 - HOLLIDAY JUNCTION RESOLVASE-RELATED	AT1G12244.1		Polynucleotidyl transferase, ribonuclease H-like superfamily protein	LOC_Os10g40650.1	holliday junction resolvase, putative, expressed	NA	NA	1.00369	0.0125721	NA	NA	NA	NA	NA	NA	1.01502	0.0129168
Sevir.9G337000	Sevir.9G337000.1	(1 of 1) 6.3.2.37 - UDP-N-acetylmuramoyl-L-alanyl-D-glutamate--D-lysine ligase / UDP-MurNAc-L-Ala-D-Glu:D-Lys ligase	AT1G63680.1	ATMURE,MURE,PDE316	acid-amino acid ligases;ligases;ATP binding;ATP binding;ligases	LOC_Os10g40130.1	Mur ligase family protein, putative, expressed	NA	NA	1.96058	7.06203e-08	0.870516	0.0107287	NA	NA	1.08595	0.0196637	NA	NA
Sevir.9G339800	Sevir.9G339800.1	(1 of 1) 1.14.99.45 - Carotene epsilon-monooxygenase / LUT1	AT3G53130.1	CYP97C1,LUT1	Cytochrome P450 superfamily protein	LOC_Os10g39930.1	cytochrome P450 97B2, putative, expressed	NA	NA	NA	NA	0.876595	0.0259853	NA	NA	NA	NA	1.23611	0.00306633
Sevir.9G349500	Sevir.9G349500.1	(1 of 1) PTHR22814//PTHR22814:SF92 - COPPER TRANSPORT PROTEIN ATOX1-RELATED // SUBFAMILY NOT NAMED	AT1G01490.2		Heavy metal transport/detoxification superfamily protein	LOC_Os10g38870.1	heavy metal-associated domain containing protein, expressed	1.25474	0.00188045	2.09991	2.15922e-07	2.16716	7.15741e-06	1.8777	1.45505e-06	1.6613	0.000371512	NA	NA
Sevir.9G350600	Sevir.9G350600.1	(1 of 3) PTHR11260//PTHR11260:SF326 - GLUTATHIONE S-TRANSFERASE, GST, SUPERFAMILY, GST DOMAIN CONTAINING // SUBFAMILY NOT NAMED	AT1G10360.1	ATGSTU18,GST29,GSTU18	glutathione S-transferase TAU 18	LOC_Os10g38730.1	glutathione S-transferase, putative, expressed	NA	NA	NA	NA	4.00312	0.0158505	NA	NA	NA	NA	4.04322	0.0331124
Sevir.9G350800	Sevir.9G350800.1	(1 of 3) PTHR11260//PTHR11260:SF200 - GLUTATHIONE S-TRANSFERASE, GST, SUPERFAMILY, GST DOMAIN CONTAINING // SUBFAMILY NOT NAMED	AT1G10360.1	ATGSTU18,GST29,GSTU18	glutathione S-transferase TAU 18	LOC_Os10g38700.1	glutathione S-transferase, putative, expressed	2.22814	2.10073e-13	2.92527	1.53831e-22	2.30078	4.53442e-14	NA	NA	1.06997	0.00386171	NA	NA
Sevir.9G354700	Sevir.9G354700.1	(1 of 1) PTHR23315//PTHR23315:SF97 - BETA CATENIN-RELATED ARMADILLO REPEAT-CONTAINING // ARMADILLO/BETA-CATENIN REPEAT-CONTAINING PROTEIN-RELATED	AT2G45720.2		ARM repeat superfamily protein	LOC_Os10g37850.1	armadillo, putative, expressed	0.799021	0.000186127	0.831574	0.000104208	NA	NA	NA	NA	0.528826	0.0493228	NA	NA
Sevir.9G355600	Sevir.9G355600.1	(1 of 2) K00924 - uncharacterized protein (E2.7.1.-)	AT4G00720.1	ASKTHETA,ATSK32,SK32	shaggy-like protein kinase 32	LOC_Os10g37740.1	CGMC_GSK.9 - CGMC includes CDA, MAPK, GSK3, and CLKC kinases, expressed	0.6503	0.00555409	NA	NA	NA	NA	0.701654	0.00458956	NA	NA	NA	NA
Sevir.9G365100	NA	NA	NA	NA	NA	NA	NA	1.4278	0.0118805	NA	NA	1.65635	0.0246251	NA	NA	NA	NA	1.89235	0.0205454
Sevir.9G384100	Sevir.9G384100.1	(1 of 1) KOG0580//KOG0583//KOG0604 - Serine/threonine protein kinase // Serine/threonine protein kinase // MAP kinase-activated protein kinase 2	AT1G78290.3	SNRK2-8,SNRK2.8,SRK2C	Protein kinase superfamily protein	LOC_Os03g27280.1	CAMK_CAMK_like.19 - CAMK includes calcium/calmodulin depedent protein kinases, expressed	NA	NA	NA	NA	0.842895	0.0393276	0.987464	0.0312804	NA	NA	NA	NA
Sevir.9G388300	Sevir.9G388300.1	(1 of 1) K15730 - cytosolic prostaglandin-E synthase (PTGES3)	AT4G02450.1		HSP20-like chaperones superfamily protein	LOC_Os03g26460.1	CS domain containing protein, putative, expressed	NA	NA	0.58816	0.0164103	NA	NA	1.66256	4.80037e-16	1.16084	1.24847e-06	NA	NA
Sevir.9G391900	Sevir.9G391900.1	(1 of 1) KOG0107//KOG0114 - Alternative splicing factor SRp20/9G8 (RRM superfamily) // Predicted RNA-binding protein (RRM superfamily)	AT1G55310.3	ATSCL33,SCL33,SR33	SC35-like splicing factor 33	LOC_Os03g25770.2	RNA recognition motif containing protein, putative, expressed	NA	NA	0.620201	0.00909002	NA	NA	0.963424	1.82772e-05	1.0159	2.64221e-05	NA	NA
Sevir.9G396600	Sevir.9G396600.1	(1 of 2) PTHR10772//PTHR10772:SF12 - 10 KDA HEAT SHOCK PROTEIN // SUBFAMILY NOT NAMED	AT1G14980.1	CPN10	chaperonin 10	LOC_Os03g25050.1	chaperonin, putative, expressed	1.18962	0.026871	3.13806	2.45784e-12	1.48082	0.00133199	1.39209	0.0124224	NA	NA	NA	NA
Sevir.9G399800	Sevir.9G399800.1	(1 of 25) 1.14.13.21 - Flavonoid 3'-monooxygenase / Flavonoid 3'-hydroxylase	AT5G07990.1	CYP75B1,D501,TT7	Cytochrome P450 superfamily protein	LOC_Os09g26960.1	cytochrome P450, putative, expressed	1.01684	0.000663726	1.24141	1.12223e-05	0.663725	0.0457678	NA	NA	NA	NA	0.885063	0.0135886
Sevir.9G401400	Sevir.9G401400.1	(1 of 1) PTHR12550//PTHR12550:SF43 - HEPATOMA-DERIVED GROWTH FACTOR-RELATED // SUBFAMILY NOT NAMED	AT5G23150.1	HUA2	Tudor/PWWP/MBT domain-containing protein	LOC_Os03g24339.1	PWWP domain containing protein, expressed	0.750805	0.00133524	NA	NA	NA	NA	0.680706	0.00860375	NA	NA	NA	NA
Sevir.9G410200	Sevir.9G410200.1	(1 of 1) PTHR12549:SF17 - WRC, ZF-4CXXC-R1 TRANSCRIPTION FACTOR AND JUMONJI DOMAIN-CONTAINING PROTEIN	AT1G09060.3		Zinc finger, RING-type;Transcription factor jumonji/aspartyl beta-hydroxylase	LOC_Os03g22540.1	jmjC domain containing protein, expressed	0.714787	0.0257152	NA	NA	NA	NA	0.795354	0.0185083	-1.03404	0.000563332	NA	NA
Sevir.9G410500	Sevir.9G410500.1	(1 of 2) PTHR22814//PTHR22814:SF146 - COPPER TRANSPORT PROTEIN ATOX1-RELATED // SUBFAMILY NOT NAMED	AT5G03380.1		Heavy metal transport/detoxification superfamily protein	LOC_Os03g22490.1	heavy metal-associated domain containing protein, expressed	0.862777	0.000127027	NA	NA	NA	NA	0.671903	0.00868716	NA	NA	NA	NA
Sevir.9G412400	Sevir.9G412400.1	(1 of 3) K12890 - splicing factor, arginine/serine-rich 1/9 (SFRS1_9)	AT3G49430.2	SRp34a	SER/ARG-rich protein 34A	LOC_Os03g22380.1	RNA recognition motif containing protein, expressed	0.48236	0.00823186	0.49894	0.00335669	NA	NA	NA	NA	0.477241	0.0153752	NA	NA
Sevir.9G413100	Sevir.9G413100.1	(1 of 1) PTHR11455:SF2 - BLUE-LIGHT PHOTORECEPTOR PHR2	AT2G47590.1	PHR2	photolyase/blue-light receptor 2	LOC_Os03g22330.1	blue-light photoreceptor PHR2, putative, expressed	NA	NA	NA	NA	0.918255	0.000892514	NA	NA	NA	NA	1.12732	0.000195736
Sevir.9G414500	Sevir.9G414500.1	(1 of 1) PTHR21262:SF13 - RELA-SPOT LIKE PROTEIN RSH1	AT4G02260.2	AT-RSH1,ATRSH1,RSH1	RELA/SPOT homolog 1	LOC_Os03g22160.1	relA-SpoT like protein RSH1, putative, expressed	0.570987	0.00835838	NA	NA	0.466923	0.0330553	NA	NA	NA	NA	0.568851	0.0186734
Sevir.9G414900	Sevir.9G414900.1	(1 of 1) PTHR12526:SF348 - SUCROSE SYNTHASE 2	AT4G02280.1	ATSUS3,SUS3	sucrose synthase 3	LOC_Os03g22120.1	sucrose synthase, putative, expressed	0.71044	0.0459512	0.803551	0.0161484	0.929386	0.00554982	1.13428	0.000769192	1.50034	5.86192e-06	0.91718	0.0162665
Sevir.9G418900	Sevir.9G418900.1	(1 of 12) PF00069//PF08263 - Protein kinase domain (Pkinase) // Leucine rich repeat N-terminal domain (LRRNT_2)	AT5G58300.2		Leucine-rich repeat protein kinase family protein	LOC_Os03g21510.2	inactive receptor kinase At2g26730 precursor, putative, expressed	0.922141	0.0362622	2.26217	2.1798e-06	NA	NA	NA	NA	1.59219	0.00685883	NA	NA
Sevir.9G419500	Sevir.9G419500.1	(1 of 1) K05663 - mitochondrial ABC transporter ATM (ABC.ATM)	AT5G58270.1	ATATM3,ATM3,STA1	ABC transporter of the mitochondrion 3	LOC_Os06g03770.1	ABC transporter, ATP-binding protein, putative, expressed	NA	NA	0.745506	0.00640182	1.09478	3.04918e-05	NA	NA	NA	NA	0.772084	0.0163797
Sevir.9G420000	Sevir.9G420000.1	(1 of 1) PF10674 - Protein of unknown function (DUF2488) (Ycf54)	AT5G58250.1			LOC_Os03g21370.1	expressed protein	NA	NA	0.929529	7.51592e-07	NA	NA	NA	NA	0.503903	0.0330813	NA	NA
Sevir.9G421700	Sevir.9G421700.1	(1 of 5) PF14200 - Ricin-type beta-trefoil lectin domain-like (RicinB_lectin_2)	AT2G39050.1		hydroxyproline-rich glycoprotein family protein	LOC_Os03g21040.2	stress responsive protein, putative, expressed	NA	NA	0.65325	0.0281177	NA	NA	0.937865	0.00249947	1.31682	7.06489e-06	NA	NA
Sevir.9G426400	NA	NA	NA	NA	NA	NA	NA	NA	NA	1.27948	0.0241457	NA	NA	NA	NA	1.60321	0.00955508	NA	NA
Sevir.9G426700	Sevir.9G426700.1	(1 of 40) PF05678 - VQ motif (VQ)	AT2G41010.1	ATCAMBP25,CAMBP25	calmodulin (CAM)-binding protein of 25 kDa	LOC_Os03g20440.1	VQ domain containing protein, putative, expressed	NA	NA	1.76323	7.38532e-05	2.71014	2.35073e-09	NA	NA	NA	NA	1.66516	0.00342159
Sevir.9G427800	Sevir.9G427800.1	(1 of 2) PTHR14154//PTHR14154:SF20 - UPF0041 BRAIN PROTEIN 44-RELATED // SUBFAMILY NOT NAMED	AT5G02120.1	OHP	one helix protein	LOC_Os05g22730.1	expressed protein	0.94703	3.16256e-06	0.904009	7.11603e-06	0.867101	2.35538e-05	NA	NA	NA	NA	0.603286	0.0142148
Sevir.9G429000	Sevir.9G429000.1	(1 of 2) K18819 - inositol 3-alpha-galactosyltransferase (GOLS)	AT2G47180.1	AtGolS1,GolS1	galactinol synthase 1	LOC_Os03g20120.1	glycosyl transferase 8 domain containing protein, putative, expressed	0.668643	2.03607e-05	0.587599	0.000167997	NA	NA	0.97908	1.7358e-10	NA	NA	NA	NA
Sevir.9G430100	Sevir.9G430100.1	(1 of 1) K12820 - pre-mRNA-splicing factor ATP-dependent RNA helicase DHX15/PRP43 (DHX15, PRP43)	AT3G62310.1		RNA helicase family protein	LOC_Os03g19960.1	ATP-dependent RNA helicase, putative, expressed	NA	NA	NA	NA	0.680941	0.010825	0.848377	0.00137452	NA	NA	0.700455	0.0225411
Sevir.9G435700	Sevir.9G435700.1	(1 of 1) PTHR24095:SF169 - ACETATE/BUTYRATE--COA LIGASE AAE7, PEROXISOMAL	AT3G16910.1	AAE7,ACN1	acyl-activating enzyme 7	LOC_Os03g19240.1	AMP-binding enzyme, putative, expressed	0.566115	0.00359239	0.413674	0.0339596	0.970254	3.22988e-07	0.462035	0.0398988	0.516641	0.0164837	0.585733	0.0133974
Sevir.9G438100	Sevir.9G438100.1	(1 of 1) PTHR13778//PTHR13778:SF8 - GLYCOSYLTRANSFERASE 8 DOMAIN-CONTAINING PROTEIN // GALACTURONOSYLTRANSFERASE-LIKE 6-RELATED	AT3G62660.1	GATL7	galacturonosyltransferase-like 7	LOC_Os03g18890.1	glycosyl transferase 8 domain containing protein, putative, expressed	NA	NA	NA	NA	1.51845	5.68585e-05	-1.45673	0.000232926	NA	NA	1.02678	0.0267329
Sevir.9G447600	Sevir.9G447600.1	(1 of 1) PTHR21659//PTHR21659:SF23 - HYDROPHOBIC PROTEIN RCI2 LOW TEMPERATURE AND SALT RESPONSIVE PROTEIN LTI6 -RELATED // SUBFAMILY NOT NAMED	AT2G38905.1		Low temperature and salt responsive protein family	LOC_Os03g17790.1	OsRCI2-5 - Putative low temperature and salt responsive protein, expressed	NA	NA	NA	NA	1.20054	1.61093e-05	NA	NA	0.9693	0.00205263	NA	NA
Sevir.9G449800	Sevir.9G449800.1	(1 of 1) K00995 - CDP-diacylglycerol--glycerol-3-phosphate 3-phosphatidyltransferase (pgsA, PGS1)	AT2G39290.1	PGP1,PGPS1,PGS1	phosphatidylglycerolphosphate synthase 1	LOC_Os03g17520.1	CDP-alcohol phosphatidyltransferase, putative, expressed	NA	NA	0.420226	0.0354386	0.531635	0.00411303	NA	NA	0.497487	0.0263589	NA	NA
Sevir.9G451200	Sevir.9G451200.2	(1 of 2) PTHR14154//PTHR14154:SF15 - UPF0041 BRAIN PROTEIN 44-RELATED // PEPTIDYL-PROLYL CIS-TRANS ISOMERASE, PUTATIVE-RELATED	AT3G12345.1			LOC_Os06g28950.1	expressed protein	1.03448	8.47084e-07	0.840639	8.10233e-05	0.768576	0.000521863	NA	NA	NA	NA	0.566486	0.0331124
Sevir.9G455800	Sevir.9G455800.1	(1 of 8) K03283 - heat shock 70kDa protein 1/8 (HSPA1_8)	AT3G12580.1	ATHSP70,HSP70	heat shock protein 70	LOC_Os03g16860.1	DnaK family protein, putative, expressed	2.04316	1.05325e-08	2.95385	1.72017e-17	1.90738	1.65918e-07	1.08337	0.0123507	NA	NA	NA	NA
Sevir.9G461000	Sevir.9G461000.1	(1 of 1) PTHR15241//PTHR15241:SF4 - TRANSFORMER-2-RELATED // TRANSFORMER-SR RIBONUCLEOPROTEIN-RELATED	AT1G07350.1		RNA-binding (RRM/RBD/RNP motifs) family protein	LOC_Os03g15890.1	RNA recognition motif containing protein, expressed	NA	NA	1.04911	0.00189645	NA	NA	NA	NA	1.61253	3.35269e-06	1.10495	0.00408644
Sevir.9G462100	Sevir.9G462100.2	(1 of 4) KOG3591 - Alpha crystallins	AT1G53540.1		HSP20-like chaperones superfamily protein	LOC_Os03g16020.1	hsp20/alpha crystallin family protein, putative, expressed	NA	NA	NA	NA	4.32493	0.00561371	8.66272	5.96e-13	4.10034	0.0235996	4.16839	0.0202771
Sevir.9G462200	Sevir.9G462200.1	(1 of 7) PTHR11527//PTHR11527:SF152 - SMALL HEAT-SHOCK PROTEIN HSP20 FAMILY // SUBFAMILY NOT NAMED	AT1G53540.1		HSP20-like chaperones superfamily protein	LOC_Os03g16020.1	hsp20/alpha crystallin family protein, putative, expressed	NA	NA	NA	NA	2.36418	0.017362	10.9154	2.99372e-40	6.7221	6.3565e-10	4.33037	1.76235e-05
Sevir.9G464500	Sevir.9G464500.1	(1 of 2) PTHR30603//PTHR30603:SF25 - RNA POLYMERASE SIGMA FACTOR RPO // SUBFAMILY NOT NAMED	AT1G08540.1	ABC1,ATSIG1,ATSIG2,SIG1,SIG2,SIGA,SIGB	RNApolymerase sigma subunit 2	LOC_Os03g16430.1	RNA polymerase sigma factor, putative, expressed	NA	NA	NA	NA	0.797294	0.00248953	NA	NA	0.628002	0.0455964	NA	NA
Sevir.9G464600	Sevir.9G464600.1	(1 of 1) PTHR12815:SF18 - PROTEIN TOC75-3, CHLOROPLASTIC-RELATED	AT3G46740.1	MAR1,TOC75-III	translocon at the outer envelope membrane of chloroplasts 75-III	LOC_Os03g16440.1	outer membrane protein, OMP85 family, putative, expressed	NA	NA	1.01625	4.99816e-05	NA	NA	NA	NA	0.794024	0.00721086	NA	NA
Sevir.9G464900	NA	NA	NA	NA	NA	NA	NA	NA	NA	0.849382	0.0488307	0.875984	0.0452796	NA	NA	NA	NA	1.09448	0.022516
Sevir.9G472500	Sevir.9G472500.1	(1 of 2) K05019 - chloride channel, nucleotide-sensitive, 1A (CLNS1A)	AT5G62290.2		nucleotide-sensitive chloride conductance regulator (ICln) family protein	LOC_Os03g14520.1	nucleotide-sensitive chloride conductance regulator containing protein, expressed	NA	NA	1.3477	7.37315e-05	0.876323	0.00903757	NA	NA	0.951623	0.0236279	NA	NA
Sevir.9G476400	NA	NA	NA	NA	NA	NA	NA	1.38702	1.44632e-06	0.782994	0.00755772	0.938595	0.00108809	1.61754	2.85446e-08	1.5889	2.5066e-08	0.684474	0.04986
Sevir.9G477700	Sevir.9G477700.1	(1 of 1) PTHR12701:SF20 - GENOMIC DNA, CHROMOSOME 3, P1 CLONE: MIG5	AT1G48440.1		B-cell receptor-associated 31-like	LOC_Os03g13750.1	erwinia induced protein 2, putative, expressed	NA	NA	0.405666	0.0198382	NA	NA	NA	NA	0.513086	0.00749259	NA	NA
Sevir.9G478500	Sevir.9G478500.1	(1 of 1) PTHR31447:SF0 - HYDROXYPROLINE-RICH GLYCOPROTEIN-LIKE PROTEIN	AT1G14710.2		hydroxyproline-rich glycoprotein family protein	LOC_Os03g13560.1	hydroxyproline-rich glycoprotein family protein, putative, expressed	0.973717	2.29923e-05	0.927621	1.96154e-05	1.01078	3.8015e-05	1.08256	4.3708e-06	NA	NA	NA	NA
Sevir.9G509300	Sevir.9G509300.1	(1 of 3) PTHR21528:SF0 - NOGO-B RECEPTOR	AT1G11755.1	LEW1	Undecaprenyl pyrophosphate synthetase family protein	LOC_Os03g10080.1	expressed protein	NA	NA	0.668593	0.0412686	0.787465	0.0348232	1.41728	1.69477e-06	1.3057	4.56313e-05	1.23822	0.00128536
Sevir.9G511600	Sevir.9G511600.1	(1 of 3) K13366 - polyamine oxidase (MPAO, PAO1)	AT5G13700.1	APAO,ATPAO1,PAO1	polyamine oxidase 1	LOC_Os09g20284.1	amine oxidase, flavin-containing, domain containing protein, expressed	NA	NA	0.572024	0.00771859	NA	NA	0.54967	0.0270757	0.725894	0.0017546	0.722819	0.00220129
Sevir.9G516300	Sevir.9G516300.1	(1 of 4) PTHR11206//PTHR11206:SF80 - MULTIDRUG RESISTANCE PROTEIN // SUBFAMILY NOT NAMED	AT5G65380.1		MATE efflux family protein	LOC_Os03g08900.1	MATE efflux family protein, putative, expressed	0.987163	0.00906904	NA	NA	NA	NA	1.03778	0.0102289	NA	NA	NA	NA
Sevir.9G517300	Sevir.9G517300.1	(1 of 20) PF02893 - GRAM domain (GRAM)	AT1G28200.1	FIP1	FH interacting protein 1	LOC_Os03g08860.1	GRAM domain containing protein, expressed	NA	NA	0.761644	0.0156173	1.32303	5.99973e-05	0.821885	0.0092613	NA	NA	NA	NA
Sevir.9G517800	Sevir.9G517800.1	(1 of 1) K11807 - WD and tetratricopeptide repeats protein 1 (WDTC1)	AT5G10940.2		transducin family protein / WD-40 repeat family protein	LOC_Os03g08830.1	WD domain, G-beta repeat domain containing protein, expressed	NA	NA	0.940214	0.00118847	NA	NA	1.18906	1.44592e-05	1.36392	4.44118e-06	NA	NA
Sevir.9G525200	NA	NA	NA	NA	NA	NA	NA	1.53328	6.74707e-15	1.53787	6.543e-15	1.395	7.34113e-12	NA	NA	0.632106	0.0110822	NA	NA
Sevir.9G525900	NA	NA	NA	NA	NA	NA	NA	0.416866	0.0425381	NA	NA	NA	NA	NA	NA	0.642113	0.00144955	NA	NA
Sevir.9G536200	Sevir.9G536200.1	(1 of 1) PTHR10015//PTHR10015:SF201 - HEAT SHOCK TRANSCRIPTION FACTOR // SUBFAMILY NOT NAMED	AT3G22830.1	AT-HSFA6B,HSFA6B	heat shock transcription factor A6B	LOC_Os03g06630.2	heat stress transcription factor, putative, expressed	NA	NA	1.4238	0.00046578	NA	NA	1.15921	0.00715288	1.19822	0.012209	NA	NA
Sevir.9G549100	Sevir.9G549100.1	(1 of 7) K01177 - beta-amylase (E3.2.1.2)	AT3G23920.1	BAM1,BMY7,TR-BAMY	beta-amylase 1	LOC_Os03g04770.1	beta-amylase, putative, expressed	NA	NA	NA	NA	2.87662	9.52424e-08	2.54473	7.14998e-06	2.00958	0.00110814	NA	NA
Sevir.9G557100	Sevir.9G557100.1	(1 of 1) 1.11.1.21 - Catalase peroxidase	AT4G35090.1	CAT2	catalase 2	LOC_Os03g03910.1	catalase domain containing protein, expressed	NA	NA	0.698209	0.00242041	1.07395	1.18555e-06	0.590536	0.0305623	NA	NA	0.616234	0.023926
Sevir.9G559250	NA	NA	NA	NA	NA	NA	NA	NA	NA	NA	NA	4.75075	0.0143591	NA	NA	NA	NA	6.44494	0.00174952
Sevir.9G561000	Sevir.9G561000.1	(1 of 2) PTHR24089//PTHR24089:SF340 - FAMILY NOT NAMED // ADP,ATP CARRIER PROTEIN 3, MITOCHONDRIAL	AT5G13490.1	AAC2	ADP/ATP carrier 2	LOC_Os05g23720.1	mitochondrial carrier protein, putative, expressed	NA	NA	0.412343	0.0166752	0.377699	0.030234	0.692823	4.15128e-05	1.12576	1.4108e-12	NA	NA
Sevir.9G562000	Sevir.9G562000.1	(1 of 1) PTHR22814//PTHR22814:SF131 - COPPER TRANSPORT PROTEIN ATOX1-RELATED // HEAVY-METAL-ASSOCIATED DOMAIN-CONTAINING PROTEIN	AT1G01490.1		Heavy metal transport/detoxification superfamily protein	LOC_Os10g38870.1	heavy metal-associated domain containing protein, expressed	NA	NA	NA	NA	1.03089	4.09036e-05	1.03505	2.02061e-05	1.3204	3.76954e-08	NA	NA
Sevir.9G564700	Sevir.9G564700.1	(1 of 2) PTHR24012//PTHR24012:SF476 - FAMILY NOT NAMED // MSI2 PROTEIN-RELATED	AT3G55340.1	PHIP1	phragmoplastin interacting protein 1	LOC_Os03g03140.1	RNA recognition motif containing protein, putative, expressed	1.89714	8.88287e-05	1.24896	0.000526072	0.739707	0.0436705	1.45777	0.0101402	NA	NA	NA	NA
Sevir.9G568500	Sevir.9G568500.1	(1 of 18) PF01476 - LysM domain (LysM)	AT4G25433.1		peptidoglycan-binding LysM domain-containing protein	LOC_Os03g02685.1	lysM domain containing protein, putative, expressed	1.48214	5.47246e-07	1.12731	0.00025741	1.33696	2.02153e-05	NA	NA	0.85166	0.0210508	1.01856	0.00631897
Sevir.9G569100	Sevir.9G569100.1	(1 of 1) PTHR12149//PTHR12149:SF8 - FAMILY NOT NAMED // MGC174333 PROTEIN	AT3G61080.1		Protein kinase superfamily protein	LOC_Os03g02640.1	methylthioribose kinase, putative, expressed	NA	NA	0.639707	0.0423426	NA	NA	NA	NA	NA	NA	0.827636	0.0151203
Sevir.9G570000	Sevir.9G570000.1	(1 of 2) PTHR22844//PTHR22844:SF176 - F-BOX AND WD40 DOMAIN PROTEIN // SUBFAMILY NOT NAMED	AT4G00755.1		F-box family protein	LOC_Os03g02560.1	cyclin-like F-box, putative, expressed	1.15675	3.20928e-05	NA	NA	0.819287	0.0111755	0.906586	0.00400452	0.773468	0.0182708	NA	NA

## Sheet: genesdown_HLandHT
Supplementary Dataset 4
Sviridis.pDefline: provisional defline from JGI bulk data
Best.hit.arabi.name, arabi.symbol, arabi.defline: Arabidopsis thaliana best hit information from JGI bulk data
Best.hit.rice.name, rice.defline: Oryza sativa best hit information from JGI bulk data
NA in columns B-H indicates that gene was not present in bulk annotation information
log2FC columns display DeSeq2 log2FC output, NA indicates the gene was not differentially expressed in the given timepoint
padj columns show FDR corrected p values, NA indicates the gene was not differentially expressed in the given timepoint
Genes downregulated in at least one timepoint in both high light and high temperature treatment
GeneID	transcriptName	Sviridis.pDefline	Best.hit.arabi.name	arabi.symbol	arabi.defline	Best.hit.rice.name	rice.defline	HL_1h_log2FC	HL_1h_padj	HL_2h_log2FC	HL_2h_padj	HL_4h_log2FC	HL_4h_padj	HT_1h_log2FC	HT_1h_padj	HT_2h_log2FC	HT_2h_padj	HT_4h_log2FC	HT_4h_padj
Sevir.1G007900	Sevir.1G007900.1	(1 of 97) PF03478 - Protein of unknown function (DUF295) (DUF295)	AT2G26160.1		F-box family protein with a domain of unknown function (DUF295)	LOC_Os10g07430.1	expressed protein	-1.57656	1.1243e-15	-0.631529	0.0012508	NA	NA	-0.684562	0.00191134	-0.488183	0.037587	NA	NA
Sevir.1G031500	Sevir.1G031500.1	(1 of 1) PTHR20889//PTHR20889:SF5 - PHOSPHATASE, ORPHAN 1, 2 // SUBFAMILY NOT NAMED	AT1G73010.1	ATPS2,PS2	phosphate starvation-induced gene 2	LOC_Os02g13290.1	phosphoethanolamine/phosphocholine phosphatase, putative, expressed	-0.92348	0.0178168	NA	NA	NA	NA	NA	NA	NA	NA	-1.0292	0.010722
Sevir.1G059500	Sevir.1G059500.1	(1 of 1) PTHR12526//PTHR12526:SF347 - GLYCOSYLTRANSFERASE // SUBFAMILY NOT NAMED	AT5G20280.1	ATSPS1F,SPS1F	sucrose phosphate synthase 1F	LOC_Os02g09170.2	sucrose-phosphate synthase, putative, expressed	-0.377209	0.0410009	-0.625551	5.73113e-05	-0.437655	0.0122848	NA	NA	-0.596285	0.000645771	NA	NA
Sevir.1G062400	Sevir.1G062400.1	(1 of 2) PTHR13832//PTHR13832:SF356 - PROTEIN PHOSPHATASE 2C // SUBFAMILY NOT NAMED	AT4G31860.1		Protein phosphatase 2C family protein	LOC_Os02g08364.1	protein phosphatase 2C, putative, expressed	-1.22592	9.26533e-09	-1.3396	4.02396e-11	-1.09364	7.9322e-08	-0.909773	8.52993e-05	NA	NA	NA	NA
Sevir.1G063300	Sevir.1G063300.1	(1 of 3) PTHR11922//PTHR11922:SF41 - GMP SYNTHASE-RELATED // SUBFAMILY NOT NAMED	AT4G30550.1		Class I glutamine amidotransferase-like superfamily protein	LOC_Os02g08270.1	class I glutamine amidotransferase, putative, expressed	NA	NA	NA	NA	-0.589932	0.0230237	NA	NA	NA	NA	-1.10865	4.18123e-05
Sevir.1G064700	Sevir.1G064700.1	(1 of 15) PF07887 - Calmodulin binding protein-like (Calmodulin_bind)	AT5G57580.1		Calmodulin-binding protein	LOC_Os02g08120.2	calmodulin binding protein, putative, expressed	NA	NA	-0.700183	2.61628e-05	-0.644834	0.000111468	NA	NA	-0.930254	1.88768e-07	NA	NA
Sevir.1G077501	Sevir.1G077501.1	(1 of 3) PTHR10666//PTHR10666:SF150 - UBIQUITIN // POLYUBIQUITIN 3	AT4G05320.2	UBQ10	polyubiquitin 10	LOC_Os06g46770.1	ubiquitin family protein, putative, expressed	-0.588144	0.0287511	-0.570275	0.0249488	NA	NA	NA	NA	NA	NA	-0.840839	0.00214761
Sevir.1G083900	NA	NA	NA	NA	NA	NA	NA	-1.23235	0.000137286	0.776429	0.0124543	NA	NA	-1.26989	0.000201537	NA	NA	NA	NA
Sevir.1G096800	NA	NA	NA	NA	NA	NA	NA	NA	NA	-0.828785	0.00682602	NA	NA	NA	NA	-0.777796	0.028046	NA	NA
Sevir.1G111000	Sevir.1G111000.1	(1 of 9) K01802 - peptidylprolyl isomerase (E5.2.1.8)	AT2G21130.1		Cyclophilin-like peptidyl-prolyl cis-trans isomerase family protein	LOC_Os02g02890.1	peptidyl-prolyl cis-trans isomerase, putative, expressed	NA	NA	NA	NA	-0.710998	0.0103097	NA	NA	0.693755	0.0260315	-0.732534	0.0189728
Sevir.1G126301	Sevir.1G126301.1	(1 of 2) PF05558 - DREPP plasma membrane polypeptide (DREPP)	AT4G20260.1	ATPCAP1,PCAP1	plasma-membrane associated cation-binding protein 1	LOC_Os02g18410.1	salt stress root protein RS1, putative, expressed	-1.86489	0.0451684	NA	NA	NA	NA	-2.61389	0.00469853	NA	NA	NA	NA
Sevir.1G129100	Sevir.1G129100.1	(1 of 3) PTHR23056:SF45 - CALCINEURIN B-LIKE PROTEIN 4	AT5G24270.2	ATSOS3,CBL4,SOS3	Calcium-binding EF-hand family protein	LOC_Os02g18880.1	calcineurin B, putative, expressed	-1.80106	1.17553e-10	-2.49423	5.4153e-19	-2.38216	8.12542e-18	NA	NA	-0.750025	0.0193234	NA	NA
Sevir.1G132200	Sevir.1G132200.1	(1 of 1) PTHR10638:SF39 - AMINE OXIDASE-RELATED	AT4G12290.1		Copper amine oxidase family protein	LOC_Os04g20164.1	amine oxidase precursor, putative, expressed	NA	NA	-0.457136	0.0336645	-0.462007	0.0227022	-0.623171	0.0179296	NA	NA	NA	NA
Sevir.1G136900	Sevir.1G136900.1	(1 of 1) PTHR11751//PTHR11751:SF400 - SUBGROUP I AMINOTRANSFERASE RELATED // SUBFAMILY NOT NAMED	AT5G36160.1		Tyrosine transaminase family protein	LOC_Os02g20360.1	tyrosine aminotransferase, putative, expressed	NA	NA	-1.7802	0.0329112	NA	NA	-2.12845	0.0172313	NA	NA	NA	NA
Sevir.1G144700	Sevir.1G144700.2	(1 of 1) K13115 - coiled-coil domain-containing protein 130 (CCDC130)	AT1G25682.1		Family of unknown function (DUF572)	LOC_Os02g21880.1	coiled-coil domain-containing protein, putative, expressed	-0.6937	0.00155213	-0.575547	0.00840547	NA	NA	-0.59324	0.0161595	NA	NA	NA	NA
Sevir.1G147550	NA	NA	NA	NA	NA	NA	NA	NA	NA	-2.00068	0.0124679	NA	NA	NA	NA	-1.94286	0.040071	NA	NA
Sevir.1G171700	Sevir.1G171700.1	(1 of 1) PTHR33128//PTHR33128:SF13 - FAMILY NOT NAMED // EMB|CAB62355.1	AT3G27030.1			LOC_Os02g30600.1	expressed protein	-1.20463	0.000143107	NA	NA	-1.15303	0.000152634	-1.02801	0.0031062	NA	NA	NA	NA
Sevir.1G176100	Sevir.1G176100.1	(1 of 34) PF13837 - Myb/SANT-like DNA-binding domain (Myb_DNA-bind_4)	AT2G33550.1		Homeodomain-like superfamily protein	LOC_Os02g31160.1	transcription factor, putative, expressed	-0.695239	0.00410118	NA	NA	NA	NA	-0.643999	0.0159648	NA	NA	NA	NA
Sevir.1G180100	Sevir.1G180100.1	(1 of 9) K01802 - peptidylprolyl isomerase (E5.2.1.8)	AT2G21130.1		Cyclophilin-like peptidyl-prolyl cis-trans isomerase family protein	LOC_Os02g02890.1	peptidyl-prolyl cis-trans isomerase, putative, expressed	NA	NA	NA	NA	-0.508116	0.0431891	-0.626967	0.0226778	NA	NA	-1.07726	2.0619e-05
Sevir.1G206700	Sevir.1G206700.4	(1 of 2) PTHR32370:SF6 - ROOT PHOTOTROPISM PROTEIN 3	AT5G64330.1	JK218,NPH3,RPT3	Phototropic-responsive NPH3 family protein	LOC_Os02g35970.1	BTBN2 - Bric-a-Brac, Tramtrack, Broad Complex BTB domain with non-phototropic hypocotyl 3 NPH3 and coiled-coil domains, expressed	NA	NA	NA	NA	-0.939759	0.000123722	NA	NA	NA	NA	-0.661039	0.0241703
Sevir.1G209900	Sevir.1G209900.1	(1 of 3) K13418 - somatic embryogenesis receptor kinase 1 [EC:2.7.10.1 2.7.11.1] (SERK1)	AT1G71830.1	ATSERK1,SERK1	somatic embryogenesis receptor-like kinase 1	LOC_Os04g38480.1	BRASSINOSTEROID INSENSITIVE 1-associated receptor kinase 1 precursor, putative, expressed	-0.643759	0.00921667	NA	NA	NA	NA	-0.751713	0.00390386	NA	NA	-0.454734	0.0478162
Sevir.1G221700	Sevir.1G221700.1	(1 of 3) 2.4.1.144 - Beta-1,4-mannosyl-glycoprotein 4-beta-N-acetylglucosaminyltransferase / acetylglucosaminyltransferase III	AT3G27540.1		beta-1,4-N-acetylglucosaminyltransferase family protein	LOC_Os02g38140.2	glycosyl transferase family 17 protein, putative, expressed	-0.770259	0.0176232	-1.4209	3.7696e-08	-0.619532	0.0291806	NA	NA	-0.64788	0.0435631	NA	NA
Sevir.1G224600	Sevir.1G224600.1	(1 of 85) PF02362 - B3 DNA binding domain (B3)	AT5G66980.1		AP2/B3-like transcriptional factor family protein	LOC_Os02g38470.1	B3 DNA binding domain containing protein, expressed	-1.07516	1.78999e-05	-0.842806	0.000233389	NA	NA	NA	NA	-0.597771	0.0294004	0.71938	0.00923547
Sevir.1G230350	Sevir.1G230350.1	(1 of 23) PF06749 - Protein of unknown function (DUF1218) (DUF1218)	AT5G17210.1		Protein of unknown function (DUF1218)	LOC_Os02g39510.1	expressed protein	NA	NA	-0.76871	1.89865e-06	-0.998019	5.6272e-12	NA	NA	NA	NA	-0.481942	0.00576876
Sevir.1G281000	Sevir.1G281000.1	(1 of 4) PTHR14155//PTHR14155:SF187 - RING FINGER DOMAIN-CONTAINING // SUBFAMILY NOT NAMED	AT1G76410.1	ATL8	RING/U-box superfamily protein	LOC_Os02g46100.1	RING-H2 finger protein, putative, expressed	-2.7101	8.16782e-05	-2.8594	1.19033e-07	-2.02301	0.000348831	NA	NA	-1.20645	0.0433691	NA	NA
Sevir.1G288200	Sevir.1G288200.1	(1 of 1) PTHR31062//PTHR31062:SF16 - FAMILY NOT NAMED // XYLOGLUCAN ENDOTRANSGLUCOSYLASE/HYDROLASE PROTEIN 29-RELATED	AT1G32170.1	XTH30,XTR4	xyloglucan endotransglucosylase/hydrolase 30	LOC_Os02g46910.1	glycosyl hydrolases family 16, putative, expressed	-1.47713	0.000595973	-1.0612	0.0166046	NA	NA	-1.33918	0.00439767	NA	NA	NA	NA
Sevir.1G292900	Sevir.1G292900.3	(1 of 1) PTHR33101:SF2 - ROP GUANINE NUCLEOTIDE EXCHANGE FACTOR 14	AT1G31650.1	ATROPGEF14,ROPGEF14	RHO guanyl-nucleotide exchange factor 14	LOC_Os02g47420.3	ATROPGEF7/ROPGEF7, putative, expressed	-1.1594	0.000979181	NA	NA	NA	NA	-0.957036	0.0147213	NA	NA	NA	NA
Sevir.1G296600	Sevir.1G296600.1	(1 of 1) PTHR19959//PTHR19959:SF156 - KINESIN LIGHT CHAIN // SUBFAMILY NOT NAMED	AT3G27960.1		Tetratricopeptide repeat (TPR)-like superfamily protein	LOC_Os02g47880.1	tetratricopeptide repeat domain containing protein, expressed	-0.751668	2.39156e-05	NA	NA	0.385429	0.0428892	-0.595717	0.00245812	NA	NA	NA	NA
Sevir.1G303000	NA	NA	NA	NA	NA	NA	NA	-1.00017	0.0439398	NA	NA	NA	NA	-2.18433	2.02628e-06	NA	NA	NA	NA
Sevir.1G306700	Sevir.1G306700.1	(1 of 1) PTHR23180//PTHR23180:SF291 - CENTAURIN/ARF // SUBFAMILY NOT NAMED	AT4G21160.4	AGD12,ZAC	Calcium-dependent ARF-type GTPase activating protein family	LOC_Os02g49070.1	ZAC, putative, expressed	NA	NA	-1.08648	0.00166847	NA	NA	NA	NA	-1.02269	0.0108728	NA	NA
Sevir.1G309300	Sevir.1G309300.1	(1 of 36) PF02701 - Dof domain, zinc finger (zf-Dof)	AT5G60850.1	OBP4	OBF binding protein 4	LOC_Os02g49440.1	dof zinc finger domain containing protein, putative, expressed	NA	NA	NA	NA	-0.526919	0.00941293	-0.659946	0.00427817	-0.719896	0.000829332	NA	NA
Sevir.1G314800	Sevir.1G314800.1	(1 of 9) PF00643//PF06203 - B-box zinc finger (zf-B_box) // CCT motif (CCT)	AT1G25440.1		B-box type zinc finger protein with CCT domain	LOC_Os02g49880.1	CCT/B-box zinc finger protein, putative, expressed	-3.37923	0.00226905	-3.22927	2.65765e-09	-1.48442	0.00151961	NA	NA	-1.14611	0.0236413	NA	NA
Sevir.1G315200	Sevir.1G315200.1	(1 of 1) PTHR23315//PTHR23315:SF52 - BETA CATENIN-RELATED ARMADILLO REPEAT-CONTAINING // U-BOX DOMAIN-CONTAINING PROTEIN 10-RELATED	AT1G71020.1		ARM repeat superfamily protein	LOC_Os02g49950.1	spotted leaf 11, putative, expressed	-1.95561	0.000382692	NA	NA	NA	NA	-1.24539	0.0497246	NA	NA	NA	NA
Sevir.1G329000	Sevir.1G329000.1	(1 of 1) PTHR10516:SF269 - PEPTIDYL-PROLYL CIS-TRANS ISOMERASE FKBP16-2, CHLOROPLASTIC	AT4G39710.1	FKBP16-2	FK506-binding protein 16-2	LOC_Os02g51570.1	peptidyl-prolyl cis-trans isomerase, FKBP-type, putative, expressed	-0.559275	0.00380811	NA	NA	-0.504683	0.00751828	-0.444264	0.046976	0.491592	0.0212254	0.66202	0.00101808
Sevir.1G331400	Sevir.1G331400.1	(1 of 1) K02904 - large subunit ribosomal protein L29 (RP-L29, rpmC)	AT5G65220.1		Ribosomal L29 family protein	LOC_Os02g51790.1	ribosomal protein L29, putative, expressed	-0.666514	0.0124703	NA	NA	NA	NA	-0.92523	0.000516794	NA	NA	NA	NA
Sevir.1G341900	Sevir.1G341900.4	(1 of 1) PTHR32227:SF116 - O-GLYCOSYL HYDROLASES FAMILY 17 PROTEIN	AT2G05790.1		O-Glycosyl hydrolases family 17 protein	LOC_Os02g53200.2	glucan endo-1,3-beta-glucosidase precursor, putative, expressed	-2.00852	1.08618e-06	-1.35361	0.000532551	NA	NA	NA	NA	-1.8252	1.34937e-05	NA	NA
Sevir.1G347200	Sevir.1G347200.1	(1 of 1) PTHR10795//PTHR10795:SF331 - PROPROTEIN CONVERTASE SUBTILISIN/KEXIN // SUBFAMILY NOT NAMED	AT3G14067.1		Subtilase family protein	LOC_Os02g53860.1	OsSub22 - Putative Subtilisin homologue, expressed	-0.493361	0.0203594	NA	NA	-0.407815	0.0453872	-0.657657	0.00222542	NA	NA	NA	NA
Sevir.1G351500	Sevir.1G351500.2	(1 of 1) PTHR23257//PTHR23257:SF331 - SERINE-THREONINE PROTEIN KINASE // OCTICOSAPEPTIDE/PHOX/BEM1P DOMAIN-CONTAINING PROTEIN KINASE	AT5G57610.1		Protein kinase superfamily protein with octicosapeptide/Phox/Bem1p domain	LOC_Os02g54510.3	protein kinase domain containing protein, expressed	NA	NA	-0.535072	0.0107879	NA	NA	NA	NA	-0.519383	0.0346524	NA	NA
Sevir.1G355500	Sevir.1G355500.1	(1 of 1) PTHR12601//PTHR12601:SF9 - EUKARYOTIC TRANSLATION INITIATION FACTOR 3 SUBUNIT EIF-3 // TETRATRICOPEPTIDE REPEAT DOMAIN PROTEIN	AT4G28080.1		Tetratricopeptide repeat (TPR)-like superfamily protein	LOC_Os04g55230.1	tetratricopeptide repeat domain containing protein, putative, expressed	-0.974528	0.00827254	-2.38226	1.50633e-13	NA	NA	NA	NA	-1.10058	0.00463224	0.911383	0.0280691
Sevir.1G356800	Sevir.1G356800.1	(1 of 2) 3.4.11.1//3.4.11.5 - Leucyl aminopeptidase / Peptidase S // Prolyl aminopeptidase / Proline iminopeptidase	AT2G24200.1		Cytosol aminopeptidase family protein	LOC_Os02g55140.1	leucine aminopeptidase, chloroplast precursor, putative, expressed	-0.533883	0.00660862	NA	NA	NA	NA	-0.505056	0.0199791	NA	NA	NA	NA
Sevir.1G370500	NA	NA	NA	NA	NA	NA	NA	NA	NA	NA	NA	-0.945404	0.000455669	NA	NA	-0.799102	0.00916259	NA	NA
Sevir.1G370600	Sevir.1G370600.1	(1 of 1) 1.1.1.1//1.1.1.284//1.2.1.1 - Alcohol dehydrogenase / Aldehyde reductase // S-(hydroxymethyl)glutathione dehydrogenase / NAD-linked formaldehyde dehydrogenase // Transferred entry: 1.1.1.284 and 4.4.1.22	AT5G43940.1	ADH2,ATGSNOR1,GSNOR,HOT5,PAR2	GroES-like zinc-binding dehydrogenase family protein	LOC_Os02g57040.1	dehydrogenase, putative, expressed	-0.548969	0.0308222	-0.533172	0.0247481	NA	NA	-0.574877	0.0368587	NA	NA	NA	NA
Sevir.1G375600	Sevir.1G375600.2	(1 of 3) PTHR11668//PTHR11668:SF280 - SERINE/THREONINE PROTEIN PHOSPHATASE // SERINE/THREONINE-PROTEIN PHOSPHATASE PP1 ISOZYME 7	AT2G39840.1	TOPP4	type one serine/threonine protein phosphatase 4	LOC_Os02g57450.2	Ser/Thr protein phosphatase family protein, putative, expressed	NA	NA	-0.724945	2.52005e-06	-0.974176	5.93291e-11	NA	NA	NA	NA	-0.446191	0.0143127
Sevir.1G382100	Sevir.1G382100.1	(1 of 7) PF01535//PF12854//PF13041//PF13812 - PPR repeat (PPR) // PPR repeat (PPR_1) // PPR repeat family (PPR_2) // Pentatricopeptide repeat domain (PPR_3)	AT5G38730.1		Tetratricopeptide repeat (TPR)-like superfamily protein	LOC_Os02g58139.2	OsSigP1 - Putative Type I Signal Peptidase homologue; employs a putative Ser/His catalytic dyad, expressed	-2.26668	1.17753e-06	NA	NA	NA	NA	-1.38026	0.00646936	NA	NA	NA	NA
Sevir.2G001400	Sevir.2G001400.1	(1 of 159) 1.11.1.7 - Peroxidase / Lactoperoxidase	AT5G15180.1		Peroxidase superfamily protein	LOC_Os07g01410.1	peroxidase precursor, putative, expressed	NA	NA	-0.781372	0.0155115	-2.8518	4.41129e-23	NA	NA	NA	NA	-0.950366	0.00802285
Sevir.2G003500	Sevir.2G003500.1	(1 of 1) PTHR22950//PTHR22950:SF48 - AMINO ACID TRANSPORTER // PROLINE TRANSPORTER 1-RELATED	AT2G39890.2	ATPROT1,PROT1	proline transporter 1	LOC_Os07g01090.1	transmembrane amino acid transporter protein, putative, expressed	-0.971601	8.78996e-07	-0.849468	5.31008e-06	-0.906438	1.30295e-06	NA	NA	-0.47662	0.0384292	-0.719279	0.000972042
Sevir.2G031200	Sevir.2G031200.1	(1 of 93) PF04578//PF13968 - Protein of unknown function, DUF594 (DUF594) // Domain of unknown function (DUF4220) (DUF4220)	AT5G45540.1		Protein of unknown function (DUF594)	LOC_Os07g02480.1	expressed protein	-2.0903	0.00120942	-1.02294	0.018082	NA	NA	NA	NA	-1.32637	0.00832257	NA	NA
Sevir.2G033600	Sevir.2G033600.1	(1 of 2) PTHR10994//PTHR10994:SF62 - RETICULON // RETICULON-LIKE PROTEIN B8	AT3G10260.3		Reticulon family protein	LOC_Os07g04910.1	reticulon domain containing protein, putative, expressed	NA	NA	-0.744408	1.82285e-09	-0.923066	2.80934e-14	NA	NA	NA	NA	-0.419402	0.00483339
Sevir.2G033800	NA	NA	NA	NA	NA	NA	NA	NA	NA	-3.29464	0.00212095	NA	NA	-3.11754	0.0103676	NA	NA	NA	NA
Sevir.2G038900	Sevir.2G038900.2	(1 of 2) K13344 - peroxin-13 (PEX13)	AT3G07560.1	APM2,PEX13	peroxin 13	LOC_Os07g05810.1	glycine-rich protein, putative, expressed	NA	NA	-0.648859	0.000312981	-0.742682	3.34169e-05	NA	NA	NA	NA	-0.481129	0.0271167
Sevir.2G040900	Sevir.2G040900.1	(1 of 1) PTHR11706//PTHR11706:SF49 - MANGANESE TRANSPORTER // ETHYLENE-INSENSITIVE PROTEIN 2	AT5G03280.1	ATEIN2,CKR1,EIN2,ERA3,ORE2,ORE3,PIR2	NRAMP metal ion transporter family protein	LOC_Os07g06130.2	ethylene-insensitive protein, putative, expressed	-1.74713	6.30351e-05	-1.74296	9.21679e-07	-0.847953	0.0297935	NA	NA	-0.957714	0.0194477	NA	NA
Sevir.2G042300	Sevir.2G042300.1	(1 of 2) PTHR11306 - NIEMANN PICK TYPE C2 PROTEIN NPC2-RELATED	AT3G11780.1		MD-2-related lipid recognition domain-containing protein / ML domain-containing protein	LOC_Os07g06590.1	ML domain protein, putative, expressed	NA	NA	NA	NA	-0.368176	0.0270911	NA	NA	NA	NA	-0.487932	0.00747624
Sevir.2G043800	Sevir.2G043800.1	(1 of 25) 1.14.13.21 - Flavonoid 3'-monooxygenase / Flavonoid 3'-hydroxylase	AT5G07990.1	CYP75B1,D501,TT7	Cytochrome P450 superfamily protein	LOC_Os03g44740.1	cytochrome P450, putative, expressed	NA	NA	-1.13231	0.00242724	-1.13748	0.00372127	NA	NA	-1.04311	0.0167183	NA	NA
Sevir.2G055400	Sevir.2G055400.1	(1 of 25) KOG0617 - Ras suppressor protein (contains leucine-rich repeats)	AT3G24480.1		Leucine-rich repeat (LRR) family protein	LOC_Os07g07990.1	uncharacterized protein At4g06744 precursor, putative, expressed	-0.866671	0.0450553	NA	NA	NA	NA	-1.04487	0.0201256	NA	NA	NA	NA
Sevir.2G062000	NA	NA	NA	NA	NA	NA	NA	-2.07662	6.76922e-10	-2.23618	4.77838e-12	-2.07935	6.36409e-11	-1.38325	8.23892e-05	NA	NA	NA	NA
Sevir.2G063400	Sevir.2G063400.1	(1 of 2) PTHR11467//PTHR11467:SF47 - HISTONE H1/H5 // SUBFAMILY NOT NAMED	AT2G30620.1		winged-helix DNA-binding transcription factor family protein	LOC_Os07g08710.1	AT hook-containing DNA-binding protein, putative, expressed	NA	NA	NA	NA	-1.48671	6.95229e-06	-1.64897	4.39361e-06	-1.39691	0.000180191	-1.60651	1.59515e-05
Sevir.2G068400	Sevir.2G068400.1	(1 of 2) PTHR20953:SF2 - PROTEIN SEEDLING PLASTID DEVELOPMENT 1	AT3G10420.2		P-loop containing nucleoside triphosphate hydrolases superfamily protein	LOC_Os07g08970.1	uncharacterized protein ycf45, putative, expressed	NA	NA	-1.07325	0.000263903	-1.17908	6.67162e-05	NA	NA	-0.717179	0.0459147	NA	NA
Sevir.2G087600	Sevir.2G087600.1	(1 of 5) K07937//K07977 - ADP-ribosylation factor 1 (ARF1) // Arf/Sar family, other (ARF)	AT2G47170.1	ARF1A1C	Ras-related small GTP-binding family protein	LOC_Os07g12170.1	ADP-ribosylation factor, putative, expressed	NA	NA	-0.351857	0.0347762	NA	NA	NA	NA	NA	NA	-0.427514	0.0219572
Sevir.2G124600	Sevir.2G124600.1	(1 of 4) 2.3.1.91 - Sinapoylglucose--choline O-sinapoyltransferase / Sinapine synthase	AT5G09640.1	SCPL19,SNG2	serine carboxypeptidase-like 19	LOC_Os11g24510.1	OsSCP56 - Putative Serine Carboxypeptidase homologue, expressed	-0.933742	0.00168231	NA	NA	NA	NA	-1.22277	5.06874e-05	NA	NA	NA	NA
Sevir.2G138300	Sevir.2G138300.1	(1 of 6) 1.2.1.42//1.2.1.50//1.2.1.84 - Hexadecanal dehydrogenase (acylating) / Fatty acyl-CoA reductase // Long-chain-fatty-acyl-CoA reductase / Acyl-CoA reductase // Alcohol-forming fatty acyl-CoA reductase	AT5G22500.1	FAR1	fatty acid reductase 1	LOC_Os09g39410.1	male sterility protein, putative, expressed	-0.779523	0.0212218	-1.47571	1.40612e-06	-2.01257	2.22415e-10	-0.799283	0.0299311	NA	NA	NA	NA
Sevir.2G153600	Sevir.2G153600.1	(1 of 1) PTHR27003//PTHR27003:SF28 - FAMILY NOT NAMED // CALMODULIN-BINDING RECEPTOR-LIKE CYTOPLASMIC KINASE 3	AT2G11520.1	CRCK3	calmodulin-binding receptor-like cytoplasmic kinase 3	LOC_Os09g03620.1	wall-associated receptor kinase-like 20 precursor, putative, expressed	NA	NA	-0.826519	7.96081e-05	-1.01439	1.35056e-07	NA	NA	-0.578674	0.0205371	NA	NA
Sevir.2G159700	Sevir.2G159700.1	(1 of 1) PTHR23244//PTHR23244:SF276 - KELCH REPEAT DOMAIN // SUBFAMILY NOT NAMED	AT3G07720.1		Galactose oxidase/kelch repeat superfamily protein	LOC_Os09g07460.1	kelch repeat protein, putative, expressed	NA	NA	-1.78089	0.0157434	NA	NA	-1.98342	0.0142187	NA	NA	NA	NA
Sevir.2G160200	Sevir.2G160200.1	(1 of 1) K10691 - E3 ubiquitin-protein ligase UBR4 (UBR4, ZUBR1)	AT3G02260.1	ASA1,BIG,CRM1,DOC1,LPR1,TIR3,UMB1	auxin transport protein (BIG)	LOC_Os09g07300.1	BIG, putative, expressed	NA	NA	-0.36263	0.0402148	NA	NA	NA	NA	-0.415023	0.0390168	NA	NA
Sevir.2G177000	NA	NA	NA	NA	NA	NA	NA	NA	NA	NA	NA	-0.441799	0.00416948	NA	NA	NA	NA	-0.476731	0.00553041
Sevir.2G187300	Sevir.2G187300.1	(1 of 1) PTHR19353//PTHR19353:SF20 - FATTY ACID DESATURASE 2 // SUBFAMILY NOT NAMED	AT2G46210.1		Fatty acid/sphingolipid desaturase	LOC_Os09g16920.1	desaturase/cytochrome b5 protein, putative, expressed	-0.986742	0.0047115	NA	NA	NA	NA	-1.17049	0.00120569	NA	NA	NA	NA
Sevir.2G190200	Sevir.2G190200.1	(1 of 7) PF05664 - Plant family of unknown function (DUF810) (DUF810)	AT2G25800.1		Protein of unknown function (DUF810)	LOC_Os09g17760.1	expressed protein	-0.669452	0.00149877	NA	NA	NA	NA	-0.518751	0.0314679	NA	NA	NA	NA
Sevir.2G191700	NA	NA	NA	NA	NA	NA	NA	-0.939643	1.16794e-05	-0.676194	0.00176127	-0.571197	0.0129241	-0.564471	0.0266838	NA	NA	NA	NA
Sevir.2G192900	Sevir.2G192900.1	(1 of 1) 5.4.4.2 - Isochorismate synthase / Isochorismate synthetase	AT1G18870.1	ATICS2,ICS2	isochorismate synthase 2	LOC_Os09g19734.1	isochorismate synthase 1, chloroplast precursor, putative, expressed	-1.98303	0.000682346	-2.25478	3.75856e-05	NA	NA	-2.09896	0.000751578	NA	NA	NA	NA
Sevir.2G193800	NA	NA	NA	NA	NA	NA	NA	NA	NA	-0.65252	0.0369732	-0.975051	0.000355366	NA	NA	NA	NA	-0.709501	0.0296738
Sevir.2G207500	Sevir.2G207500.1	(1 of 1) PTHR11695//PTHR11695:SF599 - ALCOHOL DEHYDROGENASE RELATED // SUBFAMILY NOT NAMED	AT4G39330.1	ATCAD9,CAD9	cinnamyl alcohol dehydrogenase 9	LOC_Os09g23540.1	dehydrogenase, putative, expressed	-1.42616	3.70699e-06	-2.00897	1.42035e-11	-2.04855	1.45392e-13	-1.07666	0.00151742	NA	NA	NA	NA
Sevir.2G212800	Sevir.2G212800.1	(1 of 15) PF04770 - ZF-HD protein dimerisation region (ZF-HD_dimer)	AT5G15210.1	ATHB30,HB30,ZFHD3	homeobox protein 30	LOC_Os09g24820.1	ZF-HD protein dimerisation region containing protein, expressed	-1.10851	0.00170154	NA	NA	NA	NA	-0.846828	0.0334048	NA	NA	NA	NA
Sevir.2G216000	Sevir.2G216000.1	(1 of 3) K12158 - ubiquitin-like protein Nedd8 (NEDD8)	AT1G31340.1	ATRUB1,NEDD8,RUB1	related to ubiquitin 1	LOC_Os09g25320.1	ubiquitin family protein, putative, expressed	NA	NA	NA	NA	-0.622697	0.0214972	NA	NA	NA	NA	-0.751787	0.0120088
Sevir.2G219700	Sevir.2G219700.1	(1 of 1) PTHR32191:SF2 - TETRASPANIN-11-RELATED	AT2G23810.1	TET8	tetraspanin8	LOC_Os09g25760.1	tetraspanin family protein, putative, expressed	-0.661538	0.0138669	-0.755554	0.00185206	-0.629587	0.00965885	-1.58737	2.84656e-10	-0.800417	0.0033284	-0.654702	0.0172367
Sevir.2G230300	Sevir.2G230300.1	(1 of 1) 2.7.6.5//3.2.1.37//3.2.1.55 - GTP diphosphokinase / Stringent factor // Xylan 1,4-beta-xylosidase / Xylobiase // Non-reducing end alpha-L-arabinofuranosidase / Arabinosidase	AT1G54130.1	AT-RSH3,ATRSH3,RSH3	RELA/SPOT homolog 3	LOC_Os09g27050.1	HD domain containing protein, putative, expressed	-1.99399	0.000607294	-1.67089	0.00382705	NA	NA	-1.45593	0.0288799	NA	NA	NA	NA
Sevir.2G237601	Sevir.2G237601.1	(1 of 3) K11647 - SWI/SNF-related matrix-associated actin-dependent regulator of chromatin subfamily A member 2/4 [EC:3.6.4.-] (SMARCA2_4)	AT2G46020.2	ATBRM,BRM,CHA2,CHR2	transcription regulatory protein SNF2, putative	LOC_Os02g02290.1	SNF2 family N-terminal domain containing protein, expressed	NA	NA	-0.685012	0.00455384	NA	NA	NA	NA	-0.575644	0.0458666	NA	NA
Sevir.2G240900	Sevir.2G240900.1	(1 of 1) PTHR10891//PTHR10891:SF575 - EF-HAND CALCIUM-BINDING DOMAIN CONTAINING PROTEIN // SUBFAMILY NOT NAMED	AT3G22930.1	CML11	calmodulin-like 11	LOC_Os09g28510.1	EF hand family protein, putative, expressed	NA	NA	NA	NA	-1.07225	9.8011e-07	NA	NA	NA	NA	-0.739459	0.00436594
Sevir.2G241100	Sevir.2G241100.1	(1 of 2) K14499 - BRI1 kinase inhibitor 1 (BKI1)	AT5G42750.1	BKI1	BRI1 kinase inhibitor 1	LOC_Os09g28550.1	expressed protein	-2.0103	0.00178076	-2.98255	0.00169824	NA	NA	-1.68607	0.0166165	NA	NA	NA	NA
Sevir.2G241332	Sevir.2G241332.1	(1 of 3) 1.1.1.141 - 15-hydroxyprostaglandin dehydrogenase (NAD(+)) / 15-hydroxyprostaglandin dehydrogenase	AT1G49670.1	NQR	ARP protein (REF)	LOC_Os09g28570.1	zinc-binding alcohol dehydrogenase domain-containing protein 2, putative, expressed	NA	NA	-0.562579	0.0311383	-0.731261	0.00372205	-0.684004	0.0473026	-0.744413	0.0128844	NA	NA
Sevir.2G247650	NA	NA	NA	NA	NA	NA	NA	-1.92795	0.00172896	NA	NA	1.41725	0.026391	-1.71626	0.0121784	NA	NA	NA	NA
Sevir.2G279100	Sevir.2G279100.1	(1 of 131) PF02365 - No apical meristem (NAM) protein (NAM)	AT2G33480.1	ANAC041,NAC041	NAC domain containing protein 41	LOC_Os09g33490.1	no apical meristem protein, putative, expressed	-2.50986	0.0287061	NA	NA	NA	NA	NA	NA	NA	NA	-1.95559	0.0181219
Sevir.2G279700	NA	NA	NA	NA	NA	NA	NA	-0.784746	0.000552527	-1.11116	1.71257e-07	-1.0146	4.84459e-07	-0.57572	0.0271486	NA	NA	NA	NA
Sevir.2G286800	Sevir.2G286800.1	(1 of 19) PF12796//PF13962 - Ankyrin repeats (3 copies) (Ank_2) // Domain of unknown function (PGG)	AT2G31820.1		Ankyrin repeat family protein	LOC_Os09g34280.4	ankyrin repeat-containing protein, putative, expressed	NA	NA	-0.617801	0.00233054	-0.449978	0.0345352	NA	NA	-0.543336	0.023251	NA	NA
Sevir.2G288900	Sevir.2G288900.1	(1 of 1) PTHR10030//PTHR10030:SF25 - ALPHA-L-FUCOSIDASE // ALPHA-L-FUCOSIDASE-RELATED	AT2G28100.1	ATFUC1,FUC1	alpha-L-fucosidase 1	LOC_Os09g34920.1	glycosyl hydrolase family 29, putative, expressed	-1.60581	9.20829e-06	-1.34903	0.000149412	-1.87461	1.64419e-05	NA	NA	-1.2407	0.00212398	NA	NA
Sevir.2G292200	Sevir.2G292200.1	(1 of 3) PTHR24326//PTHR24326:SF288 - FAMILY NOT NAMED // HOMEOBOX-LEUCINE ZIPPER PROTEIN HDG7	AT4G00730.1	AHDP,ANL2	Homeobox-leucine zipper family protein / lipid-binding START domain-containing protein	LOC_Os09g35760.2	homeobox and START domains containing protein, putative, expressed	-1.24026	0.00623644	-1.20795	0.00284729	NA	NA	NA	NA	-1.07547	0.023343	NA	NA
Sevir.2G297800	Sevir.2G297800.1	(1 of 1) PTHR23430//PTHR23430:SF96 - HISTONE H2A // SUBFAMILY NOT NAMED	AT5G02560.1	HTA12	histone H2A 12	LOC_Os05g02300.1	Core histone H2A/H2B/H3/H4 domain containing protein, putative, expressed	NA	NA	NA	NA	-1.03854	0.00922728	NA	NA	NA	NA	-0.944317	0.0421001
Sevir.2G301200	Sevir.2G301200.1	(1 of 2) PTHR10774:SF50 - SYNAPTOTAGMIN-1-RELATED	AT2G20990.1	ATSYTA,NTMC2T1.1,NTMC2TYPE1.1,SYT1,SYTA	synaptotagmin A	LOC_Os09g36770.1	NTMC2Type1.2 protein, putative, expressed	NA	NA	-0.893906	0.000308671	NA	NA	NA	NA	-0.742803	0.0102458	NA	NA
Sevir.2G302100	Sevir.2G302100.3	(1 of 1) PTHR13208:SF2 - MEDIATOR OF RNA POLYMERASE II TRANSCRIPTION SUBUNIT 4	AT5G02850.1		hydroxyproline-rich glycoprotein family protein	LOC_Os09g36890.1	hydroxyproline-rich glycoprotein family protein, putative, expressed	-2.08996	0.0024895	-1.64853	0.0266973	NA	NA	-2.0989	0.00477242	NA	NA	NA	NA
Sevir.2G302500	Sevir.2G302500.1	(1 of 1) PTHR19139//PTHR19139:SF160 - AQUAPORIN TRANSPORTER // SUBFAMILY NOT NAMED	AT5G60660.1	PIP2;4,PIP2F	plasma membrane intrinsic protein 2;4	LOC_Os09g36930.1	aquaporin protein, putative, expressed	-1.57643	0.000341195	-0.96522	0.0383991	NA	NA	-1.89783	2.42933e-05	NA	NA	NA	NA
Sevir.2G302600	Sevir.2G302600.1	(1 of 62) PF02298 - Plastocyanin-like domain (Cu_bind_like)	AT2G32300.1	UCC1	uclacyanin 1	LOC_Os09g36940.1	plastocyanin-like domain containing protein, putative, expressed	-1.385	0.0208046	NA	NA	NA	NA	-2.78567	3.45857e-05	NA	NA	NA	NA
Sevir.2G319200	Sevir.2G319200.1	(1 of 3) PTHR14237//PTHR14237:SF30 - MOLYBDOPTERIN COFACTOR SULFURASE MOSC // MITOCHONDRIAL AMIDOXIME-REDUCING COMPONENT 1	AT1G30910.1		Molybdenum cofactor sulfurase family protein	LOC_Os09g38772.1	MOSC domain-containing protein, mitochondrial precursor, putative, expressed	-1.03839	3.96271e-05	-1.69947	3.77695e-14	-1.38432	8.34618e-10	NA	NA	-0.56526	0.0453124	NA	NA
Sevir.2G324300	Sevir.2G324300.1	(1 of 4) PF13259 - Protein of unknown function (DUF4050) (DUF4050)	AT5G03440.2			LOC_Os07g29640.1	expressed protein	NA	NA	NA	NA	-0.677835	0.00704759	-0.617033	0.044579	NA	NA	NA	NA
Sevir.2G331800	Sevir.2G331800.1	(1 of 52) PF00069//PF00560//PF08263//PF13855 - Protein kinase domain (Pkinase) // Leucine Rich Repeat (LRR_1) // Leucine rich repeat N-terminal domain (LRRNT_2) // Leucine rich repeat (LRR_8)	AT4G20140.1	GSO1	Leucine-rich repeat transmembrane protein kinase	LOC_Os07g31500.1	leucine-rich repeat receptor protein kinase EXS precursor, putative, expressed	-3.08251	0.000673821	-1.32484	0.0312345	NA	NA	NA	NA	-2.41811	0.00274665	NA	NA
Sevir.2G340700	Sevir.2G340700.1	(1 of 1) PTHR10969//PTHR10969:SF32 - MICROTUBULE-ASSOCIATED PROTEINS 1A/1B LIGHT CHAIN 3-RELATED // SUBFAMILY NOT NAMED	AT4G21980.2	APG8A,ATG8A	Ubiquitin-like superfamily protein	LOC_Os07g32800.1	autophagy-related protein, putative, expressed	-0.705984	0.000388654	-0.697979	0.000242927	-0.800757	1.42339e-05	NA	NA	NA	NA	-0.462551	0.0430034
Sevir.2G341700	Sevir.2G341700.3	(1 of 1) PTHR24349:SF23 - MAP KINASE-ACTIVATED PROTEIN KINASE 5	AT3G20410.1	CPK9	calmodulin-domain protein kinase 9	LOC_Os07g33110.4	CAMK_CAMK_like.33 - CAMK includes calcium/calmodulin depedent protein kinases, expressed	-1.20706	0.000744362	-1.13682	7.09412e-05	NA	NA	-0.881995	0.0244687	NA	NA	NA	NA
Sevir.2G348100	Sevir.2G348100.1	(1 of 2) K03146 - thiamine thiazole synthase (THI4, THI1)	AT5G54770.1	THI1,THI4,TZ	thiazole biosynthetic enzyme, chloroplast (ARA6) (THI1) (THI4)	LOC_Os07g34570.1	FAD dependent oxidoreductase domain containing protein, expressed	NA	NA	NA	NA	-0.97261	0.0126359	NA	NA	NA	NA	-1.33544	0.00150862
Sevir.2G356000	Sevir.2G356000.1	(1 of 51) PF04398 - Protein of unknown function, DUF538 (DUF538)	AT1G61667.1		Protein of unknown function, DUF538	LOC_Os07g36410.1	expressed protein	-1.26021	3.94739e-07	NA	NA	NA	NA	-0.957836	0.000406554	NA	NA	NA	NA
Sevir.2G363500	Sevir.2G363500.1	(1 of 4) PTHR24064//PTHR24064:SF172 - FAMILY NOT NAMED // TRANSPORTER B0361.11-RELATED	AT1G79360.1	2-Oct,ATOCT2,OCT2	organic cation/carnitine transporter 2	LOC_Os07g37510.1	organic cation transporter-related, putative, expressed	-2.83565	0.00158186	-8.05355	1.2061e-11	-4.9842	2.89922e-11	-2.40547	0.00770932	-1.37333	0.0249147	NA	NA
Sevir.2G364400	Sevir.2G364400.1	(1 of 1) PTHR23180:SF160 - PROTEIN W09D10.1	AT5G54310.1	AGD5,NEV	ARF-GAP domain 5	LOC_Os07g37650.1	GTPase-activating protein, putative, expressed	NA	NA	-0.841034	1.11706e-05	NA	NA	NA	NA	-0.594453	0.00846502	NA	NA
Sevir.2G365000	Sevir.2G365000.1	(1 of 1) K13462 - guanine nucleotide-exchange factor (MIN7)	AT3G43300.1	ATMIN7,BEN1	HOPM interactor 7	LOC_Os07g37750.1	ATMIN7, putative, expressed	NA	NA	-0.712717	0.00708376	NA	NA	NA	NA	-0.941	0.00115324	-0.665696	0.0409587
Sevir.2G393700	NA	NA	NA	NA	NA	NA	NA	NA	NA	-1.00157	0.0081393	-2.28174	3.80308e-11	NA	NA	NA	NA	-2.16376	2.19482e-08
Sevir.2G403000	Sevir.2G403000.1	(1 of 5) PTHR10891//PTHR10891:SF597 - EF-HAND CALCIUM-BINDING DOMAIN CONTAINING PROTEIN // SUBFAMILY NOT NAMED	AT1G21550.1		Calcium-binding EF-hand family protein	LOC_Os03g27790.1	EF hand family protein, putative	NA	NA	-1.81542	1.02077e-12	-1.8004	1.65767e-12	NA	NA	NA	NA	-0.689885	0.0340491
Sevir.2G421700	Sevir.2G421700.1	(1 of 1) PTHR13048 - TRAFFICKING PROTEIN PARTICLE COMPLEX SUBUNIT 3	AT5G54750.1		Transport protein particle (TRAPP) component	LOC_Os03g28400.1	transport protein particle component, Bet3, domain containing protein, expressed	-0.664193	0.00191487	NA	NA	NA	NA	NA	NA	NA	NA	-0.535921	0.0207601
Sevir.2G423350	Sevir.2G423350.1	(1 of 1) KOG4495 - RNA polymerase II transcription elongation factor Elongin/SIII, subunit elongin B	AT5G57860.3		Ubiquitin-like superfamily protein	LOC_Os03g24920.1	ubiquitin family protein, putative, expressed	-0.793992	0.00103737	-0.585442	0.0131269	-0.730584	0.000489508	NA	NA	NA	NA	-0.582449	0.0190698
Sevir.2G431800	Sevir.2G431800.7	(1 of 1) K11367 - chromodomain-helicase-DNA-binding protein 1 [EC:3.6.4.12] (CHD1)	AT2G13370.1	CHR5	chromatin remodeling 5	LOC_Os07g46590.1	SNF2 family N-terminal domain containing protein, expressed	NA	NA	-0.822789	0.00592017	NA	NA	NA	NA	-0.981313	0.0030187	NA	NA
Sevir.2G438100	Sevir.2G438100.1	(1 of 1) PTHR23336:SF14 - CW-TYPE ZINC-FINGER PROTEIN	AT3G62900.1		CW-type Zinc Finger	LOC_Os07g47360.2	CW-type Zinc Finger, putative, expressed	NA	NA	-0.786889	2.38673e-05	-0.557388	0.00892635	NA	NA	-0.734803	0.000450236	NA	NA
Sevir.2G445800	Sevir.2G445800.1	(1 of 80) PF00170 - bZIP transcription factor (bZIP_1)	AT2G40620.1		Basic-leucine zipper (bZIP) transcription factor family protein	LOC_Os07g48180.1	bZIP transcription factor domain containing protein, expressed	-0.932174	0.0367702	NA	NA	NA	NA	-0.975104	0.0445734	NA	NA	NA	NA
Sevir.2G446500	Sevir.2G446500.6	(1 of 1) PTHR24282//PTHR24282:SF48 - CYTOCHROME P450 FAMILY MEMBER // SUBFAMILY NOT NAMED	AT5G24910.1	CYP714A1	cytochrome P450, family 714, subfamily A, polypeptide 1	LOC_Os07g48330.1	cytochrome P450, putative, expressed	-2.56961	0.000253394	-2.91673	2.89404e-15	-2.67448	4.31013e-18	NA	NA	-0.941186	0.0121141	-0.933057	0.00667589
Sevir.2G448700	Sevir.2G448700.1	(1 of 5) PF14200 - Ricin-type beta-trefoil lectin domain-like (RicinB_lectin_2)	AT2G39050.1		hydroxyproline-rich glycoprotein family protein	LOC_Os07g48490.2	stress responsive protein, putative, expressed	NA	NA	-0.83043	0.00956617	-1.20774	9.1725e-05	NA	NA	NA	NA	-1.28894	0.000186564
Sevir.2G448800	Sevir.2G448800.1	(1 of 5) PF14200 - Ricin-type beta-trefoil lectin domain-like (RicinB_lectin_2)	AT2G39050.1		hydroxyproline-rich glycoprotein family protein	LOC_Os07g48500.1	stress responsive protein, putative, expressed	NA	NA	-0.98681	0.00307718	-1.00066	0.00317618	1.29488	0.000201843	NA	NA	-0.891637	0.0232137
Sevir.2G449300	Sevir.2G449300.1	(1 of 1) PTHR31089:SF4 - CYCLIC DOF FACTOR 2-RELATED	AT3G47500.1	CDF3	cycling DOF factor 3	LOC_Os07g48570.1	expressed protein	-0.496731	0.04443	NA	NA	-0.585662	0.00892635	NA	NA	NA	NA	-0.955018	6.65781e-05
Sevir.2G456400	Sevir.2G456400.1	(1 of 2) K12129 - pseudo-response regulator 7 (PRR7)	AT5G02810.1	APRR7,PRR7	pseudo-response regulator 7	LOC_Os07g49460.2	response regulator receiver domain containing protein, expressed	-1.18375	2.47923e-08	-1.3845	3.63124e-11	-1.22992	1.98772e-09	-0.793408	0.000843401	NA	NA	NA	NA
Sevir.3G003300	Sevir.3G003300.1	(1 of 3) K02961 - small subunit ribosomal protein S17 (RP-S17, MRPS17, rpsQ)	AT1G79850.1	CS17,PRPS17,RPS17	ribosomal protein S17	LOC_Os04g59494.1	transportin-2, putative, expressed	NA	NA	NA	NA	-0.922688	4.03387e-05	-0.856999	0.000608362	NA	NA	NA	NA
Sevir.3G007300	Sevir.3G007300.1	(1 of 1) PTHR10286//PTHR10286:SF22 - INORGANIC PYROPHOSPHATASE // SUBFAMILY NOT NAMED	AT2G46860.1	AtPPa3,PPa3	pyrophosphorylase 3	LOC_Os04g59040.1	soluble inorganic pyrophosphatase, putative, expressed	NA	NA	-0.676445	8.81362e-07	-0.773407	1.03547e-08	NA	NA	NA	NA	-0.444369	0.00639216
Sevir.3G023825	Sevir.3G023825.1	(1 of 1) PTHR22939//PTHR22939:SF86 - SERINE PROTEASE FAMILY S1C HTRA-RELATED // SUBFAMILY NOT NAMED				LOC_Os07g12810.1	expressed protein	-1.76055	2.16824e-13	-0.869441	2.90298e-05	NA	NA	-0.864103	0.000490168	NA	NA	NA	NA
Sevir.3G028100	Sevir.3G028100.1	(1 of 1) PTHR32295:SF16 - PROTEIN IQ-DOMAIN 32	AT1G19870.1	iqd32	IQ-domain 32	LOC_Os04g56740.1	IQ calmodulin-binding motif family protein, putative, expressed	-1.03769	0.000192458	NA	NA	NA	NA	-0.915701	0.00231049	NA	NA	NA	NA
Sevir.3G043900	NA	NA	NA	NA	NA	NA	NA	NA	NA	-0.609646	0.0106639	-1.02336	5.57275e-06	NA	NA	NA	NA	-1.09014	1.57813e-05
Sevir.3G044900	Sevir.3G044900.1	(1 of 1) PTHR24115//PTHR24115:SF515 - FAMILY NOT NAMED // KINESIN MOTOR PROTEIN-RELATED PROTEIN-RELATED	AT3G45850.2		P-loop containing nucleoside triphosphate hydrolases superfamily protein	LOC_Os05g02670.1	kinesin motor domain containing protein, putative, expressed	NA	NA	-1.23868	0.0209029	NA	NA	NA	NA	-1.95041	0.0032842	NA	NA
Sevir.3G046600	Sevir.3G046600.1	(1 of 1) PTHR32191:SF7 - TETRASPANIN-16-RELATED	AT3G45600.1	TET3	tetraspanin3	LOC_Os05g03140.1	tetraspanin family protein, putative, expressed	NA	NA	NA	NA	-0.633227	0.00879499	-0.595639	0.0424459	NA	NA	-0.569969	0.0424995
Sevir.3G054100	Sevir.3G054100.1	(1 of 3) K00789 - S-adenosylmethionine synthetase (metK)	AT1G02500.2	AtSAM1,MAT1,SAM-1,SAM1	S-adenosylmethionine synthetase 1	LOC_Os05g04510.2	S-adenosylmethionine synthetase, putative, expressed	NA	NA	-0.346069	0.00283642	-0.530621	1.79283e-06	NA	NA	NA	NA	-0.294455	0.032364
Sevir.3G063100	Sevir.3G063100.2	(1 of 1) PTHR10641//PTHR10641:SF591 - MYB-LIKE DNA-BINDING PROTEIN MYB // SUBFAMILY NOT NAMED				LOC_Os05g02420.1	expressed protein	-1.50807	2.28537e-05	-2.2078	1.1025e-11	-1.7809	7.25605e-08	NA	NA	NA	NA	-0.828784	0.0462506
Sevir.3G065500	Sevir.3G065500.1	(1 of 8) PF01439 - Metallothionein (Metallothio_2)				LOC_Os05g02070.3	expressed protein	NA	NA	NA	NA	-1.24489	0.000156529	NA	NA	NA	NA	-0.82961	0.0379734
Sevir.3G074200	Sevir.3G074200.1	(1 of 12) PF10604 - Polyketide cyclase / dehydrase and lipid transport (Polyketide_cyc2)	AT4G32870.1		Polyketide cyclase/dehydrase and lipid transport superfamily protein	LOC_Os05g11250.1	lachrymatory factor synthase, putative, expressed	0.844997	0.0318409	NA	NA	-0.759333	0.0318331	NA	NA	NA	NA	-0.94657	0.0166735
Sevir.3G076500	Sevir.3G076500.1	(1 of 2) PTHR12992:SF9 - NUDIX HYDROLASE 11	AT1G28960.1	ATNUDT15,ATNUDX15,NUDX15	nudix hydrolase homolog 15	LOC_Os05g11870.1	hydrolase, NUDIX family, domain containing protein, expressed	-1.35986	4.0909e-13	-1.38132	7.32202e-14	-1.51769	7.97264e-17	-0.608767	0.00644161	NA	NA	NA	NA
Sevir.3G080800	Sevir.3G080800.1	(1 of 8) PF01439 - Metallothionein (Metallothio_2)	AT3G09390.1	ATMT-1,ATMT-K,MT2A	metallothionein 2A	LOC_Os05g02070.3	expressed protein	NA	NA	NA	NA	-0.912811	0.0394769	NA	NA	NA	NA	-1.22714	0.0106317
Sevir.3G112400	Sevir.3G112400.1	(1 of 1) PTHR27000//PTHR27000:SF4 - FAMILY NOT NAMED // EXTENSIN-LIKE PROTEIN-RELATED	AT4G29240.1		Leucine-rich repeat (LRR) family protein	LOC_Os05g09640.1	uncharacterized protein At4g06744 precursor, putative, expressed	-2.1552	0.00462226	NA	NA	NA	NA	-2.26634	0.00586242	NA	NA	NA	NA
Sevir.3G116500	Sevir.3G116500.3	(1 of 2) K09589 - steroid 3-oxidase (CYP90D2, D2)	AT3G13730.1	CYP90D1	cytochrome P450, family 90, subfamily D, polypeptide 1	LOC_Os05g11130.1	cytochrome P450, putative, expressed	-4.5692	0.0009641	-3.97722	0.000336492	-2.98289	0.000420672	NA	NA	NA	NA	-1.92114	0.0285827
Sevir.3G117400	Sevir.3G117400.2	(1 of 22) PF00234 - Protease inhibitor/seed storage/LTP family (Tryp_alpha_amyl)				LOC_Os06g31070.1	PROLM24 - Prolamin precursor, expressed	-0.730805	0.000185498	NA	NA	NA	NA	-0.504084	0.0293745	NA	NA	NA	NA
Sevir.3G121200	Sevir.3G121200.1	(1 of 1) PTHR31717//PTHR31717:SF2 - FAMILY NOT NAMED // CCT MOTIF FAMILY PROTEIN	AT5G53420.1		CCT motif family protein	LOC_Os05g51690.1	CCT motif family protein, expressed	1.09248	4.86475e-09	NA	NA	-0.460402	0.0253418	-0.806464	0.000275028	-0.79727	0.000167861	-0.715178	0.00114038
Sevir.3G124700	Sevir.3G124700.2	(1 of 13) 1.13.11.19 - Cysteamine dioxygenase / Persulfurase	AT5G39890.1		Protein of unknown function (DUF1637)	LOC_Os05g51470.1	2-aminoethanethiol dioxygenase, putative, expressed	NA	NA	-1.40923	0.0210443	-2.29222	0.000100927	NA	NA	NA	NA	-1.62954	0.0131095
Sevir.3G128500	NA	NA	NA	NA	NA	NA	NA	-0.925042	0.0305469	NA	NA	NA	NA	-1.57727	0.000417366	NA	NA	NA	NA
Sevir.3G135300	Sevir.3G135300.1	(1 of 1) PTHR23172//PTHR23172:SF19 - AUXILIN/CYCLIN G-ASSOCIATED KINASE-RELATED // AUXILLIN, ISOFORM A	AT4G36520.1		Chaperone DnaJ-domain superfamily protein	LOC_Os05g50370.1	dnaJ domain containing protein, expressed	NA	NA	-0.513448	0.0220216	NA	NA	NA	NA	-0.850451	0.00029444	NA	NA
Sevir.3G148400	Sevir.3G148400.1	(1 of 4) K12836 - splicing factor U2AF 35 kDa subunit (U2AF1)	AT5G42820.2	ATU2AF35B,U2AF35B	Zinc finger C-x8-C-x5-C-x3-H type family protein	LOC_Os05g48960.1	splicing factor U2AF, putative, expressed	NA	NA	NA	NA	-0.553336	0.0130092	NA	NA	NA	NA	-0.647855	0.00830467
Sevir.3G148900	Sevir.3G148900.1	(1 of 26) PF02469 - Fasciclin domain (Fasciclin)	AT2G20520.1	FLA6	FASCICLIN-like arabinogalactan 6	LOC_Os05g48900.1	fasciclin domain containing protein, expressed	-0.484968	0.0208046	0.858152	3.47998e-06	1.01917	2.32187e-08	-0.670917	0.00129991	-0.895053	8.71003e-06	-1.15439	1.06364e-08
Sevir.3G161900	Sevir.3G161900.1	(1 of 2) 4.2.3.1 - Threonine synthase	AT4G29840.1	MTO2,TS	Pyridoxal-5\'-phosphate-dependent enzyme family protein	LOC_Os05g47640.1	threonine synthase, chloroplast precursor, putative, expressed	-0.720472	0.0372918	NA	NA	-0.839212	0.00165842	-0.84019	0.0221457	NA	NA	-0.814981	0.00769618
Sevir.3G164400	Sevir.3G164400.1	(1 of 1) PTHR23324//PTHR23324:SF72 - SEC14 RELATED PROTEIN // SUBFAMILY NOT NAMED	AT2G21520.1		Sec14p-like phosphatidylinositol transfer family protein	LOC_Os05g46720.2	phosphatidylinositol transfer, putative, expressed	-0.49602	0.00902881	-0.845043	4.56981e-07	-0.887149	8.9713e-08	NA	NA	NA	NA	-0.547605	0.00591049
Sevir.3G168500	Sevir.3G168500.1	(1 of 108) PF03106 - WRKY DNA -binding domain (WRKY)	AT5G64810.1	ATWRKY51,WRKY51	WRKY DNA-binding protein 51	LOC_Os05g46020.1	WRKY7, expressed	NA	NA	NA	NA	-1.68405	0.00958245	NA	NA	NA	NA	-1.52151	0.0455617
Sevir.3G200950	Sevir.3G200950.1	(1 of 2) PTHR23050:SF153 - CALMODULIN-1-RELATED	AT2G27030.3	ACAM-2,CAM5	calmodulin 5	LOC_Os07g48780.1	OsCam1-2 - Calmodulin, expressed	-0.576731	0.00207141	NA	NA	NA	NA	NA	NA	NA	NA	-0.763473	0.000110434
Sevir.3G203100	Sevir.3G203100.2	(1 of 5) K07937//K07977 - ADP-ribosylation factor 1 (ARF1) // Arf/Sar family, other (ARF)	AT1G10630.1	ARFA1F,ATARFA1F	ADP-ribosylation factor A1F	LOC_Os05g41060.1	ADP-ribosylation factor, putative, expressed	NA	NA	-0.625393	0.0028385	-0.579904	0.00721775	NA	NA	NA	NA	-0.529325	0.033634
Sevir.3G204800	Sevir.3G204800.1	(1 of 29) PF07714//PF08263//PF13855 - Protein tyrosine kinase (Pkinase_Tyr) // Leucine rich repeat N-terminal domain (LRRNT_2) // Leucine rich repeat (LRR_8)	AT1G79620.1		Leucine-rich repeat protein kinase family protein	LOC_Os05g40770.1	leucine-rich repeat family protein, putative, expressed	NA	NA	NA	NA	-0.74703	0.041911	-1.04948	0.0258335	NA	NA	NA	NA
Sevir.3G207500	Sevir.3G207500.1	(1 of 1) PTHR23091//PTHR23091:SF229 - N-TERMINAL ACETYLTRANSFERASE // ACETYLTRANSFERASE NSI	AT1G32070.3	ATNSI,NSI	nuclear shuttle interacting	LOC_Os05g40260.1	acetyltransferase, GNAT family, putative, expressed	NA	NA	NA	NA	-0.348436	0.0391923	-0.467027	0.0167935	NA	NA	NA	NA
Sevir.3G212500	Sevir.3G212500.1	(1 of 2) PTHR12542//PTHR12542:SF30 - EXOCYST COMPLEX PROTEIN EXO70 // SUBFAMILY NOT NAMED	AT5G58430.1	ATEXO70B1,EXO70B1	exocyst subunit exo70 family protein B1	LOC_Os05g39610.1	exo70 exocyst complex subunit domain containing protein, expressed	-0.975371	0.0067072	NA	NA	NA	NA	-0.928644	0.0190044	NA	NA	NA	NA
Sevir.3G229600	Sevir.3G229600.1	(1 of 3) K15287 - solute carrier family 35, member F1/2 (SLC35F1_2)	AT3G59310.1		Eukaryotic protein of unknown function (DUF914)	LOC_Os05g37200.1	solute carrier family 35 member F2, putative, expressed	-1.68108	1.45507e-05	NA	NA	NA	NA	-1.7564	1.71256e-05	NA	NA	NA	NA
Sevir.3G230300	Sevir.3G230300.1	(1 of 1) PTHR32227:SF70 - GLUCAN ENDO-1,3-BETA-GLUCOSIDASE 14	AT2G27500.1		Glycosyl hydrolase superfamily protein	LOC_Os01g64170.2	glycosyl hydrolases family 17, putative, expressed	-2.10047	4.82748e-06	-1.37366	1.16635e-05	-1.35371	4.10668e-07	NA	NA	NA	NA	-1.00912	0.0011276
Sevir.3G232101	Sevir.3G232101.1	(1 of 2) PTHR22849//PTHR22849:SF21 - WDSAM1 PROTEIN // SUBFAMILY NOT NAMED	AT5G64660.1	ATCMPG2,CMPG2	CYS, MET, PRO, and GLY protein 2	LOC_Os05g36360.1	U-box domain containing protein, expressed	NA	NA	-1.02281	0.00248743	-0.978532	0.00424125	NA	NA	NA	NA	-0.993957	0.0105058
Sevir.3G241900	Sevir.3G241900.3	(1 of 1) PTHR22950//PTHR22950:SF306 - AMINO ACID TRANSPORTER // SUBFAMILY NOT NAMED	AT5G09220.1	AAP2	amino acid permease 2	LOC_Os05g34980.1	amino acid transporter, putative, expressed	NA	NA	NA	NA	-0.690627	0.0032307	-0.700715	0.0102918	NA	NA	NA	NA
Sevir.3G242000	Sevir.3G242000.1	(1 of 1416) 2.7.11.1 - Non-specific serine/threonine protein kinase / Threonine-specific protein kinase	AT1G11050.1		Protein kinase superfamily protein	LOC_Os05g34950.1	cysteine-rich receptor-like protein kinase 6 precursor, putative, expressed	-1.8816	0.016621	-1.5944	0.0187427	NA	NA	NA	NA	-2.74116	0.000239242	NA	NA
Sevir.3G245600	Sevir.3G245600.1	(1 of 1) PTHR35485//PTHR35485:SF1 - FAMILY NOT NAMED // EXPRESSED PROTEIN				LOC_Os05g34500.1	expressed protein	NA	NA	NA	NA	-0.751252	0.0222327	NA	NA	NA	NA	-0.991061	0.00721638
Sevir.3G262500	Sevir.3G262500.1	(1 of 10) PF11250 - Fantastic Four meristem regulator (FAF)	AT4G02810.1		Protein of unknown function (DUF3049)	LOC_Os05g32420.1	expressed protein	-7.00345	2.95979e-09	-5.66236	4.80126e-11	-5.90305	1.94259e-09	NA	NA	-1.04361	0.0416938	NA	NA
Sevir.3G262600	Sevir.3G262600.5	(1 of 1) PTHR11649//PTHR11649:SF36 - MSS1/TRME-RELATED GTP-BINDING PROTEIN // FZL	AT1G03160.1	FZL	FZO-like	LOC_Os05g32390.1	FZL, putative, expressed	NA	NA	-0.766086	0.00164314	-0.740481	0.0036103	NA	NA	-0.887244	0.00100195	NA	NA
Sevir.3G277000	Sevir.3G277000.2	(1 of 2) PTHR10353//PTHR10353:SF75 - GLYCOSYL HYDROLASE // SUBFAMILY NOT NAMED	AT1G02850.2	BGLU11	beta glucosidase 11	LOC_Os05g30280.3	Os5bglu20 - beta-glucosidase homologue, similar to G. max isohydroxyurate hydrolase, expressed	NA	NA	-0.509225	0.00728815	-0.44031	0.0394769	NA	NA	-0.719936	0.00043062	NA	NA
Sevir.3G294400	Sevir.3G294400.1	(1 of 1) PTHR10631//PTHR10631:SF2 - N 2 ,N 2 -DIMETHYLGUANOSINE TRNA METHYLTRANSFERASE // N2, N2-DIMETHYLGUANOSINE TRNA METHYLTRANSFERASES-LIKE PROTEIN	AT3G56330.1		N2,N2-dimethylguanosine tRNA methyltransferase	LOC_Os05g25880.1	N-dimethylguanosine tRNA methyltransferase, putative, expressed	-2.41504	0.00743318	NA	NA	NA	NA	-2.04018	0.0288799	NA	NA	NA	NA
Sevir.3G318000	Sevir.3G318000.1	(1 of 8) PF12681 - Glyoxalase-like domain (Glyoxalase_2)	AT5G48480.1		Lactoylglutathione lyase / glyoxalase I family protein			NA	NA	NA	NA	-1.53287	1.50889e-10	-0.934579	0.0012474	NA	NA	NA	NA
Sevir.3G322406	Sevir.3G322406.1	(1 of 1) K12946 - signal peptidase complex subunit 1 (SPCS1)	AT4G40042.1		Microsomal signal peptidase 12 kDa subunit (SPC12)	LOC_Os12g25210.1	signal peptidase complex subunit 1, putative, expressed	NA	NA	NA	NA	-0.577669	0.0350503	NA	NA	NA	NA	-1.00758	0.000998791
Sevir.3G353600	Sevir.3G353600.1	(1 of 1) PTHR35760:SF1 - SI:CH211-22I13.2 PROTEIN	AT5G27860.1			LOC_Os12g36740.1	splicing factor, arginine/serine-rich 18, putative, expressed	NA	NA	-0.578812	0.000935331	-0.575362	0.00127391	-0.491233	0.0167935	NA	NA	NA	NA
Sevir.3G355466	Sevir.3G355466.1	(1 of 4) PTHR23074//PTHR23074:SF70 - AAA ATPASE // AAA-TYPE ATPASE FAMILY PROTEIN	AT1G02890.1		AAA-type ATPase family protein	LOC_Os11g43970.1	AAA-type ATPase family protein, putative, expressed	NA	NA	-1.89163	8.52429e-05	NA	NA	-1.26859	0.0406767	-1.75095	0.00139081	NA	NA
Sevir.3G359700	Sevir.3G359700.1	(1 of 2) 1.8.1.7//1.8.1.9 - Glutathione-disulfide reductase / NADPH:oxidized-glutathione oxidoreductase // Thioredoxin-disulfide reductase / Thioredoxin reductase (NADPH)	AT2G47870.1		Thioredoxin superfamily protein	LOC_Os12g35340.1	OsGrx_C11 - glutaredoxin subgroup III, expressed	-2.09513	4.0011e-07	-1.32879	0.000414971	-1.20605	0.00147552	NA	NA	-1.35949	0.00131773	-1.6413	8.98179e-05
Sevir.3G365000	Sevir.3G365000.1	(1 of 2) 6.3.2.3 - Glutathione synthase / GSH synthetase	AT5G27380.1	GSH2,GSHB	glutathione synthetase 2	LOC_Os12g34380.1	glutathione synthetase, chloroplast precursor, putative, expressed	NA	NA	NA	NA	-1.03402	0.00144517	-1.35786	0.000280153	-1.1926	0.00115934	NA	NA
Sevir.3G371600	Sevir.3G371600.1	(1 of 2) PTHR13844:SF8 - EXPRESSED PROTEIN	AT2G14880.1		SWIB/MDM2 domain superfamily protein	LOC_Os12g32280.1	SWIB/MDM2 domain containing protein, expressed	-1.52379	0.00077605	NA	NA	NA	NA	-1.14646	0.0217369	NA	NA	NA	NA
Sevir.3G396500	Sevir.3G396500.1	(1 of 1) PTHR22952//PTHR22952:SF165 - CAMP-RESPONSE ELEMENT BINDING PROTEIN-RELATED // SUBFAMILY NOT NAMED	AT5G28770.2	AtbZIP63,BZO2H3	bZIP transcription factor family protein	LOC_Os12g40920.1	bZIP transcription factor domain containing protein, expressed	-2.63243	0.0220079	-3.93558	3.54449e-06	-3.32493	0.000167135	NA	NA	-1.94744	0.0113826	NA	NA
Sevir.3G409150	NA	NA	NA	NA	NA	NA	NA	NA	NA	NA	NA	-1.55751	0.0258961	NA	NA	NA	NA	-1.67971	0.0360822
Sevir.4G004200	Sevir.4G004200.1	(1 of 24) PF04749 - PLAC8 family (PLAC8)	AT1G14870.1	PCR2	PLANT CADMIUM RESISTANCE 2	LOC_Os03g61500.1	uncharacterized Cys-rich domain containing protein, putative, expressed	-1.12877	0.0174145	-2.15422	1.42448e-07	NA	NA	NA	NA	-2.15705	1.05953e-06	-1.03302	0.0472957
Sevir.4G012500	Sevir.4G012500.1	(1 of 3) K08829 - male germ cell-associated kinase [EC:2.7.11.22] (MAK)	AT4G19110.1		Protein kinase superfamily protein	LOC_Os06g02550.2	CPuORF21 - conserved peptide uORF-containing transcript, expressed	NA	NA	NA	NA	-0.553836	0.0471177	-0.911563	0.00116202	NA	NA	NA	NA
Sevir.4G017600	Sevir.4G017600.1	(1 of 1) K14617 - LMBR1 domain-containing protein 1 (LMBRD1)	AT5G01460.1		LMBR1-like membrane protein	LOC_Os06g03760.2	LMBR1 integral membrane protein, putative, expressed	-0.920997	2.58284e-05	NA	NA	NA	NA	-0.934356	5.11143e-05	NA	NA	NA	NA
Sevir.4G020400	Sevir.4G020400.1	(1 of 1) PTHR11467:SF50 - HISTONE H1	AT2G18050.1	HIS1-3	histone H1-3	LOC_Os06g04020.1	histone H1, putative, expressed	-0.732947	0.0467245	-1.80659	1.61979e-09	-2.79287	1.07179e-21	NA	NA	-0.814269	0.0260793	-1.05083	0.00234235
Sevir.4G022800	Sevir.4G022800.1	(1 of 3) 2.2.1.1 - Transketolase / Glycoaldehyde transferase	AT2G45290.1		Transketolase	LOC_Os06g04270.1	transketolase, chloroplast precursor, putative, expressed	NA	NA	NA	NA	-0.974391	1.91121e-06	-0.640893	0.00724591	NA	NA	NA	NA
Sevir.4G031200	Sevir.4G031200.1	(1 of 3) PTHR19876//PTHR19876:SF6 - COATOMER // COATOMER SUBUNIT BETA'-1	AT1G52360.1		Coatomer, beta\' subunit	LOC_Os02g11830.2	coatomer subunit beta, putative, expressed	-0.633146	0.0456185	NA	NA	NA	NA	NA	NA	NA	NA	-0.735957	0.0252129
Sevir.4G065800	Sevir.4G065800.1	(1 of 2) PTHR22835//PTHR22835:SF237 - ZINC FINGER FYVE DOMAIN CONTAINING PROTEIN // SUBFAMILY NOT NAMED	AT5G45910.1		GDSL-like Lipase/Acylhydrolase superfamily protein	LOC_Os06g06290.1	GDSL-like lipase/acylhydrolase, putative, expressed	-1.66643	1.85839e-06	NA	NA	NA	NA	-1.46434	9.11708e-05	NA	NA	NA	NA
Sevir.4G070500	Sevir.4G070500.1	(1 of 3) K05759 - profilin (PFN)	AT5G56600.1	PFN3,PRF3	profilin 3	LOC_Os06g05880.1	profilin domain containing protein, expressed	NA	NA	NA	NA	-0.468202	0.0213936	NA	NA	NA	NA	-0.834457	6.93748e-05
Sevir.4G098100	Sevir.4G098100.1	(1 of 2) PTHR22950//PTHR22950:SF246 - AMINO ACID TRANSPORTER // SUBFAMILY NOT NAMED	AT3G28960.1		Transmembrane amino acid transporter family protein	LOC_Os06g12320.1	transmembrane amino acid transporter protein, putative, expressed	NA	NA	NA	NA	-1.29868	0.0431891	NA	NA	NA	NA	-1.63223	0.0292212
Sevir.4G114000	Sevir.4G114000.1	(1 of 2) K03109 - signal recognition particle subunit SRP9 (SRP9)	AT3G49100.1		Signal recognition particle, SRP9/SRP14 subunit	LOC_Os06g14550.1	signal recognition particle 9 kDa protein, putative, expressed	-1.03423	0.00438664	NA	NA	NA	NA	-0.985396	0.0125213	NA	NA	NA	NA
Sevir.4G142400	Sevir.4G142400.1	(1 of 51) PF04398 - Protein of unknown function, DUF538 (DUF538)	AT1G09310.1		Protein of unknown function, DUF538	LOC_Os06g34790.1	DUF538 domain containing protein, putative, expressed	NA	NA	NA	NA	-0.864176	0.00238819	NA	NA	NA	NA	-0.966885	0.00219813
Sevir.4G157500	Sevir.4G157500.1	(1 of 17) PF00069//PF13855 - Protein kinase domain (Pkinase) // Leucine rich repeat (LRR_8)	AT2G20850.1	SRF1	STRUBBELIG-receptor family 1	LOC_Os06g45020.1	STRUBBELIG-RECEPTOR FAMILY 3 precursor, putative, expressed	-1.4166	2.59055e-07	-2.05112	3.3703e-14	-1.66698	3.90258e-09	-1.17201	6.32332e-05	-0.935554	0.0021867	NA	NA
Sevir.4G163701	Sevir.4G163701.1	(1 of 3) PTHR20961//PTHR20961:SF23 - GLYCOSYLTRANSFERASE // SUBFAMILY NOT NAMED	AT3G18170.1		Glycosyltransferase family 61 protein	LOC_Os06g28124.1	glycosyltransferase, putative, expressed	NA	NA	-1.84014	1.91854e-05	-1.12402	0.0225342	NA	NA	-1.75515	0.00027127	NA	NA
Sevir.4G202100	Sevir.4G202100.1	(1 of 9) PF00643//PF06203 - B-box zinc finger (zf-B_box) // CCT motif (CCT)	AT5G57660.1	ATCOL5,COL5	CONSTANS-like 5	LOC_Os06g44450.1	CCT/B-box zinc finger protein, putative, expressed	NA	NA	-0.965874	2.59859e-07	-1.41569	8.23635e-15	NA	NA	NA	NA	-0.651006	0.00367732
Sevir.4G208200	Sevir.4G208200.1	(1 of 1) PTHR23257//PTHR23257:SF367 - SERINE-THREONINE PROTEIN KINASE // OCTICOSAPEPTIDE/PHOX/BEM1P DOMAIN-CONTAINING PROTEIN KINASE	AT3G46920.1		Protein kinase superfamily protein with octicosapeptide/Phox/Bem1p domain	LOC_Os06g43840.1	protein kinase domain containing protein, expressed	NA	NA	NA	NA	-0.508615	0.0205287	NA	NA	NA	NA	-0.544859	0.0285827
Sevir.4G210300	Sevir.4G210300.1	(1 of 15) K01507 - inorganic pyrophosphatase (ppa)	AT1G15690.1	ATAVP3,AtVHP1;1,AVP-3,AVP1	Inorganic H pyrophosphatase family protein	LOC_Os02g09150.1	inorganic H+ pyrophosphatase, putative, expressed	-1.68503	1.00948e-14	-0.626792	0.00966831	NA	NA	-0.820211	0.00136711	NA	NA	NA	NA
Sevir.4G211001	NA	NA	NA	NA	NA	NA	NA	NA	NA	-0.802549	6.49952e-06	-0.772344	1.33962e-05	NA	NA	NA	NA	-0.433552	0.0499079
Sevir.4G214500	Sevir.4G214500.5	(1 of 1) PTHR23102//PTHR23102:SF13 - ZINC FINGER CLIPPER -RELATED // ZINC FINGER CCCH DOMAIN-CONTAINING PROTEIN 3	AT1G21580.1		Zinc finger C-x8-C-x5-C-x3-H type family protein	LOC_Os06g43120.1	zinc finger C-x8-C-x5-C-x3-H type family protein, expressed	NA	NA	-0.784721	0.0268961	NA	NA	NA	NA	-1.5336	4.1473e-05	NA	NA
Sevir.4G219300	Sevir.4G219300.1	(1 of 1) PTHR10430//PTHR10430:SF15 - PEROXIREDOXIN // SUBFAMILY NOT NAMED	AT3G52960.1		Thioredoxin superfamily protein	LOC_Os06g42000.1	peroxiredoxin, putative, expressed	NA	NA	NA	NA	-0.539191	0.0199239	NA	NA	NA	NA	-0.834027	0.000809544
Sevir.4G244902	Sevir.4G244902.1	(1 of 41) PF00069//PF00954//PF01453//PF08276 - Protein kinase domain (Pkinase) // S-locus glycoprotein domain (S_locus_glycop) // D-mannose binding lectin (B_lectin) // PAN-like domain (PAN_2)	AT5G60900.1	RLK1	receptor-like protein kinase 1	LOC_Os06g37670.1	S-locus-like receptor protein kinase, putative, expressed	NA	NA	-0.683442	0.0424455	NA	NA	NA	NA	-0.892664	0.0188599	NA	NA
Sevir.4G249300	Sevir.4G249300.1	(1 of 1) KOG4452 - Predicted membrane protein	AT4G29735.1			LOC_Os06g37070.1	expressed protein	-0.568204	0.0358907	NA	NA	NA	NA	NA	NA	-0.593745	0.0307478	NA	NA
Sevir.4G258800	Sevir.4G258800.1	(1 of 1) PTHR31062:SF47 - XYLOGLUCAN ENDOTRANSGLUCOSYLASE/HYDROLASE PROTEIN 21-RELATED	AT4G25810.1	XTH23,XTR6	xyloglucan endotransglycosylase 6	LOC_Os06g48180.1	glycosyl hydrolases family 16, putative, expressed	-2.04378	5.08478e-07	NA	NA	-1.31593	0.00232299	-1.84384	2.12612e-05	NA	NA	-2.28191	4.19186e-07
Sevir.4G261000	NA	NA	NA	NA	NA	NA	NA	-4.24504	0.00246877	-4.12758	4.47913e-08	-3.96858	7.12161e-11	NA	NA	-1.5058	0.0205641	NA	NA
Sevir.4G264000	Sevir.4G264000.1	(1 of 6) PF13499//PF13833 - EF-hand domain pair (EF-hand_7) // EF-hand domain pair (EF-hand_8)	AT5G37780.1	ACAM-1,CAM1,TCH1	calmodulin 1	LOC_Os06g47640.1	OsCML29 - Calmodulin-related calcium sensor protein, expressed	NA	NA	-1.76767	4.64589e-11	-2.40988	5.47644e-20	NA	NA	NA	NA	-0.842801	0.0115573
Sevir.4G266700	Sevir.4G266700.1	(1 of 2) KOG4766 - Uncharacterized conserved protein	AT1G15270.1		Translation machinery associated TMA7	LOC_Os02g06450.1	coiled-coil domain-containing protein 72, putative, expressed	NA	NA	NA	NA	-0.65325	0.00171086	NA	NA	NA	NA	-0.771004	0.000783592
Sevir.4G268200	Sevir.4G268200.1	(1 of 8) PF12023 - Domain of unknown function (DUF3511) (DUF3511)	AT4G09890.1		Protein of unknown function (DUF3511)	LOC_Os06g47220.1	expressed protein	-1.20603	0.0198955	NA	NA	NA	NA	-1.6369	0.00250345	NA	NA	NA	NA
Sevir.4G277900	Sevir.4G277900.1	(1 of 10) PF04852 - Protein of unknown function (DUF640) (DUF640)	AT1G07090.1	LSH6	Protein of unknown function (DUF640)	LOC_Os06g46030.1	DUF640 domain containing protein, putative, expressed	-1.15217	0.00829198	-1.0751	0.00960252	NA	NA	NA	NA	NA	NA	-1.91761	0.000206093
Sevir.4G298600	Sevir.4G298600.5	(1 of 1) PTHR10357:SF110 - PROTEIN T04A8.7, ISOFORM A	AT5G03650.1	SBE2.2	starch branching enzyme 2.2	LOC_Os06g51084.1	1,4-alpha-glucan-branching enzyme, chloroplast precursor, putative, expressed	NA	NA	-0.699267	0.00684949	-0.797854	0.00110256	NA	NA	-0.727416	0.0143128	NA	NA
Sevir.4G299800	Sevir.4G299800.1	(1 of 1) K10802 - high mobility group protein B1 (HMGB1)	AT1G20693.2	HMG BETA 1,HMGB2,NFD02,NFD2	high mobility group B2	LOC_Os06g51220.2	HMG1/2, putative, expressed	NA	NA	NA	NA	-0.802641	1.97155e-05	-1.33845	1.26652e-12	-1.69577	6.17564e-20	-1.10944	3.55473e-08
Sevir.4G301400	Sevir.4G301400.1	(1 of 2) 4.1.1.3 - Oxaloacetate decarboxylase / Oxaloacetate carboxy-lyase	AT5G16450.2		Ribonuclease E inhibitor RraA/Dimethylmenaquinone methyltransferase	LOC_Os01g52460.1	regulator of ribonuclease, putative, expressed	NA	NA	-0.790667	0.000247614	-0.982576	3.37277e-06	NA	NA	NA	NA	-0.535123	0.0424995
Sevir.4G301600	Sevir.4G301600.1	(1 of 2) 1.3.1.72 - Delta(24)-sterol reductase / Lanosterol Delta(24)-reductase	AT3G19820.1	CBB1,DIM,DIM1,DWF1,EVE1	cell elongation protein / DWARF1 / DIMINUTO (DIM)	LOC_Os10g25780.2	FAD-linked oxidoreductase protein, putative, expressed	-1.10665	0.0178724	NA	NA	NA	NA	-1.29218	0.0091046	NA	NA	-1.24084	0.00587787
Sevir.4G303900	Sevir.4G303900.1	(1 of 1) PTHR10694//PTHR10694:SF8 - JUMONJI DOMAIN CONTAINING PROTEIN // LYSINE-SPECIFIC DEMETHYLASE LID	AT1G63490.1		transcription factor jumonji (jmjC) domain-containing protein	LOC_Os06g51490.1	PHD-finger domain containing protein, putative, expressed	-1.31697	0.00228646	NA	NA	NA	NA	NA	NA	-0.835725	0.0433585	NA	NA
Sevir.4G304700	Sevir.4G304700.1	(1 of 1) PTHR19282:SF227 - TETRASPANIN-18-RELATED	AT2G20230.1		Tetraspanin family protein	LOC_Os06g51480.1	expressed protein	-1.11948	4.8763e-07	-1.13513	2.38657e-07	-1.0862	6.13795e-07	-0.559203	0.0428863	NA	NA	-0.691616	0.00794011
Sevir.5G003700	Sevir.5G003700.1	(1 of 2) K18482 - 4-amino-4-deoxychorismate lyase (ADCL)	AT5G57850.1		D-aminoacid aminotransferase-like PLP-dependent enzymes superfamily protein	LOC_Os01g13690.2	ligA, putative, expressed	-0.606933	0.021512	NA	NA	NA	NA	-1.25387	1.11968e-06	NA	NA	-0.686104	0.0240533
Sevir.5G010400	Sevir.5G010400.1	(1 of 3) 1.14.13.104 - (+)-menthofuran synthase / Menthofuran synthase	AT3G48280.1	CYP71A25	cytochrome P450, family 71, subfamily A, polypeptide 25	LOC_Os01g12740.1	cytochrome P450, putative, expressed	0.611647	0.0201713	-0.780987	0.00068009	-1.08819	5.59049e-07	NA	NA	NA	NA	-0.681692	0.00870146
Sevir.5G015400	Sevir.5G015400.1	(1 of 7) PTHR22835//PTHR22835:SF272 - ZINC FINGER FYVE DOMAIN CONTAINING PROTEIN // SUBFAMILY NOT NAMED	AT5G45910.1		GDSL-like Lipase/Acylhydrolase superfamily protein	LOC_Os01g12320.1	GDSL-like lipase/acylhydrolase, putative, expressed	-1.27204	1.31824e-08	-0.893692	6.50276e-05	-0.738792	0.00110925	-0.936119	0.00011775	NA	NA	NA	NA
Sevir.5G019800	Sevir.5G019800.3	(1 of 2) PTHR11206//PTHR11206:SF149 - MULTIDRUG RESISTANCE PROTEIN // MATE EFFLUX FAMILY PROTEIN 3, CHLOROPLASTIC	AT4G38380.1		MATE efflux family protein	LOC_Os09g37610.1	MATE efflux protein, putative, expressed	NA	NA	NA	NA	-0.484197	0.0392579	-1.02945	0.000278638	NA	NA	NA	NA
Sevir.5G019900	Sevir.5G019900.1	(1 of 2) PTHR33509:SF5 - LATE EMBRYOGENESIS ABUNDANT 3 (LEA3) FAMILY PROTEIN	AT4G02380.1	AtLEA5,SAG21	senescence-associated gene 21	LOC_Os01g21250.1	late embryogenesis abundant protein, putative, expressed	-1.66034	2.87647e-20	-2.00508	1.02116e-29	-1.70372	1.73651e-21	-0.534795	0.0197505	-0.652159	0.0027649	-0.796653	0.000240198
Sevir.5G033600	Sevir.5G033600.1	(1 of 49) PF07883 - Cupin domain (Cupin_2)	AT1G09560.1	GLP5	germin-like protein 5	LOC_Os01g18170.1	Cupin domain containing protein, expressed	NA	NA	-0.888713	0.0142345	-1.51111	2.47663e-06	-1.02888	0.00635716	NA	NA	NA	NA
Sevir.5G034200	Sevir.5G034200.1	(1 of 2) PTHR23023:SF94 - FLAVIN-CONTAINING MONOOXYGENASE FMO GS-OX-LIKE 1-RELATED	AT1G62600.1		Flavin-binding monooxygenase family protein	LOC_Os10g40570.1	flavin-containing monooxygenase family protein, putative, expressed	NA	NA	NA	NA	-0.736551	0.00426691	NA	NA	NA	NA	-0.644677	0.0323808
Sevir.5G034600	NA	NA	NA	NA	NA	NA	NA	-2.11995	0.000420536	-2.11003	9.15346e-05	-0.956564	0.0315436	-1.2857	0.0344915	NA	NA	NA	NA
Sevir.5G035200	Sevir.5G035200.1	(1 of 4) PTHR11588//PTHR11588:SF114 - TUBULIN // SUBFAMILY NOT NAMED	AT5G12250.1	TUB6	beta-6 tubulin	LOC_Os01g18050.1	tubulin/FtsZ domain containing protein, putative, expressed	-0.565522	0.0269122	NA	NA	NA	NA	NA	NA	-0.590486	0.0357185	-1.14031	8.28001e-06
Sevir.5G044800	Sevir.5G044800.1	(1 of 159) 1.11.1.7 - Peroxidase / Lactoperoxidase	AT2G39040.1		Peroxidase superfamily protein	LOC_Os01g16450.1	peroxidase precursor, putative, expressed	-4.80283	2.53221e-06	-2.71109	0.0148462	NA	NA	-2.39763	0.0428826	NA	NA	NA	NA
Sevir.5G048900	Sevir.5G048900.1	(1 of 1) PTHR16201:SF34 - LYSOSOMAL AMINO ACID TRANSPORTER 1	AT2G41050.1		PQ-loop repeat family protein / transmembrane family protein	LOC_Os01g16170.1	PQ loop repeat domain containing protein, expressed	NA	NA	NA	NA	-0.636139	0.0200456	-0.814206	0.00472879	NA	NA	NA	NA
Sevir.5G052000	Sevir.5G052000.1	(1 of 36) PF02701 - Dof domain, zinc finger (zf-Dof)	AT5G39660.2	CDF2	cycling DOF factor 2	LOC_Os01g15900.1	expressed protein	-0.960931	0.00192506	-1.26554	1.16635e-05	NA	NA	NA	NA	-0.720944	0.0385825	NA	NA
Sevir.5G052900	Sevir.5G052900.1	(1 of 2) KOG4474 - Uncharacterized conserved protein	AT1G35180.1		TRAM, LAG1 and CLN8 (TLC) lipid-sensing domain containing protein	LOC_Os01g15770.1	transmembrane protein 136, putative, expressed	-0.69224	0.0372108	0.723843	0.0219445	NA	NA	-0.876755	0.00984492	NA	NA	1.09896	0.00132143
Sevir.5G056001	Sevir.5G056001.1	(1 of 17) PF05498 - Rapid ALkalinization Factor (RALF) (RALF)	AT1G02900.1	ATRALF1,RALF1,RALFL1	rapid alkalinization factor 1	LOC_Os01g15320.1	RALFL9 - Rapid ALkalinization Factor RALF family protein precursor, expressed	-1.37467	0.000302038	NA	NA	NA	NA	-1.92891	9.18716e-07	NA	NA	NA	NA
Sevir.5G061100	Sevir.5G061100.1	(1 of 1) PTHR12103//PTHR12103:SF15 - CYTOSOLIC PURINE 5-NUCLEOTIDASE-RELATED // PROTEIN Y71H10B.1, ISOFORM C	AT5G48960.1		HAD-superfamily hydrolase, subfamily IG, 5\'-nucleotidase	LOC_Os01g14810.1	5-nucleotidase domain-containing protein, putative, expressed	NA	NA	-0.661106	0.0368088	-0.753689	0.0204606	-0.77799	0.0332885	-0.729795	0.0466319	NA	NA
Sevir.5G062200	NA	NA	NA	NA	NA	NA	NA	-1.74483	3.44731e-07	-1.12755	0.00149876	-0.845686	0.025231	-0.909519	0.0240037	NA	NA	NA	NA
Sevir.5G062750	Sevir.5G062750.1	(1 of 4) 3.5.1.4 - Amidase / Acylase	AT1G08980.1	AMI1,ATAMI1,ATTOC64-I,TOC64-I	amidase 1	LOC_Os04g02780.1	amidase family protein, putative, expressed	NA	NA	-0.556179	0.0381781	-0.695041	0.00527235	-0.682714	0.0218559	NA	NA	NA	NA
Sevir.5G068900	Sevir.5G068900.1	(1 of 2) PTHR10743 - PROTEIN RER1	AT4G39220.1	ATRER1A	Rer1 family protein	LOC_Os01g01640.1	Rer1 protein, putative, expressed	-0.424157	0.0138682	NA	NA	NA	NA	NA	NA	NA	NA	-0.376354	0.033634
Sevir.5G085900	Sevir.5G085900.1	(1 of 1) PTHR10774:SF1 - C2 DOMAIN-CONTAINING PROTEIN	AT3G18370.1	ATSYTF,NTMC2T3,NTMC2TYPE3,SYTF	C2 domain-containing protein	LOC_Os01g03820.1	C2 domain containing protein, putative, expressed	-0.836001	0.00314867	-1.05741	2.66323e-05	-0.943691	0.000106774	-1.24584	2.33998e-05	-0.803681	0.00595924	-0.582661	0.04986
Sevir.5G087100	Sevir.5G087100.1	(1 of 1) 3.2.1.177//3.2.1.37//3.2.1.55 - Alpha-D-xyloside xylohydrolase / Alpha-xylosidase // Xylan 1,4-beta-xylosidase / Xylobiase // Non-reducing end alpha-L-arabinofuranosidase / Arabinosidase	AT1G68560.1	ATXYL1,TRG1,XYL1	alpha-xylosidase 1	LOC_Os01g03950.1	glycosyl hydrolase, family 31, putative, expressed	-1.37884	0.00320494	-0.895804	0.0442079	-1.42053	0.000364635	-1.10662	0.0331476	NA	NA	NA	NA
Sevir.5G118600	Sevir.5G118600.1	(1 of 1) PTHR31235//PTHR31235:SF51 - FAMILY NOT NAMED // PEROXIDASE 25	AT2G41480.1		Peroxidase superfamily protein	LOC_Os01g07770.1	peroxidase precursor, putative, expressed	NA	NA	-1.3549	0.00920295	-1.21536	0.0250733	NA	NA	-1.24707	0.0431556	NA	NA
Sevir.5G140200	NA	NA	NA	NA	NA	NA	NA	NA	NA	-0.757459	0.0208564	-1.10737	0.00044123	NA	NA	NA	NA	-1.0086	0.00512068
Sevir.5G144600	Sevir.5G144600.1	(1 of 3) 2.3.2.15 - Glutathione gamma-glutamylcysteinyltransferase / Phytochelatin synthase	AT1G03980.1	ATPCS2,PCS2	phytochelatin synthase 2	LOC_Os06g01260.1	glutathione gamma-glutamylcysteinyltransferase 1, putative, expressed	NA	NA	NA	NA	-1.20215	0.0155074	NA	NA	NA	NA	-1.27813	0.0310876
Sevir.5G146900	Sevir.5G146900.1	(1 of 2) PTHR13301//PTHR13301:SF50 - X-BOX TRANSCRIPTION FACTOR-RELATED // SUBFAMILY NOT NAMED	AT3G58120.1	ATBZIP61,BZIP61	Basic-leucine zipper (bZIP) transcription factor family protein	LOC_Os01g11350.1	bZIP transcription factor domain containing protein, expressed	-2.62261	9.57696e-05	NA	NA	NA	NA	-2.23696	0.00207006	NA	NA	NA	NA
Sevir.5G157500	NA	NA	NA	NA	NA	NA	NA	NA	NA	-0.47609	0.0149601	-0.749295	6.78405e-05	NA	NA	NA	NA	-0.676516	0.00181788
Sevir.5G192400	Sevir.5G192400.1	(1 of 2) PTHR24343//PTHR24343:SF157 - SERINE/THREONINE KINASE // CBL-INTERACTING SERINE/THREONINE-PROTEIN KINASE 24	AT4G24400.1	ATCIPK8,CIPK8,PKS11,SnRK3.13	CBL-interacting protein kinase 8	LOC_Os01g35184.2	CAMK_KIN1/SNF1/Nim1_like.10 - CAMK includes calcium/calmodulin depedent protein kinases, expressed	NA	NA	-0.497372	0.0353021	NA	NA	-0.74258	0.00627708	NA	NA	NA	NA
Sevir.5G198000	Sevir.5G198000.1	(1 of 1) PTHR23111//PTHR23111:SF33 - ZINC FINGER PROTEIN // SUBFAMILY NOT NAMED	AT3G15680.1		Ran BP2/NZF zinc finger-like superfamily protein	LOC_Os01g37460.1	zinc finger family protein, putative, expressed	-2.20221	0.0152213	NA	NA	NA	NA	-2.0724	0.0395508	NA	NA	NA	NA
Sevir.5G198100	Sevir.5G198100.2	(1 of 1) PTHR13832:SF218 - PROTEIN PHOSPHATASE 2C 57	AT4G27800.1	PPH1,TAP38	thylakoid-associated phosphatase 38	LOC_Os01g37130.1	protein phosphatase 2C, putative, expressed	NA	NA	-0.595164	0.000752773	NA	NA	-0.472998	0.0271489	-0.839305	5.89196e-06	NA	NA
Sevir.5G200300	Sevir.5G200300.1	(1 of 1) PTHR12292 - RWD DOMAIN-CONTAINING PROTEIN	AT1G51730.1		Ubiquitin-conjugating enzyme family protein	LOC_Os01g37770.1	RWD domain containing protein, expressed	-0.694832	0.031126	NA	NA	NA	NA	-0.759443	0.0275153	NA	NA	NA	NA
Sevir.5G203600	Sevir.5G203600.1	(1 of 1) PTHR12000//PTHR12000:SF15 - HEMOGLOBINASE FAMILY MEMBER // VACUOLAR-PROCESSING ENZYME ALPHA-ISOZYME-RELATED	AT4G32940.1	GAMMA-VPE,GAMMAVPE	gamma vacuolar processing enzyme	LOC_Os01g37910.1	vacuolar-processing enzyme precursor, putative, expressed	NA	NA	-1.38186	7.04387e-06	-1.41087	4.16879e-06	NA	NA	NA	NA	-0.989821	0.00631897
Sevir.5G230200	Sevir.5G230200.1	(1 of 11) PF04862 - Protein of unknown function (DUF642) (DUF642)	AT5G11420.1		Protein of unknown function, DUF642	LOC_Os01g42520.1	expressed protein	-1.1702	0.0050684	NA	NA	NA	NA	-1.22553	0.00598261	NA	NA	NA	NA
Sevir.5G235200	Sevir.5G235200.1	(1 of 1) PF15370 - Domain of unknown function (DUF4598) (DUF4598)	AT1G71430.1			LOC_Os01g43060.1	expressed protein	-1.6994	0.000213615	NA	NA	NA	NA	-1.10797	0.0323809	NA	NA	NA	NA
Sevir.5G252080	NA	NA	NA	NA	NA	NA	NA	NA	NA	-2.48499	0.0403948	NA	NA	-2.87766	0.0340969	NA	NA	NA	NA
Sevir.5G254400	NA	NA	NA	NA	NA	NA	NA	-0.907215	0.0152604	NA	NA	NA	NA	-1.10625	0.00477996	NA	NA	NA	NA
Sevir.5G257832	Sevir.5G257832.1	(1 of 5) KOG4674 - Uncharacterized conserved coiled-coil protein				LOC_Os01g46810.1	viral A-type inclusion protein repeat containing protein, expressed	NA	NA	-0.685014	0.0482936	NA	NA	NA	NA	-1.59019	2.16604e-06	NA	NA
Sevir.5G266900	Sevir.5G266900.1	(1 of 1) PTHR32077//PTHR32077:SF6 - FAMILY NOT NAMED // FASCICLIN-LIKE ARABINOGALACTAN PROTEIN 13-RELATED	AT5G03170.1	ATFLA11,FLA11	FASCICLIN-like arabinogalactan-protein 11	LOC_Os01g47780.1	fasciclin domain containing protein, expressed	-2.1405	1.02756e-05	NA	NA	NA	NA	-2.40637	1.4508e-06	NA	NA	NA	NA
Sevir.5G274501	Sevir.5G274501.1	(1 of 10) PF07797 - Protein of unknown function (DUF1639) (DUF1639)	AT1G55340.1		Protein of unknown function (DUF1639)	LOC_Os01g48830.2	expressed protein	NA	NA	-0.419629	0.0338974	NA	NA	-0.525659	0.0282859	NA	NA	NA	NA
Sevir.5G281600	Sevir.5G281600.1	(1 of 3) 2.7.7.3 - Pantetheine-phosphate adenylyltransferase / PPAT	AT2G01220.1		Nucleotidylyl transferase superfamily protein	LOC_Os01g49670.1	cytidylyltransferase domain containing protein, expressed	-0.847268	0.00474716	NA	NA	-0.696339	0.0183939	-1.34198	5.29563e-06	NA	NA	NA	NA
Sevir.5G291300	NA	NA	NA	NA	NA	NA	NA	-0.493965	0.00260604	-0.429095	0.00566695	-0.369376	0.0198183	-0.442653	0.0152338	NA	NA	NA	NA
Sevir.5G298500	NA	NA	NA	NA	NA	NA	NA	NA	NA	-1.01398	0.00325694	NA	NA	NA	NA	-0.916358	0.0235782	NA	NA
Sevir.5G301200	Sevir.5G301200.1	(1 of 1) PTHR11814:SF54 - SULFATE TRANSPORTER 3.5-RELATED	AT3G51895.1	AST12,SULTR3;1	sulfate transporter 3;1	LOC_Os01g52130.1	sulfate transporter, putative, expressed	-1.55483	3.20989e-05	-1.73505	1.56569e-06	NA	NA	-1.5052	0.000150032	-0.888178	0.0444067	NA	NA
Sevir.5G307700	Sevir.5G307700.1	(1 of 3) PTHR24343//PTHR24343:SF183 - SERINE/THREONINE KINASE // SUBFAMILY NOT NAMED	AT3G01090.2	AKIN10,KIN10,SNRK1.1	SNF1 kinase homolog 10	LOC_Os05g45420.2	CAMK_KIN1/SNF1/Nim1_like_AMPKh.3 - CAMK includes calcium/calmodulin depedent protein kinases, expressed	NA	NA	-0.458449	0.00291571	-0.501844	0.00145616	NA	NA	-0.39621	0.0296114	NA	NA
Sevir.5G314600	Sevir.5G314600.1	(1 of 4) PF06219 - Protein of unknown function (DUF1005) (DUF1005)	AT4G29310.1		Protein of unknown function (DUF1005)	LOC_Os01g53790.1	stress-induced protein, putative, expressed	-3.37154	1.51821e-08	NA	NA	NA	NA	-1.64808	0.0200444	NA	NA	NA	NA
Sevir.5G319900	Sevir.5G319900.1	(1 of 1) KOG4299 - PHD Zn-finger protein	AT3G19510.1	HAT3.1	Homeodomain-like protein with RING/FYVE/PHD-type zinc finger domain	LOC_Os06g12400.1	Homeobox domain containing protein, expressed	NA	NA	-0.743208	0.000791673	-0.606415	0.0120056	NA	NA	-0.653769	0.0114829	NA	NA
Sevir.5G326450	Sevir.5G326450.1	(1 of 1) PTHR13301//PTHR13301:SF48 - X-BOX TRANSCRIPTION FACTOR-RELATED // SUBFAMILY NOT NAMED	AT2G42380.2	ATBZIP34,BZIP34	Basic-leucine zipper (bZIP) transcription factor family protein	LOC_Os01g55150.1	bZIP transcription factor domain containing protein, expressed	-1.98557	0.0417742	NA	NA	NA	NA	-3.20191	0.00866823	NA	NA	NA	NA
Sevir.5G326600	Sevir.5G326600.1	(1 of 1) PTHR22792//PTHR22792:SF58 - LUPUS LA PROTEIN-RELATED // LA-RELATED PROTEIN 6A	AT5G46250.1		RNA-binding protein	LOC_Os01g55170.1	la domain containing protein, expressed	-0.543155	0.0411697	NA	NA	NA	NA	NA	NA	NA	NA	-0.582	0.0296039
Sevir.5G331500	NA	NA	NA	NA	NA	NA	NA	NA	NA	NA	NA	-0.615778	0.00100786	NA	NA	0.480817	0.0317198	-0.587259	0.00639216
Sevir.5G333400	Sevir.5G333400.1	(1 of 2) 3.5.1.49 - Formamidase / Formamide amidohydrolase	AT4G37560.1		Acetamidase/Formamidase family protein	LOC_Os01g55950.1	acetamidase, putative, expressed	NA	NA	NA	NA	-4.08816	2.28933e-05	NA	NA	NA	NA	-1.86457	0.0400063
Sevir.5G333500	Sevir.5G333500.1	(1 of 1) K01455 - formamidase (E3.5.1.49)	AT4G37560.1		Acetamidase/Formamidase family protein	LOC_Os01g55950.1	acetamidase, putative, expressed	NA	NA	-2.19676	0.00464658	-2.09406	0.000338775	NA	NA	-1.754	0.0498939	-1.53182	0.0250035
Sevir.5G358100	Sevir.5G358100.1	(1 of 4) PTHR11588//PTHR11588:SF114 - TUBULIN // SUBFAMILY NOT NAMED	AT5G12250.1	TUB6	beta-6 tubulin	LOC_Os01g59150.2	tubulin/FtsZ domain containing protein, putative, expressed	-0.884629	0.00136914	NA	NA	NA	NA	NA	NA	-0.935264	0.00168502	NA	NA
Sevir.5G359900	Sevir.5G359900.1	(1 of 2) PTHR23050:SF153 - CALMODULIN-1-RELATED	AT2G27030.3	ACAM-2,CAM5	calmodulin 5	LOC_Os01g59530.1	OsCML1 - Calmodulin-related calcium sensor protein, expressed	NA	NA	NA	NA	-1.03078	0.000900672	NA	NA	NA	NA	-0.83475	0.0227725
Sevir.5G362700	NA	NA	NA	NA	NA	NA	NA	-0.618836	0.00459727	-0.45017	0.0375119	NA	NA	-0.584358	0.0150404	NA	NA	NA	NA
Sevir.5G369800	NA	NA	NA	NA	NA	NA	NA	-0.681146	0.0278394	-0.682085	0.0160123	-1.05718	8.08924e-05	NA	NA	NA	NA	-1.01594	0.000914566
Sevir.5G382500	Sevir.5G382500.1	(1 of 3) PTHR10774//PTHR10774:SF58 - EXTENDED SYNAPTOTAGMIN-RELATED // SUBFAMILY NOT NAMED	AT3G55470.2		Calcium-dependent lipid-binding (CaLB domain) family protein	LOC_Os01g62430.3	C2 domain containing protein, putative, expressed	NA	NA	-1.07799	0.0176635	NA	NA	-1.57354	0.00133922	NA	NA	NA	NA
Sevir.5G384800	Sevir.5G384800.1	(1 of 1) PTHR33162//PTHR33162:SF3 - FAMILY NOT NAMED // SEC-INDEPENDENT PROTEIN TRANSLOCASE PROTEIN TATB, CHLOROPLASTIC	AT5G52440.1	HCF106	Bacterial sec-independent translocation protein mttA/Hcf106	LOC_Os11g37130.1	mttA/Hcf106 family protein, putative, expressed	-0.397725	0.0340581	NA	NA	-0.773636	1.06091e-06	-0.4972	0.00985585	NA	NA	NA	NA
Sevir.5G395300	Sevir.5G395300.1	(1 of 1) 3.2.1.14//3.2.1.17 - Chitinase / Poly-beta-glucosaminidase // Lysozyme / Muramidase	AT5G24090.1	ATCHIA,CHIA	chitinase A	LOC_Os01g64110.1	glycosyl hydrolase, putative, expressed	NA	NA	-3.28564	4.66219e-12	-2.75865	1.52509e-10	-1.75185	0.0011064	-1.27974	0.0112452	-2.63068	4.91735e-08
Sevir.5G408600	Sevir.5G408600.1	(1 of 2) PTHR10791//PTHR10791:SF32 - RAG1-ACTIVATING PROTEIN 1 // SUBFAMILY NOT NAMED	AT1G21460.1		Nodulin MtN3 family protein	LOC_Os01g65880.1	nodulin MtN3 family protein, putative, expressed	-2.0488	2.12571e-05	NA	NA	NA	NA	-2.33068	3.71203e-06	NA	NA	NA	NA
Sevir.5G410500	Sevir.5G410500.1	(1 of 1) PTHR10108//PTHR10108:SF926 - METHYLTRANSFERASE // SUBFAMILY NOT NAMED	AT5G64030.1		S-adenosyl-L-methionine-dependent methyltransferases superfamily protein	LOC_Os01g66110.1	methyltransferase, putative, expressed	-0.672543	0.0154263	NA	NA	0.762298	0.0032679	-0.649423	0.0340969	-0.689237	0.0278189	NA	NA
Sevir.5G411100	NA	NA	NA	NA	NA	NA	NA	NA	NA	NA	NA	-0.445753	0.0421513	NA	NA	NA	NA	-0.577422	0.0163797
Sevir.5G412600	Sevir.5G412600.1	(1 of 1) PTHR11262//PTHR11262:SF12 - HSL AND CLP PROTEASE // SUBFAMILY NOT NAMED	AT1G33360.1		ATP-dependent Clp protease	LOC_Os01g66330.1	ATP-dependent Clp protease ATP-binding subunit clpX, putative, expressed	-2.54183	1.38065e-09	-1.24476	0.000267471	-0.759433	0.021015	-0.859324	0.0340399	NA	NA	NA	NA
Sevir.5G414500	Sevir.5G414500.1	(1 of 1) PTHR11177//PTHR11177:SF167 - CHITINASE // RHODANESE-LIKE DOMAIN-CONTAINING PROTEIN 4, CHLOROPLASTIC	AT3G25480.1		Rhodanese/Cell cycle control phosphatase superfamily protein	LOC_Os01g66600.1	rhodanese-like, putative, expressed	-0.591354	0.0498902	NA	NA	NA	NA	-1.26998	4.63101e-06	NA	NA	NA	NA
Sevir.5G423600	Sevir.5G423600.1	(1 of 1) PTHR11654//PTHR11654:SF126 - OLIGOPEPTIDE TRANSPORTER-RELATED // SUBFAMILY NOT NAMED	AT3G54140.1	ATPTR1,PTR1	peptide transporter 1	LOC_Os01g67630.1	peptide transporter PTR2, putative, expressed	-1.30545	1.29538e-05	-1.24197	4.09e-06	-1.57107	8.85408e-10	NA	NA	NA	NA	-0.950428	0.00159594
Sevir.5G432400	Sevir.5G432400.1	(1 of 1) PTHR12565//PTHR12565:SF170 - STEROL REGULATORY ELEMENT-BINDING PROTEIN // SUBFAMILY NOT NAMED	AT3G07340.1		basic helix-loop-helix (bHLH) DNA-binding superfamily protein	LOC_Os01g68700.2	BHLH transcription factor, putative, expressed	-1.58983	1.40281e-08	NA	NA	NA	NA	-1.02752	0.000691353	NA	NA	NA	NA
Sevir.5G435733	NA	NA	NA	NA	NA	NA	NA	NA	NA	-0.503962	0.0475439	-1.06789	1.82709e-06	NA	NA	NA	NA	-0.827893	0.00148551
Sevir.5G435900	Sevir.5G435900.1	(1 of 1) PTHR11061//PTHR11061:SF29 - RNA M5U METHYLTRANSFERASE FAMILY // SUBFAMILY NOT NAMED	AT3G27180.1		S-adenosyl-L-methionine-dependent methyltransferases superfamily protein	LOC_Os01g69120.1	uncharacterized RNA methyltransferase pc1998, putative, expressed	-1.50998	1.81557e-05	-0.852509	0.00379163	NA	NA	-0.89386	0.0248738	NA	NA	NA	NA
Sevir.5G450700	Sevir.5G450700.1	(1 of 1) PTHR12145:SF11 - SPERMATOGENESIS-ASSOCIATED PROTEIN 20	AT4G03200.1		catalytics	LOC_Os01g70950.1	spermatogenesis-associated protein 20 precursor, putative, expressed	NA	NA	-0.621699	0.00147472	-0.704489	0.000415491	NA	NA	-0.529741	0.0215902	NA	NA
Sevir.5G457500	Sevir.5G457500.1	(1 of 1) PF00651//PF12796 - BTB/POZ domain (BTB) // Ankyrin repeats (3 copies) (Ank_2)	AT2G41370.1	BOP2	Ankyrin repeat family protein / BTB/POZ domain-containing protein	LOC_Os01g72020.1	BTBA3 - Bric-a-Brac,Tramtrack, Broad Complex BTB domain with Ankyrin repeat region, expressed	NA	NA	-1.29415	0.0491762	-2.80226	5.99425e-06	NA	NA	NA	NA	-1.5418	0.0192769
Sevir.5G466300	Sevir.5G466300.1	(1 of 7) PF01823 - MAC/Perforin domain (MACPF)	AT4G24290.2		MAC/Perforin domain-containing protein	LOC_Os07g07194.1	MAC/Perforin domain containing protein, putative, expressed	NA	NA	-0.866987	0.00317857	NA	NA	NA	NA	-0.816174	0.0171016	NA	NA
Sevir.5G468300	Sevir.5G468300.1	(1 of 1) 1.14.13.122 - Chlorophyllide-a oxygenase / Cholorophyll-b synthase	AT1G44446.1	ATCAO,CAO,CH1	Pheophorbide a oxygenase family protein with Rieske [2Fe-2S] domain	LOC_Os10g41780.1	chlorophyllide a oxygenase, chloroplast precursor, putative, expressed	-1.50613	8.9697e-11	-1.60194	2.32299e-12	-1.37081	6.03434e-09	NA	NA	-0.595465	0.0427518	NA	NA
Sevir.5G469900	Sevir.5G469900.1	(1 of 8) PF02496 - ABA/WDS induced protein (ABA_WDS)				LOC_Os01g73250.1	abscisic stress-ripening, putative, expressed	NA	NA	-1.35767	0.000100041	-1.72522	4.66928e-07	NA	NA	NA	NA	-1.42776	0.000303587
Sevir.5G474000	Sevir.5G474000.1	(1 of 1) PTHR11728:SF8 - GLYCEROL-3-PHOSPHATE DEHYDROGENASE [NAD(+)], CYTOPLASMIC	AT5G40610.1		NAD-dependent glycerol-3-phosphate dehydrogenase family protein	LOC_Os01g74000.1	glycerol-3-phosphate dehydrogenase, putative, expressed	-0.960903	0.030716	-1.02711	0.0173475	-0.946878	0.014817	-1.4721	0.00137051	NA	NA	NA	NA
Sevir.5G475800	Sevir.5G475800.1	(1 of 1) PTHR21562//PTHR21562:SF20 - NOTUM-RELATED // SUBFAMILY NOT NAMED	AT3G09410.1		Pectinacetylesterase family protein	LOC_Os01g74330.1	pectinacetylesterase domain containing protein, expressed	NA	NA	-1.32398	0.000238354	-1.80225	1.21995e-08	-1.4999	0.000789681	NA	NA	-0.902849	0.012359
Sevir.5G476200	Sevir.5G476200.1	(1 of 26) K05658 - ATP-binding cassette, subfamily B (MDR/TAP), member 1 (ABCB1)	AT3G55320.1	PGP20	P-glycoprotein 20	LOC_Os01g74470.1	ABC transporter, ATP-binding protein, putative, expressed	-0.819825	0.0163336	NA	NA	NA	NA	NA	NA	NA	NA	-0.848462	0.00656182
Sevir.6G001700	Sevir.6G001700.1	(1 of 1) PTHR11081//PTHR11081:SF17 - XP-G/RAD2 DNA REPAIR ENDONUCLEASE FAMILY // FLAP ENDONUCLEASE GEN-LIKE 2	AT3G48900.2		single-stranded DNA endonuclease family protein	LOC_Os08g01130.1	flap endonuclease, putative, expressed	NA	NA	-1.5789	2.61711e-11	-2.20278	3.67487e-20	NA	NA	NA	NA	-0.792532	0.00639216
Sevir.6G004100	Sevir.6G004100.1	(1 of 1) PTHR10615//PTHR10615:SF100 - HISTONE ACETYLTRANSFERASE // SUBFAMILY NOT NAMED	AT1G77250.1		RING/FYVE/PHD-type zinc finger family protein	LOC_Os08g01420.1	PHD-finger domain containing protein, putative, expressed	-0.749067	0.0461779	NA	NA	NA	NA	-0.839437	0.0366803	NA	NA	NA	NA
Sevir.6G021600	Sevir.6G021600.3	(1 of 2) PTHR14154:SF2 - MITOCHONDRIAL PYRUVATE CARRIER 2	AT4G22310.1		Uncharacterised protein family (UPF0041)	LOC_Os07g26700.1	UPF0041 domain containing protein, putative, expressed	-0.733718	0.0433346	-0.977397	0.000681	-0.997329	0.000397765	-0.876873	0.0229586	NA	NA	NA	NA
Sevir.6G040400	Sevir.6G040400.2	(1 of 2) PTHR11255//PTHR11255:SF47 - DIACYLGLYCEROL KINASE // SUBFAMILY NOT NAMED	AT2G20900.3	ATDGK5,DGK5	diacylglycerol kinase 5	LOC_Os08g08110.1	diacylglycerol kinase, putative, expressed	NA	NA	-1.43411	1.60585e-06	-0.824206	0.0128607	NA	NA	-0.750701	0.0362569	NA	NA
Sevir.6G044600	NA	NA	NA	NA	NA	NA	NA	-0.634278	0.0100218	-0.872256	0.000145422	-0.736063	0.00175307	-1.19533	2.65841e-07	NA	NA	NA	NA
Sevir.6G045000	Sevir.6G045000.1	(1 of 1) PTHR11932//PTHR11932:SF79 - CULLIN // SUBFAMILY NOT NAMED	AT1G26830.1	ATCUL3,ATCUL3A,CUL3,CUL3A	cullin 3	LOC_Os08g07400.1	cullin, putative, expressed	NA	NA	NA	NA	-0.572735	0.0350503	NA	NA	NA	NA	-0.677053	0.0272985
Sevir.6G045400	Sevir.6G045400.2	(1 of 1) K15077 - elongin-A (ELA1)	AT2G42780.1			LOC_Os08g07280.1	expressed protein	NA	NA	-0.871889	0.00827009	NA	NA	NA	NA	-1.2612	0.000519053	NA	NA
Sevir.6G046200	Sevir.6G046200.1	(1 of 12) K15803 - (-)-germacrene D synthase (GERD)	AT5G23960.1	ATTPS21,TPS21	terpene synthase 21	LOC_Os08g04500.1	terpene synthase, putative, expressed	NA	NA	-1.08431	0.0201648	-1.12803	0.00592038	NA	NA	-1.09285	0.0466502	NA	NA
Sevir.6G050150	Sevir.6G050150.1	(1 of 103) PF07762 - Protein of unknown function (DUF1618) (DUF1618)				LOC_Os02g29090.1	expressed protein	NA	NA	-1.19642	0.0320483	NA	NA	NA	NA	-1.3537	0.0383464	NA	NA
Sevir.6G089100	Sevir.6G089100.1	(1 of 1) PTHR10584:SF169 - FRUCTOKINASE-5-RELATED	AT4G10260.1		pfkB-like carbohydrate kinase family protein	LOC_Os08g02120.1	kinase, pfkB family, putative, expressed	NA	NA	-0.600903	0.0431932	-0.71584	0.0124227	-0.779536	0.0166704	NA	NA	NA	NA
Sevir.6G099500	Sevir.6G099500.1	(1 of 1) PTHR10366//PTHR10366:SF457 - NAD DEPENDENT EPIMERASE/DEHYDRATASE // SUBFAMILY NOT NAMED	AT4G10960.1	UGE5	UDP-D-glucose/UDP-D-galactose 4-epimerase 5	LOC_Os08g28730.1	NAD dependent epimerase/dehydratase family protein, putative, expressed	-0.994198	0.000491354	NA	NA	NA	NA	-0.757611	0.0206517	NA	NA	NA	NA
Sevir.6G110000	NA	NA	NA	NA	NA	NA	NA	-1.78648	2.34333e-13	-0.624238	0.0106638	NA	NA	-1.39159	2.26152e-08	-0.632203	0.0253345	NA	NA
Sevir.6G146300	Sevir.6G146300.1	(1 of 34) PF04570 - zinc-finger of the FCS-type, C2-C2 (zf-FLZ)	AT1G78020.1		Protein of unknown function (DUF581)	LOC_Os08g31510.1	DUF581 domain containing protein, expressed	NA	NA	-0.60962	0.0167719	-0.701746	0.00583478	NA	NA	NA	NA	-0.679931	0.0194351
Sevir.6G165100	Sevir.6G165100.2	(1 of 1) PTHR31499:SF11 - HOMEODOMAIN-LIKE SUPERFAMILY PROTEIN	AT1G69580.1		Homeodomain-like superfamily protein	LOC_Os08g33750.1	myb-like DNA-binding domain containing protein, expressed	-1.11302	0.00401878	NA	NA	NA	NA	NA	NA	-1.10829	0.00653619	NA	NA
Sevir.6G181900	Sevir.6G181900.1	(1 of 1) PTHR16007//PTHR16007:SF14 - EPIDIDYMAL MEMBRANE PROTEIN E9-RELATED // SUBFAMILY NOT NAMED	AT1G49470.1		Family of unknown function (DUF716)	LOC_Os08g36040.1	plant viral response family protein, putative, expressed	-4.16699	1.32023e-05	-2.33823	0.00378172	-2.05649	0.0124498	NA	NA	NA	NA	-2.20148	0.0176513
Sevir.6G189600	Sevir.6G189600.1	(1 of 5) KOG1200 - Mitochondrial/plastidial beta-ketoacyl-ACP reductase	AT3G50560.1		NAD(P)-binding Rossmann-fold superfamily protein	LOC_Os08g37130.1	oxidoreductase, short chain dehydrogenase/reductase family domain containing protein, expressed	-0.741047	0.0348628	-0.837913	0.007478	NA	NA	-0.83126	0.0265098	NA	NA	NA	NA
Sevir.6G194200	Sevir.6G194200.1	(1 of 10) KOG0484 - Transcription factor PHOX2/ARIX, contains HOX domain	AT4G40060.1	ATHB-16,ATHB16,HB16	homeobox protein 16	LOC_Os08g37580.1	homeobox associated leucine zipper, putative, expressed	0.732698	0.00905043	NA	NA	-0.922548	0.000311771	NA	NA	-0.961838	0.00142676	NA	NA
Sevir.6G196200	Sevir.6G196200.1	(1 of 2) PTHR32332:SF20 - 2-NITROPROPANE DIOXYGENASE-LIKE PROTEIN	AT5G64250.2		Aldolase-type TIM barrel family protein	LOC_Os08g37874.1	2-nitropropane dioxygenase family, putative, expressed	-0.901004	0.0182763	NA	NA	NA	NA	-1.21549	0.00204398	NA	NA	0.833941	0.0310561
Sevir.6G197300	Sevir.6G197300.1	(1 of 2) PTHR22952//PTHR22952:SF191 - CAMP-RESPONSE ELEMENT BINDING PROTEIN-RELATED // SUBFAMILY NOT NAMED	AT1G13600.1	AtbZIP58,bZIP58	basic leucine-zipper 58	LOC_Os08g38020.1	bZIP transcription factor domain containing protein, expressed	-3.40372	2.43633e-05	-1.59847	0.0015179	-3.11439	2.59225e-09	NA	NA	NA	NA	-1.10617	0.0495966
Sevir.6G202400	Sevir.6G202400.1	(1 of 87) K10523 - speckle-type POZ protein (SPOP)	AT1G55760.1		BTB/POZ domain-containing protein	LOC_Os08g38700.1	C3-BTB2 - Bric-a-Brac, Tramtrack, Broad Complex BTB domain with C3 subfamily conserved sequence, expressed	NA	NA	-1.05204	0.00643147	-1.01491	0.00667182	NA	NA	NA	NA	-1.04901	0.0134727
Sevir.6G209500	Sevir.6G209500.1	(1 of 1) 2.6.1.44//2.6.1.45//2.6.1.51 - Alanine--glyoxylate transaminase / Alanine--glyoxylate aminotransferase // Serine--glyoxylate transaminase / SGAT // Serine--pyruvate transaminase / Serine--pyruvate aminotransferase	AT2G13360.2	AGT,AGT1,SGAT	alanine:glyoxylate aminotransferase	LOC_Os08g39300.4	aminotransferase, putative, expressed	-1.12372	6.89652e-05	-2.04318	5.05265e-15	-1.16933	1.22787e-05	NA	NA	-0.754714	0.0193234	NA	NA
Sevir.6G217100	Sevir.6G217100.1	(1 of 9) PF02151 - UvrB/uvrC motif (UVR)	AT5G25070.1			LOC_Os08g40450.1	uvrB/uvrC motif family protein, expressed	NA	NA	-1.28107	0.00289171	NA	NA	NA	NA	-1.29073	0.010247	NA	NA
Sevir.6G236200	Sevir.6G236200.1	(1 of 17) PTHR23155//PTHR23155:SF529 - LEUCINE-RICH REPEAT-CONTAINING PROTEIN // SUBFAMILY NOT NAMED	AT3G46710.1		NB-ARC domain-containing disease resistance protein	LOC_Os12g37290.1	resistance protein T10rga2-1A, putative, expressed	-2.24063	0.0427615	NA	NA	NA	NA	NA	NA	-3.42294	0.00962533	NA	NA
Sevir.6G260100	Sevir.6G260100.1	(1 of 1) K06636 - structural maintenance of chromosome 1 (SMC1)	AT3G54670.3	ATSMC1,SMC1,TTN8	Structural maintenance of chromosomes (SMC) family protein	LOC_Os12g44390.1	RecF/RecN/SMC N terminal domain containing protein, expressed	NA	NA	-0.775143	0.00054836	NA	NA	NA	NA	-0.622587	0.0185599	NA	NA
Sevir.7G022200	NA	NA	NA	NA	NA	NA	NA	-5.39275	8.36056e-05	-5.14092	9.84705e-05	-4.80709	0.000594435	NA	NA	NA	NA	-4.56336	0.00408471
Sevir.7G038400	Sevir.7G038400.1	(1 of 3) K05841 - sterol 3beta-glucosyltransferase [EC:2.4.1.173] Glc b1-3 sterol (E2.4.1.173)	AT3G07020.2		UDP-Glycosyltransferase superfamily protein	LOC_Os04g04254.1	sterol 3-beta-glucosyltransferase, putative, expressed	NA	NA	NA	NA	-0.545955	0.00744841	NA	NA	NA	NA	-0.586123	0.0112438
Sevir.7G052000	Sevir.7G052000.1	(1 of 2) PTHR11934:SF7 - RIBOSE-5-PHOSPHATE ISOMERASE 1-RELATED	AT2G01290.1	RPI2	ribose-5-phosphate isomerase 2	LOC_Os04g24140.1	ribose-5-phosphate isomerase A, putative, expressed	NA	NA	-0.974142	0.0144121	-1.05317	0.00555143	-1.06194	0.0221457	NA	NA	NA	NA
Sevir.7G062700	Sevir.7G062700.1	(1 of 3) 1.1.1.65 - Pyridoxine 4-dehydrogenase / Pyridoxine dehydrogenase	AT1G06690.1		NAD(P)-linked oxidoreductase superfamily protein	LOC_Os07g04990.1	oxidoreductase, aldo/keto reductase family protein, putative, expressed	NA	NA	NA	NA	-0.501426	0.0139932	NA	NA	NA	NA	-0.686817	0.00171267
Sevir.7G065400	Sevir.7G065400.1	(1 of 1) PTHR11413//PTHR11413:SF52 - CYSTATIN FAMILY MEMBER // SUBFAMILY NOT NAMED	AT2G31980.1	AtCYS2,CYS2	PHYTOCYSTATIN 2	LOC_Os04g28250.1	cysteine proteinase inhibitor precursor, putative, expressed	-1.82124	0.0346655	-1.62532	0.0447531	-1.91306	0.0164014	-2.03483	0.0266956	NA	NA	NA	NA
Sevir.7G078100	NA	NA	NA	NA	NA	NA	NA	NA	NA	NA	NA	-1.65619	0.0300522	NA	NA	NA	NA	-3.30361	0.000254953
Sevir.7G086900	Sevir.7G086900.1	(1 of 34) PF13837 - Myb/SANT-like DNA-binding domain (Myb_DNA-bind_4)	AT2G33550.1		Homeodomain-like superfamily protein	LOC_Os04g32590.1	transcription factor, putative, expressed	-2.14506	4.22553e-06	NA	NA	NA	NA	-1.47821	0.00334325	NA	NA	NA	NA
Sevir.7G088800	Sevir.7G088800.1	(1 of 2) K00999 - CDP-diacylglycerol--inositol 3-phosphatidyltransferase (CDIPT)	AT1G68000.1	ATPIS,ATPIS1,PIS1	phosphatidylinositol synthase 1	LOC_Os02g03110.2	CDP-alcohol phosphatidyltransferase, putative, expressed	-1.44616	0.0339701	-1.59931	0.0156222	NA	NA	-2.17312	0.00365575	NA	NA	NA	NA
Sevir.7G088900	Sevir.7G088900.1	(1 of 2) PTHR22814//PTHR22814:SF119 - COPPER TRANSPORT PROTEIN ATOX1-RELATED // SUBFAMILY NOT NAMED				LOC_Os04g32810.1	expressed protein	-0.448398	0.0373948	NA	NA	-0.433952	0.0365784	-0.678136	0.0011807	NA	NA	NA	NA
Sevir.7G089300	Sevir.7G089300.1	(1 of 2) PTHR22814//PTHR22814:SF119 - COPPER TRANSPORT PROTEIN ATOX1-RELATED // SUBFAMILY NOT NAMED				LOC_Os04g32850.2	basic proline-rich protein, putative, expressed	NA	NA	NA	NA	-1.701	0.00484594	-1.72288	0.0201637	NA	NA	NA	NA
Sevir.7G105000	Sevir.7G105000.1	(1 of 8) PF02496 - ABA/WDS induced protein (ABA_WDS)				LOC_Os01g72900.1	abscisic stress-ripening, putative, expressed	NA	NA	NA	NA	-0.345046	0.00795239	-0.403842	0.00356181	NA	NA	NA	NA
Sevir.7G105300	Sevir.7G105300.1	(1 of 1) PTHR12197//PTHR12197:SF178 - SET AND MYND DOMAIN CONTAINING // SUBFAMILY NOT NAMED	AT1G43245.1		SET domain-containing protein	LOC_Os04g34610.1	expressed protein	NA	NA	-0.866567	0.00121577	-1.30484	3.94016e-07	NA	NA	NA	NA	-0.848832	0.00575239
Sevir.7G125100	Sevir.7G125100.1	(1 of 1) PTHR13832//PTHR13832:SF336 - PROTEIN PHOSPHATASE 2C // SUBFAMILY NOT NAMED	AT1G47380.1		Protein phosphatase 2C family protein	LOC_Os04g37660.1	protein phosphotase protein, putative, expressed	-1.32908	0.00283632	-1.69896	8.93516e-05	-1.1586	0.00227684	-1.28397	0.00760497	NA	NA	NA	NA
Sevir.7G134000	Sevir.7G134000.1	(1 of 2) PTHR18860//PTHR18860:SF36 - 14-3-3 PROTEIN // SUBFAMILY NOT NAMED	AT3G02520.1	GF14 NU,GRF7	general regulatory factor 7	LOC_Os04g38870.1	14-3-3 protein, putative, expressed	NA	NA	-0.449352	0.000952099	-0.741397	1.37707e-08	NA	NA	NA	NA	-0.338168	0.0417564
Sevir.7G136600	Sevir.7G136600.1	(1 of 159) 1.11.1.7 - Peroxidase / Lactoperoxidase	AT5G47000.1		Peroxidase superfamily protein	LOC_Os04g39100.1	peroxidase precursor, putative, expressed	-0.976841	0.0232723	NA	NA	NA	NA	-1.28064	0.00324209	NA	NA	NA	NA
Sevir.7G142100	NA	NA	NA	NA	NA	NA	NA	NA	NA	-1.51269	0.000167028	-1.8392	4.41403e-06	NA	NA	NA	NA	-1.03537	0.0341916
Sevir.7G153000	Sevir.7G153000.2	(1 of 1) K10730 - ATP-dependent DNA helicase Q4 [EC:3.6.4.12] (RECQL4)	AT1G27880.1		DEAD/DEAH box RNA helicase family protein	LOC_Os04g40970.1	DEAD-box ATP-dependent RNA helicase, putative, expressed	-3.8344	0.000169622	NA	NA	NA	NA	-2.97867	0.00378671	NA	NA	NA	NA
Sevir.7G157300	Sevir.7G157300.2	(1 of 3) PTHR10071//PTHR10071:SF159 - TRANSCRIPTION FACTOR GATA GATA BINDING FACTOR // GATA TRANSCRIPTION FACTOR 26-RELATED	AT4G17570.3	GATA26	GATA transcription factor 26	LOC_Os04g46020.1	GATA zinc finger domain containing protein, expressed	-1.02084	0.00963811	-1.52093	4.05171e-06	NA	NA	NA	NA	-1.3646	0.000230397	NA	NA
Sevir.7G161600	Sevir.7G161600.1	(1 of 2) K11090 - lupus La protein (LA, SSB)	AT4G32720.1	AtLa1,La1	La protein 1	LOC_Os04g42010.1	RNA binding protein, putative, expressed	-0.985498	0.0448134	NA	NA	NA	NA	NA	NA	NA	NA	-0.903735	0.0474446
Sevir.7G162400	Sevir.7G162400.1	(1 of 1) PTHR11570//PTHR11570:SF5 - S-ADENOSYLMETHIONINE DECARBOXYLASE // SUBFAMILY NOT NAMED	AT3G25570.2		Adenosylmethionine decarboxylase family protein	LOC_Os04g42095.1	S-adenosyl-l-methionine decarboxylase leader peptide, putative, expressed	-1.08511	9.1746e-07	-1.0328	2.56223e-06	NA	NA	-0.554383	0.0453752	-0.708548	0.00631115	NA	NA
Sevir.7G173000	Sevir.7G173000.1	(1 of 9) K05350 - beta-glucosidase (bglB)	AT1G61820.1	BGLU46	beta glucosidase 46	LOC_Os04g43360.1	Os4bglu14 - monolignol beta-glucoside homologue without catalytic acid/base, expressed	NA	NA	NA	NA	-0.912649	0.000412902	NA	NA	-1.12591	0.00359326	-0.783134	0.00938953
Sevir.7G173300	Sevir.7G173300.1	(1 of 1) 3.2.1.126 - Coniferin beta-glucosidase	AT4G21760.1	BGLU47	beta-glucosidase 47	LOC_Os04g43390.2	Os4bglu16 - monolignol beta-glucoside homologue, expressed	-1.45039	9.69619e-07	-1.12911	7.76771e-05	-1.20731	1.36023e-05	-0.713481	0.048811	NA	NA	NA	NA
Sevir.7G176400	NA	NA	NA	NA	NA	NA	NA	-1.35245	0.000672488	-1.02106	0.00803336	-1.26878	0.000379472	-0.962762	0.0339851	NA	NA	NA	NA
Sevir.7G187000	Sevir.7G187000.1	(1 of 1) K04712 - sphingolipid delta-4 desaturase (DEGS)	AT4G04930.1	DES-1-LIKE	fatty acid desaturase family protein	LOC_Os02g42660.1	sphingolipid delta desaturase, putative, expressed	-3.53811	1.66903e-06	NA	NA	NA	NA	-2.57304	0.000469866	NA	NA	NA	NA
Sevir.7G193800	Sevir.7G193800.1	(1 of 2) PTHR10071//PTHR10071:SF163 - TRANSCRIPTION FACTOR GATA GATA BINDING FACTOR // GATA TRANSCRIPTION FACTOR 14-RELATED	AT5G66320.1	GATA5	GATA transcription factor 5	LOC_Os04g45650.2	expressed protein	-0.62309	4.81788e-05	-0.520341	0.000460674	-0.786729	5.37839e-08	-0.37128	0.0460762	NA	NA	NA	NA
Sevir.7G197100	Sevir.7G197100.1	(1 of 1) PF13919 - Asx homology domain (ASXH)	AT4G17570.3	GATA26	GATA transcription factor 26	LOC_Os04g46020.1	GATA zinc finger domain containing protein, expressed	NA	NA	-1.13996	0.000245083	-1.25364	3.70125e-05	NA	NA	-0.830009	0.0232643	NA	NA
Sevir.7G200500	NA	NA	NA	NA	NA	NA	NA	-1.16658	0.0224536	-2.50697	1.16244e-12	-2.90186	6.27573e-19	-1.31951	0.0175291	NA	NA	NA	NA
Sevir.7G200800	Sevir.7G200800.1	(1 of 1) PTHR10641//PTHR10641:SF488 - MYB-LIKE DNA-BINDING PROTEIN MYB // DUO POLLEN 1	AT3G60460.1	DUO1	myb-like HTH transcriptional regulator family protein	LOC_Os04g46384.1	MYB family transcription factor, putative, expressed	-0.865506	0.0456185	NA	NA	NA	NA	NA	NA	-0.795534	0.0499287	NA	NA
Sevir.7G213000	Sevir.7G213000.1	(1 of 3) PTHR22891//PTHR22891:SF34 - EUKARYOTIC TRANSLATION INITIATION FACTOR 2C // SUBFAMILY NOT NAMED	AT1G48410.1	AGO1	Stabilizer of iron transporter SufD / Polynucleotidyl transferase	LOC_Os04g47870.1	PINHEAD, putative, expressed	NA	NA	NA	NA	-0.668864	0.00350726	-0.743214	0.00374071	NA	NA	NA	NA
Sevir.7G221400	Sevir.7G221400.1	(1 of 1) PTHR31636:SF4 - SCARECROW-LIKE PROTEIN 8	AT5G52510.1	SCL8	SCARECROW-like 8	LOC_Os04g49110.1	GRAS family transcription factor domain containing protein, expressed	NA	NA	-0.615773	0.0254495	-0.758292	0.0108053	NA	NA	-0.869999	0.00388605	NA	NA
Sevir.7G227800	Sevir.7G227800.1	(1 of 18) PF16913 - Purine nucleobase transmembrane transport (PUNUT)	AT1G44750.1	ATPUP11,PUP11	purine permease 11	LOC_Os04g49757.1	purine permease, putative, expressed	-1.31437	0.00657366	-1.08856	0.00397022	-1.96805	2.43586e-08	NA	NA	NA	NA	-0.969466	0.0199489
Sevir.7G228900	NA	NA	NA	NA	NA	NA	NA	-1.12296	6.83133e-05	-2.25353	4.83446e-17	-1.77659	6.27363e-17	NA	NA	NA	NA	-0.742427	0.00372951
Sevir.7G230300	Sevir.7G230300.1	(1 of 13) PF00076//PF14259 - RNA recognition motif. (a.k.a. RRM, RBD, or RNP domain) (RRM_1) // RNA recognition motif (a.k.a. RRM, RBD, or RNP domain) (RRM_6)	AT2G35410.1		RNA-binding (RRM/RBD/RNP motifs) family protein	LOC_Os04g50110.1	RNA recognition motif containing protein, putative, expressed	NA	NA	NA	NA	-0.696799	0.0313501	-0.916683	0.00717399	NA	NA	NA	NA
Sevir.7G235100	Sevir.7G235100.1	(1 of 1) PTHR12276//PTHR12276:SF7 - EPSIN/ENT-RELATED // CLATHRIN INTERACTOR EPSIN 1	AT5G11710.1		ENTH/VHS family protein	LOC_Os04g51120.1	ENTH domain containing protein, expressed	NA	NA	-0.613115	0.0004552	NA	NA	-0.48123	0.0227388	-0.573172	0.00414669	NA	NA
Sevir.7G246400	Sevir.7G246400.2	(1 of 1) 2.7.7.23//2.7.7.83//2.7.7.9 - UDP-N-acetylglucosamine diphosphorylase / UDP-N-acetylglucosamine pyrophosphorylase // UDP-N-acetylgalactosamine diphosphorylase // UTP--glucose-1-phosphate uridylyltransferase / UDP-glucose pyrophosphorylase	AT2G35020.1	GlcNAc1pUT2	N-acetylglucosamine-1-phosphate uridylyltransferase 2	LOC_Os04g52370.1	UTP--glucose-1-phosphate uridylyltransferase, putative, expressed	-1.0856	0.0366629	NA	NA	NA	NA	-1.56337	0.00466736	NA	NA	NA	NA
Sevir.7G248332	Sevir.7G248332.1	(1 of 20) PF03101//PF04434//PF10551 - FAR1 DNA-binding domain (FAR1) // SWIM zinc finger (SWIM) // MULE transposase domain (MULE)	AT4G38180.1	FRS5	FAR1-related sequence 5	LOC_Os04g52560.1	transposon protein, putative, unclassified, expressed	NA	NA	-1.92115	0.00281283	NA	NA	NA	NA	-1.63098	0.028046	NA	NA
Sevir.7G248700	Sevir.7G248700.2	(1 of 2) PF00069//PF07714//PF11721//PF13855 - Protein kinase domain (Pkinase) // Protein tyrosine kinase (Pkinase_Tyr) // Di-glucose binding within endoplasmic reticulum (Malectin) // Leucine rich repeat (LRR_8)	AT1G56130.1		Leucine-rich repeat transmembrane protein kinase	LOC_Os04g52600.1	SHR5-receptor-like kinase, putative, expressed	NA	NA	-1.66234	0.0133768	-1.77692	0.0105301	NA	NA	-3.21454	0.000280365	NA	NA
Sevir.7G249250	Sevir.7G249250.1	(1 of 1) PF00069//PF11721//PF13855 - Protein kinase domain (Pkinase) // Di-glucose binding within endoplasmic reticulum (Malectin) // Leucine rich repeat (LRR_8)	AT1G56130.1		Leucine-rich repeat transmembrane protein kinase	LOC_Os04g52600.1	SHR5-receptor-like kinase, putative, expressed	NA	NA	-1.19252	0.00112117	NA	NA	NA	NA	-1.04762	0.0142052	NA	NA
Sevir.7G251200	Sevir.7G251200.1	(1 of 1) PTHR13768//PTHR13768:SF2 - SOLUBLE NSF ATTACHMENT PROTEIN SNAP // GAMMA-SOLUBLE NSF ATTACHMENT PROTEIN	AT4G20410.1	GAMMA-SNAP,GSNAP	gamma-soluble NSF attachment protein	LOC_Os04g52760.1	gamma-soluble NSF attachment protein, putative, expressed	-0.604498	0.00302706	-0.634838	0.000773451	-0.600106	0.0010085	NA	NA	NA	NA	-0.559958	0.00769618
Sevir.7G253850	Sevir.7G253850.1	(1 of 2) PTHR23155//PTHR23155:SF622 - LEUCINE-RICH REPEAT-CONTAINING PROTEIN // SUBFAMILY NOT NAMED	AT3G14470.1		NB-ARC domain-containing disease resistance protein	LOC_Os04g53160.1	NBS-LRR disease resistance protein, putative, expressed	-0.979594	0.0283837	-1.05428	0.00304924	NA	NA	NA	NA	-1.02775	0.0139508	NA	NA
Sevir.7G260400	Sevir.7G260400.1	(1 of 3) PTHR10799//PTHR10799:SF729 - SWI/SNF-RELATED MATRIX-ASSOCIATED ACTIN-DEPENDENT REGULATOR OF CHROMATIN SUBFAMILY-RELATED // SUBFAMILY NOT NAMED	AT1G50410.1		SNF2 domain-containing protein / helicase domain-containing protein / zinc finger protein-related	LOC_Os04g53720.1	SNF2 family N-terminal domain containing protein, expressed	NA	NA	-1.46709	0.0285932	NA	NA	NA	NA	-1.84673	0.0183416	NA	NA
Sevir.7G265400	Sevir.7G265400.1	(1 of 11) PF12609 - Wound-induced protein (DUF3774)	AT4G10270.1		Wound-responsive family protein	LOC_Os04g54240.1	wound induced protein, putative, expressed	-2.95688	1.1376e-05	-3.0127	1.46322e-08	-2.85119	6.57451e-10	-1.38465	0.0221622	NA	NA	-1.35128	0.00498944
Sevir.7G265600	NA	NA	NA	NA	NA	NA	NA	-1.30686	0.00346302	NA	NA	NA	NA	-1.00888	0.0478268	NA	NA	NA	NA
Sevir.7G272500	Sevir.7G272500.2	(1 of 1) PTHR11689:SF66 - CHLORIDE CHANNEL-LIKE PROTEIN CLC-G-RELATED	AT5G33280.1		Voltage-gated chloride channel family protein	LOC_Os04g55210.1	chloride channel protein, putative, expressed	-0.831731	0.0166837	NA	NA	NA	NA	-1.55458	6.22696e-06	-1.03463	0.00260337	NA	NA
Sevir.7G288400	Sevir.7G288400.1	(1 of 3) PTHR19957:SF91 - SYNTAXIN-RELATED PROTEIN KNOLLE	AT1G08560.1	ATSYP111,KN,SYP111	syntaxin of plants 111	LOC_Os12g08980.1	syntaxin-related protein KNOLLE, putative, expressed	-0.955636	0.0268243	NA	NA	NA	NA	-0.976363	0.0383326	NA	NA	NA	NA
Sevir.7G295050	NA	NA	NA	NA	NA	NA	NA	NA	NA	-0.635755	0.0479008	-0.844484	0.00432544	-1.1442	0.00109927	NA	NA	NA	NA
Sevir.7G301900	Sevir.7G301900.1	(1 of 1) K03405 - magnesium chelatase subunit I (chlI, bchI)	AT5G45930.1	CHL I2,CHLI-2,CHLI2	magnesium chelatase i2	LOC_Os03g36540.1	magnesium-chelatase subunit chlI, chloroplast precursor, putative, expressed	NA	NA	NA	NA	-0.90339	0.000187257	-0.768767	0.00478345	-0.766819	0.00534391	NA	NA
Sevir.7G305100	Sevir.7G305100.1	(1 of 2) KOG2205 - Uncharacterized conserved protein	AT1G58350.2	ZW18	Putative serine esterase family protein	LOC_Os12g06800.1	serine esterase family protein, putative, expressed	NA	NA	-1.27581	0.0018319	NA	NA	NA	NA	-1.13788	0.0174193	NA	NA
Sevir.7G308300	Sevir.7G308300.1	(1 of 67) PF03168 - Late embryogenesis abundant protein (LEA_2)	AT2G35980.1	ATNHL10,NHL10,YLS9	Late embryogenesis abundant (LEA) hydroxyproline-rich glycoprotein family	LOC_Os12g06220.1	harpin-induced protein 1 domain containing protein, expressed	NA	NA	-1.15932	0.00556236	NA	NA	-1.3953	0.00247005	NA	NA	NA	NA
Sevir.7G311940	Sevir.7G311940.1	(1 of 2) PTHR24347//PTHR24347:SF230 - SERINE/THREONINE-PROTEIN KINASE // SUBFAMILY NOT NAMED	AT5G58380.1	CIPK10,PKS2,SIP1,SNRK3.8	SOS3-interacting protein 1	LOC_Os12g02200.2	CAMK_KIN1/SNF1/Nim1_like.6 - CAMK includes calcium/calmodulin depedent protein kinases, expressed	-1.6631	0.00223435	NA	NA	NA	NA	-2.29896	3.9424e-05	NA	NA	NA	NA
Sevir.7G333200	Sevir.7G333200.1	(1 of 2) PTHR11772:SF18 - ALUMINUM INDUCED PROTEIN WITH YGL AND LRDR MOTIFS	AT5G19140.1	AILP1,ATAILP1	Aluminium induced protein with YGL and LRDR motifs	LOC_Os11g05050.1	stem-specific protein TSJT1, putative, expressed	-1.30569	2.4048e-06	-2.2447	1.27783e-17	-2.04251	9.92108e-15	-0.770346	0.0204817	NA	NA	-0.704005	0.0392128
Sevir.7G340521	Sevir.7G340521.1	(1 of 2) K16546 - FGFR1 oncogene partner (FGFR10P)	AT3G55005.1	TON1B	tonneau 1b (TON1b)	LOC_Os12g01170.1	FGFR1 oncogene partner, putative, expressed	-0.7202	0.00838466	NA	NA	-0.486804	0.0499834	-0.915241	0.00124445	NA	NA	NA	NA
Sevir.8G001700	Sevir.8G001700.1	(1 of 3) K09481 - protein transport protein SEC61 subunit beta (SEC61B, SBH2)	AT5G60460.1		Preprotein translocase Sec, Sec61-beta subunit protein	LOC_Os11g01300.1	protein transport protein Sec61 subunit beta, putative, expressed	-1.05678	6.92456e-07	-0.504558	0.0148226	-0.540463	0.0035878	NA	NA	NA	NA	-0.436116	0.0499079
Sevir.8G040000	Sevir.8G040000.1	(1 of 1) PTHR22999//PTHR22999:SF23 - PX SERINE/THREONINE KINASE PXK // SORTING NEXIN-16	AT2G15900.1		Phox-associated domain;Phox-like;Sorting nexin, C-terminal	LOC_Os11g06040.1	PX domain containing protein, putative, expressed	NA	NA	-0.784709	0.0439019	NA	NA	NA	NA	-1.08745	0.0124121	NA	NA
Sevir.8G049200	Sevir.8G049200.5	(1 of 1) PF00069//PF00635//PF00931//PF07714 - Protein kinase domain (Pkinase) // MSP (Major sperm protein) domain (Motile_Sperm) // NB-ARC domain (NB-ARC) // Protein tyrosine kinase (Pkinase_Tyr)	AT1G69550.1		disease resistance protein (TIR-NBS-LRR class)	LOC_Os11g10550.1	NBS-LRR disease resistance protein, putative, expressed	-1.71223	0.0242297	NA	NA	NA	NA	NA	NA	-3.1321	0.00816704	NA	NA
Sevir.8G083300	Sevir.8G083300.1	(1 of 1) PTHR12654:SF3 - NON-LYSOSOMAL GLUCOSYLCERAMIDASE	AT5G49900.1		Beta-glucosidase, GBA2 type family protein	LOC_Os11g13810.1	non-lysosomal glucosylceramidase, putative, expressed	NA	NA	-1.24794	0.0044124	NA	NA	NA	NA	-1.79469	0.000392661	NA	NA
Sevir.8G099400	Sevir.8G099400.2	(1 of 1) PTHR21495//PTHR21495:SF54 - NUCLEOPORIN-RELATED // SUBFAMILY NOT NAMED	AT5G42510.1		Disease resistance-responsive (dirigent-like protein) family protein	LOC_Os11g10850.1	dirigent, putative, expressed	NA	NA	-1.62804	0.0201694	-2.08082	0.000345402	-2.50865	0.0019258	NA	NA	NA	NA
Sevir.8G102801	Sevir.8G102801.1	(1 of 1) PF00069//PF00560//PF00931//PF13855 - Protein kinase domain (Pkinase) // Leucine Rich Repeat (LRR_1) // NB-ARC domain (NB-ARC) // Leucine rich repeat (LRR_8)	AT3G14460.1		LRR and NB-ARC domains-containing disease resistance protein	LOC_Os11g10550.1	NBS-LRR disease resistance protein, putative, expressed	-1.1735	0.0267645	-1.39399	0.000641731	NA	NA	NA	NA	-1.51757	0.00098019	NA	NA
Sevir.8G109400	Sevir.8G109400.1	(1 of 3) PTHR30620//PTHR30620:SF45 - PERIPLASMIC BETA-GLUCOSIDASE-RELATED // SUBFAMILY NOT NAMED	AT1G78060.1		Glycosyl hydrolase family protein	LOC_Os11g18730.1	glycosyl hydrolase family 3 protein, putative, expressed	-2.26216	0.000482899	-1.43523	0.0374528	NA	NA	-1.69589	0.0164577	NA	NA	1.44208	0.0468828
Sevir.8G128400	Sevir.8G128400.1	(1 of 25) 1.14.13.21 - Flavonoid 3'-monooxygenase / Flavonoid 3'-hydroxylase	AT1G74110.1	CYP78A10	cytochrome P450, family 78, subfamily A, polypeptide 10	LOC_Os11g29720.1	cytochrome P450, putative, expressed	NA	NA	-1.5871	0.00281145	NA	NA	NA	NA	-1.91369	0.0024835	NA	NA
Sevir.8G144600	Sevir.8G144600.1	(1 of 43) PF04535 - Domain of unknown function (DUF588) (DUF588)				LOC_Os11g42970.1	membrane associated DUF588 domain containing protein, putative, expressed	NA	NA	-1.47908	0.000205363	-2.14759	5.03744e-08	-1.96538	1.33172e-05	-1.42349	0.00152274	-1.74988	0.000104153
Sevir.8G167100	Sevir.8G167100.1	(1 of 15) PF03181 - BURP domain (BURP)	AT5G25610.1	ATRD22,RD22	BURP domain-containing protein	LOC_Os05g12410.1	BURP domain containing protein, expressed	NA	NA	-3.45245	5.4641e-06	-3.491	4.7867e-07	NA	NA	NA	NA	-2.46106	0.0010893
Sevir.8G177101	Sevir.8G177101.1	(1 of 8) PF00931//PF13191 - NB-ARC domain (NB-ARC) // AAA ATPase domain (AAA_16)	AT1G59620.1	CW9	Disease resistance protein (CC-NBS-LRR class) family	LOC_Os08g42670.1	resistance protein, putative, expressed	NA	NA	-1.17313	0.000647725	NA	NA	NA	NA	-0.897206	0.0266709	NA	NA
Sevir.8G202700	Sevir.8G202700.1	(1 of 39) PTHR23155//PTHR23155:SF484 - LEUCINE-RICH REPEAT-CONTAINING PROTEIN // SUBFAMILY NOT NAMED	AT3G50950.2	ZAR1	HOPZ-ACTIVATED RESISTANCE 1	LOC_Os11g37880.1	stripe rust resistance protein Yr10, putative, expressed	NA	NA	-1.38069	0.0462097	NA	NA	NA	NA	-1.96909	0.0197703	NA	NA
Sevir.8G202900	Sevir.8G202900.1	(1 of 39) PTHR23155//PTHR23155:SF484 - LEUCINE-RICH REPEAT-CONTAINING PROTEIN // SUBFAMILY NOT NAMED	AT3G46530.1	RPP13	NB-ARC domain-containing disease resistance protein	LOC_Os11g37880.1	stripe rust resistance protein Yr10, putative, expressed	-0.888872	0.00209144	-0.673089	0.0168817	-1.37212	3.34192e-07	NA	NA	-0.883331	0.00409978	NA	NA
Sevir.8G259600	Sevir.8G259600.1	(1 of 18) PTHR23155//PTHR23155:SF550 - LEUCINE-RICH REPEAT-CONTAINING PROTEIN // SUBFAMILY NOT NAMED	AT3G14470.1		NB-ARC domain-containing disease resistance protein	LOC_Os11g47780.1	pollen signalling protein with adenylyl cyclase activity, putative, expressed	NA	NA	-0.643537	0.00295272	-0.865553	6.0661e-05	NA	NA	NA	NA	-0.585042	0.0241973
Sevir.9G002300	Sevir.9G002300.2	(1 of 2) PTHR22847//PTHR22847:SF429 - WD40 REPEAT PROTEIN // SUBFAMILY NOT NAMED	AT2G32700.6	LUH	LEUNIG_homolog	LOC_Os03g64300.1	THION30 - Plant thionin family protein precursor, expressed	NA	NA	-1.08637	0.0111976	NA	NA	NA	NA	-1.46228	0.00265114	NA	NA
Sevir.9G012800	Sevir.9G012800.1	(1 of 1) PTHR23177//PTHR23177:SF15 - MKIAA1688 PROTEIN // SUBFAMILY NOT NAMED	AT4G28556.1	RIC7	PAK-box/P21-Rho-binding family protein	LOC_Os03g63060.1	P21-Rho-binding domain containing protein, putative, expressed	-2.08332	5.0328e-06	-1.34582	0.00778366	NA	NA	-1.37873	0.00706834	NA	NA	NA	NA
Sevir.9G016500	Sevir.9G016500.1	(1 of 1) K06962 - uncharacterized protein (K06962)	AT2G02410.1			LOC_Os03g62610.1	RNA-binding protein containing a PIN domain, putative, expressed	NA	NA	-0.637309	0.00124963	NA	NA	NA	NA	-0.707814	0.0014033	NA	NA
Sevir.9G018800	Sevir.9G018800.1	(1 of 1) K15707 - RING finger protein 170 (RNF170)	AT1G72175.1		RING/U-box protein with domain of unknown function (DUF 1232)	LOC_Os03g62250.1	zinc finger, C3HC4 type domain containing protein, expressed	NA	NA	-0.570588	0.00913635	-0.461208	0.028556	NA	NA	NA	NA	-0.631896	0.00704083
Sevir.9G021600	Sevir.9G021600.1	(1 of 2) K02881 - large subunit ribosomal protein L18 (RP-L18, MRPL18, rplR)	AT1G48350.1		Ribosomal L18p/L5e family protein	LOC_Os03g61260.1	ribosomal L18p/L5e family protein, putative, expressed	NA	NA	NA	NA	-0.808278	0.0322364	-1.13673	0.0054831	NA	NA	NA	NA
Sevir.9G027300	Sevir.9G027300.1	(1 of 1) PTHR31956//PTHR31956:SF9 - FAMILY NOT NAMED // NON-SPECIFIC PHOSPHOLIPASE C1	AT1G07230.1	NPC1	non-specific phospholipase C1	LOC_Os03g61130.1	phosphoesterase family protein, putative, expressed	NA	NA	-0.590683	0.0241925	-0.532736	0.047725	NA	NA	-0.733576	0.0121141	NA	NA
Sevir.9G033000	Sevir.9G033000.1	(1 of 1) PTHR11913//PTHR11913:SF29 - COFILIN-RELATED // SUBFAMILY NOT NAMED	AT1G01750.1	ADF11	actin depolymerizing factor 11	LOC_Os04g46910.1	actin-depolymerizing factor, putative, expressed	NA	NA	NA	NA	-0.399149	0.0160513	NA	NA	NA	NA	-0.621205	0.000372808
Sevir.9G035000	Sevir.9G035000.1	(1 of 15) PTHR12321 - CPG BINDING PROTEIN	AT5G05610.1	AL1	alfin-like 1	LOC_Os03g60390.1	PHD finger protein, putative, expressed	-1.35843	0.000151717	NA	NA	NA	NA	-1.07792	0.00717399	NA	NA	NA	NA
Sevir.9G042500	Sevir.9G042500.1	(1 of 1) PTHR21495//PTHR21495:SF15 - NUCLEOPORIN-RELATED // DIRIGENT PROTEIN 15-RELATED	AT4G38700.1		Disease resistance-responsive (dirigent-like protein) family protein	LOC_Os03g59440.1	dirigent, putative, expressed	-2.35672	1.29209e-10	-1.00471	0.0114411	NA	NA	-1.09487	0.0111185	NA	NA	NA	NA
Sevir.9G045000	Sevir.9G045000.1	(1 of 17) PF03080//PF14365 - Domain of unknown function (DUF239) (DUF239) // Domain of unknown function (DUF4409) (DUF4409)	AT1G55360.1		Protein of Unknown Function (DUF239)	LOC_Os03g59240.1	carboxyl-terminal peptidase, putative, expressed	-1.21745	5.70249e-05	-0.664153	0.0472595	NA	NA	-0.795976	0.0231671	NA	NA	NA	NA
Sevir.9G053000	Sevir.9G053000.1	(1 of 2) PTHR11467//PTHR11467:SF47 - HISTONE H1/H5 // SUBFAMILY NOT NAMED	AT2G30620.1		winged-helix DNA-binding transcription factor family protein	LOC_Os07g08710.1	AT hook-containing DNA-binding protein, putative, expressed	NA	NA	NA	NA	-0.987472	0.0323013	-1.94214	1.0878e-05	NA	NA	NA	NA
Sevir.9G059400	Sevir.9G059400.1	(1 of 3) K10573 - ubiquitin-conjugating enzyme E2 A (UBE2A, UBC2, RAD6A)	AT2G02760.1	ATUBC2,UBC2	ubiquiting-conjugating enzyme 2	LOC_Os07g07240.1	ubiquitin-conjugating enzyme, putative, expressed	NA	NA	-1.04709	9.10514e-05	-1.58797	7.74285e-10	NA	NA	NA	NA	-0.709805	0.0296738
Sevir.9G059500	Sevir.9G059500.1	(1 of 1) PTHR31412//PTHR31412:SF0 - FAMILY NOT NAMED // ZINC METALLOPROTEASE EGY1, CHLOROPLASTIC-RELATED	AT5G35220.1	EGY1	Peptidase M50 family protein	LOC_Os03g57840.1	peptidase M50, mammalian sterol-regulatory element binding protein, putative, expressed	-1.04503	0.000748907	NA	NA	NA	NA	-0.893384	0.0092613	NA	NA	NA	NA
Sevir.9G062900	Sevir.9G062900.1	(1 of 1) PTHR12975//PTHR12975:SF6 - TRANSPORT PROTEIN TRAPP // TRAFFICKING PROTEIN PARTICLE COMPLEX SUBUNIT 8	AT5G16280.1		Tetratricopeptide repeat (TPR)-like superfamily protein	LOC_Os03g57300.1	expressed protein	NA	NA	-0.553788	0.0472176	NA	NA	NA	NA	-0.75016	0.0169128	NA	NA
Sevir.9G067600	Sevir.9G067600.1	(1 of 1) PTHR12863//PTHR12863:SF2 - FATTY ACID HYDROXYLASE // SUBFAMILY NOT NAMED	AT2G34770.1	ATFAH1,FAH1	fatty acid hydroxylase 1	LOC_Os03g56820.1	fatty acid hydroxylase, putative, expressed	-1.72408	3.55547e-06	NA	NA	NA	NA	-1.42601	0.000462963	NA	NA	NA	NA
Sevir.9G071900	Sevir.9G071900.1	(1 of 2) PTHR11588//PTHR11588:SF101 - TUBULIN // TUBULIN ALPHA-2 CHAIN-RELATED	AT4G14960.2	TUA6	Tubulin/FtsZ family protein	LOC_Os11g14220.1	tubulin/FtsZ domain containing protein, putative, expressed	NA	NA	NA	NA	-0.557809	0.027885	NA	NA	NA	NA	-1.33823	6.7154e-08
Sevir.9G073600	Sevir.9G073600.1	(1 of 1) PTHR32044:SF7 - XYLOGLUCAN GLYCOSYLTRANSFERASE 12-RELATED	AT4G07960.1	ATCSLC12,CSLC12	Cellulose-synthase-like C12	LOC_Os07g03260.1	CSLC10 - cellulose synthase-like family C, expressed	-1.70994	6.33736e-06	NA	NA	NA	NA	-1.0105	0.0233589	NA	NA	NA	NA
Sevir.9G075000	Sevir.9G075000.1	(1 of 2) PF03745 - Domain of unknown function (DUF309) (DUF309)	AT2G41120.1			LOC_Os11g03580.1	expressed protein	NA	NA	NA	NA	-0.501338	0.0101473	NA	NA	-0.626487	0.00255556	-0.469347	0.0375509
Sevir.9G082000	Sevir.9G082000.1	(1 of 8) 1.14.13.89 - Isoflavone 2'-hydroxylase / Isoflavone 2'-monooxygenase	AT4G37330.1	CYP81D4	cytochrome P450, family 81, subfamily D, polypeptide 4	LOC_Os03g55240.1	cytochrome P450, putative, expressed	-2.95879	7.43144e-06	-2.30282	1.48722e-09	-2.01164	1.1127e-13	NA	NA	NA	NA	-0.887395	0.00479848
Sevir.9G088600	Sevir.9G088600.1	(1 of 1) PTHR22601//PTHR22601:SF2 - ISP4 LIKE PROTEIN // OLIGOPEPTIDE TRANSPORTER 3	AT4G16370.1	ATOPT3,OPT3	oligopeptide transporter	LOC_Os03g54000.1	oligopeptide transporter, putative, expressed	NA	NA	-1.43668	0.00854603	NA	NA	-1.31356	0.0405466	NA	NA	NA	NA
Sevir.9G089900	Sevir.9G089900.3	(1 of 1) PTHR30620:SF38 - BETA-D-GLUCAN EXOHYDROLASE-LIKE PROTEIN	AT5G20950.1		Glycosyl hydrolase family protein	LOC_Os03g53860.1	periplasmic beta-glucosidase precursor, putative, expressed	-1.85292	2.18787e-25	-1.10899	1.26171e-09	-0.659109	0.000732529	-0.503149	0.0294677	NA	NA	0.711928	0.00101388
Sevir.9G091100	Sevir.9G091100.1	(1 of 1) PTHR11122:SF15 - NDH-DEPENDENT CYCLIC ELECTRON FLOW 5	AT1G55370.2	NDF5	NDH-dependent cyclic electron flow 5	LOC_Os03g53710.1	aldose 1-epimerase, putative, expressed	-0.617473	0.0320121	NA	NA	NA	NA	-0.868567	0.00260513	NA	NA	NA	NA
Sevir.9G093400	NA	NA	NA	NA	NA	NA	NA	NA	NA	-0.379595	0.042683	-0.824305	1.61065e-06	NA	NA	NA	NA	-0.45914	0.0305774
Sevir.9G097700	Sevir.9G097700.1	(1 of 29) PF03000 - NPH3 family (NPH3)	AT1G30440.1		Phototropic-responsive NPH3 family protein	LOC_Os03g52880.1	BTBN9 - Bric-a-Brac, Tramtrack, Broad Complex BTB domain with non-phototropic hypocotyl 3 NPH3 and coiled-coil domains, expressed	-2.68024	1.04683e-05	NA	NA	NA	NA	-2.15241	0.000560777	NA	NA	NA	NA
Sevir.9G103800	Sevir.9G103800.1	(1 of 2) PF05479 - Photosystem I reaction centre subunit N (PSAN or PSI-N) (PsaN)	AT1G49975.1			LOC_Os03g52130.1	expressed protein	-0.534854	0.00881392	-1.1195	5.41064e-12	-0.824714	5.40232e-07	NA	NA	-0.63755	0.000635429	NA	NA
Sevir.9G108600	Sevir.9G108600.1	(1 of 2) PTHR11588//PTHR11588:SF101 - TUBULIN // TUBULIN ALPHA-2 CHAIN-RELATED	AT4G14960.2	TUA6	Tubulin/FtsZ family protein	LOC_Os11g14220.1	tubulin/FtsZ domain containing protein, putative, expressed	-0.849249	0.0159861	NA	NA	NA	NA	-1.09016	0.00224279	NA	NA	-0.947601	0.0124716
Sevir.9G109000	NA	NA	NA	NA	NA	NA	NA	-5.3469	1.29159e-05	-9.20832	2.23626e-12	NA	NA	-3.10094	0.0379057	NA	NA	NA	NA
Sevir.9G111900	Sevir.9G111900.1	(1 of 2) PTHR11999//PTHR11999:SF86 - GROUP II PYRIDOXAL-5-PHOSPHATE DECARBOXYLASE // SUBFAMILY NOT NAMED	AT5G17330.1	GAD,GAD1	glutamate decarboxylase	LOC_Os03g51080.1	glutamate decarboxylase, putative, expressed	NA	NA	NA	NA	-0.436533	0.0412008	NA	NA	-0.660979	0.00647358	-1.136	1.65439e-07
Sevir.9G118000	Sevir.9G118000.1	(1 of 1) PTHR11467//PTHR11467:SF39 - HISTONE H1/H5 // SUBFAMILY NOT NAMED	AT1G14900.1	HMGA	high mobility group A	LOC_Os03g50355.1	AT hook-containing DNA-binding protein, putative, expressed	-0.669849	0.02751	NA	NA	-0.683311	0.0150106	-0.802337	0.0110329	NA	NA	NA	NA
Sevir.9G129900	Sevir.9G129900.1	(1 of 49) PF07883 - Cupin domain (Cupin_2)	AT1G18970.1	GLP4	germin-like protein 4	LOC_Os03g48780.1	Cupin domain containing protein, expressed	-0.575554	0.0154263	-0.563226	0.0121578	-0.645151	0.0035	-0.845145	0.000313346	NA	NA	NA	NA
Sevir.9G130600	Sevir.9G130600.1	(1 of 51) PF04398 - Protein of unknown function, DUF538 (DUF538)	AT1G55265.1		Protein of unknown function, DUF538	LOC_Os03g48626.2	expressed protein	-1.06976	2.23124e-06	-0.761009	3.89211e-05	-0.673191	4.96532e-05	NA	NA	NA	NA	-0.575885	0.00282754
Sevir.9G134700	NA	NA	NA	NA	NA	NA	NA	-0.62395	0.0462953	-1.85836	7.49189e-12	-1.02857	0.00036573	NA	NA	-0.747854	0.0152299	NA	NA
Sevir.9G136501	NA	NA	NA	NA	NA	NA	NA	NA	NA	-4.78029	0.0369271	NA	NA	-5.42455	0.0128827	NA	NA	NA	NA
Sevir.9G137900	Sevir.9G137900.1	(1 of 1) PTHR15678//PTHR15678:SF6//PTHR15678:SF8 - ANTIGEN MLAA-22-RELATED // UPF0378 PROTEIN KIAA0100 // SUBFAMILY NOT NAMED	AT1G58250.1	SAB	Golgi-body localisation protein domain ;RNA pol II promoter Fmp27 protein domain	LOC_Os03g23030.1	aberrant pollen transmission 1, putative, expressed	NA	NA	-0.808022	0.006929	-0.767922	0.015404	NA	NA	-0.897246	0.00791172	NA	NA
Sevir.9G139400	NA	NA	NA	NA	NA	NA	NA	-0.958689	0.0246554	NA	NA	NA	NA	-1.3096	0.00262125	NA	NA	NA	NA
Sevir.9G142700	Sevir.9G142700.1	(1 of 1) PTHR10044//PTHR10044:SF114 - INHIBITOR OF APOPTOSIS // SUBFAMILY NOT NAMED	AT3G12920.1		SBP (S-ribonuclease binding protein) family protein	LOC_Os03g46570.1	protein binding protein, putative, expressed	-0.899728	0.000780253	NA	NA	NA	NA	NA	NA	-0.751891	0.0132644	0.773266	0.0159265
Sevir.9G149300	Sevir.9G149300.1	(1 of 1) PTHR12266//PTHR12266:SF2 - NA+/CA2+ K+ INDEPENDENT EXCHANGER // CATION/CALCIUM EXCHANGER 1	AT5G17860.1	CAX7	calcium exchanger 7	LOC_Os03g45370.1	sodium/calcium exchanger protein, putative, expressed	-1.46746	0.000481033	NA	NA	NA	NA	-1.54774	0.000516794	-0.968898	0.035326	-1.07873	0.0133974
Sevir.9G154500	NA	NA	NA	NA	NA	NA	NA	-0.789599	0.0049487	NA	NA	NA	NA	-0.883299	0.00292003	NA	NA	-0.761039	0.0177924
Sevir.9G160800	Sevir.9G160800.1	(1 of 2) PTHR24343//PTHR24343:SF159 - SERINE/THREONINE KINASE // SUBFAMILY NOT NAMED	AT4G14580.1	CIPK4,SnRK3.3	CBL-interacting protein kinase 4	LOC_Os03g43440.1	CAMK_KIN1/SNF1/Nim1_like.17 - CAMK includes calcium/calmodulin depedent protein kinases, expressed	NA	NA	NA	NA	-0.878048	9.49751e-05	NA	NA	NA	NA	-1.2386	4.19186e-07
Sevir.9G216600	Sevir.9G216600.1	(1 of 22) PF01657//PF07714 - Salt stress response/antifungal (Stress-antifung) // Protein tyrosine kinase (Pkinase_Tyr)	AT5G40380.1	CRK42	cysteine-rich RLK (RECEPTOR-like protein kinase) 42	LOC_Os11g28104.1	TKL_IRAK_DUF26-lf.4 - DUF26 kinases have homology to DUF26 containing loci, expressed	-1.63977	0.0104476	NA	NA	NA	NA	-1.57953	0.0233851	NA	NA	NA	NA
Sevir.9G219200	Sevir.9G219200.1	(1 of 1) PTHR12136:SF41 - PLECKSTRIN HOMOLOGY (PH) AND LIPID-BINDING START DOMAIN-CONTAINING PROTEIN	AT2G28320.1		Pleckstrin homology (PH) and lipid-binding START domains-containing protein	LOC_Os10g33930.1	DUF1336 domain containing protein, expressed	-0.897794	0.00719664	-0.876969	0.00273699	NA	NA	NA	NA	-0.889843	0.00804425	NA	NA
Sevir.9G219300	Sevir.9G219300.2	(1 of 1) PTHR11132//PTHR11132:SF76 - SOLUTE CARRIER FAMILY 35 // SUBFAMILY NOT NAMED	AT2G28315.1		Nucleotide/sugar transporter family protein	LOC_Os10g33920.1	transporter-related, putative, expressed	NA	NA	-1.43779	1.32508e-05	-1.55541	1.85982e-08	NA	NA	NA	NA	-1.03142	0.00127182
Sevir.9G223500	Sevir.9G223500.1	(1 of 4) 1.1.3.20 - Long-chain-alcohol oxidase	AT3G23410.1	ATFAO3,FAO3	fatty alcohol oxidase 3	LOC_Os10g33460.1	alcohol oxidase, putative, expressed	-2.75711	0.00367277	NA	NA	NA	NA	-2.41457	0.0180988	NA	NA	NA	NA
Sevir.9G238100	Sevir.9G238100.1	(1 of 1) PTHR15315//PTHR15315:SF36 - RING FINGER PROTEIN 41, 151 // SUBFAMILY NOT NAMED	AT3G47160.1		RING/U-box superfamily protein	LOC_Os10g30850.2	zinc finger, RING-type, putative, expressed	NA	NA	-1.59528	0.00368608	-1.96996	2.95951e-08	NA	NA	NA	NA	-0.975896	0.018331
Sevir.9G238300	Sevir.9G238300.1	(1 of 3) PTHR24064//PTHR24064:SF274 - FAMILY NOT NAMED // INORGANIC PHOSPHATE TRANSPORTER 1-4	AT2G38940.1	ATPT2,PHT1;4	phosphate transporter 1;4	LOC_Os10g30790.2	inorganic phosphate transporter, putative, expressed	NA	NA	-1.40567	0.0343866	NA	NA	NA	NA	-1.69043	0.0271817	NA	NA
Sevir.9G240800	Sevir.9G240800.1	(1 of 2) PTHR12548//PTHR12548:SF15 - TRANSCRIPTION FACTOR DP // SUBFAMILY NOT NAMED	AT5G03415.1	ATDPB,DPB	Transcription factor DP	LOC_Os03g05760.1	transcription factor Dp, putative, expressed	NA	NA	-1.27218	0.00470017	NA	NA	NA	NA	-1.40732	0.00747328	NA	NA
Sevir.9G248800	Sevir.9G248800.1	(1 of 1) PTHR32258//PTHR32258:SF0 - FAMILY NOT NAMED // CENTROMERE PROTEIN-RELATED	AT3G22790.1		Kinase interacting (KIP1-like) family protein	LOC_Os10g28610.1	KIP1, putative, expressed	NA	NA	-1.05537	0.00859198	-1.16017	0.00542396	NA	NA	-1.28675	0.00353234	NA	NA
Sevir.9G261000	Sevir.9G261000.1	(1 of 13) PF05627 - Cleavage site for pathogenic type III effector avirulence factor Avr (AvrRpt-cleavage)	AT5G64850.1			LOC_Os10g26540.1	expressed protein	NA	NA	NA	NA	-0.953725	7.4736e-05	NA	NA	NA	NA	-0.827905	0.00283571
Sevir.9G266500	Sevir.9G266500.1	(1 of 3) 5.1.3.18 - GDP-mannose 3,5-epimerase	AT5G28840.1	GME	GDP-D-mannose 3\',5\'-epimerase	LOC_Os10g28200.1	NAD dependent epimerase/dehydratase family protein, putative, expressed	NA	NA	-0.610778	0.00217356	NA	NA	-0.51123	0.0456302	NA	NA	NA	NA
Sevir.9G311200	Sevir.9G311200.1	(1 of 1) PTHR11654//PTHR11654:SF139 - OLIGOPEPTIDE TRANSPORTER-RELATED // SUBFAMILY NOT NAMED	AT2G02040.1	ATPTR2,ATPTR2-B,NTR1,PTR2,PTR2-B	peptide transporter 2	LOC_Os10g42870.1	peptide transporter PTR2, putative, expressed	NA	NA	NA	NA	-0.51922	0.0341783	-0.614434	0.0347683	NA	NA	-0.603981	0.0299179
Sevir.9G311700	Sevir.9G311700.1	(1 of 1) PTHR13018//PTHR13018:SF47 - PROBABLE MEMBRANE PROTEIN DUF221-RELATED // ERD (EARLY-RESPONSIVE TO DEHYDRATION STRESS) FAMILY PROTEIN-RELATED	AT1G32090.1		early-responsive to dehydration stress protein (ERD4)	LOC_Os10g42820.1	early-responsive to dehydration protein-related, putative, expressed	-1.45124	0.00108197	NA	NA	NA	NA	-1.61754	0.000578006	NA	NA	NA	NA
Sevir.9G335200	Sevir.9G335200.1	(1 of 20) PF14547 - Hydrophobic seed protein (Hydrophob_seed)	AT5G46900.1		Bifunctional inhibitor/lipid-transfer protein/seed storage 2S albumin superfamily protein	LOC_Os10g40460.1	LTPL141 - Protease inhibitor/seed storage/LTP family protein precursor, expressed	-3.61699	0.0237387	NA	NA	NA	NA	-4.88564	0.00627708	NA	NA	NA	NA
Sevir.9G345400	Sevir.9G345400.1	(1 of 2) PTHR23500//PTHR23500:SF8 - FAMILY NOT NAMED // MONOSACCHARIDE-SENSING PROTEIN 1	AT4G35300.1	TMT2	tonoplast monosaccharide transporter2	LOC_Os10g39440.1	transporter family protein, putative, expressed	-0.527699	0.0317387	NA	NA	NA	NA	-0.564374	0.0328632	NA	NA	NA	NA
Sevir.9G350500	Sevir.9G350500.1	(1 of 3) PTHR11260//PTHR11260:SF200 - GLUTATHIONE S-TRANSFERASE, GST, SUPERFAMILY, GST DOMAIN CONTAINING // SUBFAMILY NOT NAMED	AT1G10360.1	ATGSTU18,GST29,GSTU18	glutathione S-transferase TAU 18	LOC_Os10g38710.1	glutathione S-transferase, putative, expressed	NA	NA	-3.08698	0.000500455	-3.47327	3.91675e-07	NA	NA	NA	NA	-1.80269	0.0111556
Sevir.9G350700	Sevir.9G350700.1	(1 of 1) KOG0406//KOG0867 - Glutathione S-transferase // Glutathione S-transferase	AT1G59700.1	ATGSTU16,GSTU16	glutathione S-transferase TAU 16	LOC_Os10g38710.1	glutathione S-transferase, putative, expressed	-1.06459	0.0129794	-1.12264	0.00174513	-1.2055	0.000500878	NA	NA	NA	NA	-1.24918	0.00148423
Sevir.9G362900	Sevir.9G362900.1	(1 of 1) PTHR34214:SF3 - GB|AAC18972.1	AT5G67370.1		Protein of unknown function (DUF1230)	LOC_Os03g32490.1	DUF1230 domain containing protein, expressed	NA	NA	-1.09191	9.35433e-05	-1.63795	1.31983e-09	NA	NA	NA	NA	-1.01112	0.00162571
Sevir.9G371100	NA	NA	NA	NA	NA	NA	NA	-1.27155	0.00228646	-0.736277	0.0469916	NA	NA	-1.10083	0.0160788	NA	NA	NA	NA
Sevir.9G371200	Sevir.9G371200.2	(1 of 1) PTHR23429//PTHR23429:SF1 - GLUCOSE-6-PHOSPHATE 1-DEHYDROGENASE G6PD // GLUCOSE-6-PHOSPHATE 1-DEHYDROGENASE 1, CHLOROPLASTIC	AT5G13110.1	G6PD2	glucose-6-phosphate dehydrogenase 2	LOC_Os03g29950.1	glucose-6-phosphate 1-dehydrogenase, chloroplast precursor, putative, expressed	-0.840852	0.000779814	-1.11824	1.42177e-06	-1.32207	7.79711e-09	-0.666103	0.0193595	-0.796984	0.003056	NA	NA
Sevir.9G372300	Sevir.9G372300.1	(1 of 2) PTHR11040//PTHR11040:SF23 - ZINC/IRON TRANSPORTER // SUBFAMILY NOT NAMED	AT1G55910.1	ZIP11	zinc transporter 11 precursor	LOC_Os03g29850.1	metal cation transporter, putative, expressed	NA	NA	-0.773444	0.0137253	NA	NA	NA	NA	NA	NA	-0.99339	0.00454737
Sevir.9G372700	Sevir.9G372700.1	(1 of 5) PTHR10891//PTHR10891:SF597 - EF-HAND CALCIUM-BINDING DOMAIN CONTAINING PROTEIN // SUBFAMILY NOT NAMED	AT2G44310.1		Calcium-binding EF-hand family protein	LOC_Os03g29770.1	EF hand family protein, expressed	NA	NA	NA	NA	-0.891207	1.68678e-05	-0.629385	0.0456421	-1.27986	3.50516e-08	-1.04547	5.00812e-06
Sevir.9G377900	Sevir.9G377900.1	(1 of 9) PF03242 - Late embryogenesis abundant protein (LEA_3)	AT4G02380.1	AtLEA5,SAG21	senescence-associated gene 21	LOC_Os03g28260.1	retrotransposon protein, putative, unclassified, expressed	-0.739713	0.0140892	-3.29014	2.6561e-26	-2.70075	4.73314e-26	NA	NA	-0.724306	0.0111546	-0.727598	0.00720205
Sevir.9G385000	Sevir.9G385000.1	(1 of 12) KOG1546 - Metacaspase involved in regulation of apoptosis	AT1G02170.1	AMC1,ATMC1,ATMCPB1,LOL3,MCP1B	metacaspase 1	LOC_Os03g27120.1	ICE-like protease p20 domain containing protein, putative, expressed	NA	NA	-1.11428	0.00391775	-1.90644	1.73019e-07	NA	NA	NA	NA	-1.51038	0.000341816
Sevir.9G385900	Sevir.9G385900.1	(1 of 5) PF13266 - Protein of unknown function (DUF4057) (DUF4057)	AT1G78150.2			LOC_Os03g27010.1	expressed protein	NA	NA	NA	NA	-0.665647	0.0126633	-0.780043	0.0351705	NA	NA	-0.933446	0.00118337
Sevir.9G386200	Sevir.9G386200.2	(1 of 2) K02726 - 20S proteasome subunit alpha 2 (PSMA2)	AT1G16470.1	PAB1	proteasome subunit PAB1	LOC_Os03g26970.1	peptidase, T1 family, putative, expressed	NA	NA	-0.764127	0.0175915	-0.968481	0.00131971	-1.14707	0.00116059	NA	NA	NA	NA
Sevir.9G393600	Sevir.9G393600.1	(1 of 3) PTHR24282//PTHR24282:SF40 - CYTOCHROME P450 FAMILY MEMBER // SUBFAMILY NOT NAMED	AT2G46950.1	CYP709B2	cytochrome P450, family 709, subfamily B, polypeptide 2	LOC_Os01g24780.1	cytochrome P450, putative, expressed	NA	NA	NA	NA	-1.12609	0.000367906	NA	NA	NA	NA	-0.925985	0.0120531
Sevir.9G403900	Sevir.9G403900.1	(1 of 1) PTHR11655//PTHR11655:SF14 - 60S/50S RIBOSOMAL PROTEIN L6/L9 // 54S RIBOSOMAL PROTEIN L6, MITOCHONDRIAL	AT1G05190.1	emb2394	Ribosomal protein L6 family	LOC_Os03g24020.1	ribosomal protein L6, putative, expressed	-0.495495	0.0397865	NA	NA	NA	NA	-0.570245	0.0246957	NA	NA	NA	NA
Sevir.9G404300	Sevir.9G404300.1	(1 of 1) K12392 - AP-1 complex subunit beta-1 (AP1B1)	AT4G23460.1		Adaptin family protein	LOC_Os03g23950.1	adapitin protein, putative, expressed	-0.639879	0.0116483	NA	NA	NA	NA	NA	NA	-0.729742	0.00555186	NA	NA
Sevir.9G415800	Sevir.9G415800.1	(1 of 1) PTHR24347//PTHR24347:SF167 - SERINE/THREONINE-PROTEIN KINASE // CBL-INTERACTING SERINE/THREONINE-PROTEIN KINASE 2	AT5G58380.1	CIPK10,PKS2,SIP1,SNRK3.8	SOS3-interacting protein 1	LOC_Os03g22050.3	CAMK_KIN1/SNF1/Nim1_like.16 - CAMK includes calcium/calmodulin depedent protein kinases, expressed	-2.75502	5.41297e-05	-3.56883	7.35293e-15	-3.42131	1.99469e-21	NA	NA	-0.908953	0.0208114	NA	NA
Sevir.9G416000	Sevir.9G416000.1	(1 of 1) PTHR21091//PTHR21091:SF91 - METHYLTETRAHYDROFOLATE:HOMOCYSTEINE METHYLTRANSFERASE RELATED // SUBFAMILY NOT NAMED	AT2G40490.1	HEME2	Uroporphyrinogen decarboxylase	LOC_Os03g21900.1	uroporphyrinogen decarboxylase, putative, expressed	-0.614266	0.037926	-0.879004	0.000684773	-1.6831	4.67497e-12	-0.672484	0.0338039	NA	NA	NA	NA
Sevir.9G421800	Sevir.9G421800.1	(1 of 5) PTHR31744:SF10 - NAC DOMAIN CONTAINING PROTEIN 87	AT5G18270.1	ANAC087	Arabidopsis NAC domain containing protein 87	LOC_Os03g21030.1	no apical meristem protein, putative, expressed	0.687531	0.00989847	NA	NA	-0.553794	0.02558	NA	NA	NA	NA	-0.936632	0.000364127
Sevir.9G439800	Sevir.9G439800.1	(1 of 2) PTHR24322:SF309 - SHORT-CHAIN DEHYDROGENASE REDUCTASE 2A	AT3G51680.1		NAD(P)-binding Rossmann-fold superfamily protein	LOC_Os03g18740.1	oxidoreductase, short chain dehydrogenase/reductase family, putative, expressed	-2.11302	0.00976809	NA	NA	NA	NA	-1.85352	0.0357889	NA	NA	NA	NA
Sevir.9G448200	Sevir.9G448200.1	(1 of 1) PTHR24055:SF214 - MITOGEN-ACTIVATED PROTEIN KINASE 3	AT3G45640.1	ATMAPK3,ATMPK3,MPK3	mitogen-activated protein kinase 3	LOC_Os03g17700.1	CGMC_MAPKCGMC_2_ERK.2 - CGMC includes CDA, MAPK, GSK3, and CLKC kinases, expressed	NA	NA	-0.760293	0.0264738	NA	NA	NA	NA	-0.841858	0.0362569	NA	NA
Sevir.9G449600	Sevir.9G449600.6	(1 of 1) PTHR22957//PTHR22957:SF318 - TBC1 DOMAIN FAMILY MEMBER GTPASE-ACTIVATING PROTEIN // SUBFAMILY NOT NAMED	AT3G55020.1		Ypt/Rab-GAP domain of gyp1p superfamily protein	LOC_Os03g17540.1	TBC domain containing protein, expressed	NA	NA	-1.38052	2.65563e-05	NA	NA	NA	NA	-1.07985	0.00418331	NA	NA
Sevir.9G457100	Sevir.9G457100.1	(1 of 4) PTHR21717:SF9 - PROTEIN TBF1	AT5G13820.1	ATBP-1,ATBP1,ATTBP1,HPPBF-1,TBP1	telomeric DNA binding protein 1	LOC_Os03g16700.1	initiator-binding protein, putative, expressed	-1.51996	8.60966e-05	-1.68849	4.46875e-06	-1.0586	0.0155074	NA	NA	-1.36634	0.00111696	NA	NA
Sevir.9G461300	NA	NA	NA	NA	NA	NA	NA	NA	NA	NA	NA	-1.44152	1.74445e-09	NA	NA	-0.862653	0.0167145	NA	NA
Sevir.9G470300	NA	NA	NA	NA	NA	NA	NA	NA	NA	-1.51042	0.0123674	NA	NA	NA	NA	-1.94499	0.00677084	NA	NA
Sevir.9G470500	Sevir.9G470500.1	(1 of 1) K12165 - ufm1-conjugating enzyme 1 (UFC1)	AT1G27530.1			LOC_Os10g13800.1	ufm1-conjugating enzyme 1, putative, expressed	NA	NA	NA	NA	-0.580816	0.000469666	NA	NA	NA	NA	-0.614288	0.00114187
Sevir.9G473700	Sevir.9G473700.1	(1 of 1) PTHR10663//PTHR10663:SF42 - GUANYL-NUCLEOTIDE EXCHANGE FACTOR // PROTEIN BOI2	AT3G60860.1		SEC7-like guanine nucleotide exchange family protein	LOC_Os03g14260.1	guanine nucleotide exchange family protein, putative, expressed	-0.447522	0.0409213	NA	NA	NA	NA	-0.848379	4.46071e-05	-0.810684	0.000227447	-0.710538	0.00189573
Sevir.9G475000	Sevir.9G475000.1	(1 of 111) PTHR24078 - DNAJ HOMOLOG SUBFAMILY C MEMBER	AT2G17880.1		Chaperone DnaJ-domain superfamily protein	LOC_Os08g43490.1	heat shock protein DnaJ, putative, expressed	-2.1956	8.18976e-14	-1.95614	1.99466e-12	-1.71254	3.53706e-10	NA	NA	NA	NA	-0.976112	0.00254801
Sevir.9G478200	NA	NA	NA	NA	NA	NA	NA	NA	NA	-1.18046	0.0325191	-1.36156	0.00037848	NA	NA	NA	NA	-1.17622	0.00809601
Sevir.9G484100	NA	NA	NA	NA	NA	NA	NA	-0.936278	0.00286307	-1.36139	2.33304e-07	NA	NA	NA	NA	-0.652324	0.0385825	NA	NA
Sevir.9G488800	Sevir.9G488800.1	(1 of 2) PTHR24361//PTHR24361:SF325 - MITOGEN-ACTIVATED KINASE KINASE KINASE // SUBFAMILY NOT NAMED	AT1G18350.1	ATMKK7,BUD1,MKK7	MAP kinase kinase 7	LOC_Os03g12390.1	STE_MEK_ste7_MAP2K.6 - STE kinases include homologs to sterile 7, sterile 11 and sterile 20 from yeast, expressed	NA	NA	-1.28412	0.000123996	NA	NA	1.14618	0.0163206	-1.74368	5.132e-06	NA	NA
Sevir.9G506500	Sevir.9G506500.1	(1 of 1) PTHR11711//PTHR11711:SF178 - ADP RIBOSYLATION FACTOR-RELATED // SUBFAMILY NOT NAMED	AT3G49870.1	ARLA1C,ATARLA1C	ADP-ribosylation factor-like A1C	LOC_Os03g10370.1	ADP-ribosylation factor, putative, expressed	-0.707259	0.00142973	NA	NA	NA	NA	-0.511303	0.048399	NA	NA	NA	NA
Sevir.9G508400	Sevir.9G508400.1	(1 of 1) PTHR23172//PTHR23172:SF37 - AUXILIN/CYCLIN G-ASSOCIATED KINASE-RELATED // SUBFAMILY NOT NAMED	AT4G36520.1		Chaperone DnaJ-domain superfamily protein	LOC_Os03g10180.1	expressed protein	NA	NA	-0.6031	0.00411202	NA	NA	NA	NA	-0.56003	0.02127	NA	NA
Sevir.9G508500	Sevir.9G508500.1	(1 of 34) PF04844 - Transcriptional repressor, ovate (Ovate)	AT2G18500.1	ATOFP7,OFP7	ovate family protein 7	LOC_Os03g10150.1	DUF623 domain containing protein, expressed	-3.3444	0.000141956	NA	NA	NA	NA	-2.06305	0.014621	NA	NA	NA	NA
Sevir.9G528600	Sevir.9G528600.1	(1 of 1) PTHR19432//PTHR19432:SF36 - SUGAR TRANSPORTER // SUBFAMILY NOT NAMED	AT2G02860.1	ATSUC3,ATSUT2,SUC3,SUT2	sucrose transporter 2	LOC_Os03g07480.2	sucrose transporter, putativ, expressed	-0.923691	0.00665124	NA	NA	NA	NA	-0.92805	0.0117891	NA	NA	NA	NA
Sevir.9G543400	Sevir.9G543400.1	(1 of 64) PF00892 - EamA-like transporter family (EamA)	AT2G39510.1		nodulin MtN21 /EamA-like transporter family protein	LOC_Os03g05530.1	nodulin, putative, expressed	-1.35868	0.000161606	-1.818	3.29009e-07	-1.48787	9.63795e-06	-0.983975	0.015841	0.877783	0.0252203	NA	NA
Sevir.9G544600	Sevir.9G544600.1	(1 of 2) K10576 - ubiquitin-conjugating enzyme E2 H (UBE2H, UBC8)	AT1G63800.1	UBC5	ubiquitin-conjugating enzyme 5	LOC_Os10g31000.1	ubiquitin-conjugating enzyme, putative, expressed	-0.616867	0.0155153	-1.05713	1.83017e-06	NA	NA	NA	NA	-0.666283	0.0114213	NA	NA
Sevir.9G546000	Sevir.9G546000.7	(1 of 1) PTHR21319//PTHR21319:SF8 - RING FINGER AND CHY ZINC FINGER DOMAIN-CONTAINING PROTEIN 1 // SUBFAMILY NOT NAMED	AT5G22920.1		CHY-type/CTCHY-type/RING-type Zinc finger protein	LOC_Os03g05270.2	RING finger and CHY zinc finger domain-containing protein 1, putative, expressed	-1.79668	1.45832e-06	-1.67524	8.96364e-06	-1.53234	4.40753e-06	-1.35634	0.00054283	NA	NA	NA	NA
Sevir.9G560600	Sevir.9G560600.1	(1 of 2) PTHR12741:SF21 - CALLOSE SYNTHASE 3	AT5G13000.1	ATGSL12,gsl12	glucan synthase-like 12	LOC_Os03g03610.1	1,3-beta-glucan synthase component domain containing protein, expressed	NA	NA	-1.45757	3.47998e-06	-1.45976	5.59299e-06	NA	NA	-0.80191	0.0374757	0.980269	0.00725305
Sevir.9G565900	Sevir.9G565900.1	(1 of 1) PTHR14950:SF3 - ENDORIBONUCLEASE DICER HOMOLOG 1	AT1G01040.1	ASU1,ATDCL1,CAF,DCL1,EMB60,EMB76,SIN1,SUS1	dicer-like 1	LOC_Os03g02970.1	Dicer, putative, expressed	NA	NA	NA	NA	-0.787288	0.000408365	NA	NA	NA	NA	-0.727242	0.00475101
Sevir.9G573800	Sevir.9G573800.1	(1 of 1) K11824 - AP-2 complex subunit alpha (AP2A)	AT5G22780.1		Adaptor protein complex AP-2, alpha subunit	LOC_Os03g02150.1	adapitin protein, putative, expressed	NA	NA	-0.539262	0.00540112	-0.418744	0.0356595	0.477742	0.0404327	NA	NA	-0.512885	0.0229394
Sevir.9G574300	Sevir.9G574300.1	(1 of 4) PF03766 - Remorin, N-terminal region (Remorin_N)	AT3G48940.1		Remorin family protein	LOC_Os03g02040.1	remorin, putative, expressed	-0.730931	0.00769746	NA	NA	NA	NA	-1.07065	9.08408e-05	NA	NA	-0.693636	0.0227725
Sevir.9G578600	Sevir.9G578600.1	(1 of 1) KOG0933 - Structural maintenance of chromosome protein 2 (chromosome condensation complex Condensin, subunit E)	AT5G52280.1		Myosin heavy chain-related protein	LOC_Os03g01710.1	expressed protein	NA	NA	-0.814276	0.0472291	NA	NA	NA	NA	-1.66133	9.82651e-05	NA	NA
Sevir.9G579800	Sevir.9G579800.1	(1 of 1) PTHR13992:SF25 - MEDIATOR OF RNA POLYMERASE II TRANSCRIPTION SUBUNIT 12	AT4G00450.1	CCT,CRP	RNA polymerase II transcription mediators	LOC_Os07g45400.1	expressed protein	NA	NA	-0.643265	0.00401016	NA	NA	0.672707	0.0150404	-0.616632	0.0183069	NA	NA
Sevir.9G581900	Sevir.9G581900.1	(1 of 9) PF00176//PF00271 - SNF2 family N-terminal domain (SNF2_N) // Helicase conserved C-terminal domain (Helicase_C)	AT2G44980.2		SNF2 domain-containing protein / helicase domain-containing protein	LOC_Os03g01200.1	SNF2 family N-terminal domain containing protein, expressed	NA	NA	-1.54258	0.0450193	NA	NA	NA	NA	-2.05386	0.031059	NA	NA
Sevir.9G583700	Sevir.9G583700.10	(1 of 1) PTHR21663 - HYPOTHETICAL HEAT DOMAIN-CONTAINING	AT1G67140.3	SWEETIE	HEAT repeat-containing protein	LOC_Os06g30901.1	HEAT repeat family protein, putative, expressed	NA	NA	-0.504417	0.0280314	-0.468448	0.0356117	-0.536394	0.048811	NA	NA	NA	NA

## Sheet: genesup_HL_down_HT
Supplementary Dataset 4
Sviridis.pDefline: provisional defline from JGI bulk data
Best.hit.arabi.name, arabi.symbol, arabi.defline: Arabidopsis thaliana best hit information from JGI bulk data
Best.hit.rice.name, rice.defline: Oryza sativa best hit information from JGI bulk data
NA in columns B-H indicates that gene was not present in bulk annotation information
log2FC columns display DeSeq2 log2FC output, NA indicates the gene was not differentially expressed in the given timepoint
padj columns show FDR corrected p values, NA indicates the gene was not differentially expressed in the given timepoint
Genes upregulated in at least one timepoint in high light treatement and downregulated in at least one timepoint in high temperature treatment
GeneID	transcriptName	Sviridis.pDefline	Best.hit.arabi.name	arabi.symbol	arabi.defline	Best.hit.rice.name	rice.defline	HL_1h_log2FC	HL_1h_padj	HL_2h_log2FC	HL_2h_padj	HL_4h_log2FC	HL_4h_padj	HT_1h_log2FC	HT_1h_padj	HT_2h_log2FC	HT_2h_padj	HT_4h_log2FC	HT_4h_padj
Sevir.1G011700	Sevir.1G011700.2	(1 of 1) PTHR31234//PTHR31234:SF12 - FAMILY NOT NAMED // LATE EMBRYOGENESIS ABUNDANT HYDROXYPROLINE-RICH GLYCOPROTEIN	AT2G46300.1		Late embryogenesis abundant (LEA) hydroxyproline-rich glycoprotein family	LOC_Os02g16030.1	harpin-induced protein 1 domain containing protein, expressed	1.30001	0.000454966	2.10888	3.24304e-10	1.58085	4.09277e-06	-1.21574	0.013254	-2.22336	1.76852e-05	-1.88371	0.000205433
Sevir.1G023300	Sevir.1G023300.1	(1 of 159) 1.11.1.7 - Peroxidase / Lactoperoxidase	AT5G05340.1		Peroxidase superfamily protein	LOC_Os02g14160.1	peroxidase precursor, putative, expressed	NA	NA	1.09751	1.16635e-05	0.596911	0.0285308	-1.28036	1.69477e-06	NA	NA	-1.05947	0.000335201
Sevir.1G024100	Sevir.1G024100.1	(1 of 4) K02866 - large subunit ribosomal protein L10e (RP-L10e, RPL10)	AT1G26910.1	RPL10B	Ribosomal protein L16p/L10e family protein	LOC_Os11g11390.1	ribosomal protein, putative, expressed	NA	NA	0.997773	0.00243539	0.880612	0.00968574	NA	NA	NA	NA	-0.85999	0.0359704
Sevir.1G026200	Sevir.1G026200.1	(1 of 2) PTHR10015//PTHR10015:SF171 - HEAT SHOCK TRANSCRIPTION FACTOR // SUBFAMILY NOT NAMED	AT3G24520.1	AT-HSFC1,HSFC1	heat shock transcription factor C1	LOC_Os02g13800.1	HSF-type DNA-binding domain containing protein, expressed	2.95673	8.58637e-06	2.64874	0.000399467	NA	NA	NA	NA	NA	NA	-2.42642	0.0124737
Sevir.1G027700	Sevir.1G027700.1	(1 of 33) K09286 - EREBP-like factor (EREBP)	AT5G11590.1	TINY2	Integrase-type DNA-binding superfamily protein	LOC_Os02g13710.1	ethylene-responsive transcription factor TINY, putative, expressed	0.611773	0.0349408	1.05938	2.68491e-05	NA	NA	-0.937853	0.00292975	-0.707274	0.0420376	NA	NA
Sevir.1G028900	Sevir.1G028900.1	(1 of 1) PTHR23500:SF96 - MONOSACCHARIDE-SENSING PROTEIN 2	AT4G35300.4	TMT2	tonoplast monosaccharide transporter2	LOC_Os02g13560.1	transporter family protein, putative, expressed	NA	NA	0.609684	0.0447577	NA	NA	NA	NA	-0.824897	0.0155112	NA	NA
Sevir.1G043600	Sevir.1G043600.1	(1 of 10) PF01918 - Alba (Alba)	AT2G34160.1		Alba DNA/RNA-binding protein	LOC_Os06g40040.1	protein of unknown function domain containing protein, expressed	NA	NA	0.912844	0.0034178	NA	NA	-1.04916	0.00817706	NA	NA	NA	NA
Sevir.1G053000	Sevir.1G053000.1	(1 of 1) PTHR10430//PTHR10430:SF16 - PEROXIREDOXIN // PEROXIREDOXIN-5, MITOCHONDRIAL	AT3G52960.1		Thioredoxin superfamily protein	LOC_Os02g09940.1	peroxiredoxin, putative, expressed	NA	NA	1.05621	0.000222757	0.90762	0.00216561	-0.874592	0.00788299	NA	NA	NA	NA
Sevir.1G058000	NA	NA	NA	NA	NA	NA	NA	NA	NA	1.43934	0.000294283	1.02612	0.0143034	NA	NA	NA	NA	-1.29936	0.0112438
Sevir.1G058300	Sevir.1G058300.1	(1 of 1) PTHR18937//PTHR18937:SF226 - STRUCTURAL MAINTENANCE OF CHROMOSOMES SMC FAMILY MEMBER // SUBFAMILY NOT NAMED	AT4G32190.1		Myosin heavy chain-related protein	LOC_Os02g09340.1	expressed protein	NA	NA	NA	NA	0.590767	0.0236238	NA	NA	-0.707402	0.00709838	NA	NA
Sevir.1G063400	Sevir.1G063400.1	(1 of 2) K07023 - putative hydrolases of HD superfamily (K07023)	AT1G26160.1		Metal-dependent phosphohydrolase	LOC_Os02g08260.1	HD domain containing protein 2, putative, expressed	NA	NA	NA	NA	1.15222	0.00104128	NA	NA	-0.962713	0.0213897	1.04116	0.0106958
Sevir.1G066532	NA	NA	NA	NA	NA	NA	NA	2.13456	3.26017e-32	1.7421	8.5945e-22	1.89836	6.59181e-25	-0.557508	0.0283183	NA	NA	NA	NA
Sevir.1G072200	Sevir.1G072200.1	(1 of 2) K02900 - large subunit ribosomal protein L27Ae (RP-L27Ae, RPL27A)	AT1G23290.1	RPL27A,RPL27AB	Ribosomal protein L18e/L15 superfamily protein	LOC_Os07g42170.1	60S ribosomal protein, putative, expressed	NA	NA	1.06867	0.00217523	0.812826	0.0279519	NA	NA	NA	NA	-1.02903	0.0118838
Sevir.1G077000	Sevir.1G077000.1	(1 of 4) K02955 - small subunit ribosomal protein S14e (RP-S14e, RPS14)	AT3G11510.1		Ribosomal protein S11 family protein	LOC_Os02g06700.2	ribosomal protein, putative, expressed	NA	NA	1.13908	0.00217364	NA	NA	NA	NA	-1.04325	0.024562	-1.35674	0.00236457
Sevir.1G083900	NA	NA	NA	NA	NA	NA	NA	-1.23235	0.000137286	0.776429	0.0124543	NA	NA	-1.26989	0.000201537	NA	NA	NA	NA
Sevir.1G088000	Sevir.1G088000.1	(1 of 2) PTHR24031//PTHR24031:SF294 - RNA HELICASE // EUKARYOTIC INITIATION FACTOR 4A-1-RELATED	AT3G13920.1	EIF4A1,RH4,TIF4A1	eukaryotic translation initiation factor 4A1	LOC_Os02g05330.1	DEAD-box ATP-dependent RNA helicase, putative, expressed	0.517387	0.0338568	0.764917	0.000231034	0.554861	0.0107931	NA	NA	NA	NA	-0.682392	0.00631897
Sevir.1G094200	Sevir.1G094200.1	(1 of 1) 1.4.3.16 - L-aspartate oxidase / LASPO	AT5G14760.1	AO	L-aspartate oxidase	LOC_Os02g04170.1	L-aspartate oxidase 1, putative, expressed	1.97823	1.41766e-09	2.63442	1.70062e-14	3.07808	7.49076e-12	-1.10924	0.00796569	NA	NA	NA	NA
Sevir.1G103200	Sevir.1G103200.1	(1 of 7) KOG1674 - Cyclin	AT2G44740.1	CYCP4;1	cyclin p4;1	LOC_Os02g03294.1	cyclin, putative, expressed	1.26406	0.0104008	1.20845	0.0120444	1.41818	0.00317618	NA	NA	-2.21241	0.000928417	-1.51208	0.0271167
Sevir.1G106200	Sevir.1G106200.1	(1 of 3) K12893 - splicing factor, arginine/serine-rich 4/5/6 (SFRS4_5_6)	AT4G25500.1	AT-SRP40,ATRSP35,ATRSP40,RSP35	arginine/serine-rich splicing factor 35	LOC_Os02g03040.1	RNA recognition motif containing protein, expressed	0.547498	0.025812	NA	NA	NA	NA	NA	NA	NA	NA	-0.570793	0.0319682
Sevir.1G107500	Sevir.1G107500.1	(1 of 1) K14324 - histone deacetylase complex subunit SAP18 (SAP18)	AT2G45640.1	ATSAP18,SAP18	SIN3 associated polypeptide P18	LOC_Os02g02960.1	histone deacetylase complex subunit SAP18, putative, expressed	NA	NA	0.632345	0.00859198	NA	NA	NA	NA	NA	NA	-0.748855	0.00617739
Sevir.1G108400	Sevir.1G108400.1	(1 of 1) K16587 - HAUS augmin-like complex subunit 4 (HAUS4)	AT1G50710.1			LOC_Os02g02690.1	expressed protein	NA	NA	NA	NA	0.732661	0.0253044	-1.07832	0.00832413	-0.85393	0.0465515	NA	NA
Sevir.1G110600	Sevir.1G110600.1	(1 of 3) 1.5.1.5//3.5.4.9 - Methylenetetrahydrofolate dehydrogenase (NADP(+)) // Methenyltetrahydrofolate cyclohydrolase	AT4G00620.1		Amino acid dehydrogenase family protein	LOC_Os02g02850.1	bifunctional protein folD, putative, expressed	NA	NA	NA	NA	0.508971	0.0430404	NA	NA	NA	NA	-0.751516	0.0103752
Sevir.1G116100	Sevir.1G116100.1	(1 of 4) K02937 - large subunit ribosomal protein L7e (RP-L7e, RPL7)	AT3G13580.3		Ribosomal protein L30/L7 family protein	LOC_Os08g13690.1	60S ribosomal protein L7, putative, expressed	NA	NA	0.616047	0.0336701	NA	NA	NA	NA	NA	NA	-0.808481	0.0135886
Sevir.1G116300	Sevir.1G116300.1	(1 of 1) PTHR23270:SF7 - NUCLEIC ACID-BINDING, OB-FOLD-LIKE PROTEIN	AT1G12800.1		Nucleic acid-binding, OB-fold-like protein	LOC_Os02g02390.1	S1 RNA binding domain containing protein, expressed	NA	NA	NA	NA	0.654695	0.0153394	-0.711382	0.0471192	NA	NA	NA	NA
Sevir.1G118200	Sevir.1G118200.1	(1 of 2) K02922 - large subunit ribosomal protein L37e (RP-L37e, RPL37)	AT1G15250.1		Zinc-binding ribosomal protein family protein	LOC_Os02g02130.1	ribosomal protein L37, putative, expressed	NA	NA	0.58869	0.0454853	NA	NA	NA	NA	NA	NA	-0.74359	0.0258279
Sevir.1G137700	Sevir.1G137700.1	(1 of 5) PTHR22939//PTHR22939:SF94 - SERINE PROTEASE FAMILY S1C HTRA-RELATED // SUBFAMILY NOT NAMED	AT5G27660.1		Trypsin family protein with PDZ domain	LOC_Os09g26540.1	expressed protein	NA	NA	NA	NA	0.935116	0.0403127	NA	NA	-1.5334	0.000409319	1.06897	0.0360912
Sevir.1G145500	Sevir.1G145500.1	(1 of 3) 3.6.4.8 - Proteasome ATPase / RP triple-A protein	AT5G58290.1	RPT3	regulatory particle triple-A ATPase 3	LOC_Os02g21970.1	26S protease regulatory subunit 6B, putative, expressed	NA	NA	0.377286	0.00659106	0.428596	0.00171086	NA	NA	NA	NA	-0.407736	0.0155096
Sevir.1G147300	Sevir.1G147300.1	(1 of 2) K14831 - protein MAK16 (MAK16)	AT1G23280.1		MAK16 protein-related	LOC_Os07g16950.1	Mak16 protein domain containing protein, expressed	NA	NA	0.833675	0.00299862	1.04344	0.000178304	NA	NA	-0.817388	0.0177664	NA	NA
Sevir.1G160200	Sevir.1G160200.1	(1 of 2) PTHR13832//PTHR13832:SF279 - PROTEIN PHOSPHATASE 2C // SUBFAMILY NOT NAMED	AT3G02750.1		Protein phosphatase 2C family protein	LOC_Os02g27220.1	protein phosphatase 2C, putative, expressed	NA	NA	NA	NA	0.622646	0.0423973	-0.69501	0.0410915	NA	NA	NA	NA
Sevir.1G161400	Sevir.1G161400.1	(1 of 1) PTHR36031//PTHR36031:SF1 - FAMILY NOT NAMED // F21O3.15 PROTEIN	AT3G07440.1			LOC_Os02g27740.1	expressed protein	NA	NA	1.45159	0.00926698	NA	NA	NA	NA	-2.32293	0.0192721	NA	NA
Sevir.1G168300	Sevir.1G168300.1	(1 of 2) K02918 - large subunit ribosomal protein L35e (RP-L35e, RPL35)	AT2G39390.1		Ribosomal L29 family protein	LOC_Os02g30050.1	ribosomal protein L29, putative, expressed	NA	NA	0.738267	0.0196887	NA	NA	NA	NA	NA	NA	-0.898549	0.013161
Sevir.1G169700	Sevir.1G169700.1	(1 of 2) PTHR12542//PTHR12542:SF36 - EXOCYST COMPLEX PROTEIN EXO70 // SUBFAMILY NOT NAMED	AT5G50380.1	ATEXO70F1,EXO70F1	exocyst subunit exo70 family protein F1	LOC_Os02g30230.2	exo70 exocyst complex subunit domain containing protein, expressed	1.60239	0.0410009	NA	NA	NA	NA	1.78864	0.0294887	-1.58332	0.0132761	NA	NA
Sevir.1G174600	Sevir.1G174600.1	(1 of 2) PTHR22958//PTHR22958:SF9 - RELATED TO MULTIFUNCTIONAL CYCLIN-DEPENDENT KINASE-RELATED // SUBFAMILY NOT NAMED	AT3G02040.1	SRG3	senescence-related gene 3	LOC_Os02g31030.2	glycerophosphoryl diester phosphodiesterase family protein, putative, expressed	1.3908	0.00724544	1.77181	5.07484e-05	1.82042	8.80931e-05	NA	NA	-1.69982	0.00200216	NA	NA
Sevir.1G183000	Sevir.1G183000.1	(1 of 1) K14347 - solute carrier family 10 (sodium/bile acid cotransporter), member 7 (SLC10A7, P7)	AT3G56160.1		Sodium Bile acid symporter family	LOC_Os02g32930.1	bile acid sodium symporter, putative, expressed	NA	NA	1.25277	2.17142e-06	1.55078	2.26396e-09	-0.759851	0.0362285	NA	NA	NA	NA
Sevir.1G183300	Sevir.1G183300.1	(1 of 1) 1.11.1.10 - Chloride peroxidase / Vanadium haloperoxidase	AT3G48410.1		alpha/beta-Hydrolases superfamily protein	LOC_Os02g32970.1	hydrolase, alpha/beta fold family protein, putative, expressed	NA	NA	1.59892	0.00708318	1.76502	0.000634641	-2.04053	0.00863736	NA	NA	NA	NA
Sevir.1G184900	Sevir.1G184900.1	(1 of 4) K02955 - small subunit ribosomal protein S14e (RP-S14e, RPS14)	AT3G52580.1		Ribosomal protein S11 family protein	LOC_Os02g33140.1	ribosomal protein, putative, expressed	NA	NA	0.781467	0.042869	0.992759	0.00800051	NA	NA	NA	NA	-0.909271	0.0484509
Sevir.1G198100	Sevir.1G198100.1	(1 of 1) PTHR35753//PTHR35753:SF1 - FAMILY NOT NAMED // PROLINE-RICH FAMILY PROTEIN	AT5G07020.1		proline-rich family protein	LOC_Os02g35090.1	expressed protein	1.62722	3.02733e-21	1.18183	1.92757e-11	0.640393	0.000763549	NA	NA	NA	NA	-0.694409	0.00115164
Sevir.1G200400	Sevir.1G200400.1	(1 of 15) PF07887 - Calmodulin binding protein-like (Calmodulin_bind)	AT5G57580.1		Calmodulin-binding protein	LOC_Os02g35470.1	calmodulin binding protein, putative, expressed	0.858827	0.000140884	NA	NA	0.534052	0.0280435	NA	NA	-0.784912	0.0016753	NA	NA
Sevir.1G205180	Sevir.1G205180.1	(1 of 3) PTHR15217//PTHR15217:SF0 - WILMS' TUMOR 1-ASSOCIATING PROTEIN // PRE-MRNA-SPLICING REGULATOR WTAP	AT3G54170.1	ATFIP37,FIP37	FKBP12 interacting protein 37	LOC_Os06g27970.1	FKBP12-interacting protein of 37 kDa, putative, expressed	NA	NA	17.2854	0.0299222	NA	NA	NA	NA	NA	NA	-20.1125	0.02602
Sevir.1G206400	Sevir.1G206400.1	(1 of 2) PTHR23024//PTHR23024:SF180 - MEMBER OF 'GDXG' FAMILY OF LIPOLYTIC ENZYMES // SUBFAMILY NOT NAMED	AT1G47480.1		alpha/beta-Hydrolases superfamily protein	LOC_Os02g35940.1	gibberellin receptor GID1L2, putative, expressed	1.39989	2.96768e-13	0.536367	0.00913191	NA	NA	NA	NA	NA	NA	-0.863068	0.000303587
Sevir.1G206500	Sevir.1G206500.1	(1 of 16) KOG0148 - Apoptosis-promoting RNA-binding protein TIA-1/TIAR (RRM superfamily)	AT1G47500.1	ATRBP47C\',RBP47C\'	RNA-binding protein 47C\'	LOC_Os04g37690.1	RNA recognition motif containing protein, putative, expressed	NA	NA	0.955441	0.00876041	1.25764	0.000416812	NA	NA	NA	NA	-0.922986	0.0452953
Sevir.1G208700	Sevir.1G208700.1	(1 of 3) K02951 - small subunit ribosomal protein S12e (RP-S12e, RPS12)	AT2G32060.1		Ribosomal protein L7Ae/L30e/S12e/Gadd45 family protein	LOC_Os07g05580.1	ribosomal protein L7Ae, putative, expressed	NA	NA	0.768187	0.0250491	NA	NA	NA	NA	NA	NA	-0.793468	0.048494
Sevir.1G210600	Sevir.1G210600.1	(1 of 2) K11290 - template-activating factor I (SET, TAF1, I2PP2A)	AT1G18800.1	NRP2	NAP1-related protein 2	LOC_Os02g36710.1	SET, putative, expressed	NA	NA	1.4279	1.51735e-06	0.952474	0.00207491	NA	NA	NA	NA	-0.789787	0.0347021
Sevir.1G213900	Sevir.1G213900.1	(1 of 2) PTHR11654//PTHR11654:SF154 - OLIGOPEPTIDE TRANSPORTER-RELATED // PROTEIN NRT1/ PTR FAMILY 6.4	AT3G21670.1		Major facilitator superfamily protein	LOC_Os04g39030.1	peptide transporter PTR2, putative, expressed	NA	NA	NA	NA	1.45828	0.000100927	-1.04909	0.0266453	NA	NA	NA	NA
Sevir.1G217600	Sevir.1G217600.1	(1 of 2) PTHR23344//PTHR23344:SF29 - GLYCEROPHOSPHORYL DIESTER PHOSPHODIESTERASE // SUBFAMILY NOT NAMED	AT5G55480.1	SVL1	SHV3-like 1	LOC_Os02g37590.1	glycerophosphoryl diester phosphodiesterase family protein, putative, expressed	NA	NA	1.24445	0.0194076	1.23732	0.0192039	-1.69562	0.00152037	NA	NA	NA	NA
Sevir.1G218700	Sevir.1G218700.1	(1 of 1) K14820 - ribosome biogenesis protein BRX1 (BRX1, BRIX1)	AT3G15460.1		Ribosomal RNA processing Brix domain protein	LOC_Os02g37870.1	Brix domain containing protein, putative, expressed	NA	NA	1.73439	6.62385e-05	NA	NA	NA	NA	NA	NA	-1.18499	0.0294927
Sevir.1G228200	Sevir.1G228200.1	(1 of 2) PTHR10231:SF25 - UDP-SUGAR TRANSPORTER PROTEIN SLC35A4-RELATED	AT2G43240.1		Nucleotide-sugar transporter family protein	LOC_Os02g39200.1	nucleotide-sugar transporter family protein, putative, expressed	NA	NA	NA	NA	0.749513	0.0159176	NA	NA	-0.904924	0.0168736	NA	NA
Sevir.1G234300	Sevir.1G234300.1	(1 of 2) K02893 - large subunit ribosomal protein L23Ae (RP-L23Ae, RPL23A)	AT3G55280.1	RPL23AB	ribosomal protein L23AB	LOC_Os01g24690.1	60S ribosomal protein L23A, putative, expressed	NA	NA	0.582098	0.0353209	NA	NA	NA	NA	NA	NA	-0.866218	0.00396871
Sevir.1G239700	Sevir.1G239700.1	(1 of 1) PTHR21726//PTHR21726:SF44 - PHOSPHATIDYLINOSITOL N-ACETYLGLUCOSAMINYLTRANSFERASE SUBUNIT P DOWN SYNDROME CRITICAL REGION PROTEIN 5 -RELATED // SUBFAMILY NOT NAMED	AT4G28760.2		Protein of unknown function (DUF3741)	LOC_Os02g40410.2	expressed protein	NA	NA	1.21398	0.00828033	NA	NA	-1.8628	0.00548573	NA	NA	NA	NA
Sevir.1G245100	Sevir.1G245100.1	(1 of 5) K10775 - phenylalanine ammonia-lyase (E4.3.1.24)	AT2G37040.1	ATPAL1,PAL1	PHE ammonia lyase 1	LOC_Os02g41650.1	phenylalanine ammonia-lyase, putative, expressed	0.845922	0.0043989	0.980059	0.000448435	1.42905	1.87679e-07	NA	NA	-1.17378	0.000197733	-0.952387	0.00631897
Sevir.1G245300	Sevir.1G245300.2	(1 of 5) K10775 - phenylalanine ammonia-lyase (E4.3.1.24)	AT2G37040.1	ATPAL1,PAL1	PHE ammonia lyase 1	LOC_Os02g41680.1	phenylalanine ammonia-lyase, putative, expressed	3.807	5.27941e-12	4.64638	8.56423e-16	3.13379	3.39094e-07	-2.66191	3.58357e-05	NA	NA	NA	NA
Sevir.1G248500	Sevir.1G248500.1	(1 of 453) PF13041 - PPR repeat family (PPR_2)	AT2G18520.1		Tetratricopeptide repeat (TPR)-like superfamily protein	LOC_Os02g42210.1	membrane-associated salt-inducible protein like, putative, expressed	NA	NA	1.68504	0.000960643	NA	NA	NA	NA	NA	NA	-1.92191	0.0120088
Sevir.1G258200	Sevir.1G258200.1	(1 of 1) PTHR23076//PTHR23076:SF70 - METALLOPROTEASE M41 FTSH // ATP-DEPENDENT ZINC METALLOPROTEASE FTSH 7, CHLOROPLASTIC-RELATED	AT5G58870.1	ftsh9	FTSH protease 9	LOC_Os02g43350.1	OsFtsH7 FtsH protease, homologue of AtFtsH7, expressed	0.948421	0.000169085	NA	NA	NA	NA	NA	NA	-0.813665	0.00386171	NA	NA
Sevir.1G260400	Sevir.1G260400.1	(1 of 2) 2.7.7.48//2.7.7.6 - RNA-directed RNA polymerase / RNA nucleotidyltransferase (RNA-directed) // DNA-directed RNA polymerase / RNA polymerase III						NA	NA	2.36979	2.52049e-11	1.9061	6.2194e-07	-2.6375	3.95369e-13	-1.65111	0.000134084	-1.34389	0.00953622
Sevir.1G263700	Sevir.1G263700.1	(1 of 183) PF00847 - AP2 domain (AP2)	AT2G44940.1		Integrase-type DNA-binding superfamily protein	LOC_Os02g43970.1	AP2 domain containing protein, expressed	NA	NA	4.81487	8.14913e-05	2.12171	0.0454977	-3.29782	0.0475573	NA	NA	NA	NA
Sevir.1G271700	Sevir.1G271700.1	(1 of 1) PTHR22835//PTHR22835:SF246 - ZINC FINGER FYVE DOMAIN CONTAINING PROTEIN // SUBFAMILY NOT NAMED	AT5G55050.1		GDSL-like Lipase/Acylhydrolase superfamily protein	LOC_Os02g44860.1	GDSL-like lipase/acylhydrolase, putative, expressed	NA	NA	3.35562	1.36742e-10	1.97672	1.68894e-05	-1.71326	0.00259906	1.45133	0.0393342	NA	NA
Sevir.1G272600	Sevir.1G272600.1	(1 of 1) PTHR22950//PTHR22950:SF259 - AMINO ACID TRANSPORTER // SUBFAMILY NOT NAMED	AT2G42005.1		Transmembrane amino acid transporter family protein	LOC_Os02g44980.1	transmembrane amino acid transporter protein, putative, expressed	1.06739	0.0199128	2.05921	9.67517e-07	2.21274	4.27233e-09	-3.33056	9.26177e-08	NA	NA	-1.36822	0.00809601
Sevir.1G275000	Sevir.1G275000.1	(1 of 18) PF14299 - Phloem protein 2 (PP2)	AT3G61060.1	AtPP2-A13,PP2-A13	phloem protein 2-A13	LOC_Os02g45320.1	OsFBX58 - F-box domain containing protein, expressed	1.13383	0.000225363	NA	NA	NA	NA	NA	NA	-0.787508	0.0380891	NA	NA
Sevir.1G276200	Sevir.1G276200.2	(1 of 3) PF03105//PF07690 - SPX domain (SPX) // Major Facilitator Superfamily (MFS_1)	AT1G63010.2		Major Facilitator Superfamily with SPX (SYG1/Pho81/XPR1) domain-containing protein	LOC_Os02g45520.1	uncharacterized membrane protein, putative, expressed	2.24893	4.0809e-06	NA	NA	NA	NA	NA	NA	-1.50504	0.00916818	-1.68459	0.0086737
Sevir.1G285900	Sevir.1G285900.1	(1 of 2) PTHR23160//PTHR23160:SF6 - MYOSIN HEAVY CHAIN-RELATED // SUBFAMILY NOT NAMED	AT5G16730.1		Plant protein of unknown function (DUF827)	LOC_Os02g24270.1	retrotransposon protein, putative, unclassified, expressed	NA	NA	0.984035	1.23769e-05	0.631086	0.0102951	-1.19181	1.33491e-05	-1.02602	0.000450236	-0.726544	0.0193071
Sevir.1G286000	Sevir.1G286000.1	(1 of 4) KOG3140 - Predicted membrane protein	AT4G17790.1		SNARE associated Golgi protein family	LOC_Os02g46660.1	SNARE associated Golgi protein, putative, expressed	1.46162	2.22689e-10	NA	NA	NA	NA	-1.47479	5.78376e-07	NA	NA	NA	NA
Sevir.1G292000	Sevir.1G292000.1	(1 of 3) K08829 - male germ cell-associated kinase [EC:2.7.11.22] (MAK)	AT4G19110.2		Protein kinase superfamily protein	LOC_Os02g47220.2	CPuORF20 - conserved peptide uORF-containing transcript, expressed	NA	NA	NA	NA	0.515412	0.0430237	-1.00922	9.68032e-05	-0.701201	0.0144139	NA	NA
Sevir.1G293600	Sevir.1G293600.1	(1 of 1) PTHR10887//PTHR10887:SF361 - DNA2/NAM7 HELICASE FAMILY // SUBFAMILY NOT NAMED	AT5G35970.1		P-loop containing nucleoside triphosphate hydrolases superfamily protein	LOC_Os09g04440.1	DNA-binding protein, putative, expressed	1.22967	6.20148e-19	0.47706	0.0015179	0.883146	2.02668e-09	NA	NA	-0.437232	0.0133642	NA	NA
Sevir.1G296600	Sevir.1G296600.1	(1 of 1) PTHR19959//PTHR19959:SF156 - KINESIN LIGHT CHAIN // SUBFAMILY NOT NAMED	AT3G27960.1		Tetratricopeptide repeat (TPR)-like superfamily protein	LOC_Os02g47880.1	tetratricopeptide repeat domain containing protein, expressed	-0.751668	2.39156e-05	NA	NA	0.385429	0.0428892	-0.595717	0.00245812	NA	NA	NA	NA
Sevir.1G300900	Sevir.1G300900.1	(1 of 1) PTHR10210:SF34 - RIBOSE-PHOSPHATE PYROPHOSPHOKINASE 4	AT2G42910.1		Phosphoribosyltransferase family protein	LOC_Os02g48390.1	phosphoribosyl transferase, putative, expressed	NA	NA	0.540092	0.0179804	0.47755	0.0347747	-0.715566	0.00646936	NA	NA	NA	NA
Sevir.1G301200	NA	NA	NA	NA	NA	NA	NA	NA	NA	1.41851	3.35662e-05	1.76429	1.68919e-07	-1.46094	5.39903e-05	NA	NA	NA	NA
Sevir.1G302700	Sevir.1G302700.1	(1 of 3) K02910 - large subunit ribosomal protein L31e (RP-L31e, RPL31)	AT5G56710.1		Ribosomal protein L31e family protein	LOC_Os02g48660.1	60S ribosomal protein L31, putative, expressed	NA	NA	0.954302	0.000989709	0.729746	0.0172623	NA	NA	NA	NA	-0.79943	0.0221389
Sevir.1G303100	NA	NA	NA	NA	NA	NA	NA	NA	NA	1.91627	9.79362e-05	2.10901	1.01485e-05	-1.71304	0.00151742	NA	NA	NA	NA
Sevir.1G303700	Sevir.1G303700.1	(1 of 2) PTHR10980//PTHR10980:SF18 - RHO GDP-DISSOCIATION INHIBITOR // IMMUNOGLOBULIN E-SET SUPERFAMILY PROTEIN	AT3G07880.1	SCN1	Immunoglobulin E-set superfamily protein	LOC_Os02g48730.1	rho GDP-dissociation inhibitor 1, putative, expressed	NA	NA	NA	NA	2.71693	0.000108085	-1.81194	0.0156886	1.88968	0.0205641	2.53672	0.00166568
Sevir.1G306400	Sevir.1G306400.1	(1 of 1) PTHR10766//PTHR10766:SF56 - TRANSMEMBRANE 9 SUPERFAMILY PROTEIN // SUBFAMILY NOT NAMED	AT4G12650.1		Endomembrane protein 70 protein family	LOC_Os05g07650.1	transmembrane 9 superfamily member, putative, expressed	1.14166	0.0167984	1.12653	0.0114606	1.07974	0.0221	NA	NA	-2.5757	0.00107561	-1.55945	0.0359856
Sevir.1G306900	Sevir.1G306900.1	(1 of 2) K12616 - enhancer of mRNA-decapping protein 4 (EDC4)	AT3G13290.1	VCR	varicose-related	LOC_Os02g49090.1	WD domain, G-beta repeat domain containing protein, expressed	NA	NA	0.623185	0.0016986	0.651402	0.000553368	NA	NA	NA	NA	-0.529585	0.0305547
Sevir.1G307600	Sevir.1G307600.1	(1 of 1) 2.1.1.178 - 16S rRNA (cytosine(1407)-C(5))-methyltransferase	AT4G26600.1		S-adenosyl-L-methionine-dependent methyltransferases superfamily protein	LOC_Os09g37860.1	NOL1/NOP2/sun family protein, putative, expressed	1.37419	0.00103737	1.81072	9.96283e-08	1.25556	0.000371652	NA	NA	-1.07451	0.0277059	-0.980442	0.0413652
Sevir.1G310700	Sevir.1G310700.1	(1 of 1) K04773 - protease IV [EC:3.4.21.-] (sppA)	AT1G73990.1	SPPA,SPPA1	signal peptide peptidase	LOC_Os02g49570.1	OsProtIV1 - Putative Protease IV homologue; Domain 2 is a SPH, expressed	0.690687	0.0231819	0.95673	0.000211317	1.27913	3.40526e-06	NA	NA	-0.801801	0.0173943	NA	NA
Sevir.1G311100	Sevir.1G311100.1	(1 of 2) K11129 - H/ACA ribonucleoprotein complex subunit 2 (NHP2, NOLA2)	AT5G08180.2		Ribosomal protein L7Ae/L30e/S12e/Gadd45 family protein	LOC_Os02g49610.1	ribosomal protein L7Ae, putative, expressed	NA	NA	2.01681	5.80363e-06	1.08391	0.0171081	NA	NA	NA	NA	-1.34617	0.0132467
Sevir.1G320100	Sevir.1G320100.1	(1 of 2) PTHR11566//PTHR11566:SF61 - DYNAMIN // SUBFAMILY NOT NAMED	AT1G59610.1	ADL3,CF1,DL3,DRP2B	dynamin-like 3	LOC_Os02g50550.1	dynamin, putative, expressed	NA	NA	NA	NA	0.586796	0.0485445	NA	NA	-1.1653	0.000576171	NA	NA
Sevir.1G324400	Sevir.1G324400.3	(1 of 8) K13680 - beta-mannan synthase [EC:2.4.1.32] Man b1-4 Man (CSLA)	AT5G03760.1	ATCSLA09,ATCSLA9,CSLA09,CSLA9,RAT4	Nucleotide-diphospho-sugar transferases superfamily protein	LOC_Os02g51060.1	CSLA6 - cellulose synthase-like family A; mannan synthase, expressed	0.901879	0.0268558	1.23834	0.000452938	NA	NA	-1.0541	0.035057	NA	NA	NA	NA
Sevir.1G332900	Sevir.1G332900.1	(1 of 1) PTHR31279//PTHR31279:SF3 - FAMILY NOT NAMED // (PHI-1) PROTEIN, PUTATIVE-RELATED	AT4G08950.1	EXO	Phosphate-responsive 1 family protein	LOC_Os02g52040.1	phosphate-induced protein 1 conserved region domain containing protein, expressed	NA	NA	NA	NA	5.65237	0.00388666	-4.99034	0.0152931	NA	NA	NA	NA
Sevir.1G353200	Sevir.1G353200.1	(1 of 2) PF02151//PF13474 - UvrB/uvrC motif (UVR) // SnoaL-like domain (SnoaL_3)	AT3G09250.1		Nuclear transport factor 2 (NTF2) family protein	LOC_Os02g54710.1	expressed protein	NA	NA	0.940553	0.00128482	NA	NA	-1.23057	0.000560777	NA	NA	NA	NA
Sevir.1G359200	Sevir.1G359200.1	(1 of 1) PTHR10766//PTHR10766:SF54 - TRANSMEMBRANE 9 SUPERFAMILY PROTEIN // ENDOMEMBRANE FAMILY PROTEIN 70	AT5G35160.2		Endomembrane protein 70 protein family	LOC_Os02g55440.1	transmembrane 9 superfamily member, putative, expressed	NA	NA	0.791513	3.04432e-05	0.443351	0.028556	NA	NA	NA	NA	-0.848453	0.000546436
Sevir.1G362700	Sevir.1G362700.1	(1 of 3) K02983 - small subunit ribosomal protein S30e (RP-S30e, RPS30)	AT4G29390.1		Ribosomal protein S30 family protein	LOC_Os06g07580.2	expressed protein	NA	NA	0.672661	0.0191542	NA	NA	NA	NA	NA	NA	-1.17574	0.000155624
Sevir.1G370100	Sevir.1G370100.1	(1 of 2) K02922 - large subunit ribosomal protein L37e (RP-L37e, RPL37)	AT1G15250.1		Zinc-binding ribosomal protein family protein	LOC_Os02g56990.1	ribosomal protein L37, putative, expressed	NA	NA	0.637415	0.0342524	0.642398	0.0361665	NA	NA	NA	NA	-1.09523	0.000651956
Sevir.1G372100	Sevir.1G372100.1	(1 of 3) PTHR13140//PTHR13140:SF382 - MYOSIN // SUBFAMILY NOT NAMED	AT1G04160.1	ATXIB,XI-8,XI-B,XIB	myosin XI B	LOC_Os02g57190.1	Myosin head domain containing protein, expressed	NA	NA	NA	NA	0.90935	0.030833	NA	NA	-1.40872	0.000645771	NA	NA
Sevir.1G372700	Sevir.1G372700.1	(1 of 1) PTHR31734//PTHR31734:SF6 - FAMILY NOT NAMED // AUXIN-RESPONSIVE PROTEIN IAA10-RELATED	AT2G33310.2	IAA13	auxin-induced protein 13	LOC_Os02g57250.1	OsIAA10 - Auxin-responsive Aux/IAA gene family member, expressed	NA	NA	0.895255	0.00469459	NA	NA	-0.875701	0.0377222	NA	NA	NA	NA
Sevir.1G377500	Sevir.1G377500.1	(1 of 2) K14563 - rRNA 2'-O-methyltransferase fibrillarin (NOP1, FBL)	AT4G25630.1	ATFIB2,FIB2	fibrillarin 2	LOC_Os02g57590.1	rRNA 2-O-methyltransferase fibrillarin 2, putative, expressed	NA	NA	1.95527	3.92149e-08	0.887904	0.0248381	NA	NA	NA	NA	-1.24593	0.00358513
Sevir.2G003600	Sevir.2G003600.1	(1 of 1) 1.14.13.136 - 2-hydroxyisoflavanone synthase / Isoflavonoid synthase	AT5G06900.1	CYP93D1	cytochrome P450, family 93, subfamily D, polypeptide 1	LOC_Os06g01250.1	cytochrome P450, putative, expressed	2.37975	2.3747e-22	1.96453	3.92569e-16	1.53966	2.38825e-10	NA	NA	NA	NA	-0.840926	0.00721638
Sevir.2G003800	Sevir.2G003800.1	(1 of 2) K06215 - pyridoxal 5'-phosphate synthase pdxS subunit (pdxS, pdx1)	AT5G01410.1	ATPDX1,ATPDX1.3,PDX1,PDX1.3,RSR4	Aldolase-type TIM barrel family protein	LOC_Os07g01020.1	SOR/SNZ family protein, putative, expressed	0.909393	3.46267e-11	1.02331	3.11658e-14	0.760214	4.06583e-08	NA	NA	NA	NA	-0.41402	0.0163938
Sevir.2G006100	Sevir.2G006100.1	(1 of 62) PF02298 - Plastocyanin-like domain (Cu_bind_like)	AT2G27035.1	AtENODL20,ENODL20	early nodulin-like protein 20	LOC_Os07g02200.1	plastocyanin-like domain containing protein, putative, expressed	NA	NA	2.02707	0.0149373	1.80691	0.0267858	-2.07909	0.0440117	NA	NA	NA	NA
Sevir.2G049900	Sevir.2G049900.1	(1 of 8) K00059 - 3-oxoacyl- (fabG)	AT3G03980.1		NAD(P)-binding Rossmann-fold superfamily protein	LOC_Os07g37420.1	versicolorin reductase, putative, expressed	1.99527	2.86537e-18	2.2057	1.09805e-19	2.61751	6.06266e-26	-2.00938	8.88716e-11	NA	NA	NA	NA
Sevir.2G050900	Sevir.2G050900.1	(1 of 2) K02877 - large subunit ribosomal protein L15e (RP-L15e, RPL15)	AT4G16720.1		Ribosomal protein L23/L15e family protein	LOC_Os05g19370.1	60S ribosomal protein L15, putative, expressed	NA	NA	0.784736	0.0113834	NA	NA	NA	NA	NA	NA	-0.828845	0.0209518
Sevir.2G052700	Sevir.2G052700.1	(1 of 2) K02964 - small subunit ribosomal protein S18e (RP-S18e, RPS18)	AT1G22780.1	PFL,PFL1,RPS18A	Ribosomal protein S13/S18 family	LOC_Os03g58050.1	ribosomal protein S13p/S18e, putative, expressed	NA	NA	0.537603	0.0383817	NA	NA	NA	NA	NA	NA	-0.672877	0.0225411
Sevir.2G060700	Sevir.2G060700.1	(1 of 1) PTHR10314//PTHR10314:SF120 - SER/THR DEHYDRATASE, TRP SYNTHASE // SUBFAMILY NOT NAMED	AT4G02610.1		Aldolase-type TIM barrel family protein	LOC_Os07g08430.1	indole-3-glycerol phosphate lyase, chloroplast precursor, putative, expressed	NA	NA	1.00598	0.0241643	NA	NA	-1.59565	0.000833281	NA	NA	NA	NA
Sevir.2G063300	Sevir.2G063300.1	(1 of 3) K02958 - small subunit ribosomal protein S15e (RP-S15e, RPS15)	AT5G09500.1		Ribosomal protein S19 family protein	LOC_Os07g08660.1	40S ribosomal protein S15, putative, expressed	NA	NA	0.901381	0.0025784	0.775308	0.0127424	NA	NA	NA	NA	-0.854799	0.0157343
Sevir.2G080700	Sevir.2G080700.1	(1 of 2) PTHR21495//PTHR21495:SF57 - NUCLEOPORIN-RELATED // SUBFAMILY NOT NAMED	AT1G65870.1		Disease resistance-responsive (dirigent-like protein) family protein	LOC_Os11g42500.1	dirigent, putative, expressed	NA	NA	NA	NA	1.15387	0.000190167	-0.977492	0.00490943	NA	NA	NA	NA
Sevir.2G084400	Sevir.2G084400.1	(1 of 1) PTHR13301//PTHR13301:SF64 - X-BOX TRANSCRIPTION FACTOR-RELATED // SUBFAMILY NOT NAMED	AT5G05170.1	ATCESA3,ATH-B,CESA3,CEV1,IXR1	Cellulose synthase family protein	LOC_Os07g10770.1	CESA8 - cellulose synthase, expressed	NA	NA	1.43351	2.52049e-11	1.56609	5.88708e-13	-0.970399	9.96799e-05	-1.37189	2.5066e-08	-0.83664	0.00324293
Sevir.2G086800	Sevir.2G086800.1	(1 of 2) K03250 - translation initiation factor 3 subunit E (EIF3E, INT6)	AT3G57290.1	ATEIF3E-1,ATINT6,EIF3E,INT-6,INT6,TIF3E1	eukaryotic translation initiation factor 3E	LOC_Os07g12110.1	eukaryotic translation initiation factor 3 subunit E, putative, expressed	0.659528	0.0193728	0.511403	0.0455145	NA	NA	NA	NA	NA	NA	-0.627127	0.0362936
Sevir.2G090100	Sevir.2G090100.1	(1 of 131) PF02365 - No apical meristem (NAM) protein (NAM)	AT1G01720.1	ANAC002,ATAF1	NAC (No Apical Meristem) domain transcriptional regulator superfamily protein	LOC_Os07g12340.1	NAC domain-containing protein 67, putative, expressed	2.26834	2.09486e-10	2.11078	2.47043e-08	2.55066	8.16691e-13	-1.87091	6.3448e-05	NA	NA	NA	NA
Sevir.2G091200	Sevir.2G091200.1	(1 of 3) K02951 - small subunit ribosomal protein S12e (RP-S12e, RPS12)	AT2G32060.2		Ribosomal protein L7Ae/L30e/S12e/Gadd45 family protein	LOC_Os07g05580.1	ribosomal protein L7Ae, putative, expressed	NA	NA	0.861719	0.000651555	0.694472	0.00773339	NA	NA	NA	NA	-1.1781	3.14858e-05
Sevir.2G094900	Sevir.2G094900.1	(1 of 10) PF11891 - Domain of unknown function (DUF3411) (DUF3411)	AT2G37860.3	LCD1	Protein of unknown function (DUF3411)	LOC_Os07g13590.1	expressed protein	NA	NA	0.702173	0.0165043	0.727625	0.0073148	-1.123	0.00648302	NA	NA	-0.816947	0.0144394
Sevir.2G102400	Sevir.2G102400.1	(1 of 3) PTHR13301//PTHR13301:SF73 - X-BOX TRANSCRIPTION FACTOR-RELATED // SUBFAMILY NOT NAMED	AT5G64740.1	CESA6,E112,IXR2,PRC1	cellulose synthase 6	LOC_Os07g14850.1	CESA6 - cellulose synthase, expressed	NA	NA	1.29671	7.05732e-09	1.08135	4.31984e-06	-0.653373	0.0217595	-0.93594	0.000584802	-0.651605	0.0345732
Sevir.2G106000	Sevir.2G106000.1	(1 of 2) K17081 - prohibitin 2 (PHB2)	AT1G03860.3	ATPHB2,PHB2	prohibitin 2	LOC_Os07g15880.1	mitochondrial prohibitin complex protein 2, putative, expressed	NA	NA	1.08416	0.0038337	0.910367	0.0147241	NA	NA	NA	NA	-1.05076	0.0262344
Sevir.2G118600	Sevir.2G118600.1	(1 of 1) PTHR12526//PTHR12526:SF346 - GLYCOSYLTRANSFERASE // SUBFAMILY NOT NAMED	AT1G32900.1		UDP-Glycosyltransferase superfamily protein	LOC_Os07g22930.2	starch synthase, putative, expressed	0.725177	1.70654e-05	1.43415	5.71015e-20	1.81226	4.73438e-31	-0.547849	0.00435594	-1.0799	1.87427e-10	-0.651402	0.000999682
Sevir.2G121600	Sevir.2G121600.1	(1 of 3) PTHR13301//PTHR13301:SF73 - X-BOX TRANSCRIPTION FACTOR-RELATED // SUBFAMILY NOT NAMED	AT5G64740.1	CESA6,E112,IXR2,PRC1	cellulose synthase 6	LOC_Os07g24190.1	CESA3 - cellulose synthase, expressed	0.668055	0.00352254	1.16307	1.496e-08	1.39098	1.95026e-11	NA	NA	-0.595528	0.0259398	NA	NA
Sevir.2G132300	Sevir.2G132300.5	(1 of 23) PF06749 - Protein of unknown function (DUF1218) (DUF1218)	AT3G15480.1		Protein of unknown function (DUF1218)	LOC_Os07g27810.1	fiber protein Fb34, putative, expressed	NA	NA	1.22988	2.51092e-05	1.26752	1.36023e-05	-1.51491	6.93637e-07	-0.943599	0.00670525	-1.5346	2.55271e-06
Sevir.2G139100	Sevir.2G139100.1	(1 of 8) K02927 - large subunit ribosomal protein L40e (RP-L40e, RPL40)	AT2G36170.1		Ubiquitin supergroup;Ribosomal protein L40e	LOC_Os09g39500.1	ubiquitin fusion protein, putative, expressed	NA	NA	0.748376	0.00821857	0.63821	0.0313582	NA	NA	NA	NA	-0.840962	0.00938953
Sevir.2G139500	Sevir.2G139500.2	(1 of 2) K02975 - small subunit ribosomal protein S25e (RP-S25e, RPS25)	AT4G39200.1		Ribosomal protein S25 family protein	LOC_Os08g44480.1	40S ribosomal protein S25, putative, expressed	NA	NA	0.772311	0.0116876	NA	NA	NA	NA	NA	NA	-1.14111	0.000708816
Sevir.2G143100	Sevir.2G143100.1	(1 of 1) PTHR11071:SF252 - PEPTIDYL-PROLYL CIS-TRANS ISOMERASE CYP18-3-RELATED	AT3G56070.2	ROC2	rotamase cyclophilin 2	LOC_Os09g39780.1	peptidyl-prolyl cis-trans isomerase, putative, expressed	NA	NA	1.36097	0.0182074	NA	NA	NA	NA	NA	NA	-1.44812	0.0367652
Sevir.2G151300	Sevir.2G151300.1	(1 of 1) PTHR11911//PTHR11911:SF93 - INOSINE-5-MONOPHOSPHATE DEHYDROGENASE RELATED // SUBFAMILY NOT NAMED	AT4G36910.1	CDCP2,LEJ2	Cystathionine beta-synthase (CBS) family protein	LOC_Os09g02710.1	CBS domain containing membrane protein, putative, expressed	NA	NA	0.740504	3.1573e-07	0.600612	4.18796e-05	-0.604583	0.000228146	NA	NA	-0.419816	0.018331
Sevir.2G155900	Sevir.2G155900.1	(1 of 2) K02966 - small subunit ribosomal protein S19e (RP-S19e, RPS19)	AT3G02080.1		Ribosomal protein S19e family protein	LOC_Os03g31090.1	40S ribosomal protein S19, putative, expressed	NA	NA	0.868876	0.00254343	0.728943	0.0143964	NA	NA	NA	NA	-0.796465	0.0192837
Sevir.2G159900	Sevir.2G159900.1	(1 of 1) PTHR32382//PTHR32382:SF4 - FAMILY NOT NAMED // FASCICLIN-LIKE ARABINOGALACTAN PROTEIN 1	AT4G12730.1	FLA2	FASCICLIN-like arabinogalactan 2	LOC_Os09g07350.1	fasciclin-like arabinogalactan protein 8 precursor, putative, expressed	NA	NA	NA	NA	2.26558	0.00667791	NA	NA	-3.86722	0.00180104	NA	NA
Sevir.2G172000	Sevir.2G172000.1	(1 of 3) PTHR11132//PTHR11132:SF120 - SOLUTE CARRIER FAMILY 35 // SUBFAMILY NOT NAMED	AT5G33320.1	ARAPPT,CUE1,PPT	Glucose-6-phosphate/phosphate translocator-related	LOC_Os09g12600.1	phosphate/phosphate translocator, putative, expressed	NA	NA	1.14481	0.0193165	NA	NA	NA	NA	NA	NA	-1.67058	0.0117101
Sevir.2G184700	Sevir.2G184700.1	(1 of 1) K14832 - ribosome biogenesis protein MAK21 (MAK21, NOC1, CEBPZ)	AT1G72440.1	EDA25,SWA2	CCAAT-binding factor	LOC_Os09g02810.1	CCAAT/enhancer-binding protein, putative, expressed	NA	NA	NA	NA	0.854226	0.0499834	NA	NA	-1.63174	0.00196966	NA	NA
Sevir.2G189000	Sevir.2G189000.1	(1 of 4) K02885 - large subunit ribosomal protein L19e (RP-L19e, RPL19)	AT3G16780.1		Ribosomal protein L19e family protein	LOC_Os03g38260.1	60S ribosomal protein L19-3, putative, expressed	NA	NA	0.562211	0.0181914	0.589506	0.0142451	NA	NA	NA	NA	-0.568009	0.0469446
Sevir.2G191300	Sevir.2G191300.1	(1 of 2) K11434 - protein arginine N-methyltransferase 1 (PRMT1)	AT4G29510.1	ATPRMT11,ATPRMT1B,PRMT11,PRMT1B	arginine methyltransferase 11	LOC_Os09g19560.1	methyltransferase, putative, expressed	NA	NA	1.31057	2.18807e-05	NA	NA	NA	NA	NA	NA	-1.14952	0.00115505
Sevir.2G192800	Sevir.2G192800.1	(1 of 2) PTHR11743//PTHR11743:SF34 - VOLTAGE-DEPENDENT ANION-SELECTIVE CHANNEL // SUBFAMILY NOT NAMED	AT3G01280.1	ATVDAC1,VDAC1	voltage dependent anion channel 1	LOC_Os09g19734.3	isochorismate synthase 1, chloroplast precursor, putative, expressed	NA	NA	0.480391	0.024995	0.499509	0.0200098	NA	NA	-0.507756	0.0499209	-0.636901	0.0098535
Sevir.2G198200	Sevir.2G198200.1	(1 of 1) PTHR10426//PTHR10426:SF36 - STRICTOSIDINE SYNTHASE-RELATED // SUBFAMILY NOT NAMED	AT3G57030.1		Calcium-dependent phosphotriesterase superfamily protein	LOC_Os09g20684.1	SMP-30/Gluconolaconase/LRE-like region containing protein, expressed	NA	NA	1.7204	0.000206762	2.56479	8.78029e-09	-2.17489	1.19506e-05	NA	NA	1.35643	0.0140856
Sevir.2G214200	Sevir.2G214200.1	(1 of 1) PTHR23315//PTHR23315:SF59 - BETA CATENIN-RELATED ARMADILLO REPEAT-CONTAINING // ARMADILLO/BETA-CATENIN-LIKE REPEAT-CONTAINING PROTEIN-RELATED	AT4G31890.1		ARM repeat superfamily protein	LOC_Os09g25000.1	spotted leaf 11, putative, expressed	1.47774	0.00461323	3.6082	1.02089e-09	3.12631	1.45255e-09	-2.1197	0.00302085	NA	NA	NA	NA
Sevir.2G223000	Sevir.2G223000.1	(1 of 1) PTHR11214//PTHR11214:SF132 - BETA-1,3-N-ACETYLGLUCOSAMINYLTRANSFERASE // SUBFAMILY NOT NAMED	AT5G57500.1		Galactosyltransferase family protein	LOC_Os09g26300.1	hypro1, putative, expressed	1.63383	0.00642892	NA	NA	NA	NA	-1.9641	0.0417685	NA	NA	NA	NA
Sevir.2G223700	Sevir.2G223700.1	(1 of 34) PF04570 - zinc-finger of the FCS-type, C2-C2 (zf-FLZ)	AT1G53885.1		Protein of unknown function (DUF581)	LOC_Os09g26370.1	DUF581 domain containing protein, expressed	1.18159	5.93994e-06	NA	NA	NA	NA	NA	NA	NA	NA	-1.28853	6.14464e-06
Sevir.2G225300	Sevir.2G225300.1	(1 of 74) PF02519 - Auxin responsive protein (Auxin_inducible)	AT5G20820.1		SAUR-like auxin-responsive protein family	LOC_Os09g26590.1	OsSAUR37 - Auxin-responsive SAUR gene family member, expressed	NA	NA	3.48856	0.01487	5.40576	0.000510465	-4.33073	0.0172427	NA	NA	NA	NA
Sevir.2G225900	NA	NA	NA	NA	NA	NA	NA	1.91201	7.6744e-14	1.455	6.37367e-09	1.40119	3.60841e-08	-0.833794	0.0167983	NA	NA	NA	NA
Sevir.2G226800	Sevir.2G226800.1	(1 of 13) K13464 - jasmonate ZIM domain-containing protein (JAZ)	AT1G19180.1	JAZ1,TIFY10A	jasmonate-zim-domain protein 1	LOC_Os09g26780.1	zinc-finger protein, putative, expressed	NA	NA	1.13267	6.60331e-05	NA	NA	-1.60939	2.51564e-08	-1.18371	0.000200433	NA	NA
Sevir.2G227400	Sevir.2G227400.1	(1 of 2) PTHR21229:SF15 - LUNG SEVEN TRANSMEMBRANE RECEPTOR-LIKE PROTEIN	AT1G72480.1		Lung seven transmembrane receptor family protein	LOC_Os09g26830.1	lung seven transmembrane domain containing protein, putative, expressed	NA	NA	0.976602	0.0411057	NA	NA	-1.57183	0.0093693	NA	NA	NA	NA
Sevir.2G237700	Sevir.2G237700.1	(1 of 1) PTHR22936//PTHR22936:SF29 - RHOMBOID-RELATED // RHOMBOID-LIKE PROTEIN 10	AT1G25290.2	ATRBL10,RBL10	RHOMBOID-like protein 10	LOC_Os09g28100.1	OsRhmbd15 - Putative Rhomboid homologue, expressed	NA	NA	0.4032	0.0183455	0.431525	0.0147042	-0.474096	0.0150404	NA	NA	NA	NA
Sevir.2G243600	Sevir.2G243600.1	(1 of 16) KOG0148 - Apoptosis-promoting RNA-binding protein TIA-1/TIAR (RRM superfamily)	AT1G47490.1	ATRBP47C,RBP47C	RNA-binding protein 47C	LOC_Os09g28810.1	RNA recognition motif containing protein, putative, expressed	NA	NA	0.607904	0.034628	NA	NA	-0.710366	0.0495828	NA	NA	NA	NA
Sevir.2G247650	NA	NA	NA	NA	NA	NA	NA	-1.92795	0.00172896	NA	NA	1.41725	0.026391	-1.71626	0.0121784	NA	NA	NA	NA
Sevir.2G253100	Sevir.2G253100.1	(1 of 26) PF02469 - Fasciclin domain (Fasciclin)	AT5G55730.2	FLA1	FASCICLIN-like arabinogalactan 1	LOC_Os09g30010.1	fasciclin domain containing protein, expressed	1.67588	0.00316668	2.46056	4.3369e-06	1.33714	0.0126222	NA	NA	NA	NA	-1.55078	0.031845
Sevir.2G255700	Sevir.2G255700.1	(1 of 2) K16285 - RING/U-box domain-containing protein (XERICO)	AT2G04240.1	XERICO	RING/U-box superfamily protein	LOC_Os09g30160.1	zinc finger, C3HC4 type domain containing protein, expressed	0.762792	0.00779244	1.10471	9.74665e-06	0.842103	0.00086589	-0.77323	0.0251541	NA	NA	NA	NA
Sevir.2G261100	Sevir.2G261100.1	(1 of 4) PTHR10891//PTHR10891:SF577 - EF-HAND CALCIUM-BINDING DOMAIN CONTAINING PROTEIN // SUBFAMILY NOT NAMED	AT2G44310.1		Calcium-binding EF-hand family protein	LOC_Os09g30490.1	EF hand family protein, expressed	1.52078	0.000184311	1.75892	3.08465e-06	0.856382	0.0432117	NA	NA	NA	NA	-1.66937	0.00139313
Sevir.2G263200	Sevir.2G263200.1	(1 of 1) PTHR31344//PTHR31344:SF4 - FAMILY NOT NAMED // NUCLEOLAR PROTEIN GAR2-LIKE PROTEIN	AT2G42320.2		nucleolar protein gar2-related	LOC_Os09g31230.2	expressed protein	NA	NA	0.685159	0.0261651	0.9544	0.00190894	NA	NA	-0.91151	0.011869	NA	NA
Sevir.2G265700	Sevir.2G265700.1	(1 of 2) PF00249//PF00439 - Myb-like DNA-binding domain (Myb_DNA-binding) // Bromodomain (Bromodomain)	AT3G57980.1		DNA-binding bromodomain-containing protein	LOC_Os09g31454.1	MYB family transcription factor, putative, expressed	1.44288	3.73833e-06	0.733934	0.0141988	NA	NA	-1.1459	0.0123507	NA	NA	-0.691994	0.0441873
Sevir.2G267700	Sevir.2G267700.2	(1 of 3) 1.1.1.34 - Hydroxymethylglutaryl-CoA reductase (NADPH) / HMG-CoA reductase	AT1G76490.1	HMG1,HMGR1	hydroxy methylglutaryl CoA reductase 1	LOC_Os09g31970.1	3-hydroxy-3-methylglutaryl-coenzyme A reductase, putative, expressed	NA	NA	NA	NA	0.739869	0.0191037	-1.31791	9.4135e-05	NA	NA	NA	NA
Sevir.2G267800	NA	NA	NA	NA	NA	NA	NA	NA	NA	NA	NA	0.516863	0.0458799	NA	NA	-0.873034	0.00238798	-0.654656	0.0342575
Sevir.2G268200	Sevir.2G268200.1	(1 of 16) PF04784 - Protein of unknown function, DUF547 (DUF547)	AT5G66600.4		Protein of unknown function, DUF547	LOC_Os09g32010.1	ternary complex factor MIP1, putative, expressed	NA	NA	1.25239	0.000332346	NA	NA	-0.926081	0.0262303	NA	NA	NA	NA
Sevir.2G269100	Sevir.2G269100.1	(1 of 2) PTHR22595//PTHR22595:SF57 - CHITINASE-RELATED // SUBFAMILY NOT NAMED	AT1G05850.1	ATCTL1,CTL1,ELP,ELP1,ERH2,HOT2,POM1	Chitinase family protein	LOC_Os09g32080.2	CHIT13 - Chitinase family protein precursor, expressed	NA	NA	1.16053	7.6849e-08	1.29267	6.63906e-10	NA	NA	NA	NA	-0.579191	0.04248
Sevir.2G273200	Sevir.2G273200.1	(1 of 4) K02912 - large subunit ribosomal protein L32e (RP-L32e, RPL32)	AT4G18100.1		Ribosomal protein L32e	LOC_Os08g41300.1	60S ribosomal protein L32, putative, expressed	NA	NA	0.801695	0.0130508	NA	NA	NA	NA	NA	NA	-1.12174	0.00159594
Sevir.2G275200	Sevir.2G275200.1	(1 of 1) K10782 - fatty acyl-ACP thioesterase A (FATA)	AT3G25110.1	AtFaTA,FaTA	fatA acyl-ACP thioesterase	LOC_Os09g32760.1	acyl-ACP thioesterase, putative, expressed	NA	NA	0.786855	0.00143944	1.15872	8.46002e-07	-0.897934	0.00156667	NA	NA	NA	NA
Sevir.2G277900	Sevir.2G277900.1	(1 of 3) K02936 - large subunit ribosomal protein L7Ae (RP-L7Ae, RPL7A)	AT3G62870.1		Ribosomal protein L7Ae/L30e/S12e/Gadd45 family protein	LOC_Os08g23710.1	ribosomal protein L7Ae, putative, expressed	NA	NA	0.90426	0.000815381	NA	NA	NA	NA	NA	NA	-0.65776	0.0484509
Sevir.2G280700	NA	NA	NA	NA	NA	NA	NA	1.55242	9.44947e-08	1.24474	1.12391e-05	NA	NA	NA	NA	NA	NA	-1.1251	0.00191099
Sevir.2G280800	NA	NA	NA	NA	NA	NA	NA	0.727081	0.00142457	0.69203	0.0018319	NA	NA	NA	NA	NA	NA	-0.834608	0.00132143
Sevir.2G283801	Sevir.2G283801.1	(1 of 2) K14767 - U3 small nucleolar RNA-associated protein 3 (UTP3, SAS10)	AT2G43650.1	EMB2777	Sas10/U3 ribonucleoprotein (Utp) family protein	LOC_Os01g01510.1	sas10/Utp3 family protein, expressed	NA	NA	1.02617	0.00126778	1.1185	0.000705943	NA	NA	-0.816327	0.0481841	NA	NA
Sevir.2G293000	Sevir.2G293000.1	(1 of 2) PTHR24073//PTHR24073:SF345 - FAMILY NOT NAMED // RAS-RELATED PROTEIN RABA3	AT1G01200.1	ATRAB-A3,ATRABA3,RABA3	RAB GTPase homolog A3	LOC_Os09g35860.1	ras-related protein, putative, expressed	NA	NA	0.595648	0.041315	NA	NA	NA	NA	-0.869326	0.0110822	NA	NA
Sevir.2G294100	Sevir.2G294100.1	(1 of 25) 1.14.13.21 - Flavonoid 3'-monooxygenase / Flavonoid 3'-hydroxylase	AT2G46660.1	CYP78A6	cytochrome P450, family 78, subfamily A, polypeptide 6	LOC_Os09g35940.1	cytochrome P450, putative, expressed	3.10657	1.40376e-10	NA	NA	NA	NA	NA	NA	-1.94841	0.000873375	-3.23016	1.35143e-08
Sevir.2G298400	Sevir.2G298400.1	(1 of 1) PTHR22298:SF57 - ENDOGLUCANASE 10-RELATED	AT1G75680.1	AtGH9B7,GH9B7	glycosyl hydrolase 9B7	LOC_Os09g36350.1	endoglucanase, putative, expressed	NA	NA	0.959971	4.33049e-06	1.10022	1.62821e-07	-0.886673	0.000196286	-0.917224	0.000259366	NA	NA
Sevir.2G300600	Sevir.2G300600.1	(1 of 1) PTHR11240//PTHR11240:SF23 - RIBONUCLEASE T2 // SUBFAMILY NOT NAMED	AT1G14220.1		Ribonuclease T2 family protein	LOC_Os09g36700.1	ribonuclease T2 family domain containing protein, expressed	0.472893	0.0282818	1.32906	1.81616e-13	0.818665	1.72576e-05	-0.470496	0.0469072	NA	NA	-0.939798	8.28001e-06
Sevir.2G303600	Sevir.2G303600.1	(1 of 2) PTHR13683//PTHR13683:SF232 - ASPARTYL PROTEASES // ASPARTYL PROTEASE FAMILY PROTEIN	AT4G35880.1		Eukaryotic aspartyl protease family protein	LOC_Os09g37012.1	eukaryotic aspartyl protease domain containing protein, expressed	NA	NA	NA	NA	1.4621	2.49666e-07	-0.893333	0.0469321	NA	NA	NA	NA
Sevir.2G308100	Sevir.2G308100.1	(1 of 19) PF04782//PF04783 - Protein of unknown function (DUF632) (DUF632) // Protein of unknown function (DUF630) (DUF630)	AT4G35240.1		Protein of unknown function (DUF630 and DUF632)	LOC_Os09g37520.1	DUF630/DUF632 domains containing protein, putative, expressed	0.956853	0.0101679	NA	NA	NA	NA	NA	NA	-0.882245	0.038664	NA	NA
Sevir.2G312500	Sevir.2G312500.1	(1 of 2) K00963 - UTP--glucose-1-phosphate uridylyltransferase (UGP2, galU, galF)	AT5G17310.2	AtUGP2,UGP2	UDP-glucose pyrophosphorylase 2	LOC_Os09g38030.1	UTP--glucose-1-phosphate uridylyltransferase, putative, expressed	0.51446	0.0326045	1.12336	4.72414e-08	1.16474	1.57767e-08	-0.575078	0.0249721	NA	NA	NA	NA
Sevir.2G314500	Sevir.2G314500.1	(1 of 1) PTHR22904//PTHR22904:SF367 - TPR REPEAT CONTAINING PROTEIN // SUBFAMILY NOT NAMED	AT2G25290.2		Octicosapeptide/Phox/Bem1p (PB1) domain-containing protein / tetratricopeptide repeat (TPR)-containing protein	LOC_Os09g38390.1	octicosapeptide/Phox/Bem1p, putative, expressed	1.13756	0.00526088	NA	NA	1.01058	0.0357836	NA	NA	-1.36875	0.00335154	NA	NA
Sevir.2G315300	Sevir.2G315300.1	(1 of 1) PTHR10826//PTHR10826:SF13 - COMPLEMENT COMPONENT 1 // SUBFAMILY NOT NAMED	AT4G31930.1		Mitochondrial glycoprotein family protein	LOC_Os09g38500.2	mitochondrial glycoprotein, putative, expressed	NA	NA	NA	NA	0.758949	0.0217473	-1.38634	0.00414505	NA	NA	NA	NA
Sevir.2G322700	NA	NA	NA	NA	NA	NA	NA	NA	NA	0.957698	7.2501e-05	0.767608	0.00195584	-1.16163	8.11199e-06	NA	NA	NA	NA
Sevir.2G328400	Sevir.2G328400.1	(1 of 2) K02877 - large subunit ribosomal protein L15e (RP-L15e, RPL15)	AT4G16720.1		Ribosomal protein L23/L15e family protein	LOC_Os03g40180.1	60S ribosomal protein L15, putative, expressed	NA	NA	0.970686	0.00877546	NA	NA	NA	NA	NA	NA	-1.53061	0.000148975
Sevir.2G329900	Sevir.2G329900.2	(1 of 1) PTHR10516:SF178 - PEPTIDYL-PROLYL CIS-TRANS ISOMERASE FKBP20-2, CHLOROPLASTIC	AT3G60370.1		FKBP-like peptidyl-prolyl cis-trans isomerase family protein	LOC_Os07g30800.1	immunophilin, putative, expressed	NA	NA	0.575941	0.00166941	NA	NA	-0.778612	9.06285e-05	NA	NA	NA	NA
Sevir.2G335600	Sevir.2G335600.1	(1 of 1) PTHR11926//PTHR11926:SF375 - GLUCOSYL/GLUCURONOSYL TRANSFERASES // SUBFAMILY NOT NAMED	AT1G07250.1	UGT71C4	UDP-glucosyl transferase 71C4	LOC_Os07g32620.1	anthocyanidin 5,3-O-glucosyltransferase, putative, expressed	3.12758	1.76021e-31	2.29156	1.24817e-16	2.72984	1.62661e-23	-0.777531	0.038466	NA	NA	NA	NA
Sevir.2G339400	Sevir.2G339400.1	(1 of 1) PTHR11709//PTHR11709:SF11 - MULTI-COPPER OXIDASE // SUBFAMILY NOT NAMED	AT1G76160.1	sks5	SKU5 similar 5	LOC_Os07g32660.1	monocopper oxidase, putative, expressed	NA	NA	3.50534	0.00887207	2.19958	0.0485537	-3.84238	0.0105401	NA	NA	NA	NA
Sevir.2G344800	Sevir.2G344800.2	(1 of 1) PTHR24151//PTHR24151:SF1 - FAMILY NOT NAMED // ANKYRIN REPEAT DOMAIN-CONTAINING PROTEIN 50	AT1G50900.1		Ankyrin repeat family protein	LOC_Os07g33660.1	expressed protein	NA	NA	0.852215	0.00117967	0.567653	0.0377719	-1.42391	6.18245e-07	NA	NA	NA	NA
Sevir.2G346100	Sevir.2G346100.1	(1 of 1) PTHR11132//PTHR11132:SF99 - SOLUTE CARRIER FAMILY 35 // SUBFAMILY NOT NAMED	AT1G61800.1	ATGPT2,GPT2	glucose-6-phosphate/phosphate translocator 2	LOC_Os07g34006.1	transporter family protein, putative, expressed	1.89715	0.0438456	2.65641	0.00134718	1.90217	0.0322517	-4.51208	1.06013e-05	-4.57146	1.73425e-06	NA	NA
Sevir.2G348300	Sevir.2G348300.1	(1 of 3) K03113 - translation initiation factor 1 (EIF1, SUI1)	AT1G54290.1		Translation initiation factor SUI1 family protein	LOC_Os07g34589.3	translation initiation factor SUI1, putative, expressed	0.546533	0.00230616	0.597316	0.000456695	NA	NA	NA	NA	NA	NA	-0.488292	0.0162586
Sevir.2G362800	Sevir.2G362800.1	(1 of 1) PF06764 - Protein of unknown function (DUF1223) (DUF1223)	AT5G54240.1		Protein of unknown function (DUF1223)	LOC_Os07g37310.1	uncharacterized secreted protein, putative, expressed	0.956409	0.000469163	1.50018	3.09565e-09	1.21057	2.28577e-06	-0.749903	0.0343125	-1.61721	3.53612e-06	-2.11944	1.09097e-08
Sevir.2G370600	Sevir.2G370600.1	(1 of 62) PF02298 - Plastocyanin-like domain (Cu_bind_like)	AT5G26330.1		Cupredoxin superfamily protein	LOC_Os07g38290.1	plastocyanin-like domain containing protein, putative, expressed	NA	NA	0.697957	0.00347561	NA	NA	-1.19247	7.37127e-07	-0.835795	0.0014646	-0.608358	0.0310561
Sevir.2G373000	NA	NA	NA	NA	NA	NA	NA	2.01292	0.0243574	3.13041	0.000669544	NA	NA	NA	NA	NA	NA	-4.04284	0.0109118
Sevir.2G373400	Sevir.2G373400.1	(1 of 1) K03691 - peptide-O-fucosyltransferase (POFUT)	AT1G17270.1		O-fucosyltransferase family protein	LOC_Os07g38490.1	GDP-fucose protein-O-fucosyltransferase 2, putative, expressed	NA	NA	1.37507	6.63871e-05	0.829632	0.0150012	-1.07181	0.0120369	NA	NA	-0.884578	0.0376735
Sevir.2G383700	Sevir.2G383700.1	(1 of 3) K03265 - peptide chain release factor subunit 1 (ETF1, ERF1)	AT3G26618.1	ERF1-3	eukaryotic release factor 1-3	LOC_Os07g39870.3	eukaryotic peptide chain release factor subunit 1-1, putative, expressed	NA	NA	0.457875	0.000890694	0.299493	0.0470598	NA	NA	-0.577299	0.00018281	-0.37516	0.0283838
Sevir.2G385650	NA	NA	NA	NA	NA	NA	NA	NA	NA	1.35232	0.0384681	1.93732	0.00218366	-2.42419	0.000262341	-1.64601	0.0284319	NA	NA
Sevir.2G389200	Sevir.2G389200.1	(1 of 2) K02984 - small subunit ribosomal protein S3Ae (RP-S3Ae, RPS3A)	AT4G34670.1		Ribosomal protein S3Ae	LOC_Os03g10340.1	40S ribosomal protein S3a, putative, expressed	NA	NA	0.961045	0.000678009	0.635539	0.036959	NA	NA	NA	NA	-1.02901	0.00150974
Sevir.2G389900	NA	NA	NA	NA	NA	NA	NA	NA	NA	1.61448	0.0411279	2.47269	0.00102991	-1.78859	0.0459033	NA	NA	NA	NA
Sevir.2G391100	Sevir.2G391100.1	(1 of 1) PTHR10992//PTHR10992:SF825 - ALPHA/BETA HYDROLASE FOLD-CONTAINING PROTEIN // HYDROLASE, ALPHA/BETA FOLD FAMILY PROTEIN	AT1G13820.1		alpha/beta-Hydrolases superfamily protein	LOC_Os07g41080.1	hydrolase, alpha/beta fold family domain containing protein, expressed	1.39266	1.74149e-09	1.7433	1.47501e-13	1.40371	1.04292e-09	-0.958404	0.00073389	NA	NA	NA	NA
Sevir.2G391600	Sevir.2G391600.2	(1 of 12) K12741 - heterogeneous nuclear ribonucleoprotein A1/A3 (HNRNPA1_3)	AT5G61030.1	GR-RBP3	glycine-rich RNA-binding protein 3	LOC_Os07g41120.1	RNA recognition motif containing protein, putative, expressed	NA	NA	2.66323	0.000735786	1.95208	0.0108839	NA	NA	NA	NA	-2.71378	0.0401977
Sevir.2G395000	Sevir.2G395000.1	(1 of 1) PF05421 - Protein of unknown function (DUF751) (DUF751)	AT4G16410.1			LOC_Os07g41630.1	expressed protein	0.513523	0.0108989	0.826993	5.14806e-06	0.733564	7.72377e-05	-0.668262	0.00127861	NA	NA	NA	NA
Sevir.2G397100	Sevir.2G397100.1	(1 of 1) PTHR11595//PTHR11595:SF27 - ELONGATION FACTOR 1-BETA // SUBFAMILY NOT NAMED	AT2G18110.1		Translation elongation factor EF1B/ribosomal protein S6 family protein	LOC_Os07g42300.1	elongation factor protein, putative, expressed	NA	NA	NA	NA	0.636417	0.0451926	NA	NA	-0.739903	0.0374681	NA	NA
Sevir.2G398000	Sevir.2G398000.1	(1 of 2) K02900 - large subunit ribosomal protein L27Ae (RP-L27Ae, RPL27A)	AT1G70600.1		Ribosomal protein L18e/L15 superfamily protein	LOC_Os03g29460.1	60S ribosomal protein, putative, expressed	NA	NA	0.536856	0.0421022	NA	NA	NA	NA	NA	NA	-0.778187	0.00712656
Sevir.2G402900	Sevir.2G402900.1	(1 of 12) PF05701 - Weak chloroplast movement under blue light (WEMBL)	AT2G26570.1		Plant protein of unknown function (DUF827)	LOC_Os07g42700.2	paramyosin, putative, expressed	1.17016	3.98409e-08	NA	NA	0.726032	0.00362661	NA	NA	-0.835793	0.000962451	NA	NA
Sevir.2G403700	Sevir.2G403700.1	(1 of 1) PTHR24349//PTHR24349:SF115 - SERINE/THREONINE-PROTEIN KINASE // SUBFAMILY NOT NAMED	AT3G50530.1	CRK	CDPK-related kinase	LOC_Os07g42770.1	CAMK_CAMK_like.35 - CAMK includes calcium/calmodulin depedent protein kinases, expressed	NA	NA	1.22537	0.00974718	NA	NA	1.22183	0.0379132	NA	NA	-1.34403	0.00150862
Sevir.2G405800	Sevir.2G405800.1	(1 of 2) K02991 - small subunit ribosomal protein S6e (RP-S6e, RPS6)	AT5G10360.1	EMB3010,RPS6B	Ribosomal protein S6e	LOC_Os03g27260.1	40S ribosomal protein S6, putative, expressed	NA	NA	0.930456	0.00160864	0.636241	0.0452796	NA	NA	NA	NA	-0.865039	0.0131463
Sevir.2G406000	Sevir.2G406000.1	(1 of 3) K01626 - 3-deoxy-7-phosphoheptulonate synthase (E2.5.1.54, aroF, aroG, aroH)	AT1G22410.1		Class-II DAHP synthetase family protein	LOC_Os07g42960.1	phospho-2-dehydro-3-deoxyheptonate aldolase, chloroplast precursor, putative, expressed	3.27942	6.22499e-51	2.34432	8.19413e-26	2.00766	3.02775e-19	-0.990815	0.000229527	-0.715211	0.015944	-0.737617	0.0118838
Sevir.2G406100	NA	NA	NA	NA	NA	NA	NA	4.07359	3.56361e-06	NA	NA	NA	NA	NA	NA	-3.55531	0.00962533	NA	NA
Sevir.2G406700	Sevir.2G406700.1	(1 of 2) PTHR23335//PTHR23335:SF6 - CALMODULIN-BINDING TRANSCRIPTION ACTIVATOR CAMTA // SUBFAMILY NOT NAMED	AT5G09410.1	CAMTA1,EICBP.B	ethylene induced calmodulin binding protein	LOC_Os07g43030.1	calmodulin-binding transcription activator, putative, expressed	0.735001	0.00149389	NA	NA	NA	NA	NA	NA	-0.544146	0.025879	NA	NA
Sevir.2G411900	Sevir.2G411900.1	(1 of 3) K02997 - small subunit ribosomal protein S9e (RP-S9e, RPS9)	AT5G39850.1		Ribosomal protein S4	LOC_Os11g38959.1	40S ribosomal protein S9-2, putative, expressed	NA	NA	1.31291	0.000490826	1.0686	0.00639916	NA	NA	NA	NA	-1.43924	0.000939977
Sevir.2G413700	Sevir.2G413700.1	(1 of 12) 1.8.1.8 - Protein-disulfide reductase / Protein disulfide reductase	AT1G18700.1		DNAJ heat shock N-terminal domain-containing protein	LOC_Os07g43870.3	heat shock protein DnaJ, putative, expressed	NA	NA	0.897261	8.39986e-05	NA	NA	NA	NA	-0.771668	0.00449925	NA	NA
Sevir.2G416800	Sevir.2G416800.1	(1 of 2) K11131 - H/ACA ribonucleoprotein complex subunit 4 (DKC1, NOLA4, CBF5)	AT3G57150.1	AtCBF5,AtNAP57,CBF5,NAP57	homologue of NAP57	LOC_Os07g44190.1	h/ACA ribonucleoprotein complex subunit 4, putative, expressed	NA	NA	2.13067	7.21702e-06	1.70266	8.08864e-05	NA	NA	NA	NA	-1.6434	0.00733083
Sevir.2G422100	Sevir.2G422100.1	(1 of 1) PTHR36770:SF1 - CALCIUM HOMEOSTASIS REGULATOR-RELATED	AT3G55250.1			LOC_Os05g45030.1	calcium homeostasis regulator CHoR1, putative, expressed	NA	NA	0.639894	0.0235027	NA	NA	-0.999904	0.000650296	0.836987	0.00642351	NA	NA
Sevir.2G424000	NA	NA	NA	NA	NA	NA	NA	NA	NA	2.08205	1.1054e-11	1.66966	2.26374e-07	-1.46146	0.000186075	-2.44654	4.65483e-06	-1.35815	0.0081067
Sevir.2G424300	Sevir.2G424300.1	(1 of 1) K03942 - NADH dehydrogenase (ubiquinone) flavoprotein 1 (NDUFV1)	AT5G08530.1	CI51	51 kDa subunit of complex I	LOC_Os07g45090.1	NADH-ubiquinone oxidoreductase 51 kDa subunit, mitochondrial precursor, putative, expressed	0.558265	4.37692e-05	0.717187	2.34706e-08	0.663739	4.09045e-07	NA	NA	NA	NA	-0.452091	0.00777842
Sevir.2G430000	Sevir.2G430000.1	(1 of 2) K02941 - large subunit ribosomal protein LP0 (RP-LP0, RPLP0)	AT2G40010.1		Ribosomal protein L10 family protein	LOC_Os08g03640.1	60S acidic ribosomal protein P0, putative, expressed	NA	NA	0.858139	0.00475524	1.00526	0.000852049	NA	NA	NA	NA	-0.809127	0.0255614
Sevir.2G433700	Sevir.2G433700.1	(1 of 2) K03232 - elongation factor 1-beta (EEF1B)	AT5G12110.1		Glutathione S-transferase, C-terminal-like;Translation elongation factor EF1B/ribosomal protein S6	LOC_Os07g46750.1	elongation factor protein, putative, expressed	NA	NA	0.635918	0.0286994	NA	NA	NA	NA	NA	NA	-0.849642	0.00809601
Sevir.2G442100	Sevir.2G442100.1	(1 of 2) K02891 - large subunit ribosomal protein L22e (RP-L22e, RPL22)	AT3G05560.3		Ribosomal L22e protein family	LOC_Os03g22340.1	60S ribosomal protein L22-2, putative, expressed	NA	NA	0.839634	0.0149801	NA	NA	NA	NA	NA	NA	-1.18768	0.00203112
Sevir.2G442400	Sevir.2G442400.1	(1 of 29) PF01190 - Pollen proteins Ole e I like (Pollen_Ole_e_I)	AT3G16660.1		Pollen Ole e 1 allergen and extensin family protein	LOC_Os07g47750.1	POEI49 - Pollen Ole e I allergen and extensin family protein precursor, expressed	NA	NA	1.82249	0.000205363	NA	NA	-2.18298	0.00224279	NA	NA	NA	NA
Sevir.2G452900	Sevir.2G452900.1	(1 of 2) K08675 - Lon-like ATP-dependent protease [EC:3.4.21.-] (PRSS15, PIM1)	AT5G26860.1	LON1,LON_ARA_ARA	lon protease 1	LOC_Os07g48960.1	OsLonP3 - Putative Lon protease homologue, expressed	1.3135	0.0332473	1.55061	0.000277064	1.30438	0.0045529	NA	NA	-2.18301	0.00106963	NA	NA
Sevir.3G009700	Sevir.3G009700.1	(1 of 1) K14852 - regulator of ribosome biosynthesis (RRS1)	AT2G37990.1		ribosome biogenesis regulatory protein (RRS1) family protein	LOC_Os04g58830.1	ribosome biogenesis regulatory protein, putative, expressed	0.96747	0.0057513	0.815241	0.0106663	NA	NA	NA	NA	-0.802868	0.0406716	NA	NA
Sevir.3G014600	Sevir.3G014600.1	(1 of 1) K14797 - essential nuclear protein 1 (ENP1, BYSL)	AT1G31660.1			LOC_Os09g18320.1	bystin, putative, expressed	0.933345	0.0189375	0.87168	0.0152778	NA	NA	NA	NA	NA	NA	-1.18809	0.00396607
Sevir.3G016300	Sevir.3G016300.1	(1 of 1) PTHR19845//PTHR19845:SF0 - KATANIN P80 SUBUNIT // KATANIN P80 WD40 REPEAT-CONTAINING SUBUNIT B1	AT1G61210.1		Transducin/WD40 repeat-like superfamily protein	LOC_Os04g58130.1	katanin p80 WD40 repeat-containing subunit B1 homolog 1, putative, expressed	0.933967	0.0454327	1.33564	0.000259429	1.0564	0.00542149	-1.27076	0.0458358	NA	NA	NA	NA
Sevir.3G016600	Sevir.3G016600.1	(1 of 2) PTHR11817//PTHR11817:SF5 - PYRUVATE KINASE // PYRUVATE KINASE-RELATED	AT5G08570.1		Pyruvate kinase family protein	LOC_Os04g58110.1	pyruvate kinase, putative, expressed	0.301637	0.0461618	0.332771	0.0164103	NA	NA	NA	NA	NA	NA	-0.373485	0.0200994
Sevir.3G017200	Sevir.3G017200.1	(1 of 5) PTHR24078:SF279 - DUPLICATED SANT DNA-BINDING DOMAIN-CONTAINING PROTEIN	AT5G08520.1		Duplicated homeodomain-like superfamily protein	LOC_Os04g58020.1	MYB_Al protein, putative, expressed	0.599004	0.0485895	NA	NA	NA	NA	NA	NA	NA	NA	-0.734456	0.0142484
Sevir.3G020600	Sevir.3G020600.1	(1 of 3) KOG2846 - Predicted membrane protein	AT4G31080.1		Protein of unknown function (DUF2296)	LOC_Os04g57690.1	expressed protein	0.981741	0.00597431	0.86369	0.0225118	1.2514	0.00118915	-0.962748	0.0393222	NA	NA	NA	NA
Sevir.3G022000	Sevir.3G022000.1	(1 of 2) PTHR23359//PTHR23359:SF94 - NUCLEOTIDE KINASE // ADENYLATE KINASE 1, MITOCHONDRIAL-RELATED	AT2G37250.1	ADK,ATPADK1	adenosine kinase	LOC_Os04g57540.1	adenylate kinase, putative, expressed	0.809931	0.0111394	0.817075	0.00287674	NA	NA	NA	NA	NA	NA	-1.18453	6.16241e-05
Sevir.3G030800	Sevir.3G030800.1	(1 of 1) PF00225//PF00373//PF00784//PF09379 - Kinesin motor domain (Kinesin) // FERM central domain (FERM_M) // MyTH4 domain (MyTH4) // FERM N-terminal domain (FERM_N)	AT5G65930.2	KCBP,PKCBP,ZWI	kinesin-like calmodulin-binding protein (ZWICHEL)	LOC_Os04g57140.2	kinesin motor domain containing protein, putative, expressed	0.856888	0.011961	NA	NA	NA	NA	NA	NA	-1.18214	0.00086717	NA	NA
Sevir.3G037700	Sevir.3G037700.1	(1 of 1) K01890 - phenylalanyl-tRNA synthetase beta chain (FARSB, pheT)	AT1G72550.1		tRNA synthetase beta subunit family protein	LOC_Os05g48510.1	phenylalanyl-tRNA synthetase beta chain, putative, expressed	NA	NA	0.569555	0.0164682	NA	NA	NA	NA	NA	NA	-0.932467	0.00034813
Sevir.3G037800	Sevir.3G037800.1	(1 of 1) PTHR11581//PTHR11581:SF10 - 30S/40S RIBOSOMAL PROTEIN S4 // SUBFAMILY NOT NAMED	AT5G58420.1		Ribosomal protein S4 (RPS4A) family protein	LOC_Os02g01560.1	40S ribosomal protein S4, putative, expressed	NA	NA	0.677194	0.0396909	NA	NA	NA	NA	NA	NA	-1.18464	0.000712467
Sevir.3G040700	Sevir.3G040700.1	(1 of 1) PTHR22939:SF83 - PROTEASE DO-LIKE 2, CHLOROPLASTIC	AT2G47940.1	DEGP2	DEGP protease 2	LOC_Os05g05480.1	OsDegp6 - Putative Deg protease homologue, expressed	NA	NA	NA	NA	0.848708	0.00317996	-0.939283	0.0100668	NA	NA	NA	NA
Sevir.3G043100	NA	NA	NA	NA	NA	NA	NA	1.21023	1.98045e-07	0.620454	0.0123934	NA	NA	NA	NA	NA	NA	-1.10164	0.000225324
Sevir.3G044800	Sevir.3G044800.1	(1 of 1) K11671 - nuclear factor related to kappa-B-binding protein (NFRKB, INO80G)	AT3G45830.1			LOC_Os05g02680.1	nuclear factor related to kappa-B-binding protein, related, putative, expressed	0.989253	0.017166	NA	NA	NA	NA	NA	NA	-1.40773	0.000950139	NA	NA
Sevir.3G045400	Sevir.3G045400.2	(1 of 2) K02864 - large subunit ribosomal protein L10 (RP-L10, MRPL10, rplJ)	AT5G13510.1		Ribosomal protein L10 family protein	LOC_Os05g03030.1	50S ribosomal protein L10, chloroplast precursor, putative, expressed	NA	NA	0.774357	0.0292667	0.804452	0.0172264	NA	NA	NA	NA	-1.18501	0.00514239
Sevir.3G046800	Sevir.3G046800.1	(1 of 1) PTHR10896:SF16 - BETA-1,4-XYLOSYLTRANSFERASE IRX9-RELATED	AT2G37090.1	IRX9	Nucleotide-diphospho-sugar transferases superfamily protein	LOC_Os05g03174.1	glycosyltransferase family 43 protein, putative, expressed	NA	NA	NA	NA	0.791677	0.00119882	-0.735835	0.0133749	-0.812045	0.00372504	NA	NA
Sevir.3G050100	Sevir.3G050100.1	(1 of 2) 6.3.2.2 - Glutamate--cysteine ligase / Gamma-glutamylcysteine synthetase	AT4G23100.3	ATECS1,CAD2,GSH1,GSHA,PAD2,RML1	glutamate-cysteine ligase	LOC_Os05g03820.3	glutamate--cysteine ligase, chloroplast precursor, putative, expressed	NA	NA	0.47692	0.00663729	0.541268	0.00246003	NA	NA	-0.459224	0.0311413	-0.487458	0.0277022
Sevir.3G060900	Sevir.3G060900.1	(1 of 66) PF01535//PF13041//PF13812 - PPR repeat (PPR) // PPR repeat family (PPR_2) // Pentatricopeptide repeat domain (PPR_3)	AT4G35850.1		Pentatricopeptide repeat (PPR) superfamily protein	LOC_Os05g05320.1	PPR repeat domain containing protein, putative, expressed	NA	NA	1.87425	0.000109237	NA	NA	NA	NA	-1.66724	0.0191307	-1.69829	0.00367585
Sevir.3G063700	Sevir.3G063700.2	(1 of 2) PTHR10286//PTHR10286:SF13 - INORGANIC PYROPHOSPHATASE // INORGANIC PYROPHOSPHATASE-LIKE PROTEIN	AT3G53620.1	AtPPa4,PPa4	pyrophosphorylase 4	LOC_Os05g02310.1	soluble inorganic pyrophosphatase, putative, expressed	2.71377	2.3361e-59	2.39567	6.41992e-44	2.54261	3.34877e-46	NA	NA	NA	NA	-0.664358	0.0131903
Sevir.3G066100	Sevir.3G066100.1	(1 of 3) K11096 - small nuclear ribonucleoprotein D2 (SNRPD2, SMD2)	AT2G47640.3		Small nuclear ribonucleoprotein family protein	LOC_Os05g24970.2	LSM domain containing protein, expressed	NA	NA	1.46631	0.00238579	NA	NA	NA	NA	NA	NA	-1.58726	0.00465073
Sevir.3G072600	Sevir.3G072600.1	(1 of 1) 2.1.1.12 - Methionine S-methyltransferase	AT5G49810.1	MMT	methionine S-methyltransferase	LOC_Os05g01470.1	methionine S-methyltransferase, putative, expressed	0.889417	2.93511e-05	1.00074	9.52926e-07	0.481083	0.0358632	-0.574158	0.0290305	-0.742135	0.00236396	-0.718912	0.00373862
Sevir.3G072800	Sevir.3G072800.1	(1 of 1) K03249 - translation initiation factor 3 subunit F (EIF3F)	AT2G39990.1	AteIF3f,EIF2,eIF3F	eukaryotic translation initiation factor 2	LOC_Os05g01450.1	eukaryotic translation initiation factor 3 subunit F, putative, expressed	NA	NA	0.650319	0.024361	NA	NA	NA	NA	NA	NA	-0.827967	0.0112479
Sevir.3G074200	Sevir.3G074200.1	(1 of 12) PF10604 - Polyketide cyclase / dehydrase and lipid transport (Polyketide_cyc2)	AT4G32870.1		Polyketide cyclase/dehydrase and lipid transport superfamily protein	LOC_Os05g11250.1	lachrymatory factor synthase, putative, expressed	0.844997	0.0318409	NA	NA	-0.759333	0.0318331	NA	NA	NA	NA	-0.94657	0.0166735
Sevir.3G075400	Sevir.3G075400.1	(1 of 7) PF04859 - Plant protein of unknown function (DUF641) (DUF641)	AT3G14870.1		Plant protein of unknown function (DUF641)	LOC_Os01g10680.2	GIL1, putative, expressed	1.96931	2.66426e-08	1.30254	8.6062e-05	1.1261	0.00138774	-1.11733	0.0463553	-1.0837	0.0177989	-1.06008	0.0310876
Sevir.3G076000	Sevir.3G076000.1	(1 of 3) K15104 - solute carrier family 25 (mitochondrial oxoglutarate transporter), member 11 (SLC25A11, OGC)	AT5G19760.1		Mitochondrial substrate carrier family protein	LOC_Os05g11780.1	mitochondrial carrier protein, putative, expressed	NA	NA	0.904018	0.0012508	1.23885	8.07401e-06	-0.944354	0.00331787	-0.992329	0.00299703	-1.42589	6.22774e-05
Sevir.3G088800	Sevir.3G088800.1	(1 of 1) PTHR19375//PTHR19375:SF211 - HEAT SHOCK PROTEIN 70KDA // SUBFAMILY NOT NAMED	AT5G49910.1	cpHsc70-2,CPHSC70-2EAT SHOCK PROTEIN 70-2,HSC70-7	chloroplast heat shock protein 70-2	LOC_Os12g14070.1	DnaK family protein, putative, expressed	NA	NA	0.803173	4.22015e-08	0.692691	2.72553e-06	-0.395442	0.0405261	NA	NA	NA	NA
Sevir.3G094700	Sevir.3G094700.1	(1 of 2) PTHR11695//PTHR11695:SF569 - ALCOHOL DEHYDROGENASE RELATED // SUBFAMILY NOT NAMED	AT3G03080.1		Zinc-binding dehydrogenase family protein	LOC_Os12g12560.1	NADP-dependent oxidoreductase, putative, expressed	1.3766	1.15173e-10	1.12275	2.30145e-07	0.490321	0.0470598	NA	NA	NA	NA	-0.790153	0.00219813
Sevir.3G100100	Sevir.3G100100.1	(1 of 4) K02866 - large subunit ribosomal protein L10e (RP-L10e, RPL10)	AT1G26910.1	RPL10B	Ribosomal protein L16p/L10e family protein	LOC_Os11g11390.1	ribosomal protein, putative, expressed	NA	NA	0.650739	0.00799597	0.509491	0.0492618	NA	NA	NA	NA	-0.63829	0.0275896
Sevir.3G105000	Sevir.3G105000.1	(1 of 3) PTHR13301:SF33 - CELLULOSE SYNTHASE A CATALYTIC SUBUNIT 1 [UDP-FORMING]	AT4G32410.1	AtCESA1,CESA1,RSW1	cellulose synthase 1	LOC_Os05g08370.1	CESA1 - cellulose synthase, expressed	0.910813	0.000107479	1.15362	1.80688e-07	1.3192	5.78078e-09	NA	NA	-1.40853	1.05101e-08	NA	NA
Sevir.3G112500	Sevir.3G112500.1	(1 of 35) 3.1.3.2 - Acid phosphatase / Phosphomonoesterase	AT4G25150.1		HAD superfamily, subfamily IIIB acid phosphatase	LOC_Os06g04790.1	HAD superfamily phosphatase, putative, expressed	1.00203	0.00103129	0.674203	0.0356057	NA	NA	-1.01538	0.00910942	NA	NA	NA	NA
Sevir.3G112800	Sevir.3G112800.1	(1 of 35) 3.1.3.2 - Acid phosphatase / Phosphomonoesterase	AT4G25150.1		HAD superfamily, subfamily IIIB acid phosphatase	LOC_Os05g10210.1	HAD superfamily phosphatase, putative, expressed	NA	NA	6.84883	0.000380985	NA	NA	-5.88108	0.00816496	NA	NA	NA	NA
Sevir.3G113400	Sevir.3G113400.1	(1 of 1) PTHR11735//PTHR11735:SF14 - O-SIALOGLYCOPROTEIN ENDOPEPTIDASE // TRNA N6-ADENOSINE THREONYLCARBAMOYLTRANSFERASE-RELATED	AT4G22720.2		Actin-like ATPase superfamily protein	LOC_Os05g10630.1	O-sialoglycoprotein endopeptidase, putative, expressed	NA	NA	1.23413	0.000401158	NA	NA	NA	NA	NA	NA	-1.04441	0.0154844
Sevir.3G119800	Sevir.3G119800.1	(1 of 1) PTHR31802:SF5 - HISTONE DEACETYLASE HDT2-RELATED	AT3G44750.1	ATHD2A,HD2A,HDA3,HDT1	histone deacetylase 3	LOC_Os05g51830.1	ZOS5-12 - C2H2 zinc finger protein, expressed	NA	NA	1.01153	0.00048422	0.805199	0.00787984	NA	NA	NA	NA	-0.801042	0.0226663
Sevir.3G121200	Sevir.3G121200.1	(1 of 1) PTHR31717//PTHR31717:SF2 - FAMILY NOT NAMED // CCT MOTIF FAMILY PROTEIN	AT5G53420.1		CCT motif family protein	LOC_Os05g51690.1	CCT motif family protein, expressed	1.09248	4.86475e-09	NA	NA	-0.460402	0.0253418	-0.806464	0.000275028	-0.79727	0.000167861	-0.715178	0.00114038
Sevir.3G131000	Sevir.3G131000.3	(1 of 2) PTHR31827:SF14 - F22C12.10	AT1G64140.1			LOC_Os01g43370.2	CPuORF17 - conserved peptide uORF-containing transcript, expressed	0.500362	0.0366361	0.963953	2.55843e-06	0.769997	0.000282616	-0.681342	0.00493277	NA	NA	NA	NA
Sevir.3G132100	Sevir.3G132100.1	(1 of 1) PTHR31459:SF3 - DESICCATION-RELATED PROTEIN LEA14-RELATED	AT1G01470.1	LEA14,LSR3	Late embryogenesis abundant protein	LOC_Os05g50710.1	late embryogenesis abundant protein, putative, expressed	0.533236	0.0243574	NA	NA	NA	NA	0.725452	0.00190429	NA	NA	-0.524719	0.0441873
Sevir.3G133400	Sevir.3G133400.1	(1 of 1) 2.3.1.193 - tRNA(Met) cytidine acetyltransferase	AT1G10490.1		Domain of unknown function (DUF1726) ;Putative ATPase (DUF699)	LOC_Os12g07300.1	N-acetyltransferase 10, putative, expressed	NA	NA	2.26896	2.92549e-08	1.03196	0.0105975	NA	NA	-1.41231	0.0455981	NA	NA
Sevir.3G138600	Sevir.3G138600.1	(1 of 3) PTHR10209//PTHR10209:SF202 - OXIDOREDUCTASE, 2OG-FE II OXYGENASE FAMILY PROTEIN // SUBFAMILY NOT NAMED	AT1G52810.1		2-oxoglutarate (2OG) and Fe(II)-dependent oxygenase superfamily protein	LOC_Os05g50090.1	oxidoreductase, 2OG-FeII oxygenase domain containing protein, putative, expressed	1.23216	0.0195397	NA	NA	NA	NA	-1.49785	0.0398201	NA	NA	NA	NA
Sevir.3G139600	Sevir.3G139600.1	(1 of 7) K00026 - malate dehydrogenase (MDH2)	AT1G53240.1	mMDH1	Lactate/malate dehydrogenase family protein	LOC_Os01g46070.1	lactate/malate dehydrogenase, putative, expressed	NA	NA	0.63227	7.13423e-05	0.78508	2.58591e-08	-0.821444	1.01644e-05	NA	NA	NA	NA
Sevir.3G144200	Sevir.3G144200.1	(1 of 7) K02935 - large subunit ribosomal protein L7/L12 (RP-L7, MRPL12, rplL)	AT3G27850.1	RPL12-C	ribosomal protein L12-C	LOC_Os05g49320.1	ribosomal protein L7/L12 C-terminal domain containing protein, expressed	NA	NA	1.41365	2.87962e-08	0.936074	0.00036317	-0.918455	0.00244471	NA	NA	NA	NA
Sevir.3G147300	Sevir.3G147300.1	(1 of 1) PTHR11952:SF10 - RIMM-LIKE 16S RRNA PROCESSING PROTEIN	AT5G46420.1		16S rRNA processing protein RimM family	LOC_Os05g49130.1	16S rRNA processing protein RimM containing protein, expressed	NA	NA	1.19918	4.5222e-05	NA	NA	-0.847698	0.0471019	NA	NA	NA	NA
Sevir.3G147400	Sevir.3G147400.1	(1 of 1) PTHR24055//PTHR24055:SF187 - MITOGEN-ACTIVATED PROTEIN KINASE // SUBFAMILY NOT NAMED	AT2G42880.1	ATMPK20,MPK20	MAP kinase 20	LOC_Os05g49140.1	CGMC_MAPKCMGC_2.8 - CGMC includes CDA, MAPK, GSK3, and CLKC kinases, expressed	1.51103	3.36675e-06	3.08825	1.65312e-20	2.05705	1.98464e-11	-2.36278	5.11209e-08	NA	NA	NA	NA
Sevir.3G148900	Sevir.3G148900.1	(1 of 26) PF02469 - Fasciclin domain (Fasciclin)	AT2G20520.1	FLA6	FASCICLIN-like arabinogalactan 6	LOC_Os05g48900.1	fasciclin domain containing protein, expressed	-0.484968	0.0208046	0.858152	3.47998e-06	1.01917	2.32187e-08	-0.670917	0.00129991	-0.895053	8.71003e-06	-1.15439	1.06364e-08
Sevir.3G149000	Sevir.3G149000.1	(1 of 26) PF02469 - Fasciclin domain (Fasciclin)	AT5G03170.1	ATFLA11,FLA11	FASCICLIN-like arabinogalactan-protein 11	LOC_Os01g47780.1	fasciclin domain containing protein, expressed	NA	NA	1.82102	0.000509578	1.50542	0.00383368	-2.38167	1.85372e-05	NA	NA	NA	NA
Sevir.3G153000	Sevir.3G153000.1	(1 of 1) PTHR21349//PTHR21349:SF0 - 50S RIBOSOMAL PROTEIN L21 // 39S RIBOSOMAL PROTEIN L21, MITOCHONDRIAL	AT4G30930.1	NFD1	Ribosomal protein L21	LOC_Os05g48410.1	50S ribosomal protein L21, chloroplast precursor, putative, expressed	NA	NA	1.3122	0.000346094	NA	NA	-1.13782	0.0317425	NA	NA	NA	NA
Sevir.3G154600	Sevir.3G154600.1	(1 of 8) KOG4293 - Predicted membrane protein, contains DoH and Cytochrome b-561/ferric reductase transmembrane domains	AT3G61750.1		Cytochrome b561/ferric reductase transmembrane with DOMON related domain	LOC_Os05g48270.1	auxin-responsive protein, putative, expressed	NA	NA	1.83306	7.92614e-06	1.42982	0.000187342	-1.22122	0.0276784	NA	NA	NA	NA
Sevir.3G158500	Sevir.3G158500.1	(1 of 2) K14753 - guanine nucleotide-binding protein subunit beta-2-like 1 protein (RACK1)	AT1G18080.1	ATARCA,RACK1A,RACK1A_AT	Transducin/WD40 repeat-like superfamily protein	LOC_Os01g49290.1	WD repeat-containing protein, putative, expressed	NA	NA	0.601506	0.0481299	NA	NA	NA	NA	NA	NA	-0.963632	0.00319871
Sevir.3G158700	NA	NA	NA	NA	NA	NA	NA	0.766366	0.00779193	0.584891	0.0423426	1.24583	6.96132e-06	NA	NA	NA	NA	-0.962822	0.0135662
Sevir.3G160600	Sevir.3G160600.1	(1 of 108) PF14368 - Probable lipid transfer (LTP_2)	AT3G18280.1		Bifunctional inhibitor/lipid-transfer protein/seed storage 2S albumin superfamily protein	LOC_Os05g47700.1	LTPL152 - Protease inhibitor/seed storage/LTP family protein precursor, expressed	NA	NA	1.11484	0.0313327	1.61935	0.00121156	-1.36861	0.0164172	NA	NA	NA	NA
Sevir.3G165100	Sevir.3G165100.1	(1 of 32) 3.2.1.15 - Polygalacturonase / Pectinase	AT1G80170.1		Pectin lyase-like superfamily protein	LOC_Os05g46520.1	polygalacturonase, putative, expressed	NA	NA	NA	NA	1.66752	0.0019343	-2.07853	0.00400452	NA	NA	NA	NA
Sevir.3G166100	Sevir.3G166100.1	(1 of 2) K02903 - large subunit ribosomal protein L28e (RP-L28e, RPL28)	AT2G19730.1		Ribosomal L28e protein family	LOC_Os02g57540.1	60S ribosomal protein L28-1, putative, expressed	NA	NA	NA	NA	0.681641	0.0407939	NA	NA	NA	NA	-1.03438	0.00371632
Sevir.3G166350	NA	NA	NA	NA	NA	NA	NA	NA	NA	2.10386	9.85288e-13	1.50441	6.39131e-07	-1.96539	3.18276e-11	NA	NA	NA	NA
Sevir.3G179800	Sevir.3G179800.1	(1 of 1) K14558 - periodic tryptophan protein 2 (PWP2, UTP1)	AT1G15440.1	ATPWP2,PWP2	periodic tryptophan protein 2	LOC_Os05g44320.1	WD domain, G-beta repeat domain containing protein, expressed	NA	NA	2.07666	0.00282957	1.67651	0.0183785	NA	NA	-2.71348	0.0332789	NA	NA
Sevir.3G182900	Sevir.3G182900.1	(1 of 9) PTHR11746//PTHR11746:SF95 - O-METHYLTRANSFERASE // SUBFAMILY NOT NAMED	AT4G35160.1		O-methyltransferase family protein	LOC_Os05g43940.1	O-methyltransferase, putative, expressed	NA	NA	3.69264	8.9685e-06	4.70898	1.80447e-08	-2.51966	0.0135003	NA	NA	NA	NA
Sevir.3G187600	Sevir.3G187600.1	(1 of 1) PTHR24356//PTHR24356:SF173 - SERINE/THREONINE-PROTEIN KINASE // SUBFAMILY NOT NAMED	AT4G14350.3		AGC (cAMP-dependent, cGMP-dependent and protein kinase C) kinase family protein	LOC_Os05g43570.2	AGC_AGC_other_NDRh_TRCd.2 - ACG kinases include homologs to PKA, PKG and PKC, expressed	0.777366	0.000316984	NA	NA	0.526615	0.0261932	NA	NA	-0.52998	0.0442385	NA	NA
Sevir.3G189700	Sevir.3G189700.1	(1 of 3) K02958 - small subunit ribosomal protein S15e (RP-S15e, RPS15)	AT5G09500.1		Ribosomal protein S19 family protein	LOC_Os07g08660.1	40S ribosomal protein S15, putative, expressed	NA	NA	0.599766	0.0365353	NA	NA	NA	NA	NA	NA	-1.15589	0.00033118
Sevir.3G190200	Sevir.3G190200.2	(1 of 2) PTHR23244:SF249 - MANNOSE-BINDING LECTIN SUPERFAMILY PROTEIN	AT1G19715.3		Mannose-binding lectin superfamily protein	LOC_Os05g43240.3	jacalin-like lectin domain containing protein, expressed	2.50561	8.24274e-19	2.34639	9.51074e-17	1.43226	1.46149e-06	NA	NA	NA	NA	-1.03769	0.00639216
Sevir.3G192300	Sevir.3G192300.2	(1 of 1) PTHR10687//PTHR10687:SF18 - SECRETORY CARRIER-ASSOCIATED MEMBRANE PROTEIN SCAMP // SUBFAMILY NOT NAMED	AT1G61250.1	SC3	secretory carrier 3	LOC_Os05g42330.1	secretory carrier-associated membrane protein, putative, expressed	NA	NA	0.771845	0.0139723	1.15519	0.000120502	-1.48232	1.68518e-06	-1.10238	0.00275663	-1.77837	4.13127e-06
Sevir.3G197533	Sevir.3G197533.1	(1 of 2) K02901 - large subunit ribosomal protein L27e (RP-L27e, RPL27)	AT4G15000.1		Ribosomal L27e protein family	LOC_Os10g41470.1	60S ribosomal protein L27-3, putative, expressed	NA	NA	0.758684	0.0307075	NA	NA	NA	NA	NA	NA	-1.07027	0.00566484
Sevir.3G198400	Sevir.3G198400.2	(1 of 2) PTHR11132//PTHR11132:SF82 - SOLUTE CARRIER FAMILY 35 // SUBFAMILY NOT NAMED	AT5G25400.1		Nucleotide-sugar transporter family protein	LOC_Os05g41480.2	domain of unknown function, DUF250 domain containing protein, expressed	NA	NA	0.849266	0.00125732	0.59388	0.021021	NA	NA	-0.787946	0.0261148	-0.742845	0.016874
Sevir.3G201100	NA	NA	NA	NA	NA	NA	NA	0.586792	0.012035	1.07668	1.47455e-07	0.923484	1.1565e-05	-0.730937	0.00283308	NA	NA	NA	NA
Sevir.3G201700	Sevir.3G201700.1	(1 of 1) PTHR11449//PTHR11449:SF3 - RIBOSOMAL PROTEIN L30 // SUBFAMILY NOT NAMED	AT1G77940.1		Ribosomal protein L7Ae/L30e/S12e/Gadd45 family protein	LOC_Os05g41110.2	ribosomal protein L7Ae, putative, expressed	NA	NA	0.814065	0.00383727	0.766103	0.00771909	NA	NA	NA	NA	-0.947254	0.003299
Sevir.3G204400	Sevir.3G204400.1	(1 of 4) K02896 - large subunit ribosomal protein L24e (RP-L24e, RPL24)	AT2G36620.1	RPL24A	ribosomal protein L24	LOC_Os05g40820.2	ribosomal protein L24, putative, expressed	NA	NA	0.641126	0.0171977	NA	NA	NA	NA	NA	NA	-0.675401	0.0309503
Sevir.3G212400	Sevir.3G212400.1	(1 of 1) PTHR19317//PTHR19317:SF8 - PRENYLATED RAB ACCEPTOR 1-RELATED // SUBFAMILY NOT NAMED	AT2G38360.1	PRA1.B4	prenylated RAB acceptor 1.B4	LOC_Os05g39670.1	prenylated rab acceptor, putative, expressed	NA	NA	0.444826	0.00660272	NA	NA	-0.408328	0.0414359	NA	NA	-0.616178	0.00083145
Sevir.3G215300	Sevir.3G215300.1	(1 of 1) PTHR11952//PTHR11952:SF8 - UDP- GLUCOSE PYROPHOSPHORYLASE // UDP-GLUCOSE PYROPHOSPHORYLASE 3	AT3G56040.1	UGP3	UDP-glucose pyrophosphorylase 3	LOC_Os05g39230.1	low photochemical bleaching 1 protein, putative, expressed	NA	NA	0.681917	0.00245836	0.782654	0.000380517	NA	NA	-0.688365	0.0136069	NA	NA
Sevir.3G218200	Sevir.3G218200.1	(1 of 3) K02973 - small subunit ribosomal protein S23e (RP-S23e, RPS23)	AT5G02960.1		Ribosomal protein S12/S23 family protein	LOC_Os03g60400.1	40S ribosomal protein S23, putative, expressed	NA	NA	0.6974	0.0276624	0.680208	0.0339572	NA	NA	NA	NA	-0.86773	0.0147521
Sevir.3G222100	Sevir.3G222100.2	(1 of 3) K02920 - large subunit ribosomal protein L36e (RP-L36e, RPL36)	AT3G53740.4		Ribosomal protein L36e family protein	LOC_Os01g62350.1	60S ribosomal protein L36-2, putative, expressed	NA	NA	NA	NA	0.55284	0.0445746	NA	NA	-0.65057	0.0325308	-0.718801	0.0173434
Sevir.3G224900	Sevir.3G224900.2	(1 of 2) PTHR11934:SF7 - RIBOSE-5-PHOSPHATE ISOMERASE 1-RELATED	AT1G71100.1	RSW10	Ribose 5-phosphate isomerase, type A protein	LOC_Os04g24140.1	ribose-5-phosphate isomerase A, putative, expressed	0.734127	0.00160066	NA	NA	NA	NA	NA	NA	-0.619604	0.0162405	NA	NA
Sevir.3G233900	Sevir.3G233900.1	(1 of 2) PTHR22883:SF41 - PROTEIN S-ACYLTRANSFERASE 8	AT4G24630.1		DHHC-type zinc finger family protein	LOC_Os05g36090.1	zinc finger DHHC domain-containing protein, putative, expressed	1.74795	0.043413	NA	NA	NA	NA	NA	NA	-2.9413	0.0380313	NA	NA
Sevir.3G237100	Sevir.3G237100.1	(1 of 2) 2.4.2.14 - Amidophosphoribosyltransferase / Phosphoribosyldiphosphate 5-amidotransferase	AT2G16570.1	ASE1,ATASE,ATASE1	GLN phosphoribosyl pyrophosphate amidotransferase 1	LOC_Os05g35580.1	amidophosphoribosyltransferase, chloroplast precursor, putative, expressed	NA	NA	1.06903	0.0153825	NA	NA	-1.62843	0.00399056	NA	NA	-1.57769	0.00189046
Sevir.3G237300	Sevir.3G237300.1	(1 of 1) PTHR11089:SF36 - GTP-BINDING PROTEIN	AT4G02790.1		GTP-binding family protein	LOC_Os05g35540.1	GTPase of unknown function domain containing protein, putative, expressed	NA	NA	0.589608	0.00760932	0.875013	7.48436e-06	-0.651289	0.0366386	NA	NA	NA	NA
Sevir.3G249800	Sevir.3G249800.1	(1 of 1) PTHR23024//PTHR23024:SF168 - MEMBER OF 'GDXG' FAMILY OF LIPOLYTIC ENZYMES // SUBFAMILY NOT NAMED	AT5G16080.1	AtCXE17,CXE17	carboxyesterase 17	LOC_Os05g33940.1	alpha/beta hydrolase fold, putative, expressed	NA	NA	0.924809	0.0042338	NA	NA	-1.43489	2.73194e-05	NA	NA	NA	NA
Sevir.3G252600	Sevir.3G252600.1	(1 of 25) KOG0617 - Ras suppressor protein (contains leucine-rich repeats)	AT1G03440.1		Leucine-rich repeat (LRR) family protein	LOC_Os05g33690.3	receptor-like protein kinase precursor, putative, expressed	NA	NA	NA	NA	1.76275	0.0375527	-3.6249	7.38678e-05	NA	NA	NA	NA
Sevir.3G260300	NA	NA	NA	NA	NA	NA	NA	NA	NA	1.60814	1.45758e-05	0.847854	0.015357	-1.42628	0.0213777	NA	NA	NA	NA
Sevir.3G262100	Sevir.3G262100.1	(1 of 2) PTHR31362:SF1 - EXPRESSED PROTEIN	AT2G41770.1		Protein of unknown function (DUF288)	LOC_Os05g32500.1	expressed protein	NA	NA	0.736685	0.0295285	0.949966	0.00369522	NA	NA	-0.931354	0.0311245	NA	NA
Sevir.3G264600	Sevir.3G264600.1	(1 of 10) PF11891 - Domain of unknown function (DUF3411) (DUF3411)	AT5G12470.1		Protein of unknown function (DUF3411)	LOC_Os05g32230.1	expressed protein	NA	NA	NA	NA	0.667532	0.040591	-0.912443	0.00811594	-1.14014	0.000558795	NA	NA
Sevir.3G265600	Sevir.3G265600.1	(1 of 1) 3.13.1.1 - UDP-sulfoquinovose synthase / Sulfite:UDP-glucose sulfotransferase	AT4G33030.1	SQD1	sulfoquinovosyldiacylglycerol 1	LOC_Os05g32140.1	NAD dependent epimerase/dehydratase family protein, putative, expressed	NA	NA	0.795029	0.000112359	0.505843	0.0191982	-1.12005	1.93069e-07	NA	NA	NA	NA
Sevir.3G269600	Sevir.3G269600.1	(1 of 1) PTHR20863//PTHR20863:SF30 - ACYL CARRIER PROTEIN/ZINC FINGER PROTEIN 593-RELATED // SUBFAMILY NOT NAMED	AT1G65290.1	mtACP2	mitochondrial acyl carrier protein 2	LOC_Os05g31290.1	acyl carrier protein, putative, expressed	NA	NA	1.14636	0.000130925	0.788875	0.00857778	NA	NA	NA	NA	-0.903549	0.0110774
Sevir.3G272700	Sevir.3G272700.2	(1 of 10) K03231 - elongation factor 1-alpha (EEF1A)	AT1G07930.1		GTP binding Elongation factor Tu family protein	LOC_Os03g08010.1	elongation factor Tu, putative, expressed	NA	NA	0.645555	0.0196857	0.613468	0.0313582	NA	NA	NA	NA	-0.773974	0.0131095
Sevir.3G276100	Sevir.3G276100.1	(1 of 5) K01602 - ribulose-bisphosphate carboxylase small chain (rbcS)	AT1G67090.1	RBCS1A	ribulose bisphosphate carboxylase small chain 1A	LOC_Os12g19381.1	ribulose bisphosphate carboxylase small chain, chloroplast precursor, putative, expressed	NA	NA	0.522439	0.0295044	NA	NA	-0.894557	0.000211736	NA	NA	NA	NA
Sevir.3G277900	Sevir.3G277900.1	(1 of 1) PTHR19850:SF33 - TRANSDUCIN/WD-40 REPEAT-CONTAINING PROTEIN	AT3G06880.2		Transducin/WD40 repeat-like superfamily protein	LOC_Os05g30010.1	WD domain, G-beta repeat domain containing protein, expressed	NA	NA	NA	NA	1.31443	0.00225206	-1.49681	0.00053473	NA	NA	NA	NA
Sevir.3G285100	Sevir.3G285100.1	(1 of 1) PTHR10804//PTHR10804:SF11 - PROTEASE FAMILY M24 METHIONYL AMINOPEPTIDASE, AMINOPEPTIDASE P // PROLIFERATION-ASSOCIATED PROTEIN 2G4	AT3G51800.3	ATEBP1,ATG2,EBP1	metallopeptidase M24 family protein	LOC_Os05g28280.1	peptidase, M24 family protein, putative, expressed	NA	NA	0.657892	0.00394794	NA	NA	NA	NA	NA	NA	-0.689065	0.00954681
Sevir.3G295500	Sevir.3G295500.1	(1 of 3) 1.14.13.11 - Trans-cinnamate 4-monooxygenase / Cinnamic acid 4-monooxygenase	AT2G30490.1	ATC4H,C4H,CYP73A5,REF3	cinnamate-4-hydroxylase	LOC_Os05g25640.1	cytochrome P450, putative, expressed	3.4814	1.26416e-30	2.55124	1.87146e-16	2.96726	1.0588e-21	-0.857897	0.0352748	NA	NA	NA	NA
Sevir.3G324700	Sevir.3G324700.1	(1 of 62) PF02298 - Plastocyanin-like domain (Cu_bind_like)	AT1G08500.1	AtENODL18,ENODL18	early nodulin-like protein 18	LOC_Os12g26880.1	plastocyanin-like domain containing protein, putative, expressed	NA	NA	1.17715	0.00102639	0.895527	0.0179032	-1.22297	0.00245047	NA	NA	NA	NA
Sevir.3G336600	NA	NA	NA	NA	NA	NA	NA	1.27722	0.000780527	1.66324	1.39856e-05	1.3043	0.000609073	-1.19305	0.0111241	1.02336	0.0333139	NA	NA
Sevir.3G338300	Sevir.3G338300.1	(1 of 8) K03283 - heat shock 70kDa protein 1/8 (HSPA1_8)	AT3G12580.1	ATHSP70,HSP70	heat shock protein 70	LOC_Os11g47760.1	DnaK family protein, putative, expressed	NA	NA	1.11961	6.82223e-05	0.620794	0.0463653	NA	NA	NA	NA	-0.9772	0.00272872
Sevir.3G344000	Sevir.3G344000.1	(1 of 2) K13250 - translocon-associated protein subunit beta (SSR2)	AT5G14030.1		translocon-associated protein beta (TRAPB) family protein	LOC_Os01g01307.1	translocon-associated protein beta domain containing protein, expressed	NA	NA	NA	NA	0.371267	0.0428357	NA	NA	NA	NA	-0.53851	0.00947005
Sevir.3G345000	Sevir.3G345000.1	(1 of 2) PTHR10641//PTHR10641:SF484 - MYB-LIKE DNA-BINDING PROTEIN MYB // TRANSCRIPTION FACTOR MYB48-RELATED	AT5G59780.3	ATMYB59,ATMYB59-1,ATMYB59-2,ATMYB59-3,MYB59	myb domain protein 59	LOC_Os12g37970.1	MYB family transcription factor, putative, expressed	1.74465	3.59487e-09	0.785326	0.00775546	NA	NA	NA	NA	-0.844921	0.0193234	-0.787897	0.0252643
Sevir.3G346900	Sevir.3G346900.2	(1 of 3) 2.3.3.8 - ATP citrate synthase / Citric cleavage enzyme	AT1G09430.1	ACLA-3	ATP-citrate lyase A-3	LOC_Os12g37870.1	ATP-grasp domain containing protein, expressed	0.672147	0.00345893	0.848405	8.18398e-05	0.842155	0.000100361	NA	NA	NA	NA	-0.57802	0.0456547
Sevir.3G348400	Sevir.3G348400.1	(1 of 51) PF04398 - Protein of unknown function, DUF538 (DUF538)	AT1G09310.1		Protein of unknown function, DUF538	LOC_Os12g37650.1	DUF538 domain containing protein, putative, expressed	NA	NA	0.670614	0.0369917	NA	NA	-0.74229	0.0436816	0.762913	0.0358604	NA	NA
Sevir.3G357600	Sevir.3G357600.1	(1 of 17) PF05498 - Rapid ALkalinization Factor (RALF) (RALF)	AT1G02900.1	ATRALF1,RALF1,RALFL1	rapid alkalinization factor 1	LOC_Os12g35670.1	RALFL4 - Rapid ALkalinization Factor RALF family protein precursor, expressed	NA	NA	NA	NA	0.698777	0.0204235	-0.850236	0.00770932	NA	NA	NA	NA
Sevir.3G370800	Sevir.3G370800.1	(1 of 3) K02980 - small subunit ribosomal protein S29e (RP-S29e, RPS29)	AT3G43980.1		Ribosomal protein S14p/S29e family protein	LOC_Os12g32380.1	40S ribosomal protein S29, putative, expressed	NA	NA	0.662272	0.0383551	NA	NA	NA	NA	NA	NA	-0.864411	0.016155
Sevir.3G378700	Sevir.3G378700.1	(1 of 2) K02991 - small subunit ribosomal protein S6e (RP-S6e, RPS6)	AT5G10360.1	EMB3010,RPS6B	Ribosomal protein S6e	LOC_Os03g27260.1	40S ribosomal protein S6, putative, expressed	NA	NA	0.748119	0.00623685	NA	NA	NA	NA	NA	NA	-1.00926	0.000998791
Sevir.3G380900	NA	NA	NA	NA	NA	NA	NA	0.947251	0.0247305	1.44448	0.000113353	1.05865	0.0147696	NA	NA	-1.48546	0.00260685	-1.54878	0.010189
Sevir.3G407600	Sevir.3G407600.1	(1 of 1) PTHR16254//PTHR16254:SF6 - POTASSIUM/PROTON ANTIPORTER-RELATED // K(+) EFFLUX ANTIPORTER 3, CHLOROPLASTIC	AT4G04850.2	ATKEA3,KEA3	K+ efflux antiporter 3	LOC_Os12g42300.1	potasium efflux antiporter protein, putative, expressed	0.706174	0.00902881	NA	NA	0.857381	0.00125672	NA	NA	-0.744588	0.0114213	NA	NA
Sevir.3G423900	Sevir.3G423900.1	(1 of 4) PTHR22953//PTHR22953:SF29 - ACID PHOSPHATASE RELATED // SUBFAMILY NOT NAMED	AT2G16430.2	ATPAP10,PAP10	purple acid phosphatase 10	LOC_Os12g44020.1	Ser/Thr protein phosphatase family protein, putative, expressed	1.9377	3.66528e-11	2.56282	6.06155e-19	2.00009	6.77184e-12	NA	NA	NA	NA	-0.843066	0.0274237
Sevir.4G002500	Sevir.4G002500.1	(1 of 4) KOG3416 - Predicted nucleic acid binding protein	AT2G33845.1		Nucleic acid-binding, OB-fold-like protein	LOC_Os06g01370.1	DNA-binding protein-related, putative, expressed	NA	NA	0.592828	0.0461058	NA	NA	NA	NA	NA	NA	-0.89491	0.00517294
Sevir.4G003900	Sevir.4G003900.1	(1 of 2) K12598 - ATP-dependent RNA helicase DOB1 (MTR4, SKIV2L2)	AT1G59760.1		RNA helicase, ATP-dependent, SK12/DOB1 protein	LOC_Os12g18140.1	superkiller viralicidic activity 2-like 2, putative, expressed	NA	NA	0.89476	0.0155081	0.824788	0.0286272	NA	NA	NA	NA	-1.06824	0.0388806
Sevir.4G005601	Sevir.4G005601.1	(1 of 3) PTHR10566//PTHR10566:SF53 - CHAPERONE-ACTIVITY OF BC1 COMPLEX CABC1 -RELATED // SUBFAMILY NOT NAMED	AT4G31390.1		Protein kinase superfamily protein	LOC_Os11g11000.1	ELMO/CED-12 family protein, putative, expressed	0.691732	0.000308007	0.420848	0.0335165	NA	NA	NA	NA	NA	NA	-0.528334	0.0229021
Sevir.4G012700	Sevir.4G012700.1	(1 of 1) PTHR33876//PTHR33876:SF1 - FAMILY NOT NAMED // EXPRESSED PROTEIN-RELATED	AT2G16800.1		high-affinity nickel-transport family protein	LOC_Os06g02580.1	high-affinity nickel-transport family protein, putative, expressed	NA	NA	1.62545	6.18015e-08	1.29751	1.02241e-05	-1.32184	0.00202228	NA	NA	NA	NA
Sevir.4G013600	Sevir.4G013600.1	(1 of 2) PTHR13683//PTHR13683:SF330 - ASPARTYL PROTEASES // SUBFAMILY NOT NAMED	AT5G10770.1		Eukaryotic aspartyl protease family protein	LOC_Os06g02780.1	aspartic protease, putative, expressed	NA	NA	NA	NA	3.30385	0.0232794	-2.91297	0.014652	NA	NA	NA	NA
Sevir.4G015700	Sevir.4G015700.1	(1 of 1) PTHR12329:SF11 - BAG FAMILY MOLECULAR CHAPERONE REGULATOR 2-RELATED	AT5G07220.1	ATBAG3,BAG3	BCL-2-associated athanogene 3	LOC_Os06g03640.1	BAG domain containing protein, expressed	NA	NA	0.891831	0.00124683	0.904728	0.00113823	-1.01004	0.000899438	NA	NA	-0.976334	0.00222702
Sevir.4G018700	Sevir.4G018700.1	(1 of 172) PF01535//PF13041 - PPR repeat (PPR) // PPR repeat family (PPR_2)	AT1G60770.1		Tetratricopeptide repeat (TPR)-like superfamily protein	LOC_Os04g25410.1	pentatricopeptide repeat domain containing protein, putative, expressed	NA	NA	1.4679	0.00187906	NA	NA	NA	NA	NA	NA	-1.64911	0.00759419
Sevir.4G021000	Sevir.4G021000.1	(1 of 2) K01583 - arginine decarboxylase (E4.1.1.19)	AT4G34710.2	ADC2,ATADC2,SPE2	arginine decarboxylase 2	LOC_Os06g04070.1	pyridoxal-dependent decarboxylase protein, putative, expressed	NA	NA	0.609588	0.0348149	0.989785	0.000277218	-1.27697	5.68659e-06	NA	NA	NA	NA
Sevir.4G022600	Sevir.4G022600.1	(1 of 13) PF04674 - Phosphate-induced protein 1 conserved region (Phi_1)	AT5G51550.1	EXL3	EXORDIUM like 3	LOC_Os06g04250.1	phosphate-induced protein 1 conserved region domain containing protein, expressed	NA	NA	1.58306	0.00576925	NA	NA	-2.14491	0.000379106	-1.68166	0.0132761	NA	NA
Sevir.4G023000	Sevir.4G023000.1	(1 of 2) K02969 - small subunit ribosomal protein S20e (RP-S20e, RPS20)	AT3G45030.1		Ribosomal protein S10p/S20e family protein	LOC_Os06g04290.1	S10/S20 domain containing ribosomal protein, putative, expressed	NA	NA	0.943432	0.00577504	0.812327	0.0208402	NA	NA	NA	NA	-1.38446	0.000299566
Sevir.4G024000	Sevir.4G024000.3	(1 of 3) PTHR10264:SF69 - HYPERSENSITIVE-INDUCED RESPONSE PROTEIN 4	AT5G51570.1		SPFH/Band 7/PHB domain-containing membrane-associated protein family	LOC_Os06g04460.1	hypersensitive-induced response protein, putative, expressed	0.702435	0.00445242	NA	NA	NA	NA	NA	NA	NA	NA	-0.588446	0.0243288
Sevir.4G031500	Sevir.4G031500.1	(1 of 3) K03248 - translation initiation factor 3 subunit G (EIF3G)	AT3G11400.1	ATEIF3G1,EIF3G1	eukaryotic translation initiation factor 3G1	LOC_Os02g54700.2	RNA recognition motif containing protein, putative, expressed	NA	NA	0.755738	0.00250472	NA	NA	NA	NA	NA	NA	-0.917076	0.00187322
Sevir.4G036800	Sevir.4G036800.1	(1 of 1) PF01713//PF07145//PF08590 - Smr domain (Smr) // Ataxin-2 C-terminal region (PAM2) // Domain of unknown function (DUF1771) (DUF1771)	AT2G26280.1	CID7	CTC-interacting domain 7	LOC_Os06g09890.1	smr domain containing protein, expressed	NA	NA	NA	NA	0.541915	0.00407034	NA	NA	-0.507301	0.0136842	0.578472	0.00641985
Sevir.4G038900	Sevir.4G038900.1	(1 of 1) K03564 - peroxiredoxin Q/BCP (BCP, PRXQ, DOT5)	AT3G26060.1	ATPRX Q	Thioredoxin superfamily protein	LOC_Os06g09610.2	peroxiredoxin, putative, expressed	NA	NA	0.668678	0.0257182	NA	NA	-0.797514	0.0163802	NA	NA	NA	NA
Sevir.4G040700	Sevir.4G040700.1	(1 of 3) K02917 - large subunit ribosomal protein L35Ae (RP-L35Ae, RPL35A)	AT1G74270.1		Ribosomal protein L35Ae family protein	LOC_Os02g54470.1	60S ribosomal protein L35a-3, putative, expressed	NA	NA	1.09954	2.17878e-05	0.786431	0.00386715	NA	NA	NA	NA	-0.967859	0.00165846
Sevir.4G041800	Sevir.4G041800.1	(1 of 4) K02885 - large subunit ribosomal protein L19e (RP-L19e, RPL19)	AT3G16780.1		Ribosomal protein L19e family protein	LOC_Os03g38260.1	60S ribosomal protein L19-3, putative, expressed	NA	NA	0.694817	0.0153299	NA	NA	NA	NA	NA	NA	-0.94112	0.00316033
Sevir.4G042900	Sevir.4G042900.1	(1 of 3) PTHR11926//PTHR11926:SF334 - GLUCOSYL/GLUCURONOSYL TRANSFERASES // SUBFAMILY NOT NAMED	AT2G15490.3	UGT73B4	UDP-glycosyltransferase 73B4	LOC_Os06g08830.1	UDP-glucoronosyl and UDP-glucosyl transferase, putative, expressed	1.11032	0.00152112	0.941686	0.0105605	0.900385	0.0142426	-2.22035	5.8333e-08	NA	NA	NA	NA
Sevir.4G044600	Sevir.4G044600.1	(1 of 1) PTHR11592:SF11 - PHOSPHOLIPID HYDROPEROXIDE GLUTATHIONE PEROXIDASE 1, CHLOROPLASTIC-RELATED	AT2G25080.1	ATGPX1,GPX1	glutathione peroxidase 1	LOC_Os06g08670.1	glutathione peroxidase, putative, expressed	0.997823	1.31981e-06	NA	NA	NA	NA	NA	NA	-0.563789	0.0246044	NA	NA
Sevir.4G045000	Sevir.4G045000.1	(1 of 5) 2.3.1.133//2.3.1.99 - Shikimate O-hydroxycinnamoyltransferase // Quinate O-hydroxycinnamoyltransferase / Hydroxycinnamoyl coenzyme A-quinate transferase	AT5G48930.1	HCT	hydroxycinnamoyl-CoA shikimate/quinate hydroxycinnamoyl transferase	LOC_Os06g08640.1	transferase family protein, putative, expressed	NA	NA	2.55417	0.0292071	2.72775	0.0116198	-3.7793	0.0379878	NA	NA	NA	NA
Sevir.4G049100	Sevir.4G049100.1	(1 of 3) K02924 - large subunit ribosomal protein L39e (RP-L39e, RPL39)	AT4G31985.1		Ribosomal protein L39 family protein	LOC_Os02g55370.1	60S ribosomal protein L39, putative, expressed	NA	NA	0.609124	0.0373127	NA	NA	NA	NA	NA	NA	-0.876151	0.00667932
[truncated: 462 more rows]

## Sheet: genesdown_HL_up_HT
Supplementary Dataset 4
Sviridis.pDefline: provisional defline from JGI bulk data
[truncated: 522 more rows]
