# Supplementary material for: High light and temperature reduce photosynthetic efficiency through different mechanisms in the C4 model Setaria viridis
Source: Commun Biol. 2021 Sep 16;4:1092. doi: 10.1038/s42003-021-02576-2 (PMC8446033; doi:10.1038/s42003-021-02576-2)
Supplement: Supplementary file 10 — Supplementary_Data_7. [file 42003_2021_2576_MOESM10_ESM.xlsx]

## Sheet: Fig. 1
Fig. 1b: Fv/Fm
Treatment	Rep. 1	Rep. 2	Rep. 3	Rep. 4	Rep. 5	Rep. 6	Mean	STD error	p-value (Students' two-tailed t-est with unequal variance)
ctrl_0h	0.869975	0.870293	0.868472	0.869395	0.869814	0.865408	0.868893	0.000742821	0.0619136
ctrl_4h	0.873656	0.870643	0.871149	n/a	n/a	n/a	0.871816	0.000931608	n/a
HL_4h	0.793947	0.821459	0.803904	0.814968	0.835234	0.824594	0.815685	0.00607369	0.000207275
HT_4h	0.870584	0.867128	0.868298	n/a	n/a	n/a	0.86867	0.00101497	0.0849382
Fig. 1c: Anet/light
	Light	Rep. 1	Rep. 2	Rep. 3	Rep. 4	Rep. 5	Rep. 6	Mean	STD error	p-value (Students' two-tailed t-est with unequal variance)	q-value (FDR)
ctrl_0h	0	-0.818057	-0.644727	-1.03673	-0.596515	-0.825021	-1.00242	-0.820578	0.0732443	0.357029	0.37076
ctrl_0h	50	1.70192	1.03105	1.49445	1.22788	1.8705	1.58345	1.48488	0.126178	0.0685914	0.0771653
ctrl_0h	100	4.2643	3.45644	4.35026	3.63381	3.77895	3.77261	3.87606	0.144971	0.0205112	0.0263716
ctrl_0h	200	8.37733	7.51964	8.83375	7.44152	7.77821	7.52065	7.91185	0.231841	0.00327927	0.00737837
ctrl_0h	400	12.5881	11.1781	12.7328	11.7069	11.561	10.9928	11.7933	0.294112	0.00114222	0.00581205
ctrl_0h	600	13.1399	12.384	14.5632	12.8321	12.8421	11.5615	12.8871	0.403684	0.0390107	0.0457952
ctrl_0h	800	13.9364	12.4823	15.1093	13.3654	13.3521	11.8835	13.3548	0.459803	0.0102691	0.0163097
ctrl_0h	1200	14.5268	13.2115	15.6313	13.8385	13.6657	12.217	13.8485	0.473975	0.0201941	0.0263716
ctrl_0h	1500	14.5248	13.2588	16.0386	14.2497	14.2958	12.9672	14.2225	0.443476	0.0178784	0.0254062
ctrl_4h	0	-1.18128	-0.911962	-0.795706	n/a	n/a	n/a	-0.962982	0.114191	n/a	n/a
ctrl_4h	50	1.79356	2.16501	1.74239	n/a	n/a	n/a	1.90032	0.133168	n/a	n/a
ctrl_4h	100	4.21926	4.62441	4.60374	n/a	n/a	n/a	4.48247	0.13174	n/a	n/a
ctrl_4h	200	8.91313	9.23804	9.01788	n/a	n/a	n/a	9.05635	0.0957442	n/a	n/a
ctrl_4h	400	13.6263	13.3223	13.7474	n/a	n/a	n/a	13.5653	0.126458	n/a	n/a
ctrl_4h	600	15.4326	13.8523	15.6817	n/a	n/a	n/a	14.9889	0.572832	n/a	n/a
ctrl_4h	800	15.998	14.7415	15.6486	n/a	n/a	n/a	15.4627	0.374436	n/a	n/a
ctrl_4h	1200	16.5943	15.0685	16.4809	n/a	n/a	n/a	16.0479	0.490805	n/a	n/a
ctrl_4h	1500	17.5414	15.693	16.9496	n/a	n/a	n/a	16.728	0.544962	n/a	n/a
HL_4h	0	-1.24749	-1.76763	-1.30303	-1.40992	-1.51037	-1.11109	-1.39159	0.0936547	0.0359271	0.0440923
HL_4h	50	0.654262	0.730686	1.07439	0.609708	1.00584	0.444157	0.753173	0.0988907	0.00176249	0.00609376
HL_4h	100	2.22575	2.58026	2.89619	2.46772	3.21205	1.91497	2.54949	0.189231	7.07e-05	0.00190811
HL_4h	200	5.55184	5.33287	6.01341	5.19361	7.2817	4.69606	5.67825	0.36598	0.000154691	0.00196915
HL_4h	400	9.17589	8.8321	10.4198	8.5647	12.8206	7.89888	9.61866	0.725195	0.00254687	0.00654904
HL_4h	600	10.8617	10.409	12.4708	9.27644	13.8915	9.3889	11.0497	0.74036	0.00434841	0.00838975
HL_4h	800	10.9157	10.5219	12.6104	9.51391	14.285	9.62977	11.2461	0.76032	0.00180556	0.00609376
HL_4h	1200	10.678	10.7844	12.8692	9.86725	14.9246	9.40734	11.4218	0.852432	0.00223984	0.00654904
HL_4h	1500	10.6897	10.1699	12.9441	10.0481	15.0244	9.5069	11.3972	0.874629	0.00129157	0.00581205
HT_4h	0	-0.53741	-0.546483	-0.863509	n/a	n/a	n/a	-0.649134	0.10722	0.115913	0.125186
HT_4h	50	1.52744	2.11326	1.62694	n/a	n/a	n/a	1.75588	0.180984	0.558227	0.558227
HT_4h	100	3.50227	3.63088	3.7656	n/a	n/a	n/a	3.63292	0.0760225	0.00952775	0.0160781
HT_4h	200	7.0042	7.13792	7.2079	n/a	n/a	n/a	7.11667	0.0597564	0.000218794	0.00196915
HT_4h	400	10.6281	9.03442	9.15156	n/a	n/a	n/a	9.6047	0.512829	0.0124782	0.0187173
HT_4h	600	11.4023	9.54919	9.38443	n/a	n/a	n/a	10.112	0.646905	0.00506803	0.00912246
HT_4h	800	11.0977	9.5524	9.98635	n/a	n/a	n/a	10.2122	0.46017	0.00108061	0.00581205
HT_4h	1200	11.56	9.5543	9.69439	n/a	n/a	n/a	10.2696	0.64648	0.00266813	0.00654904
HT_4h	1500	12.1663	9.57564	10.3108	n/a	n/a	n/a	10.6842	0.770826	0.00435024	0.00838975
Fig. 1d: Anet/Ci
	CO2_ppm	Ci_Rep. 1	Ci_Rep. 2	Ci_Rep. 3	Ci_Rep. 4	Ci_Rep. 5	Ci_Rep. 6	Mean	STD error	p-value (Students' two-tailed t-est with unequal variance)	q-value (FDR)		CO2_ppm	Anet_Rep. 1	Anet_Rep. 2	Anet_Rep. 3	Anet_Rep. 4	Anet_Rep. 5	Anet_Rep. 6	Mean	STD error	p-value (Students' two-tailed t-est with unequal variance)	q-value (FDR)
ctrl_0h	400	87.9357	126.034	60.3319	93.8121	97.7217	69.2108	89.1744	9.46077	n/a	n/a		400	14.8533	13.3967	16.1249	14.4037	13.9991	12.6155	14.2322	0.495435	0.916612	0.916612
ctrl_0h	300	30.5802	44.7463	62.1137	49.6202	44.6127	63.4509	49.1873	5.02529	n/a	n/a		300	13.9293	12.6526	15.3886	14.0563	12.9962	12.157	13.53	0.477167	0.356902	0.373502
ctrl_0h	200	33.1613	28.688	29.5759	28.1006	33.6025	36.7958	31.654	1.39343	n/a	n/a		200	12.5798	11.304	12.9872	12.2713	12.6335	11.7786	12.2591	0.252746	0.0884413	0.0970698
ctrl_0h	100	14.5962	13.9483	17.541	25.0412	14.5089	23.7694	18.2342	2.02432	n/a	n/a		100	8.36889	7.40277	8.82738	8.83892	8.06273	8.41406	8.31913	0.219503	0.00359764	0.00809469
ctrl_0h	50	5.35665	4.41169	5.08864	7.62675	7.60542	9.67949	6.62811	0.819806	n/a	n/a		50	5.47498	4.56843	5.20178	5.2539	4.97233	5.35351	5.13749	0.132835	0.0110579	0.0171588
ctrl_0h	20	1.16572	2.51307	2.49912	3.68474	3.85375	4.59115	3.05126	0.502206	n/a	n/a		20	2.48822	1.81699	2.1852	2.17242	1.93441	2.26563	2.14381	0.0977491	0.0524645	0.062129
ctrl_0h	10	-1.2537	1.74507	1.66858	1.76981	1.59537	0.295974	0.970182	0.500623	n/a	n/a		10	1.57171	0.925286	1.14373	1.14053	1.06383	1.55414	1.2332	0.109191	0.0129978	0.0193563
ctrl_0h	500	171.228	217.472	181.633	193.263	203.637	177.824	190.843	7.11269	n/a	n/a		500	14.7419	14.1187	15.7653	15.365	14.4835	12.8021	14.5461	0.425192	0.0068011	0.0117711
ctrl_0h	600	152.662	281.596	153.338	209.059	264.288	182.841	207.297	22.5581	n/a	n/a		600	14.7248	13.7043	16.1835	15.2937	15.2937	12.9605	14.6934	0.480387	0.00231262	0.00705953
ctrl_0h	700	150.865	356.52	266.19	328.217	357.206	164.742	270.623	38.1944	n/a	n/a		700	15.0396	14.2967	16.6019	14.8113	15.1577	13.4237	14.8885	0.429448	0.00278083	0.00705953
ctrl_0h	800	237.358	434.497	326.819	419.227	449.471	298.046	360.903	35.137	n/a	n/a		800	14.9346	14.221	15.8415	14.8353	14.7745	12.9752	14.597	0.388273	0.0481321	0.058539
ctrl_0h	900	244.765	515.929	408.489	496.965	533.376	293.287	415.468	49.9176	n/a	n/a		900	15.1631	14.1012	16.4585	14.8871	14.7922	12.976	14.7297	0.471731	0.0256659	0.0320823
ctrl_0h	1000	345.626	567.25	479.634	585.841	610.161	328.715	486.205	50.4874	n/a	n/a		1000	14.9969	14.7694	16.9945	15.4821	15.4134	13.5392	15.1992	0.459359	0.0156565	0.0213498
ctrl_0h	1200	548.206	778.771	678.848	774.216	731.144	563.256	679.073	41.7305	n/a	n/a		1200	14.732	13.8633	16.8374	15.5103	15.0881	13.1271	14.8597	0.529089	0.0237233	0.0305014
ctrl_0h	1500	852.553	1020.26	993.466	1045.29	1107.91	728.626	958.017	57.4337	n/a	n/a		1500	14.9624	14.6863	16.1633	15.1763	15.0306	13.7185	14.9562	0.322285	0.069086	0.0797146
ctrl_4h	400	104.38	87.266	107.733	n/a	n/a	n/a	99.7929	6.33781	n/a	n/a		400	17.0665	15.6373	16.7422	n/a	n/a	n/a	16.482	0.432583	n/a	n/a
ctrl_4h	300	72.3853	38.8103	49.1374	n/a	n/a	n/a	53.4443	9.92862	n/a	n/a		300	16.6118	14.4396	15.8788	n/a	n/a	n/a	15.6434	0.637992	n/a	n/a
ctrl_4h	200	34.3768	46.4159	34.8265	n/a	n/a	n/a	38.5397	3.94022	n/a	n/a		200	14.8868	13.639	14.1435	n/a	n/a	n/a	14.2231	0.36241	n/a	n/a
ctrl_4h	100	18.1128	14.6602	14.6183	n/a	n/a	n/a	15.7971	1.15792	n/a	n/a		100	9.47648	9.55006	9.16578	n/a	n/a	n/a	9.39744	0.117762	n/a	n/a
ctrl_4h	50	6.73053	9.66865	6.38905	n/a	n/a	n/a	7.59608	1.04096	n/a	n/a		50	5.48212	5.69545	5.29613	n/a	n/a	n/a	5.49123	0.115364	n/a	n/a
ctrl_4h	20	2.74364	1.16317	3.26209	n/a	n/a	n/a	2.38963	0.63123	n/a	n/a		20	2.25863	2.6106	2.11585	n/a	n/a	n/a	2.32836	0.147017	n/a	n/a
ctrl_4h	10	-0.043626	1.5316	2.50064	n/a	n/a	n/a	1.32954	0.741383	n/a	n/a		10	1.43872	1.1935	1.01303	n/a	n/a	n/a	1.21508	0.12336	n/a	n/a
ctrl_4h	500	206.833	199.612	228.171	n/a	n/a	n/a	211.539	8.57338	n/a	n/a		500	17.5274	16.1566	17.1137	n/a	n/a	n/a	16.9326	0.405935	n/a	n/a
ctrl_4h	600	214.91	238.933	238.668	n/a	n/a	n/a	230.837	7.96363	n/a	n/a		600	17.8788	16.7793	17.6889	n/a	n/a	n/a	17.449	0.339306	n/a	n/a
ctrl_4h	700	323.032	290.615	345.165	n/a	n/a	n/a	319.604	15.8403	n/a	n/a		700	17.4866	16.6881	17.7142	n/a	n/a	n/a	17.2963	0.311119	n/a	n/a
ctrl_4h	800	423.425	408.074	420.603	n/a	n/a	n/a	417.367	4.71754	n/a	n/a		800	17.2957	15.5144	17.4818	n/a	n/a	n/a	16.764	0.627085	n/a	n/a
ctrl_4h	900	470.317	469.393	486.748	n/a	n/a	n/a	475.486	5.63747	n/a	n/a		900	18.222	16.1336	17.7631	n/a	n/a	n/a	17.3729	0.633662	n/a	n/a
ctrl_4h	1000	619.23	555.525	630.586	n/a	n/a	n/a	601.781	23.3588	n/a	n/a		1000	17.9029	16.4683	17.6488	n/a	n/a	n/a	17.34	0.441998	n/a	n/a
ctrl_4h	1200	821.744	738.932	824.081	n/a	n/a	n/a	794.919	28.0016	n/a	n/a		1200	17.6213	16.0682	17.5943	n/a	n/a	n/a	17.0946	0.513247	n/a	n/a
ctrl_4h	1500	1104.97	1024.53	1111.23	n/a	n/a	n/a	1080.24	27.9152	n/a	n/a		1500	17.727	15.7595	18.0058	n/a	n/a	n/a	17.1641	0.7069	n/a	n/a
HL_4h	400	91.017	95.711	65.8867	130.411	82.0116	120.077	97.5192	9.79356	n/a	n/a		400	10.8256	10.4282	13.2308	10.1613	15.1104	9.86857	11.6042	0.85679	0.252446	0.270478
HL_4h	300	41.9365	-28.0937	8.73019	79.4014	35.863	57.1887	32.5044	15.434	n/a	n/a		300	10.0423	8.98013	12.2174	8.56883	13.3849	7.88222	10.1793	0.889885	0.0139239	0.0195805
HL_4h	200	36.3079	32.8189	20.8867	47.2301	31.8611	46.148	35.8754	4.01979	n/a	n/a		200	9.25679	8.54546	10.6801	7.25274	12.0995	7.13583	9.16174	0.797357	0.00032372	0.00497203
HL_4h	100	17.4732	15.7955	14.0873	22.6813	14.0205	17.6448	16.9504	1.31293	n/a	n/a		100	5.92108	5.56276	6.72615	5.13807	7.36	4.49906	5.86786	0.426821	0.000266093	0.00497203
HL_4h	50	5.71896	6.66345	5.05164	11.1609	6.49071	7.886	7.16195	0.889772	n/a	n/a		50	4.11795	3.66843	4.15322	3.2084	4.36726	2.93965	3.74248	0.233474	0.000848369	0.00497203
HL_4h	20	1.98358	4.95384	1.0323	6.94304	4.91781	2.5858	3.73606	0.910473	n/a	n/a		20	1.88768	1.43711	1.99746	1.37538	1.62218	1.29665	1.60275	0.116932	0.00164934	0.00593085
HL_4h	10	0.797909	3.2545	0.680011	1.14322	0.313116	-1.59891	0.764973	0.636166	n/a	n/a		10	1.10668	0.733308	1.07749	0.992734	1.17574	1.03832	1.02071	0.062807	0.00157619	0.00593085
HL_4h	500	242.006	162.963	113.116	218.072	178.709	12.1652	154.505	33.8271	n/a	n/a		500	9.80143	9.83084	12.4166	8.93159	14.8813	8.90453	10.7944	0.971087	0.000883917	0.00497203
HL_4h	600	276.202	162.898	72.4321	254.69	183.995	151.904	183.687	30.2327	n/a	n/a		600	10.5428	9.86054	12.0374	9.51546	15.3967	9.36054	11.1189	0.943773	0.00068316	0.00497203
HL_4h	700	226.929	146.789	116.556	198.022	367.383	124.792	196.745	38.355	n/a	n/a		700	10.1573	9.87486	12.8791	9.95265	14.9246	8.72677	11.0859	0.950956	0.000829083	0.00497203
HL_4h	800	349.716	239.702	163.019	334.846	305.196	193.896	264.396	31.4986	n/a	n/a		800	10.7109	9.68249	12.3433	8.76801	15.2164	9.25129	10.9954	0.990647	0.00171336	0.00593085
HL_4h	900	399.782	107.87	227.645	345.156	458.234	324.911	310.6	51.3579	n/a	n/a		900	10.63	10.0281	13.1508	9.82705	14.5864	9.23672	11.2432	0.869861	0.000787388	0.00497203
HL_4h	1000	328.079	175.354	237.47	416.183	452.386	288.091	316.261	43.0157	n/a	n/a		1000	11.3919	10.4705	13.6703	10.0906	16.1325	9.41538	11.8618	1.04544	0.00241136	0.00705953
HL_4h	1200	569.614	199.691	373.678	313.369	635.487	366.681	409.753	66.6044	n/a	n/a		1200	10.288	10.1802	13.0864	10.2263	15.6385	10.2813	11.6168	0.928805	0.00136024	0.00593085
HL_4h	1500	622.307	530.038	523.061	795.549	981.775	564.945	669.613	74.712	n/a	n/a		1500	11.1161	10.1779	13.6684	10.0034	15.4613	10.1437	11.7618	0.930182	0.00261904	0.00705953
HT_4h	400	132.121	109.566	135.745	n/a	n/a	n/a	125.811	8.18962	n/a	n/a		400	12.0943	10.2297	9.85579	n/a	n/a	n/a	10.7266	0.6923	0.60528	0.619036
HT_4h	300	25.6716	50.4601	50.7395	n/a	n/a	n/a	42.2904	8.30979	n/a	n/a		300	10.9616	8.73264	9.67557	n/a	n/a	n/a	9.78995	0.645995	0.0844906	0.0950519
HT_4h	200	55.2041	50.4439	42.2681	n/a	n/a	n/a	49.3054	3.77745	n/a	n/a		200	10.3917	8.21938	8.95293	n/a	n/a	n/a	9.188	0.638011	0.00121096	0.00593085
HT_4h	100	11.4231	15.2493	15.6723	n/a	n/a	n/a	14.1149	1.35146	n/a	n/a		100	6.83379	6.32743	6.29219	n/a	n/a	n/a	6.48447	0.174956	0.000352046	0.00497203
HT_4h	50	6.46074	9.93373	9.42468	n/a	n/a	n/a	8.60638	1.08284	n/a	n/a		50	4.11114	4.01479	4.38932	n/a	n/a	n/a	4.17175	0.112283	0.00530308	0.00994327
HT_4h	20	2.02852	3.05028	5.04515	n/a	n/a	n/a	3.37465	0.8858	n/a	n/a		20	1.82076	2.06118	1.84104	n/a	n/a	n/a	1.90766	0.076981	0.00298069	0.00705953
HT_4h	10	-1.1936	2.36538	0.891007	n/a	n/a	n/a	0.687597	1.03241	n/a	n/a		10	1.16646	0.999539	1.23571	n/a	n/a	n/a	1.1339	0.0700925	0.00402211	0.00833469
HT_4h	500	222.373	242.663	212.206	n/a	n/a	n/a	225.747	8.95269	n/a	n/a		500	12.5233	9.52935	10.3736	n/a	n/a	n/a	10.8087	0.891238	0.0101362	0.0162904
HT_4h	600	230.727	258.717	259.565	n/a	n/a	n/a	249.67	9.47472	n/a	n/a		600	12.2918	10.1126	8.78734	n/a	n/a	n/a	10.3973	1.02162	0.0133343	0.0193563
HT_4h	700	308.658	327.119	290.206	n/a	n/a	n/a	308.661	10.6558	n/a	n/a		700	12.2858	9.98748	9.67972	n/a	n/a	n/a	10.651	0.822223	0.00813413	0.0135569
HT_4h	800	378.294	429.759	354.898	n/a	n/a	n/a	387.651	22.1111	n/a	n/a		800	12.1174	9.63081	9.81745	n/a	n/a	n/a	10.5219	0.799575	0.00425995	0.00833469
HT_4h	900	454.612	491.958	450.484	n/a	n/a	n/a	465.685	13.1909	n/a	n/a		900	12.7613	10.2941	10.505	n/a	n/a	n/a	11.1868	0.789583	0.00421091	0.00833469
HT_4h	1000	535.364	574.016	532.811	n/a	n/a	n/a	547.397	13.3299	n/a	n/a		1000	13.2673	9.9186	10.4103	n/a	n/a	n/a	11.1987	1.04398	0.0161966	0.0214366
HT_4h	1200	748.796	765.426	723.175	n/a	n/a	n/a	745.799	12.2885	n/a	n/a		1200	12.7312	9.90706	10.9443	n/a	n/a	n/a	11.1942	0.824773	0.00648516	0.0116733
HT_4h	1500	1092.84	1040.84	1047.35	n/a	n/a	n/a	1060.35	16.3566	n/a	n/a		1500	12.1555	10.3306	10.5304	n/a	n/a	n/a	11.0055	0.577892	0.00289167	0.00705953

## Sheet: Fig. 5
ABA/h
	Rep. 1	Rep. 2	Rep. 3	Mean	SE	p-value (Students' two-tailed t-est with unequal variance)
ctrl_0h	3.74345	2.07576	1.26887	2.3627	0.728613	n/a
ctrl_1h	3.73277	7.5093	3.73321	4.99176	1.25877	n/a
HL_1h	15.5778	13.501	10.1425	13.0738	1.58351	0.0178461
HT_1h	4.35963	5.85043	4.6738	4.96129	0.453727	0.983516
ctrl_2h	6.34174	1.08712	3.82566	3.75151	1.51733	n/a
HL_2h	4.44409	8.90501	8.98474	7.44461	1.50044	0.158567
HT_2h	3.09343	4.70646	3.30885	3.70291	0.50561	0.978071
ctrl_4h	9.05057	7.95055	2.97494	6.65869	1.86905	n/a
HL_4h	6.77705	6.65113	6.73768	6.72195	0.0371921	0.976074
HT_4h	4.88484	6.36588	4.73116	5.32729	0.521184	0.55505

## Sheet: Fig. 6
Fig. 6a: NPQ/light
	Light	Rep. 1	Rep. 2	Rep. 3	Rep. 4	Rep. 5	Rep. 6	Mean	STD error	p-value (Students' two-tailed t-est with unequal variance)	q-value (FDR)
ctrl_0h	0	0	0	0	0	0	0	0	0	n/a	n/a
ctrl_0h	50	0.132834	0.129803	0.0628005	0.208214	0.357825	0.287724	0.196534	0.0450415	0.0199669	0.0266225
ctrl_0h	100	0.209377	0.192724	0.116179	0.261921	0.421017	0.371378	0.262099	0.0469333	0.022625	0.0285789
ctrl_0h	200	0.324461	0.331464	0.233387	0.382565	0.560498	0.48485	0.386204	0.0484027	0.0141391	0.0212086
ctrl_0h	400	0.710732	0.78813	0.611449	0.732449	1.05091	0.830284	0.787326	0.0608645	0.00550335	0.0110067
ctrl_0h	600	1.09332	1.33674	1.02419	1.14375	1.62015	1.28099	1.24986	0.0880006	0.0034947	0.00929078
ctrl_0h	800	1.54063	1.97935	1.48895	1.59723	2.32529	1.84197	1.79557	0.131006	0.00388705	0.00929078
ctrl_0h	1200	2.05891	2.58977	2.03859	2.15715	3.17012	2.53526	2.42497	0.177914	0.00425827	0.00929078
ctrl_0h	1500	2.54035	3.12054	2.48036	2.91664	4.01638	3.25635	3.0551	0.229733	0.00930907	0.0159584
ctrl_4h	0	0	0	0	n/a	n/a	n/a	0	0	n/a	n/a
ctrl_4h	50	0.0556777	0.0332613	0.0486131	n/a	n/a	n/a	0.0458507	0.0066168	n/a	n/a
ctrl_4h	100	0.122646	0.0971816	0.11132	n/a	n/a	n/a	0.110382	0.00736576	n/a	n/a
ctrl_4h	200	0.220613	0.191614	0.217088	n/a	n/a	n/a	0.209772	0.00913567	n/a	n/a
ctrl_4h	400	0.51806	0.484938	0.529744	n/a	n/a	n/a	0.510914	0.0134189	n/a	n/a
ctrl_4h	600	0.803277	0.777647	0.815575	n/a	n/a	n/a	0.798833	0.011172	n/a	n/a
ctrl_4h	800	1.14432	1.11905	1.13851	n/a	n/a	n/a	1.13396	0.00764031	n/a	n/a
ctrl_4h	1200	1.6492	1.52092	1.54005	n/a	n/a	n/a	1.57006	0.039956	n/a	n/a
ctrl_4h	1500	2.14931	2.13064	2.07149	n/a	n/a	n/a	2.11715	0.0234569	n/a	n/a
HL_4h	0	0	0	0	0	0	0	0	0	n/a	n/a
HL_4h	50	1.08607	1.14977	0.723365	1.02933	0.965636	1.20802	1.02703	0.0700697	3.01e-05	0.000721263
HL_4h	100	1.06172	1.14925	0.69768	1.1976	0.894061	1.42907	1.07156	0.103461	0.000233175	0.00279811
HL_4h	200	1.17405	1.30472	0.766375	1.3462	0.960057	1.71262	1.21067	0.134252	0.000665233	0.00358023
HL_4h	400	1.70804	1.96653	1.04174	1.81229	1.40189	2.29469	1.7042	0.178833	0.00110754	0.00358023
HL_4h	600	2.39393	2.79456	1.52222	2.31972	2.09325	3.21055	2.38904	0.236857	0.00109667	0.00358023
HL_4h	800	3.15383	3.53774	1.98704	2.91599	2.86109	4.10971	3.09424	0.291172	0.0010921	0.00358023
HL_4h	1200	3.88012	4.20507	2.44006	3.58431	3.86739	5.05751	3.83908	0.348482	0.00119341	0.00358023
HL_4h	1500	4.46601	4.81274	3.09364	4.05055	4.63207	5.5208	4.4293	0.33208	0.000912957	0.00358023
HT_4h	0	0	0	0	n/a	n/a	n/a	0	0	n/a	n/a
HT_4h	50	0.229218	0.276047	0.316934	n/a	n/a	n/a	0.274066	0.0253406	0.00861323	0.0159013
HT_4h	100	0.299387	0.342404	0.408855	n/a	n/a	n/a	0.350215	0.031841	0.0135797	0.0212086
HT_4h	200	0.383503	0.491319	0.510194	n/a	n/a	n/a	0.461672	0.0394625	0.0193292	0.0266225
HT_4h	400	0.685755	1.00561	0.849058	n/a	n/a	n/a	0.846807	0.0923406	0.0651107	0.0744122
HT_4h	600	1.00398	1.60057	1.13343	n/a	n/a	n/a	1.24599	0.181184	0.131823	0.143806
HT_4h	800	1.42224	2.16053	1.42321	n/a	n/a	n/a	1.66866	0.245935	0.16161	0.16161
HT_4h	1200	1.93821	2.7296	1.8516	n/a	n/a	n/a	2.17314	0.279354	0.161038	0.16161
HT_4h	1500	2.77512	3.31452	2.77551	n/a	n/a	n/a	2.95505	0.179734	0.0410364	0.0492437
Fig. 6b: NPQ/Ci
	CO2_ppm	Ci_Rep. 1	Ci_Rep. 2	Ci_Rep. 3	Ci_Rep. 4	Ci_Rep. 5	Ci_Rep. 6	Mean	STD error	p-value (Students' two-tailed t-est with unequal variance)	q-value (FDR)		CO2_ppm	NPQ_Rep. 1	NPQ_Rep. 2	NPQ_Rep. 3	NPQ_Rep. 4	NPQ_Rep. 5	NPQ_Rep. 6	Mean	STD error	p-value (Students' two-tailed t-est with unequal variance)	q-value (FDR)
ctrl_0h	400	87.9357	126.034	60.3319	93.8121	97.7217	69.2108	89.1744	9.46077	n/a	n/a		400	2.55887	3.18171	2.48398	2.86401	4.11522	3.49266	3.11607	0.252848	0.0130025	0.0216709
ctrl_0h	300	30.5802	44.7463	62.1137	49.6202	44.6127	63.4509	49.1873	5.02529	n/a	n/a		300	2.76561	3.36711	2.6439	3.06991	4.29818	3.67993	3.30411	0.252593	0.0178151	0.0242933
ctrl_0h	200	33.1613	28.688	29.5759	28.1006	33.6025	36.7958	31.654	1.39343	n/a	n/a		200	2.88626	3.25257	2.71838	3.09022	4.29955	3.84683	3.34897	0.247619	0.0153726	0.0230589
ctrl_0h	100	14.5962	13.9483	17.541	25.0412	14.5089	23.7694	18.2342	2.02432	n/a	n/a		100	2.94921	3.27395	2.76848	3.41404	4.53073	4.16753	3.51732	0.28303	0.016755	0.0235617
ctrl_0h	50	5.35665	4.41169	5.08864	7.62675	7.60542	9.67949	6.62811	0.819806	n/a	n/a		50	3.05619	3.30584	2.8105	3.36073	4.54168	4.36269	3.57294	0.290223	0.00994245	0.0216709
ctrl_0h	20	1.16572	2.51307	2.49912	3.68474	3.85375	4.59115	3.05126	0.502206	n/a	n/a		20	2.97815	3.30578	2.76029	3.34174	4.51633	4.36153	3.54397	0.296975	0.012148	0.0216709
ctrl_0h	10	-1.2537	1.74507	1.66858	1.76981	1.59537	0.295974	0.970182	0.500623	n/a	n/a		10	3.14376	3.37985	2.88682	3.4545	4.61559	4.35181	3.63872	0.28131	0.0125374	0.0216709
ctrl_0h	500	171.228	217.472	181.633	193.263	203.637	177.824	190.843	7.11269	n/a	n/a		500	2.97163	3.2846	2.63343	3.1506	4.15845	3.83226	3.3385	0.22993	0.00745947	0.0197457
ctrl_0h	600	152.662	281.596	153.338	209.059	264.288	182.841	207.297	22.5581	n/a	n/a		600	2.87479	3.21522	2.6291	3.08572	4.30363	3.7873	3.31596	0.253457	0.0119978	0.0216709
ctrl_0h	700	150.865	356.52	266.19	328.217	357.206	164.742	270.623	38.1944	n/a	n/a		700	2.89072	3.19297	2.63829	3.03297	4.2952	3.78877	3.30649	0.252797	0.0124088	0.0216709
ctrl_0h	800	237.358	434.497	326.819	419.227	449.471	298.046	360.903	35.137	n/a	n/a		800	2.80622	3.22977	2.63738	3.04253	4.24395	3.62315	3.26383	0.240951	0.0108824	0.0216709
ctrl_0h	900	244.765	515.929	408.489	496.965	533.376	293.287	415.468	49.9176	n/a	n/a		900	2.79296	3.26909	2.63281	2.97634	4.1855	3.71714	3.26231	0.242043	0.0113777	0.0216709
ctrl_0h	1000	345.626	567.25	479.634	585.841	610.161	328.715	486.205	50.4874	n/a	n/a		1000	2.83186	3.24347	2.58357	3.00174	4.22634	3.60781	3.24913	0.242344	0.012919	0.0216709
ctrl_0h	1200	548.206	778.771	678.848	774.216	731.144	563.256	679.073	41.7305	n/a	n/a		1200	2.80188	3.20488	2.62854	2.97935	4.28845	3.56154	3.24411	0.247489	0.01485	0.0230431
ctrl_0h	1500	852.553	1020.26	993.466	1045.29	1107.91	728.626	958.017	57.4337	n/a	n/a		1500	2.82744	3.17976	2.59146	3.02198	4.22092	3.56987	3.23524	0.238945	0.0121515	0.0216709
ctrl_4h	400	104.38	87.266	107.733	n/a	n/a	n/a	99.7929	6.33781	n/a	n/a		400	2.22564	2.14839	2.10856	n/a	n/a	n/a	2.16086	0.0343677	n/a	n/a
ctrl_4h	300	72.3853	38.8103	49.1374	n/a	n/a	n/a	53.4443	9.92862	n/a	n/a		300	2.3441	2.36336	2.30311	n/a	n/a	n/a	2.33686	0.0177677	n/a	n/a
ctrl_4h	200	34.3768	46.4159	34.8265	n/a	n/a	n/a	38.5397	3.94022	n/a	n/a		200	2.43666	2.3277	2.31626	n/a	n/a	n/a	2.36021	0.0383691	n/a	n/a
ctrl_4h	100	18.1128	14.6602	14.6183	n/a	n/a	n/a	15.7971	1.15792	n/a	n/a		100	2.52214	2.50552	2.52841	n/a	n/a	n/a	2.51869	0.00682887	n/a	n/a
ctrl_4h	50	6.73053	9.66865	6.38905	n/a	n/a	n/a	7.59608	1.04096	n/a	n/a		50	2.56491	2.50184	2.51405	n/a	n/a	n/a	2.52693	0.0193149	n/a	n/a
ctrl_4h	20	2.74364	1.16317	3.26209	n/a	n/a	n/a	2.38963	0.63123	n/a	n/a		20	2.52631	2.48185	2.53399	n/a	n/a	n/a	2.51405	0.0162526	n/a	n/a
ctrl_4h	10	-0.043626	1.5316	2.50064	n/a	n/a	n/a	1.32954	0.741383	n/a	n/a		10	2.58755	2.55582	2.59226	n/a	n/a	n/a	2.57855	0.0114419	n/a	n/a
ctrl_4h	500	206.833	199.612	228.171	n/a	n/a	n/a	211.539	8.57338	n/a	n/a		500	2.39447	2.34583	2.30585	n/a	n/a	n/a	2.34872	0.0256237	n/a	n/a
ctrl_4h	600	214.91	238.933	238.668	n/a	n/a	n/a	230.837	7.96363	n/a	n/a		600	2.41898	2.29039	2.3378	n/a	n/a	n/a	2.34906	0.0375471	n/a	n/a
ctrl_4h	700	323.032	290.615	345.165	n/a	n/a	n/a	319.604	15.8403	n/a	n/a		700	2.37577	2.32909	2.32514	n/a	n/a	n/a	2.34334	0.0162582	n/a	n/a
ctrl_4h	800	423.425	408.074	420.603	n/a	n/a	n/a	417.367	4.71754	n/a	n/a		800	2.32504	2.27366	2.35211	n/a	n/a	n/a	2.31694	0.0230081	n/a	n/a
ctrl_4h	900	470.317	469.393	486.748	n/a	n/a	n/a	475.486	5.63747	n/a	n/a		900	2.34431	2.32598	2.2889	n/a	n/a	n/a	2.31973	0.0162996	n/a	n/a
ctrl_4h	1000	619.23	555.525	630.586	n/a	n/a	n/a	601.781	23.3588	n/a	n/a		1000	2.35236	2.32111	2.32921	n/a	n/a	n/a	2.33422	0.00936293	n/a	n/a
ctrl_4h	1200	821.744	738.932	824.081	n/a	n/a	n/a	794.919	28.0016	n/a	n/a		1200	2.38526	2.32081	2.32844	n/a	n/a	n/a	2.34483	0.0203322	n/a	n/a
ctrl_4h	1500	1104.97	1024.53	1111.23	n/a	n/a	n/a	1080.24	27.9152	n/a	n/a		1500	2.36184	2.33242	2.27447	n/a	n/a	n/a	2.32291	0.0256667	n/a	n/a
HL_4h	400	91.017	95.711	65.8867	130.411	82.0116	120.077	97.5192	9.79356	n/a	n/a		400	4.6967	4.80484	3.19163	4.14021	4.69577	5.70862	4.53963	0.339732	0.00114786	0.0035435
HL_4h	300	41.9365	-28.0937	8.73019	79.4014	35.863	57.1887	32.5044	15.434	n/a	n/a		300	4.70804	4.82701	3.231	4.29005	4.98781	5.61562	4.60993	0.327349	0.000806553	0.0032906
HL_4h	200	36.3079	32.8189	20.8867	47.2301	31.8611	46.148	35.8754	4.01979	n/a	n/a		200	4.85774	4.85196	3.37882	4.28252	4.88138	5.83562	4.68134	0.331071	0.000950618	0.0032906
HL_4h	100	17.4732	15.7955	14.0873	22.6813	14.0205	17.6448	16.9504	1.31293	n/a	n/a		100	4.75109	4.95028	3.46917	4.11394	4.99738	5.78791	4.67829	0.326232	0.00118117	0.0035435
HL_4h	50	5.71896	6.66345	5.05164	11.1609	6.49071	7.886	7.16195	0.889772	n/a	n/a		50	4.77489	4.89992	3.53868	4.16663	5.00491	5.78651	4.69525	0.313691	0.000843078	0.0032906
HL_4h	20	1.98358	4.95384	1.0323	6.94304	4.91781	2.5858	3.73606	0.910473	n/a	n/a		20	4.82507	4.91698	3.52812	4.23155	5.04881	5.72078	4.71188	0.306501	0.000935293	0.0032906
HL_4h	10	0.797909	3.2545	0.680011	1.14322	0.313116	-1.59891	0.764973	0.636166	n/a	n/a		10	4.87154	4.98878	3.5835	4.25658	5.0916	5.99851	4.79842	0.333536	0.000863425	0.0032906
HL_4h	500	242.006	162.963	113.116	218.072	178.709	12.1652	154.505	33.8271	n/a	n/a		500	5.02442	5.00898	3.54564	4.45355	5.16055	6.07387	4.87783	0.341755	0.000684478	0.0032906
HL_4h	600	276.202	162.898	72.4321	254.69	183.995	151.904	183.687	30.2327	n/a	n/a		600	4.98069	5.10112	3.56024	4.38416	4.94884	6.07303	4.84135	0.33989	0.000686954	0.0032906
HL_4h	700	226.929	146.789	116.556	198.022	367.383	124.792	196.745	38.355	n/a	n/a		700	5.15883	5.09567	3.59853	4.43347	4.94855	5.9663	4.86689	0.324013	0.000549426	0.0032906
HL_4h	800	349.716	239.702	163.019	334.846	305.196	193.896	264.396	31.4986	n/a	n/a		800	4.98208	5.01099	3.53078	4.53021	5.10973	5.86473	4.83809	0.315291	0.000476188	0.0032906
HL_4h	900	399.782	107.87	227.645	345.156	458.234	324.911	310.6	51.3579	n/a	n/a		900	5.03478	5.04992	3.50214	4.45004	5.053	5.87372	4.82726	0.323364	0.000560698	0.0032906
HL_4h	1000	328.079	175.354	237.47	416.183	452.386	288.091	316.261	43.0157	n/a	n/a		1000	4.97955	5.03152	3.41285	4.46229	4.94998	5.98451	4.80345	0.343974	0.000812582	0.0032906
HL_4h	1200	569.614	199.691	373.678	313.369	635.487	366.681	409.753	66.6044	n/a	n/a		1200	5.03551	5.02546	3.47612	4.41769	5.01556	6.09307	4.8439	0.351761	0.000839424	0.0032906
HL_4h	1500	622.307	530.038	523.061	795.549	981.775	564.945	669.613	74.712	n/a	n/a		1500	5.03674	5.07669	3.56579	4.35306	5.08772	6.02304	4.85717	0.337374	0.000637497	0.0032906
HT_4h	400	132.121	109.566	135.745	n/a	n/a	n/a	125.811	8.18962	n/a	n/a		400	2.94026	3.3339	2.92685	n/a	n/a	n/a	3.06701	0.133504	0.0411629	0.0411629
HT_4h	300	25.6716	50.4601	50.7395	n/a	n/a	n/a	42.2904	8.30979	n/a	n/a		300	3.03722	3.42236	3.18826	n/a	n/a	n/a	3.21595	0.112038	0.0406388	0.0411629
HT_4h	200	55.2041	50.4439	42.2681	n/a	n/a	n/a	49.3054	3.77745	n/a	n/a		200	3.22158	3.59575	3.49876	n/a	n/a	n/a	3.43869	0.11211	0.0330541	0.0352218
HT_4h	100	11.4231	15.2493	15.6723	n/a	n/a	n/a	14.1149	1.35146	n/a	n/a		100	3.27235	3.55038	3.7614	n/a	n/a	n/a	3.52804	0.141617	0.0189285	0.0250525
HT_4h	50	6.46074	9.93373	9.42468	n/a	n/a	n/a	8.60638	1.08284	n/a	n/a		50	3.2498	3.55254	3.93982	n/a	n/a	n/a	3.58072	0.199689	0.00590585	0.0166102
HT_4h	20	2.02852	3.05028	5.04515	n/a	n/a	n/a	3.37465	0.8858	n/a	n/a		20	3.31032	3.45123	4.05662	n/a	n/a	n/a	3.60605	0.228924	0.0141058	0.02267
HT_4h	10	-1.1936	2.36538	0.891007	n/a	n/a	n/a	0.687597	1.03241	n/a	n/a		10	3.37359	3.62138	4.18981	n/a	n/a	n/a	3.72826	0.241608	0.0161784	0.0234847
HT_4h	500	222.373	242.663	212.206	n/a	n/a	n/a	225.747	8.95269	n/a	n/a		500	3.0713	3.67035	3.51382	n/a	n/a	n/a	3.41849	0.179379	0.0250372	0.0304506
HT_4h	600	230.727	258.717	259.565	n/a	n/a	n/a	249.67	9.47472	n/a	n/a		600	3.064	3.62055	3.42516	n/a	n/a	n/a	3.3699	0.163023	0.0201701	0.0252127
HT_4h	700	308.658	327.119	290.206	n/a	n/a	n/a	308.661	10.6558	n/a	n/a		700	3.06664	3.56902	3.3732	n/a	n/a	n/a	3.33629	0.146195	0.0199416	0.0252127
HT_4h	800	378.294	429.759	354.898	n/a	n/a	n/a	387.651	22.1111	n/a	n/a		800	3.02045	3.65642	3.41374	n/a	n/a	n/a	3.36354	0.185297	0.0283739	0.0324353
HT_4h	900	454.612	491.958	450.484	n/a	n/a	n/a	465.685	13.1909	n/a	n/a		900	2.97115	3.55727	3.33156	n/a	n/a	n/a	3.28666	0.170681	0.0288314	0.0324353
HT_4h	1000	535.364	574.016	532.811	n/a	n/a	n/a	547.397	13.3299	n/a	n/a		1000	3.03089	3.6991	3.33767	n/a	n/a	n/a	3.35589	0.19311	0.0336564	0.0352218
HT_4h	1200	748.796	765.426	723.175	n/a	n/a	n/a	745.799	12.2885	n/a	n/a		1200	3.01189	3.63304	3.33786	n/a	n/a	n/a	3.3276	0.179384	0.0303846	0.0333489
HT_4h	1500	1092.84	1040.84	1047.35	n/a	n/a	n/a	1060.35	16.3566	n/a	n/a		1500	3.00268	3.62152	3.43502	n/a	n/a	n/a	3.35308	0.183282	0.0282422	0.0324353
Fig. 6c: Zeaxanthin/h			Pigment analysis has 3 biological replciates and each with 2 technical replicates
	Rep. 1	Rep. 2	Rep. 3	Rep. 4	Rep. 5	Rep. 6	Mean	SE	p-value (Students' two-tailed t-est with unequal variance)
ctrl_0h	2.18955	2.10272	0	2.42803	2.38487	0	1.51753	0.682209	n/a
ctrl_1h	0	2.76602	1.80221	0	2.94785	0.472536	1.33143	0.782116	n/a
HL_1h	8.30969	9.3524	10.0877	4.44257	7.29802	8.05995	7.92505	1.13728	8.92775e-05
HT_1h	2.31707	0.468605	0.648723	2.42796	1.61126	1.87363	1.55787	0.479516	0.735739
ctrl_2h	1.46028	2.89917	1.40307	1.71305	2.34434	1.68236	1.91705	0.338295	n/a
HL_2h	8.94137	10.36	7.60914	4.79705	3.47353	6.07775	6.87647	1.49393	0.00467485
HT_2h	1.3464	2.62282	1.98335	1.62325	2.74292	2.21356	2.08872	0.317031	0.611971
ctrl_4h	1.61399	2.18629	1.51834	1.8384	2.23197	1.98258	1.89526	0.169334	n/a
HL_4h	9.15567	8.64881	4.72054	7.63322	10.6605	4.85172	7.61175	1.384	0.00194879
HT_4h	2.05221	1.93078	1.81089	2.09219	2.01732	1.92567	1.97151	0.0592926	0.569107
Fig. 6d: Antheraxanthin/h
	Rep. 1	Rep. 2	Rep. 3	Rep. 4	Rep. 5	Rep. 6	Mean	SE	p-value (Students' two-tailed t-est with unequal variance)
ctrl_0h	6.22785	5.5629	9.83485	6.51193	6.28903	9.44391	7.31174	1.05928	n/a
ctrl_1h	2.53717	7.66332	5.907	5.07815	7.76943	6.7969	5.95866	1.13643	n/a
HL_1h	11.4346	9.8066	11.0026	10.7096	9.3008	10.6326	10.4811	0.454926	0.0014921
HT_1h	6.40506	6.44151	7.67007	6.18576	6.13656	6.88394	6.62048	0.333931	0.460202
ctrl_2h	7.68302	7.08938	7.08728	5.79829	6.46166	7.37168	6.91522	0.39252	n/a
HL_2h	9.25888	16.268	14.5737	7.93661	10.7874	14.3448	12.1949	1.92535	0.0108768
HT_2h	6.02879	7.41054	7.21784	4.90807	7.09605	6.42943	6.51512	0.545254	0.421293
ctrl_4h	7.03102	7.2862	5.99019	4.20024	6.8199	5.68684	6.16907	0.661077	n/a
HL_4h	10.5866	10.0564	9.82633	9.53876	18.0245	8.93019	11.1605	1.96718	0.0140517
HT_4h	6.78404	6.18164	5.73692	5.82585	5.58047	6.04221	6.02519	0.247822	0.782327
Fig. 6e: De-epoxidation level/h
	Rep. 1	Rep. 2	Rep. 3	Rep. 4	Rep. 5	Rep. 6	Mean	SE	p-value (Students' two-tailed t-est with unequal variance)
ctrl_0h	0.0720955	0.0749693	0.0547675	0.0789695	0.0870362	0.0522558	0.0700156	0.0079442	n/a
ctrl_1h	0.0204777	0.0751094	0.0583813	0.0392441	0.0799296	0.049495	0.0537729	0.0129064	n/a
HL_1h	0.140182	0.193206	0.193094	0.104599	0.170347	0.174558	0.162664	0.0198935	0.000139308
HT_1h	0.0859457	0.0515073	0.0551852	0.088321	0.067266	0.0670047	0.069205	0.00880924	0.196633
ctrl_2h	0.0638805	0.0754943	0.0722438	0.0580757	0.0683323	0.080002	0.0696714	0.00459735	n/a
HL_2h	0.195911	0.197985	0.158812	0.140221	0.112497	0.143583	0.158168	0.0193752	0.00100959
HT_2h	0.0608975	0.0755576	0.0725038	0.05985	0.0766612	0.0721401	0.0696017	0.00425076	0.987744
ctrl_4h	0.0766368	0.0741009	0.0690674	0.0623749	0.0742777	0.0754643	0.071987	0.00310208	n/a
HL_4h	0.182472	0.18636	0.146586	0.1644	0.22644	0.144763	0.17517	0.0176348	0.000338657
HT_4h	0.0802642	0.078273	0.0729483	0.0758949	0.0772802	0.0763983	0.0768431	0.00141905	0.0839367

## Sheet: Fig. 8
Fig. 8a: Anet
	Group	Time	Light intensity	T_leaf	Rep. 1	Rep. 2	Rep. 3	Rep. 4	Rep. 5	Rep. 6	Mean	SE	p-value (Students' two-tailed t-est with unequal variance)
ctrl_4h	1	After 20min dark-adaptation	200	25	8.91313	9.23804	9.01788	n/a	n/a	n/a	9.05635	0.0957442	n/a
HL_4h	1	After 20min dark-adaptation	200	25	5.55184	5.33287	6.01341	5.19361	7.2817	4.69606	5.67825	0.36598	0.000154691
HT_4h	1	After 20min dark-adaptation	200	25	7.0042	7.13792	7.2079	n/a	n/a	n/a	7.11667	0.0597564	0.000218794
ctrl_4h	1	After 20min dark-adaptation	600	25	15.4326	13.8523	15.6817	n/a	n/a	n/a	14.9889	0.572832	n/a
HL_4h	1	After 20min dark-adaptation	600	25	10.8617	10.409	12.4708	9.27644	13.8915	9.3889	11.0497	0.74036	0.00434841
HT_4h	1	After 20min dark-adaptation	600	25	11.4023	9.54919	9.38443	n/a	n/a	n/a	10.112	0.646905	0.00506803
ctrl_4h	2	After 4h treatment; no dark-adaptation	200	25	8.10809	8.09008	8.11288	n/a	n/a	n/a	8.10368	0.00693983	n/a
HL_4h	2	After 4h treatment; no dark-adaptation	200	25	6.19011	7.74918	6.79049	n/a	n/a	n/a	6.90993	0.454009	0.119272
HT_4h	2	After 4h treatment; no dark-adaptation	200	25	7.71821	7.56792	6.84277	n/a	n/a	n/a	7.3763	0.270268	0.114677
ctrl_4h	2	After 4h treatment; no dark-adaptation	600	25	17.0537	14.3264	13.496	14.0394	n/a	n/a	14.7289	0.793836	n/a
HL_4h	2	After 4h treatment; no dark-adaptation	600	25	12.1902	11.1269	13.5201	11.5387	n/a	n/a	12.094	0.523338	0.0377322
HT_4h	2	After 4h treatment; no dark-adaptation	600	25	16.8353	14.6894	16.0847	12.8181	12.9188	n/a	14.6693	0.811987	0.959633
ctrl_4h	3	After 4h treatment; no dark-adaptation	200	31	7.96276	7.93636	8.00446	n/a	n/a	n/a	7.96786	0.0198233	n/a
HL_4h	3	After 4h treatment; no dark-adaptation	600	31	14.2429	13.8064	15.3653	n/a	n/a	n/a	14.4715	0.464314	0.00499433
HT_4h	3	After 4h treatment; no dark-adaptation	200	40	6.89553	6.57896	6.24705	n/a	n/a	n/a	6.57385	0.187217	0.0166961
ctrl_4h	4	After 4h treatment; no dark-adaptation	600	31	17.5568	16.0364	16.1863	n/a	n/a	n/a	16.5932	0.483774	0.0341316
ctrl_4h	4	After 4h treatment; no dark-adaptation	200	40	6.16048	6.50013	6.9036	n/a	n/a	n/a	6.52141	0.214783	0.863083
Fig. 8b: GSW
	Group	Time	Light intensity	T_leaf	Rep. 1	Rep. 2	Rep. 3	Rep. 4	Rep. 5	Rep. 6	Mean	SE	p-value (Students' two-tailed t-est with unequal variance)
ctrl_4h	1	After 20min dark-adaptation	200	25	0.102663	0.0605919	0.0971455	n/a	n/a	n/a	0.0868001	0.0132005	n/a
HL_4h	1	After 20min dark-adaptation	200	25	0.0511109	0.0445082	0.0500588	0.03234	0.0612876	0.0462584	0.047594	0.00387276	0.0865549
HT_4h	1	After 20min dark-adaptation	200	25	0.0521475	0.0732986	0.0885889	n/a	n/a	n/a	0.071345	0.010565	0.414697
ctrl_4h	1	After 20min dark-adaptation	600	25	0.100514	0.0838064	0.0980761	n/a	n/a	n/a	0.0941322	0.00521062	n/a
HL_4h	1	After 20min dark-adaptation	600	25	0.0628871	0.0594504	0.0699235	0.0626358	0.0739516	0.0730199	0.0669781	0.00249042	0.0188056
HT_4h	1	After 20min dark-adaptation	600	25	0.0687835	0.0679894	0.0810014	n/a	n/a	n/a	0.0725914	0.00421123	0.034483
ctrl_4h	2	After 4h treatment; no dark-adaptation	200	25	0.0655371	0.0668626	0.0676471	n/a	n/a	n/a	0.0666823	0.00061572	n/a
HL_4h	2	After 4h treatment; no dark-adaptation	200	25	0.0429148	0.0436216	0.0353922	n/a	n/a	n/a	0.0406429	0.00263324	0.00749477
HT_4h	2	After 4h treatment; no dark-adaptation	200	25	0.0609962	0.0759123	0.0559609	n/a	n/a	n/a	0.0642898	0.00599028	0.728832
ctrl_4h	2	After 4h treatment; no dark-adaptation	600	25	0.128204	0.086035	0.101388	0.11415	n/a	n/a	0.107444	0.00899522	n/a
HL_4h	2	After 4h treatment; no dark-adaptation	600	25	0.0462372	0.0690455	0.0855923	0.0707616	n/a	n/a	0.0679092	0.00812298	0.0174625
HT_4h	2	After 4h treatment; no dark-adaptation	600	25	0.121058	0.12615	0.134096	0.107468	0.149767	0.112166	0.125118	0.00628491	0.159985
ctrl_4h	3	After 4h treatment; no dark-adaptation	200	31	0.0573455	0.0696131	0.0631812	n/a	n/a	n/a	0.0633799	0.00354276	n/a
HL_4h	3	After 4h treatment; no dark-adaptation	600	31	0.080097	0.0798922	0.0901333	n/a	n/a	n/a	0.0833742	0.00338011	0.0151247
HT_4h	3	After 4h treatment; no dark-adaptation	200	40	0.11346	0.0971069	0.0997546	n/a	n/a	n/a	0.10344	0.00506772	0.00426392
ctrl_4h	4	After 4h treatment; no dark-adaptation	600	31	0.112032	0.0875992	0.131824	n/a	n/a	n/a	0.110485	0.0127901	0.161171
ctrl_4h	4	After 4h treatment; no dark-adaptation	200	40	0.0881025	0.0834633	0.0894064	n/a	n/a	n/a	0.0869908	0.00180345	0.0697925
Fig. 8c: PhiPSII
	Group	Time	Light intensity	T_leaf	Rep. 1	Rep. 2	Rep. 3	Rep. 4	Rep. 5	Rep. 6	Mean	SE	p-value (Students' two-tailed t-est with unequal variance)
ctrl_4h	1	After 20min dark-adaptation	200	25	0.72004	0.703829	0.720485	n/a	n/a	n/a	0.714785	0.00547925	n/a
HL_4h	1	After 20min dark-adaptation	200	25	0.657391	0.636347	0.657828	0.610387	0.692874	0.627266	0.647016	0.0117942	0.00147301
HT_4h	1	After 20min dark-adaptation	200	25	0.723454	0.695165	0.681187	n/a	n/a	n/a	0.699935	0.0124326	0.360847
ctrl_4h	1	After 20min dark-adaptation	600	25	0.45575	0.408476	0.44705	n/a	n/a	n/a	0.437092	0.0145268	n/a
HL_4h	1	After 20min dark-adaptation	600	25	0.397929	0.356453	0.404855	0.351149	0.439542	0.351805	0.383622	0.0148185	0.0431858
HT_4h	1	After 20min dark-adaptation	600	25	0.435731	0.34815	0.305484	n/a	n/a	n/a	0.363122	0.0383368	0.184413
ctrl_4h	2	After 4h treatment; no dark-adaptation	200	25	0.767563	0.742051	0.734959	n/a	n/a	n/a	0.748191	0.00990009	n/a
HL_4h	2	After 4h treatment; no dark-adaptation	200	25	0.761674	0.736581	0.745731	n/a	n/a	n/a	0.747995	0.00733163	0.988118
HT_4h	2	After 4h treatment; no dark-adaptation	200	25	0.782448	0.765849	0.802016	n/a	n/a	n/a	0.783438	0.0104523	0.0707638
ctrl_4h	2	After 4h treatment; no dark-adaptation	600	25	0.489426	0.518599	0.464887	0.423362	n/a	n/a	0.474068	0.0201543	n/a
HL_4h	2	After 4h treatment; no dark-adaptation	600	25	0.521873	0.473677	0.463404	0.451391	n/a	n/a	0.477586	0.0154486	0.894655
HT_4h	2	After 4h treatment; no dark-adaptation	600	25	0.440108	0.45356	0.436562	0.387992	0.441474	n/a	0.431939	0.0113529	0.130124
ctrl_4h	3	After 4h treatment; no dark-adaptation	200	31	0.810787	0.78988	0.831001	n/a	n/a	n/a	0.810556	0.0118713	n/a
HL_4h	3	After 4h treatment; no dark-adaptation	600	31	0.666721	0.634349	0.616104	0.624327	0.615835	n/a	0.631467	0.00944064	0.00016012
HT_4h	3	After 4h treatment; no dark-adaptation	200	40	0.819514	0.814348	0.814436	n/a	n/a	n/a	0.8161	0.00170742	0.687727
ctrl_4h	4	After 4h treatment; no dark-adaptation	600	31	0.558941	0.607201	0.636728	n/a	n/a	n/a	0.600957	0.0226711	0.734903
ctrl_4h	4	After 4h treatment; no dark-adaptation	200	40	0.814099	0.811427	0.811429	n/a	n/a	n/a	0.812318	0.000890351	0.143937
Fig. 8d: ETR
	Group	Time	Light intensity	T_leaf	Rep. 1	Rep. 2	Rep. 3	Rep. 4	Rep. 5	Rep. 6	Mean	SE	p-value (Students' two-tailed t-est with unequal variance)
ctrl_4h	1	After 20min dark-adaptation	200	25	60.6886	59.3169	60.7349	n/a	n/a	n/a	60.2468	0.465153	n/a
HL_4h	1	After 20min dark-adaptation	200	25	55.4256	53.6347	55.4653	51.4501	58.3977	52.8564	54.5383	0.995386	0.00148919
HT_4h	1	After 20min dark-adaptation	200	25	60.9639	58.5547	57.4095	n/a	n/a	n/a	58.976	1.04746	0.354718
ctrl_4h	1	After 20min dark-adaptation	600	25	115.081	103.183	112.892	n/a	n/a	n/a	110.385	3.65604	n/a
HL_4h	1	After 20min dark-adaptation	600	25	100.509	90.0356	102.265	88.7174	111.025	88.8534	96.9009	3.74226	0.0430314
HT_4h	1	After 20min dark-adaptation	600	25	110.064	87.9458	77.1726	n/a	n/a	n/a	91.7275	9.68138	0.184792
ctrl_4h	2	After 4h treatment; no dark-adaptation	200	25	64.6939	62.5626	61.9259	n/a	n/a	n/a	63.0608	0.836981	n/a
HL_4h	2	After 4h treatment; no dark-adaptation	200	25	64.1849	62.0623	62.8613	n/a	n/a	n/a	63.0362	0.618952	0.982336
HT_4h	2	After 4h treatment; no dark-adaptation	200	25	65.9395	64.5639	67.5987	n/a	n/a	n/a	66.034	0.87734	0.0704319
ctrl_4h	2	After 4h treatment; no dark-adaptation	600	25	123.612	130.998	117.42	106.935	n/a	n/a	119.741	5.09144	n/a
HL_4h	2	After 4h treatment; no dark-adaptation	600	25	111.615	131.784	119.623	117.046	113.996	n/a	118.813	3.51443	0.885955
HT_4h	2	After 4h treatment; no dark-adaptation	600	25	111.171	114.596	110.267	98.0116	111.477	n/a	109.104	2.86755	0.130283
ctrl_4h	3	After 4h treatment; no dark-adaptation	200	31	68.3253	66.5747	70.0898	n/a	n/a	n/a	68.3299	1.01471	n/a
HL_4h	3	After 4h treatment; no dark-adaptation	600	31	168.373	160.194	155.629	157.753	155.589	n/a	164.283	4.08986	1.91836e-07
HT_4h	3	After 4h treatment; no dark-adaptation	200	40	69.0699	68.6057	68.6207	n/a	n/a	n/a	68.7654	0.152314	0.710961
ctrl_4h	4	After 4h treatment; no dark-adaptation	600	31	141.166	153.368	160.814	n/a	n/a	n/a	151.783	5.72691	0.736558
ctrl_4h	4	After 4h treatment; no dark-adaptation	200	40	68.6109	68.3773	68.3756	n/a	n/a	n/a	68.4546	0.0781657	0.167512
Fig. 8e: QA
	Group	Time	Light intensity	T_leaf	Rep. 1	Rep. 2	Rep. 3	Rep. 4	Rep. 5	Rep. 6	Mean	SE	p-value (Students' two-tailed t-est with unequal variance)
ctrl_4h	1	After 20min dark-adaptation	200	25	0.523184	0.546526	0.514464	n/a	n/a	n/a	0.528058	0.00957087	n/a
HL_4h	1	After 20min dark-adaptation	200	25	0.477313	0.47482	0.538172	0.516182	0.445029	0.605758	0.509546	0.0234716	0.491202
HT_4h	1	After 20min dark-adaptation	200	25	0.599158	0.634844	0.605132	n/a	n/a	n/a	0.613045	0.0110351	0.00461901
ctrl_4h	1	After 20min dark-adaptation	600	25	0.748381	0.791611	0.746934	n/a	n/a	n/a	0.762309	0.0146573	n/a
HL_4h	1	After 20min dark-adaptation	600	25	0.715824	0.759836	0.664403	0.779864	0.697621	0.763907	0.730243	0.0183287	0.216264
HT_4h	1	After 20min dark-adaptation	600	25	0.820355	0.831489	0.860697	n/a	n/a	n/a	0.837514	0.012029	0.0178385
ctrl_4h	2	After 4h treatment; no dark-adaptation	200	25	0.675121	0.56704	0.554596	n/a	n/a	n/a	0.598919	0.03827	n/a
HL_4h	2	After 4h treatment; no dark-adaptation	200	25	0.701823	0.550442	0.622103	n/a	n/a	n/a	0.624789	0.0437206	0.679561
HT_4h	2	After 4h treatment; no dark-adaptation	200	25	0.688422	0.668115	0.69199	n/a	n/a	n/a	0.682842	0.00743521	0.155237
ctrl_4h	2	After 4h treatment; no dark-adaptation	600	25	0.755026	0.761006	0.775279	n/a	n/a	n/a	0.76377	0.00600757	n/a
HL_4h	2	After 4h treatment; no dark-adaptation	600	25	0.854643	0.818829	0.794187	0.713553	0.784565	n/a	0.793155	0.023293	0.281851
HT_4h	2	After 4h treatment; no dark-adaptation	600	25	0.896802	0.912386	0.868941	0.836438	0.828025	n/a	0.868518	0.0164217	0.00190576
ctrl_4h	3	After 4h treatment; no dark-adaptation	200	31	0.600061	0.66048	0.774824	n/a	n/a	n/a	0.678455	0.0512441	n/a
HL_4h	3	After 4h treatment; no dark-adaptation	600	31	1.06983	1.0042	1.34409	n/a	n/a	n/a	1.13937	0.104099	0.0300562
HT_4h	3	After 4h treatment; no dark-adaptation	200	40	0.663511	0.69529	0.68795	n/a	n/a	n/a	0.68225	0.00960626	0.948209
ctrl_4h	4	After 4h treatment; no dark-adaptation	600	31	0.824474	0.982123	1.00247	n/a	n/a	n/a	0.936354	0.0562473	0.182437
ctrl_4h	4	After 4h treatment; no dark-adaptation	200	40	0.566541	0.656063	0.505484	n/a	n/a	n/a	0.576029	0.0437264	0.129917
Fig. 8f: NPQ
	Group	Time	Light intensity	T_leaf	Rep. 1	Rep. 2	Rep. 3	Rep. 4	Rep. 5	Rep. 6	Mean	SE	p-value (Students' two-tailed t-est with unequal variance)
ctrl_4h	1	After 20min dark-adaptation	200	25	0.220613	0.191614	0.217088	n/a	n/a	n/a	0.209772	0.00913567	n/a
HL_4h	1	After 20min dark-adaptation	200	25	1.17405	1.30472	0.766375	1.3462	0.960057	1.71262	1.21067	0.134252	0.000665233
HT_4h	1	After 20min dark-adaptation	200	25	0.383503	0.491319	0.510194	n/a	n/a	n/a	0.461672	0.0394625	0.0193292
ctrl_4h	1	After 20min dark-adaptation	600	25	0.803277	0.777647	0.815575	n/a	n/a	n/a	0.798833	0.011172	n/a
HL_4h	1	After 20min dark-adaptation	600	25	2.39393	2.79456	1.52222	2.31972	2.09325	3.21055	2.38904	0.236857	0.00109667
HT_4h	1	After 20min dark-adaptation	600	25	1.00398	1.60057	1.13343	n/a	n/a	n/a	1.24599	0.181184	0.131823
ctrl_4h	2	After 4h treatment; no dark-adaptation	200	25	0.661199	0.381203	0.295228	n/a	n/a	n/a	0.445877	0.110485	n/a
HL_4h	2	After 4h treatment; no dark-adaptation	200	25	1.30256	0.441861	1.07798	n/a	n/a	n/a	0.940801	0.257756	0.185473
HT_4h	2	After 4h treatment; no dark-adaptation	200	25	0.877825	0.627167	1.03626	n/a	n/a	n/a	0.847083	0.11909	0.0693169
ctrl_4h	2	After 4h treatment; no dark-adaptation	600	25	1.2202	2.06562	1.07147	1.18641	n/a	n/a	1.38593	0.228791	n/a
HL_4h	2	After 4h treatment; no dark-adaptation	600	25	3.07334	2.22498	2.24882	1.32377	1.98882	n/a	2.17195	0.280551	0.0666285
HT_4h	2	After 4h treatment; no dark-adaptation	600	25	1.75529	2.3742	1.92066	1.27045	1.6511	n/a	1.79434	0.180097	0.209434
ctrl_4h	3	After 4h treatment; no dark-adaptation	200	31	0.700186	0.508037	0.831097	n/a	n/a	n/a	0.679773	0.0938163	n/a
HL_4h	3	After 4h treatment; no dark-adaptation	600	31	4.09212	2.48275	5.03834	n/a	n/a	n/a	3.87107	0.745968	0.0485348
HT_4h	3	After 4h treatment; no dark-adaptation	200	40	0.612268	0.661892	0.728154	n/a	n/a	n/a	0.667438	0.033568	0.910725
ctrl_4h	4	After 4h treatment; no dark-adaptation	600	31	1.48983	2.79631	2.9147	n/a	n/a	n/a	2.40028	0.456507	0.182509
ctrl_4h	4	After 4h treatment; no dark-adaptation	200	40	0.90803	0.751228	0.428002	n/a	n/a	n/a	0.636651	0.0253014	0.861817

## Sheet: Fig. 9
Fig. 9a: ECS/light
	Light	Rep. 1	Rep. 2	Rep. 3	Rep. 4	Rep. 5	Rep. 6	Mean	STD error	p-value (Students' two-tailed t-est with unequal variance)
ctrl_0h	250	0.00022	0.00031	0.00033	n/a	n/a	n/a	0.000286667	3.38296e-05	1
ctrl_0h	500	0.00044	0.00056	0.00061	n/a	n/a	n/a	0.000536667	5.04425e-05	0.665749
ctrl_0h	1000	0.00036	0.00061	0.00077	n/a	n/a	n/a	0.00058	0.000119304	0.9433
ctrl_4h	250	0.00029	0.00027	0.0003	n/a	n/a	n/a	0.000286667	8.81917e-06	n/a
ctrl_4h	500	0.00047	0.00051	0.00055	n/a	n/a	n/a	0.00051	2.3094e-05	n/a
ctrl_4h	1000	0.00051	0.00054	0.00066	n/a	n/a	n/a	0.00057	4.58258e-05	n/a
HL_4h	250	0.00026	0.00028	0.00025	0.00027	0.00026	0.00031	0.000271667	1.23378e-05	0.705023
HL_4h	500	0.00048	0.00048	0.00045	0.00039	0.00042	0.00049	0.000451667	2.2925e-05	0.227899
HL_4h	1000	0.00052	0.00048	0.00049	0.00051	0.00045	0.00063	0.000513333	3.59011e-05	0.635416
HT_4h	250	0.00029	0.0003	0.0001	0.00036	0.0002	0.00023	0.000246667	5.26202e-05	0.455919
HT_4h	500	0.00048	0.00043	0.00015	0.00064	0.00034	0.00038	0.000403333	9.35711e-05	0.154467
HT_4h	1000	0.00065	0.00039	0.00019	0.0007	0.00037	0.00047	0.000461667	0.000109448	0.45479
Fig. 9b: Proton conductivity/light
	Light	Rep. 1	Rep. 2	Rep. 3	Rep. 4	Rep. 5	Rep. 6	Mean	STD error	p-value (Students' two-tailed t-est with unequal variance)
ctrl_0h	250	256.41	243.902	227.273	n/a	n/a	n/a	242.528	8.43929	0.278877
ctrl_0h	500	135.135	153.846	175.439	n/a	n/a	n/a	154.807	11.6445	0.223734
ctrl_0h	1000	250	178.571	175.439	n/a	n/a	n/a	201.337	24.3485	0.991874
ctrl_4h	250	222.222	243.902	217.391	n/a	n/a	n/a	227.839	8.15206	n/a
ctrl_4h	500	166.667	172.414	185.185	n/a	n/a	n/a	174.755	5.47252	n/a
ctrl_4h	1000	232.558	188.679	181.818	n/a	n/a	n/a	201.019	15.8937	n/a
HL_4h	250	147.059	138.889	175.439	151.515	136.986	163.934	152.304	8.61475	0.00129448
HL_4h	500	121.951	156.25	156.25	161.29	161.29	163.934	153.494	9.09471	0.0428282
HL_4h	1000	120.482	161.29	161.29	138.889	196.078	144.928	153.826	14.8567	0.0711022
HT_4h	250	256.41	172.414	204.082	175.439	188.679	238.095	205.853	19.8945	0.218596
HT_4h	500	163.934	149.254	185.185	147.059	158.73	175.439	163.267	8.59713	0.208201
HT_4h	1000	161.29	243.902	181.818	149.254	166.667	166.667	178.266	19.5273	0.329049
Fig. 9c: Proton flux rate/light
	Light	Rep. 1	Rep. 2	Rep. 3	Rep. 4	Rep. 5	Rep. 6	Mean	STD error	p-value (Students' two-tailed t-est with unequal variance)
ctrl_0h	250	0.056	0.075	0.074	n/a	n/a	n/a	0.0683333	0.00617342	0.67575
ctrl_0h	500	0.059	0.086	0.107	n/a	n/a	n/a	0.084	0.0138924	0.767704
ctrl_0h	1000	0.091	0.109	0.136	n/a	n/a	n/a	0.112	0.0130767	0.898812
ctrl_4h	250	0.064	0.066	0.066	n/a	n/a	n/a	0.0653333	0.000666667	n/a
ctrl_4h	500	0.078	0.088	0.101	n/a	n/a	n/a	0.089	0.00665833	n/a
ctrl_4h	1000	0.12	0.102	0.12	n/a	n/a	n/a	0.114	0.006	n/a
HL_4h	250	0.038	0.039	0.044	0.041	0.036	0.051	0.0415	0.00311448	5.65222e-05
HL_4h	500	0.058	0.075	0.071	0.063	0.068	0.08	0.0691667	0.00461037	0.0752236
HL_4h	1000	0.063	0.078	0.079	0.071	0.089	0.091	0.0785	0.00612917	0.00778234
HT_4h	250	0.074	0.052	0.02	0.063	0.038	0.055	0.0503333	0.0110071	0.112068
HT_4h	500	0.079	0.065	0.028	0.094	0.054	0.066	0.0643333	0.0129752	0.0667003
HT_4h	1000	0.104	0.094	0.034	0.104	0.062	0.079	0.0795	0.0158902	0.23024
Fig. 9d: MultispeQ NPQ (T)/ECS
	Light	ECS_Rep. 1	ECS_Rep. 2	ECS_Rep. 3	ECS_Rep. 4	ECS_Rep. 5	ECS_Rep. 6	Mean	STD error	p-value (Students' two-tailed t-est with unequal variance)		NPQ(T)_Rep. 1	NPQ(T)_Rep. 2	NPQ(T)_Rep. 3	NPQ(T)_Rep. 4	NPQ(T)_Rep. 5	NPQ(T)_Rep. 6	Mean	STD error	p-value (Students' two-tailed t-est with unequal variance)
ctrl_0h	250	0.00022	0.00031	0.00033	n/a	n/a	n/a	0.000286667	3.38296e-05	n/a		1.59	1.441	1.389	n/a	n/a	n/a	1.47333	0.0602338	0.505689
ctrl_0h	500	0.00044	0.00056	0.00061	n/a	n/a	n/a	0.000536667	5.04425e-05	n/a		1.972	1.849	1.874	n/a	n/a	n/a	1.89833	0.0375337	0.970552
ctrl_0h	1000	0.00036	0.00061	0.00077	n/a	n/a	n/a	0.00058	0.000119304	n/a		2.88	2.491	2.287	n/a	n/a	n/a	2.55267	0.173939	0.464625
ctrl_4h	250	0.00029	0.00027	0.0003	n/a	n/a	n/a	0.000286667	8.81917e-06	n/a		1.47	1.428	1.37	n/a	n/a	n/a	1.42267	0.0289904	n/a
ctrl_4h	500	0.00047	0.00051	0.00055	n/a	n/a	n/a	0.00051	2.3094e-05	n/a		1.859	1.865	1.965	n/a	n/a	n/a	1.89633	0.034377	n/a
ctrl_4h	1000	0.00051	0.00054	0.00066	n/a	n/a	n/a	0.00057	4.58258e-05	n/a		2.418	2.295	2.472	n/a	n/a	n/a	2.395	0.0523737	n/a
HL_4h	250	0.00026	0.00028	0.00025	0.00027	0.00026	0.00031	0.000271667	1.23378e-05	n/a		3.713	3.038	3.697	3.12	2.818	3.225	3.2685	0.209955	4.04909e-05
HL_4h	500	0.00048	0.00048	0.00045	0.00039	0.00042	0.00049	0.000451667	2.2925e-05	n/a		4.259	3.72	4.107	4.038	3.304	3.787	3.86917	0.197561	1.66206e-05
HL_4h	1000	0.00052	0.00048	0.00049	0.00051	0.00045	0.00063	0.000513333	3.59011e-05	n/a		5.461	5.398	5.23	5.457	4.546	5.08	5.19533	0.202692	1.32652e-06
HT_4h	250	0.00029	0.0003	0.0001	0.00036	0.0002	0.00023	0.000246667	5.26202e-05	n/a		1.224	2.116	2.779	1.596	2.063	2.046	1.97067	0.304041	0.051129
HT_4h	500	0.00048	0.00043	0.00015	0.00064	0.00034	0.00038	0.000403333	9.35711e-05	n/a		1.638	2.581	3.144	1.989	2.354	2.436	2.357	0.297566	0.0803945
HT_4h	1000	0.00065	0.00039	0.00019	0.0007	0.00037	0.00047	0.000461667	0.000109448	n/a		2.093	2.889	3.377	2.273	2.676	2.713	2.67017	0.263342	0.206935

## Sheet: Fig7g_Relative starch volume
TEM images quantification of relative starch volume fraction in mesophyll (M) and bundle sheath (BS) chloroplasts in leaves of S.viridis after 4h treatments of Control (ctrl_4h) or High Light (HL_4h) or High Temperautre (HT_4h)
Control_M					HL_M					HT_M					Control_BS					HL_BS					HT_BS
Treatment	Biological replicates	chloroplast	Starch volume fraction		Treatment	Biological replicates	chloroplast	Starch volume fraction		Treatment	Biological replicates	chloroplast	Starch volume fraction		Treatment	Biological replicates	chloroplast	Starch volume fraction		Treatment	Biological replicates	chloroplast	Starch volume fraction		Treatment	Biological replicates	chloroplast	Starch volume fraction
Ctrl_4h	A	1	0.3333		HL_4h	A	1	0.3077		HT_4h	A	1	0.1905		Ctrl_4h	A	1	0.3659		HL_4h	A	1	0.6379		HT_4h	A	1	0.3039		Cell type	Treatment	Kolmogorov–Smirnov test
Ctrl_4h	A	2	0.2308		HL_4h	A	2	0.3333		HT_4h	A	2	0.1842		Ctrl_4h	A	2	0.1429		HL_4h	A	2	0.5417		HT_4h	A	2	0.4194		Mesophyll (M)	Ctrl_4h
Ctrl_4h	A	3	0.4545		HL_4h	A	3	0.4769		HT_4h	A	3	0.225		Ctrl_4h	A	3	0.2444		HL_4h	A	3	0.5		HT_4h	A	3	0.2778			HL_4h	1.8e-13
Ctrl_4h	A	4	0.24		HL_4h	A	4	0.5254		HT_4h	A	4	0.1714		Ctrl_4h	A	4	0.4286		HL_4h	A	4	0.4545		HT_4h	A	4	0.4516			HT_4h	0.0141
Ctrl_4h	A	5	0.1875		HL_4h	A	5	0.5192		HT_4h	A	5	0.2436		Ctrl_4h	A	5	0.2083		HL_4h	A	5	0.6364		HT_4h	A	5	0.7027		Bundle sheath (BS)	Ctrl_4h
Ctrl_4h	A	6	0.3243		HL_4h	A	6	0.4912		HT_4h	A	6	0.3281		Ctrl_4h	A	6	0.1		HL_4h	A	6	0.6061		HT_4h	A	6	0.708			HL_4h	< 1E-324
Ctrl_4h	A	7	0.3438		HL_4h	A	7	0.3409		HT_4h	A	7	0.0417		Ctrl_4h	A	7	0.1667		HL_4h	A	7	0.6		HT_4h	A	7	0.6505			HT_4h	0.0327
Ctrl_4h	A	8	0.3415		HL_4h	A	8	0.4407		HT_4h	A	8	0.3016		Ctrl_4h	A	8	0.2903		HL_4h	A	8	0.7723		HT_4h	A	8	0.6058
Ctrl_4h	A	9	0.1176		HL_4h	A	9	0.5758		HT_4h	A	9	0.24		Ctrl_4h	A	9	0.2683		HL_4h	A	9	0.4535		HT_4h	A	9	0.6881
Ctrl_4h	A	10	0.1481		HL_4h	A	10	0.4333		HT_4h	A	10	0.1818		Ctrl_4h	A	10	0.2885		HL_4h	A	10	0.4872		HT_4h	A	10	0.678
Ctrl_4h	A	11	0.1667		HL_4h	A	11	0.3824		HT_4h	A	11	0.2615		Ctrl_4h	A	11	0.0909		HL_4h	A	11	0.38		HT_4h	A	11	0.582
Ctrl_4h	A	12	0.2917		HL_4h	A	12	0.38		HT_4h	A	12	0.1714		Ctrl_4h	A	12	0.4035		HL_4h	A	12	0.5556		HT_4h	A	12	0.6644
Ctrl_4h	A	13	0.3125		HL_4h	A	13	0.5		HT_4h	A	13	0.2653		Ctrl_4h	A	13	0.3684		HL_4h	A	13	0.4948		HT_4h	A	13	0.6702
Ctrl_4h	A	14	0.4048		HL_4h	A	14	0.275		HT_4h	A	14	0.1556		Ctrl_4h	A	14	0.225		HL_4h	A	14	0.6027		HT_4h	A	14	0.7008
Ctrl_4h	A	15	0.0909		HL_4h	A	15	0.449		HT_4h	A	15	0.1277		Ctrl_4h	A	15	0.3261		HL_4h	A	15	0.6364		HT_4h	A	15	0.6777
Ctrl_4h	A	16	0.25		HL_4h	A	16	0.2778		HT_4h	A	16	0.3208		Ctrl_4h	A	16	0.4		HL_4h	A	16	0.6122		HT_4h	A	16	0.5522
Ctrl_4h	A	17	0.25		HL_4h	A	17	0.5		HT_4h	A	17	0.2273		Ctrl_4h	A	17	0.3673		HL_4h	A	17	0.6355		HT_4h	A	17	0.5714
Ctrl_4h	A	18	0.1563		HL_4h	A	18	0.4211		HT_4h	A	18	0.1389		Ctrl_4h	A	18	0.3393		HL_4h	A	18	0.6281		HT_4h	A	18	0.678
Ctrl_4h	A	19	0.1912		HL_4h	A	19	0.4231		HT_4h	A	19	0.26		Ctrl_4h	A	19	0.4118		HL_4h	A	19	0.7143		HT_4h	A	19	0.6639
Ctrl_4h	A	20	0.2143		HL_4h	A	20	0.2759		HT_4h	A	20	0		Ctrl_4h	A	20	0.44		HL_4h	A	20	0.5556		HT_4h	A	20	0.6694
Ctrl_4h	A	21	0.2		HL_4h	A	21	0.463		HT_4h	A	21	0.1538		Ctrl_4h	A	21	0.3646		HL_4h	A	21	0.4576		HT_4h	A	21	0.6571
Ctrl_4h	A	22	0.2222		HL_4h	A	22	0.4419		HT_4h	A	22	0.1972		Ctrl_4h	A	22	0.2958		HL_4h	A	22	0.5441		HT_4h	A	22	0.6529
Ctrl_4h	A	23	0.0968		HL_4h	A	23	0.5192		HT_4h	A	23	0.5556		Ctrl_4h	A	23	0.3231		HL_4h	A	23	0.5604		HT_4h	A	23	0.6582
Ctrl_4h	A	24	0.1429		HL_4h	A	24	0.5		HT_4h	A	24	0.2		Ctrl_4h	A	24	0.3		HL_4h	A	24	0.4493		HT_4h	A	24	0.625
Ctrl_4h	A	25	0.169		HL_4h	A	25	0.4694		HT_4h	A	25	0.1053		Ctrl_4h	A	25	0.3333		HL_4h	A	25	0.4714		HT_4h	A	25	0.5484
Ctrl_4h	A	26	0.0571		HL_4h	A	26	0.4375		HT_4h	A	26	0.2222		Ctrl_4h	A	26	0.2683		HL_4h	A	26	0.5595		HT_4h	A	26	0.7143
Ctrl_4h	A	27	0.2051		HL_4h	A	27	0.5085		HT_4h	A	27	0.2273		Ctrl_4h	A	27	0.4286		HL_4h	A	27	0.5818		HT_4h	A	27	0.6375
Ctrl_4h	A	28	0.0513		HL_4h	A	28	0.4571		HT_4h	A	28	0.1842		Ctrl_4h	A	28	0.3881		HL_4h	A	28	0.5652		HT_4h	A	28	0.6042
Ctrl_4h	A	29	0.2553		HL_4h	A	29	0.2821		HT_4h	A	29	0.4516		Ctrl_4h	A	29	0.3889		HL_4h	A	29	0.6721		HT_4h	A	29	0.6796
Ctrl_4h	A	30	0.2826		HL_4h	A	30	0.2647		HT_4h	A	30	0.3913		Ctrl_4h	A	30	0.3636		HL_4h	A	30	0.6176		HT_4h	A	30	0.6827
Ctrl_4h	B	1	0.4211		HL_4h	B	1	0.3077		HT_4h	B	1	0.1333		Ctrl_4h	B	1	0.2586		HL_4h	B	1	0.5517		HT_4h	B	1	0.3636
Ctrl_4h	B	2	0.3659		HL_4h	B	2	0.275		HT_4h	B	2	0.0857		Ctrl_4h	B	2	0.3333		HL_4h	B	2	0.6571		HT_4h	B	2	0.2558
Ctrl_4h	B	3	0.2903		HL_4h	B	3	0.4286		HT_4h	B	3	0.2121		Ctrl_4h	B	3	0.4353		HL_4h	B	3	0.4808		HT_4h	B	3	0.3571
Ctrl_4h	B	4	0.0526		HL_4h	B	4	0.3878		HT_4h	B	4	0.2		Ctrl_4h	B	4	0.3881		HL_4h	B	4	0.6429		HT_4h	B	4	0.2286
Ctrl_4h	B	5	0.5273		HL_4h	B	5	0.4737		HT_4h	B	5	0.125		Ctrl_4h	B	5	0.413		HL_4h	B	5	0.6949		HT_4h	B	5	0.3953
Ctrl_4h	B	6	0.3846		HL_4h	B	6	0.4		HT_4h	B	6	0.3		Ctrl_4h	B	6	0.2821		HL_4h	B	6	0.4231		HT_4h	B	6	0.459
Ctrl_4h	B	7	0.375		HL_4h	B	7	0.3571		HT_4h	B	7	0.2821		Ctrl_4h	B	7	0.2973		HL_4h	B	7	0.6447		HT_4h	B	7	0.4259
Ctrl_4h	B	8	0.5273		HL_4h	B	8	0.4848		HT_4h	B	8	0		Ctrl_4h	B	8	0.4318		HL_4h	B	8	0.58		HT_4h	B	8	0.3636
Ctrl_4h	B	9	0.2245		HL_4h	B	9	0.5313		HT_4h	B	9	0.0333		Ctrl_4h	B	9	0.2692		HL_4h	B	9	0.4848		HT_4h	B	9	0.3725
Ctrl_4h	B	10	0.2889		HL_4h	B	10	0.4032		HT_4h	B	10	0.0476		Ctrl_4h	B	10	0.4356		HL_4h	B	10	0.5918		HT_4h	B	10	0.4697
Ctrl_4h	B	11	0.2444		HL_4h	B	11	0.4792		HT_4h	B	11	0.2093		Ctrl_4h	B	11	0.4217		HL_4h	B	11	0.5802		HT_4h	B	11	0.2727
Ctrl_4h	B	12	0.25		HL_4h	B	12	0.5		HT_4h	B	12	0.2		Ctrl_4h	B	12	0.3605		HL_4h	B	12	0.6102		HT_4h	B	12	0.4235
Ctrl_4h	B	13	0.2979		HL_4h	B	13	0.521		HT_4h	B	13	0		Ctrl_4h	B	13	0.2174		HL_4h	B	13	0.6565		HT_4h	B	13	0.3704
Ctrl_4h	B	14	0.1875		HL_4h	B	14	0.5352		HT_4h	B	14	0.3143		Ctrl_4h	B	14	0.3404		HL_4h	B	14	0.6769		HT_4h	B	14	0.2727
Ctrl_4h	B	15	0.2609		HL_4h	B	15	0.5192		HT_4h	B	15	0.28		Ctrl_4h	B	15	0.2619		HL_4h	B	15	0.6535		HT_4h	B	15	0.3284
Ctrl_4h	B	16	0.3929		HL_4h	B	16	0.0769		HT_4h	B	16	0.3704		Ctrl_4h	B	16	0.3881		HL_4h	B	16	0.6522		HT_4h	B	16	0.46
Ctrl_4h	B	17	0.125		HL_4h	B	17	0.4658		HT_4h	B	17	0.05		Ctrl_4h	B	17	0.3137		HL_4h	B	17	0.6571		HT_4h	B	17	0.4833
Ctrl_4h	B	18	0.1053		HL_4h	B	18	0.4595		HT_4h	B	18	0.25		Ctrl_4h	B	18	0.2895		HL_4h	B	18	0.5843		HT_4h	B	18	0.1842
Ctrl_4h	B	19	0.2		HL_4h	B	19	0.434		HT_4h	B	19	0.2549		Ctrl_4h	B	19	0.383		HL_4h	B	19	0.65		HT_4h	B	19	0.2286
Ctrl_4h	B	20	0.2143		HL_4h	B	20	0.303		HT_4h	B	20	0.4043		Ctrl_4h	B	20	0.1702		HL_4h	B	20	0.5893		HT_4h	B	20	0.2821
Ctrl_4h	B	21	0.0769		HL_4h	B	21	0.375		HT_4h	B	21	0.0588		Ctrl_4h	B	21	0.3239		HL_4h	B	21	0.4615		HT_4h	B	21	0.3333
Ctrl_4h	B	22	0.3333		HL_4h	B	22	0.4375		HT_4h	B	22	0.0476		Ctrl_4h	B	22	0.2708		HL_4h	B	22	0.5517		HT_4h	B	22	0.3
Ctrl_4h	B	23	0.2381		HL_4h	B	23	0.3		HT_4h	B	23	0.0455		Ctrl_4h	B	23	0.3721		HL_4h	B	23	0.4419		HT_4h	B	23	0.3182
Ctrl_4h	B	24	0.2407		HL_4h	B	24	0.451		HT_4h	B	24	0.1667		Ctrl_4h	B	24	0.3472		HL_4h	B	24	0.5507		HT_4h	B	24	0.4638
Ctrl_4h	B	25	0.2533		HL_4h	B	25	0.4127		HT_4h	B	25	0.1429		Ctrl_4h	B	25	0.4156		HL_4h	B	25	0.5135		HT_4h	B	25	0.3538
Ctrl_4h	B	26	0.2195		HL_4h	B	26	0.6071		HT_4h	B	26	0.2121		Ctrl_4h	B	26	0.2785		HL_4h	B	26	0.5455		HT_4h	B	26	0.4655
Ctrl_4h	B	27	0.2889		HL_4h	B	27	0.6098		HT_4h	B	27	0.439		Ctrl_4h	B	27	0.3036		HL_4h	B	27	0.5167		HT_4h	B	27	0.2157
Ctrl_4h	B	28	0.2642		HL_4h	B	28	0.3231		HT_4h	B	28	0.3182		Ctrl_4h	B	28	0.3095		HL_4h	B	28	0.5349		HT_4h	B	28	0.4167
Ctrl_4h	B	29	0.2105		HL_4h	B	29	0.5806		HT_4h	B	29	0.1429		Ctrl_4h	B	29	0.3968		HL_4h	B	29	0.5333		HT_4h	B	29	0.3506
Ctrl_4h	B	30	0.4861		HL_4h	B	30	0.4462		HT_4h	B	30	0.3684		Ctrl_4h	B	30	0.2245		HL_4h	B	30	0.5571		HT_4h	B	30	0.3243
Ctrl_4h	C	1	0.303		HL_4h	C	1	0.4103		HT_4h	C	1	0.1633		Ctrl_4h	C	1	0.5		HL_4h	C	1	0.65		HT_4h	C	1	0.1842
Ctrl_4h	C	2	0.2439		HL_4h	C	2	0.2381		HT_4h	C	2	0.2857		Ctrl_4h	C	2	0.5263		HL_4h	C	2	0.7333		HT_4h	C	2	0.2679
Ctrl_4h	C	3	0.3864		HL_4h	C	3	0.4		HT_4h	C	3	0.1731		Ctrl_4h	C	3	0.4375		HL_4h	C	3	0.6176		HT_4h	C	3	0.3125
Ctrl_4h	C	4	0.225		HL_4h	C	4	0.3571		HT_4h	C	4	0.2609		Ctrl_4h	C	4	0.4762		HL_4h	C	4	0.713		HT_4h	C	4	0.1064
Ctrl_4h	C	5	0.25		HL_4h	C	5	0.4143		HT_4h	C	5	0.2		Ctrl_4h	C	5	0.5439		HL_4h	C	5	0.6771		HT_4h	C	5	0.1765
Ctrl_4h	C	6	0.3571		HL_4h	C	6	0.1579		HT_4h	C	6	0.1463		Ctrl_4h	C	6	0.4286		HL_4h	C	6	0.5455		HT_4h	C	6	0.2059
Ctrl_4h	C	7	0.3667		HL_4h	C	7	0.0909		HT_4h	C	7	0.2075		Ctrl_4h	C	7	0.2979		HL_4h	C	7	0.6143		HT_4h	C	7	0.2533
Ctrl_4h	C	8	0.4444		HL_4h	C	8	0.6		HT_4h	C	8	0.2361		Ctrl_4h	C	8	0.1613		HL_4h	C	8	0.708		HT_4h	C	8	0.1404
Ctrl_4h	C	9	0.3182		HL_4h	C	9	0.3889		HT_4h	C	9	0.2979		Ctrl_4h	C	9	0.5493		HL_4h	C	9	0.5132		HT_4h	C	9	0.2889
Ctrl_4h	C	10	0.2308		HL_4h	C	10	0.44		HT_4h	C	10	0.2759		Ctrl_4h	C	10	0.1702		HL_4h	C	10	0.6327		HT_4h	C	10	0.303
Ctrl_4h	C	11	0.4667		HL_4h	C	11	0.5333		HT_4h	C	11	0.2909		Ctrl_4h	C	11	0.56		HL_4h	C	11	0.5904		HT_4h	C	11	0.3579
Ctrl_4h	C	12	0.3636		HL_4h	C	12	0.5641		HT_4h	C	12	0.1154		Ctrl_4h	C	12	0.4545		HL_4h	C	12	0.7024		HT_4h	C	12	0.36
Ctrl_4h	C	13	0.2308		HL_4h	C	13	0.5323		HT_4h	C	13	0.2955		Ctrl_4h	C	13	0.3667		HL_4h	C	13	0.5859		HT_4h	C	13	0.3191
Ctrl_4h	C	14	0.4375		HL_4h	C	14	0.5181		HT_4h	C	14	0.1132		Ctrl_4h	C	14	0.3636		HL_4h	C	14	0.5972		HT_4h	C	14	0.3243
Ctrl_4h	C	15	0.45		HL_4h	C	15	0.5208		HT_4h	C	15	0.3429		Ctrl_4h	C	15	0.5522		HL_4h	C	15	0.7941		HT_4h	C	15	0.2727
Ctrl_4h	C	16	0.2647		HL_4h	C	16	0.4474		HT_4h	C	16	0.3019		Ctrl_4h	C	16	0.3929		HL_4h	C	16	0.5735		HT_4h	C	16	0.451
Ctrl_4h	C	17	0.3953		HL_4h	C	17	0.4054		HT_4h	C	17	0.3594		Ctrl_4h	C	17	0.4		HL_4h	C	17	0.74		HT_4h	C	17	0.25
Ctrl_4h	C	18	0.4074		HL_4h	C	18	0.3846		HT_4h	C	18	0.3455		Ctrl_4h	C	18	0.4419		HL_4h	C	18	0.5		HT_4h	C	18	0.3396
Ctrl_4h	C	19	0.275		HL_4h	C	19	0.3846		HT_4h	C	19	0.1918		Ctrl_4h	C	19	0.4386		HL_4h	C	19	0.5417		HT_4h	C	19	0.2766
Ctrl_4h	C	20	0.2222		HL_4h	C	20	0.5345		HT_4h	C	20	0.2456		Ctrl_4h	C	20	0.5156		HL_4h	C	20	0.6301		HT_4h	C	20	0.2879
Ctrl_4h	C	21	0.1111		HL_4h	C	21	0.5385		HT_4h	C	21	0.1385		Ctrl_4h	C	21	0.3617		HL_4h	C	21	0.6456		HT_4h	C	21	0.2143
Ctrl_4h	C	22	0.5		HL_4h	C	22	0.2143		HT_4h	C	22	0.1481		Ctrl_4h	C	22	0.4054		HL_4h	C	22	0.6531		HT_4h	C	22	0.1864
Ctrl_4h	C	23	0.2581		HL_4h	C	23	0.5373		HT_4h	C	23	0.1176		Ctrl_4h	C	23	0.3469		HL_4h	C	23	0.5692		HT_4h	C	23	0.3667
Ctrl_4h	C	24	0.3077		HL_4h	C	24	0.5319		HT_4h	C	24	0.2794		Ctrl_4h	C	24	0.2692		HL_4h	C	24	0.4773		HT_4h	C	24	0.1818
Ctrl_4h	C	25	0.1875		HL_4h	C	25	0.4556		HT_4h	C	25	0.3288		Ctrl_4h	C	25	0.4706		HL_4h	C	25	0.6517		HT_4h	C	25	0.3704
Ctrl_4h	C	26	0.2647		HL_4h	C	26	0.2308		HT_4h	C	26	0.2679		Ctrl_4h	C	26	0.434		HL_4h	C	26	0.6914		HT_4h	C	26	0.2432
Ctrl_4h	C	27	0.1818		HL_4h	C	27	0.4386		HT_4h	C	27	0.2623		Ctrl_4h	C	27	0.4043		HL_4h	C	27	0.5278		HT_4h	C	27	0.25
Ctrl_4h	C	28	0.2258		HL_4h	C	28	0.5205		HT_4h	C	28	0.3		Ctrl_4h	C	28	0.3906		HL_4h	C	28	0.459		HT_4h	C	28	0.2656
Ctrl_4h	C	29	0.2766		HL_4h	C	29	0.4348		HT_4h	C	29	0.3208		Ctrl_4h	C	29	0.4694		HL_4h	C	29	0.697		HT_4h	C	29	0.3148
Ctrl_4h	C	30	0.1944		HL_4h	C	30	0.4545		HT_4h	C	30	0.1875		Ctrl_4h	C	30	0.2941		HL_4h	C	30	0.6452		HT_4h	C	30	0.1569
	average		0.269174			average		0.424861								average		0.352079				average	0.58811
								0.578386		HT_4h	D	1	0.1667										0.670393		HT_4h	D	1	0.3902
										HT_4h	D	2	0.04												HT_4h	D	2	0.3617
										HT_4h	D	3	0												HT_4h	D	3	0.2982
										HT_4h	D	4	0.0294												HT_4h	D	4	0.434
										HT_4h	D	5	0.2973												HT_4h	D	5	0.3125
										HT_4h	D	6	0.4												HT_4h	D	6	0.4
										HT_4h	D	7	0.2364												HT_4h	D	7	0.3393
										HT_4h	D	8	0.0526												HT_4h	D	8	0.2
										HT_4h	D	9	0.1026												HT_4h	D	9	0.1667
										HT_4h	D	10	0.1923												HT_4h	D	10	0.2581
										HT_4h	D	11	0.1923												HT_4h	D	11	0.2
										HT_4h	D	12	0.0833												HT_4h	D	12	0.3636
										HT_4h	D	13	0.225												HT_4h	D	13	0.4231
										HT_4h	D	14	0.2075												HT_4h	D	14	0.4038
										HT_4h	D	15	0.2564												HT_4h	D	15	0.4423
										HT_4h	D	16	0.2759												HT_4h	D	16	0.1739
										HT_4h	D	17	0.3125												HT_4h	D	17	0.1818
										HT_4h	D	18	0.225												HT_4h	D	18	0.2
										HT_4h	D	19	0.2059												HT_4h	D	19	0.3143
										HT_4h	D	20	0.3871												HT_4h	D	20	0.35
										HT_4h	D	21	0.1935												HT_4h	D	21	0.3929
										HT_4h	D	22	0.359												HT_4h	D	22	0.3621
										HT_4h	D	23	0.1967												HT_4h	D	23	0.2813
										HT_4h	D	24	0.2759												HT_4h	D	24	0.3519
										HT_4h	D	25	0.25												HT_4h	D	25	0.3333
										HT_4h	D	26	0.1379												HT_4h	D	26	0.2619
										HT_4h	D	27	0.08												HT_4h	D	27	0.3333
										HT_4h	D	28	0.303												HT_4h	D	28	0.3529
										HT_4h	D	29	0.234												HT_4h	D	29	0.25
										HT_4h	D	30	0.5												HT_4h	D	30	0.4186
											average		0.216977													average		0.387454
													-0.193918															0.100475

## Sheet: Fig7h_Chloroplast area
TEM images quantification of chloroplast area in mesophyll (M) and bundle sheath (BS) chloroplasts in leaves of S.viridis after 4h treatments of Control (ctrl_4h) or High Light (HL_4h) or High Temperautre (HT_4h)
Control_M					HL_M					HT_M					Control_BS					HL_BS					HT_BS
Treatment	Biological replicates	chloroplast	um2		Treatment	Biological replicates	chloroplast	um2		Treatment	Biological replicates	chloroplast	um2		Treatment	Biological replicates	chloroplast	um2		Treatment	Biological replicates	chloroplast	um2		Treatment	Biological replicates	chloroplast	um2
Ctrl_4h	A	1	16.5834		HL_4h	A	1	25.1589		HT_4h	A	1	13.5772		Ctrl_4h	A	1	19.4256		HL_4h	A	1	28.4321		HT_4h	A	1	6.22199		Cell type	Treatment	Student’s two-tailed t-test with unequal variance
Ctrl_4h	A	2	18.3188		HL_4h	A	2	22.8757		HT_4h	A	2	16.4075		Ctrl_4h	A	2	12.8235		HL_4h	A	2	22.3688		HT_4h	A	2	21.1323		Mesophyll (M)	Ctrl_4h
Ctrl_4h	A	3	14.8213		HL_4h	A	3	30.3095		HT_4h	A	3	16.4287		Ctrl_4h	A	3	21.1851		HL_4h	A	3	21.876		HT_4h	A	3	19.3826			HL_4h	1.68767e-07
Ctrl_4h	A	4	11.9402		HL_4h	A	4	27.3462		HT_4h	A	4	17.0966		Ctrl_4h	A	4	34.9278		HL_4h	A	4	36.3388		HT_4h	A	4	16.3806			HT_4h	0.0882205
Ctrl_4h	A	5	15.7943		HL_4h	A	5	22.9044		HT_4h	A	5	26.0351		Ctrl_4h	A	5	13.0814		HL_4h	A	5	29.2202		HT_4h	A	5	19.7284		Bundle sheath (BS)	Ctrl_4h
Ctrl_4h	A	6	15.2367		HL_4h	A	6	26.3737		HT_4h	A	6	15.2693		Ctrl_4h	A	6	9.41729		HL_4h	A	6	46.3072		HT_4h	A	6	28.5017			HL_4h	2.80337e-07
Ctrl_4h	A	7	19.1118		HL_4h	A	7	20.6957		HT_4h	A	7	19.5612		Ctrl_4h	A	7	21.7501		HL_4h	A	7	43.9398		HT_4h	A	7	26.1138			HT_4h	0.00748468
Ctrl_4h	A	8	18.9974		HL_4h	A	8	27.7099		HT_4h	A	8	12.2875		Ctrl_4h	A	8	14.9655		HL_4h	A	8	48.1753		HT_4h	A	8	20.4764
Ctrl_4h	A	9	14.2677		HL_4h	A	9	31.8297		HT_4h	A	9	14.4527		Ctrl_4h	A	9	19.5684		HL_4h	A	9	41.824		HT_4h	A	9	24.2513
Ctrl_4h	A	10	12.8666		HL_4h	A	10	13.6786		HT_4h	A	10	10.2028		Ctrl_4h	A	10	24.1397		HL_4h	A	10	18.6062		HT_4h	A	10	30.4564
Ctrl_4h	A	11	26.1012		HL_4h	A	11	16.0572		HT_4h	A	11	19.3423		Ctrl_4h	A	11	14.7134		HL_4h	A	11	22.1932		HT_4h	A	11	20.3628
Ctrl_4h	A	12	22.2714		HL_4h	A	12	24.36		HT_4h	A	12	10.2491		Ctrl_4h	A	12	53.0546		HL_4h	A	12	45.9063		HT_4h	A	12	40.8089
Ctrl_4h	A	13	21.1389		HL_4h	A	13	20.5398		HT_4h	A	13	5.50995		Ctrl_4h	A	13	18.1507		HL_4h	A	13	46.9438		HT_4h	A	13	25.7801
Ctrl_4h	A	14	19.6993		HL_4h	A	14	18.6841		HT_4h	A	14	17.0995		Ctrl_4h	A	14	18.1734		HL_4h	A	14	33.2728		HT_4h	A	14	20.2283
Ctrl_4h	A	15	4.85196		HL_4h	A	15	23.1305		HT_4h	A	15	11.9746		Ctrl_4h	A	15	22.1896		HL_4h	A	15	31.4352		HT_4h	A	15	32.6303
Ctrl_4h	A	16	7.50108		HL_4h	A	16	17.6955		HT_4h	A	16	13.359		Ctrl_4h	A	16	26.5172		HL_4h	A	16	45.1495		HT_4h	A	16	24.3176
Ctrl_4h	A	17	15.8474		HL_4h	A	17	20.7272		HT_4h	A	17	9.55163		Ctrl_4h	A	17	22.4941		HL_4h	A	17	50.0888		HT_4h	A	17	29.5458
Ctrl_4h	A	18	14.3543		HL_4h	A	18	9.05577		HT_4h	A	18	28.3581		Ctrl_4h	A	18	28.501		HL_4h	A	18	56.4179		HT_4h	A	18	19.2233
Ctrl_4h	A	19	32.78		HL_4h	A	19	26.0012		HT_4h	A	19	24.6611		Ctrl_4h	A	19	31.9193		HL_4h	A	19	31.633		HT_4h	A	19	18.1058
Ctrl_4h	A	20	7.28603		HL_4h	A	20	13.3768		HT_4h	A	20	22.7811		Ctrl_4h	A	20	35.9983		HL_4h	A	20	38.5264		HT_4h	A	20	20.7303
Ctrl_4h	A	21	10.8897		HL_4h	A	21	25.2519		HT_4h	A	21	17.0857		Ctrl_4h	A	21	45.9149		HL_4h	A	21	27.4083		HT_4h	A	21	22.9943
Ctrl_4h	A	22	20.5401		HL_4h	A	22	20.1724		HT_4h	A	22	9.55114		Ctrl_4h	A	22	33.3361		HL_4h	A	22	30.8122		HT_4h	A	22	22.9697
Ctrl_4h	A	23	14.8622		HL_4h	A	23	23.7538		HT_4h	A	23	10.8221		Ctrl_4h	A	23	29.7044		HL_4h	A	23	43.0608		HT_4h	A	23	20.9143
Ctrl_4h	A	24	10.4026		HL_4h	A	24	25.4886		HT_4h	A	24	11.5759		Ctrl_4h	A	24	14.5682		HL_4h	A	24	30.1566		HT_4h	A	24	32.8421
Ctrl_4h	A	25	32.7599		HL_4h	A	25	22.2815		HT_4h	A	25	11.1449		Ctrl_4h	A	25	15.4534		HL_4h	A	25	33.4567		HT_4h	A	25	31.8517
Ctrl_4h	A	26	15.3044		HL_4h	A	26	15.3936		HT_4h	A	26	17.1785		Ctrl_4h	A	26	10.5991		HL_4h	A	26	40.3625		HT_4h	A	26	28.998
Ctrl_4h	A	27	19.5597		HL_4h	A	27	28.472		HT_4h	A	27	19.8426		Ctrl_4h	A	27	23.3861		HL_4h	A	27	26.0787		HT_4h	A	27	24.6705
Ctrl_4h	A	28	18.8356		HL_4h	A	28	17.2169		HT_4h	A	28	10.772		Ctrl_4h	A	28	30.9976		HL_4h	A	28	31.7589		HT_4h	A	28	22.2108
Ctrl_4h	A	29	21.4926		HL_4h	A	29	17.9682		HT_4h	A	29	13.3432		Ctrl_4h	A	29	25.362		HL_4h	A	29	29.4621		HT_4h	A	29	37.5574
Ctrl_4h	A	30	21.1972		HL_4h	A	30	17.8048		HT_4h	A	30	19.2961		Ctrl_4h	A	30	22.3819		HL_4h	A	30	31.4126		HT_4h	A	30	35.8397
Ctrl_4h	B	1	17.757		HL_4h	B	1	12.8656		HT_4h	B	1	23.1585		Ctrl_4h	B	1	27.0523		HL_4h	B	1	48.8927		HT_4h	B	1	18.4672
Ctrl_4h	B	2	20.4837		HL_4h	B	2	18.8104		HT_4h	B	2	42.9219		Ctrl_4h	B	2	27.7364		HL_4h	B	2	25.0005		HT_4h	B	2	24.7797
Ctrl_4h	B	3	29.0527		HL_4h	B	3	23.1295		HT_4h	B	3	24.6962		Ctrl_4h	B	3	39.1343		HL_4h	B	3	41.3469		HT_4h	B	3	15.0997
Ctrl_4h	B	4	8.46883		HL_4h	B	4	23.7742		HT_4h	B	4	32.9634		Ctrl_4h	B	4	31.5888		HL_4h	B	4	33.1513		HT_4h	B	4	22.6444
Ctrl_4h	B	5	26.4761		HL_4h	B	5	17.8174		HT_4h	B	5	35.6932		Ctrl_4h	B	5	22.5175		HL_4h	B	5	27.7264		HT_4h	B	5	24.5218
Ctrl_4h	B	6	18.956		HL_4h	B	6	34.8225		HT_4h	B	6	20.0022		Ctrl_4h	B	6	37.375		HL_4h	B	6	35.6776		HT_4h	B	6	16.3086
Ctrl_4h	B	7	30.0686		HL_4h	B	7	27.4984		HT_4h	B	7	26.1892		Ctrl_4h	B	7	34.2945		HL_4h	B	7	47.1406		HT_4h	B	7	33.341
Ctrl_4h	B	8	25.6671		HL_4h	B	8	30.6188		HT_4h	B	8	33.8695		Ctrl_4h	B	8	40.7303		HL_4h	B	8	47.7723		HT_4h	B	8	27.759
Ctrl_4h	B	9	25.457		HL_4h	B	9	30.8691		HT_4h	B	9	20.5146		Ctrl_4h	B	9	24.5967		HL_4h	B	9	16.158		HT_4h	B	9	20.2604
Ctrl_4h	B	10	21.6205		HL_4h	B	10	30.6864		HT_4h	B	10	27.7138		Ctrl_4h	B	10	48.4439		HL_4h	B	10	22.6731		HT_4h	B	10	31.7894
Ctrl_4h	B	11	22.124		HL_4h	B	11	23.0698		HT_4h	B	11	25.5674		Ctrl_4h	B	11	38.7416		HL_4h	B	11	38.9187		HT_4h	B	11	45.6975
Ctrl_4h	B	12	12.3399		HL_4h	B	12	22.3267		HT_4h	B	12	12.228		Ctrl_4h	B	12	41.4504		HL_4h	B	12	28.2218		HT_4h	B	12	24.4281
Ctrl_4h	B	13	21.7448		HL_4h	B	13	57.2406		HT_4h	B	13	20.9474		Ctrl_4h	B	13	42.7775		HL_4h	B	13	60.356		HT_4h	B	13	21.869
Ctrl_4h	B	14	28.9517		HL_4h	B	14	33.3663		HT_4h	B	14	25.547		Ctrl_4h	B	14	47.1076		HL_4h	B	14	62.7566		HT_4h	B	14	18.2665
Ctrl_4h	B	15	21.2663		HL_4h	B	15	24.5309		HT_4h	B	15	34.1164		Ctrl_4h	B	15	20.3319		HL_4h	B	15	47.2881		HT_4h	B	15	25.8025
Ctrl_4h	B	16	25.2967		HL_4h	B	16	42.1003		HT_4h	B	16	23.8727		Ctrl_4h	B	16	31.9388		HL_4h	B	16	64.9196		HT_4h	B	16	24.0323
Ctrl_4h	B	17	26.1377		HL_4h	B	17	33.8752		HT_4h	B	17	30.8193		Ctrl_4h	B	17	25.017		HL_4h	B	17	49.683		HT_4h	B	17	19.0118
Ctrl_4h	B	18	17.458		HL_4h	B	18	35.1993		HT_4h	B	18	26.0426		Ctrl_4h	B	18	35.2859		HL_4h	B	18	28.9115		HT_4h	B	18	24.7191
Ctrl_4h	B	19	7.0792		HL_4h	B	19	25.8592		HT_4h	B	19	35.1091		Ctrl_4h	B	19	43.9612		HL_4h	B	19	43.6429		HT_4h	B	19	23.0852
Ctrl_4h	B	20	20.7748		HL_4h	B	20	15.5743		HT_4h	B	20	26.5447		Ctrl_4h	B	20	23.0468		HL_4h	B	20	27.6807		HT_4h	B	20	32.4485
Ctrl_4h	B	21	6.38742		HL_4h	B	21	22.9309		HT_4h	B	21	30.8828		Ctrl_4h	B	21	34.774		HL_4h	B	21	12.7969		HT_4h	B	21	20.7396
Ctrl_4h	B	22	28.8346		HL_4h	B	22	15.2643		HT_4h	B	22	26.4482		Ctrl_4h	B	22	46.5788		HL_4h	B	22	26.5879		HT_4h	B	22	27.4278
Ctrl_4h	B	23	20.9404		HL_4h	B	23	9.86628		HT_4h	B	23	24.5218		Ctrl_4h	B	23	40.3979		HL_4h	B	23	20.3017		HT_4h	B	23	30.0085
Ctrl_4h	B	24	26.6376		HL_4h	B	24	24.9296		HT_4h	B	24	31.6221		Ctrl_4h	B	24	33.9707		HL_4h	B	24	16.5016		HT_4h	B	24	25.3553
Ctrl_4h	B	25	33.9618		HL_4h	B	25	29.9981		HT_4h	B	25	36.2138		Ctrl_4h	B	25	38.0266		HL_4h	B	25	32.6305		HT_4h	B	25	26.5925
Ctrl_4h	B	26	19.7706		HL_4h	B	26	27.0595		HT_4h	B	26	28.1196		Ctrl_4h	B	26	38.8641		HL_4h	B	26	21.4882		HT_4h	B	26	17.4166
Ctrl_4h	B	27	20.1477		HL_4h	B	27	20.4633		HT_4h	B	27	29.6288		Ctrl_4h	B	27	26.9454		HL_4h	B	27	27.7361		HT_4h	B	27	18.2088
Ctrl_4h	B	28	24.3624		HL_4h	B	28	30.3939		HT_4h	B	28	25.7788		Ctrl_4h	B	28	20.1283		HL_4h	B	28	21.1795		HT_4h	B	28	29.9804
Ctrl_4h	B	29	26.1078		HL_4h	B	29	28.5996		HT_4h	B	29	26.0534		Ctrl_4h	B	29	29.9772		HL_4h	B	29	20.253		HT_4h	B	29	25.7466
Ctrl_4h	B	30	33.1991		HL_4h	B	30	30.8742		HT_4h	B	30	31.5031		Ctrl_4h	B	30	24.241		HL_4h	B	30	31.8938		HT_4h	B	30	23.529
Ctrl_4h	C	1	16.4629		HL_4h	C	1	17.9076		HT_4h	C	1	17.3926		Ctrl_4h	C	1	28.9805		HL_4h	C	1	38.7887		HT_4h	C	1	19.2095
Ctrl_4h	C	2	19.6138		HL_4h	C	2	9.59768		HT_4h	C	2	10.971		Ctrl_4h	C	2	26.4222		HL_4h	C	2	26.9272		HT_4h	C	2	22.3726
Ctrl_4h	C	3	20.7435		HL_4h	C	3	14.4249		HT_4h	C	3	8.65346		Ctrl_4h	C	3	30.8639		HL_4h	C	3	31.8745		HT_4h	C	3	26.0922
Ctrl_4h	C	4	18.4969		HL_4h	C	4	12.6008		HT_4h	C	4	16.3864		Ctrl_4h	C	4	29.2872		HL_4h	C	4	55.2233		HT_4h	C	4	25.9176
Ctrl_4h	C	5	11.4732		HL_4h	C	5	32.628		HT_4h	C	5	17.4806		Ctrl_4h	C	5	27.8478		HL_4h	C	5	43.4727		HT_4h	C	5	21.3673
Ctrl_4h	C	6	13.528		HL_4h	C	6	9.43797		HT_4h	C	6	19.7498		Ctrl_4h	C	6	23.4889		HL_4h	C	6	20.5327		HT_4h	C	6	23.5614
Ctrl_4h	C	7	14.3022		HL_4h	C	7	10.3841		HT_4h	C	7	24.3109		Ctrl_4h	C	7	21.0625		HL_4h	C	7	32.5513		HT_4h	C	7	25.6622
Ctrl_4h	C	8	13.5215		HL_4h	C	8	28.2313		HT_4h	C	8	8.8128		Ctrl_4h	C	8	14.2137		HL_4h	C	8	53.4094		HT_4h	C	8	26.4015
Ctrl_4h	C	9	9.85947		HL_4h	C	9	16.7047		HT_4h	C	9	18.6359		Ctrl_4h	C	9	33.4173		HL_4h	C	9	35.8254		HT_4h	C	9	20.25
Ctrl_4h	C	10	12.0452		HL_4h	C	10	23.9		HT_4h	C	10	12.7231		Ctrl_4h	C	10	21.3008		HL_4h	C	10	46.0904		HT_4h	C	10	27.9742
Ctrl_4h	C	11	14.1791		HL_4h	C	11	27.7166		HT_4h	C	11	11.9962		Ctrl_4h	C	11	24.0062		HL_4h	C	11	39.9866		HT_4h	C	11	14.2871
Ctrl_4h	C	12	14.6974		HL_4h	C	12	19.0844		HT_4h	C	12	11.5179		Ctrl_4h	C	12	25.6161		HL_4h	C	12	39.2089		HT_4h	C	12	20.0323
Ctrl_4h	C	13	12.7249		HL_4h	C	13	28.8383		HT_4h	C	13	19.7906		Ctrl_4h	C	13	27.9026		HL_4h	C	13	46.2806		HT_4h	C	13	36.7784
Ctrl_4h	C	14	14.5882		HL_4h	C	14	38.9461		HT_4h	C	14	26.0059		Ctrl_4h	C	14	21.3031		HL_4h	C	14	35.1167		HT_4h	C	14	24.1641
Ctrl_4h	C	15	11.2605		HL_4h	C	15	22.8453		HT_4h	C	15	19.212		Ctrl_4h	C	15	31.9803		HL_4h	C	15	31.7297		HT_4h	C	15	25.0789
Ctrl_4h	C	16	15.6602		HL_4h	C	16	18.6518		HT_4h	C	16	13.8315		Ctrl_4h	C	16	26.5255		HL_4h	C	16	32.8824		HT_4h	C	16	10.6301
Ctrl_4h	C	17	19.84		HL_4h	C	17	16.3889		HT_4h	C	17	15.473		Ctrl_4h	C	17	23.5836		HL_4h	C	17	48.1311		HT_4h	C	17	19.9062
Ctrl_4h	C	18	13.4703		HL_4h	C	18	24.0589		HT_4h	C	18	17.7987		Ctrl_4h	C	18	21.2206		HL_4h	C	18	31.1464		HT_4h	C	18	24.1429
Ctrl_4h	C	19	18.4464		HL_4h	C	19	19.4211		HT_4h	C	19	15.7167		Ctrl_4h	C	19	26.5224		HL_4h	C	19	35.6394		HT_4h	C	19	16.5436
Ctrl_4h	C	20	13.4207		HL_4h	C	20	27.9517		HT_4h	C	20	15.8733		Ctrl_4h	C	20	26.4579		HL_4h	C	20	34.3638		HT_4h	C	20	27.9693
Ctrl_4h	C	21	13.6418		HL_4h	C	21	23.6985		HT_4h	C	21	14.2316		Ctrl_4h	C	21	23.1693		HL_4h	C	21	37.3152		HT_4h	C	21	27.7051
Ctrl_4h	C	22	17.1294		HL_4h	C	22	31.2485		HT_4h	C	22	18.2925		Ctrl_4h	C	22	17.4385		HL_4h	C	22	31.5054		HT_4h	C	22	26.7363
Ctrl_4h	C	23	14.338		HL_4h	C	23	31.1762		HT_4h	C	23	27.7919		Ctrl_4h	C	23	23.7864		HL_4h	C	23	23.2859		HT_4h	C	23	15.8578
Ctrl_4h	C	24	18.2517		HL_4h	C	24	24.5808		HT_4h	C	24	26.3442		Ctrl_4h	C	24	24.2006		HL_4h	C	24	19.9265		HT_4h	C	24	26.6855
Ctrl_4h	C	25	15.7925		HL_4h	C	25	42.1085		HT_4h	C	25	12.2624		Ctrl_4h	C	25	17.4907		HL_4h	C	25	42.8922		HT_4h	C	25	34.6677
Ctrl_4h	C	26	15.9343		HL_4h	C	26	24.0963		HT_4h	C	26	13.4724		Ctrl_4h	C	26	24.3263		HL_4h	C	26	38.3006		HT_4h	C	26	20.4968
Ctrl_4h	C	27	16.9822		HL_4h	C	27	27.0539		HT_4h	C	27	11.4617		Ctrl_4h	C	27	21.5788		HL_4h	C	27	34.0609		HT_4h	C	27	21.9146
Ctrl_4h	C	28	15.6686		HL_4h	C	28	34.739		HT_4h	C	28	16.088		Ctrl_4h	C	28	29.4204		HL_4h	C	28	29.182		HT_4h	C	28	25.327
Ctrl_4h	C	29	22.568		HL_4h	C	29	33.4128		HT_4h	C	29	23.382		Ctrl_4h	C	29	23.3931		HL_4h	C	29	47.4242		HT_4h	C	29	25.4648
Ctrl_4h	C	30	18.2655		HL_4h	C	30	37.2352		HT_4h	C	30	24.3081		Ctrl_4h	C	30	23.6234		HL_4h	C	30	44.4839		HT_4h	C	30	20.4106
	average		18.3339			average		24.2866			average		20.1564			average		27.4685			average		35.5497			average		24.313
								0.324686					0.0994053										0.294199					-0.114876

## Sheet: Fig7i_stroma+lamellae volume
TEM images quantification of relative stroma + stroma lamellae volume fraction in mesophyll (M) and bundle sheath (BS) chloroplasts in leaves of S.viridis after 4h treatments of Control (ctrl_4h) or High Light (HL_4h) or High Temperautre (HT_4h)
		Control_M			HL_M					HT_M					Control_BS					HL_BS					HT_BS
Treatment	Biological replicates	chloroplast	stroma + thy (relative volume fraction)		Treatment	Biological replicates	chloroplast	stroma + thy (relative volume fraction)		Treatment	Biological replicates	chloroplast	stroma + thy (relative volume fraction)		Treatment	Biological replicates	chloroplast	stroma + thy (relative volume fraction)		Treatment	Biological replicates	chloroplast	stroma + thy (relative volume fraction)		Treatment	Biological replicates	chloroplast	stroma + thy (relative volume fraction)
Ctrl_4h	A	1	0.5		HL_4h	A	1	0.423		HT_4h	A	1	0.5666		Ctrl_4h	A	1	0.6341		HL_4h	A	1	0.3276		HT_4h	A	1	0.5454		Cell type	Treatment	Kolmogorov–Smirnov test
Ctrl_4h	A	2	0.641		HL_4h	A	2	0.4792		HT_4h	A	2	0.6285		Ctrl_4h	A	2	0.8571		HL_4h	A	2	0.4584		HT_4h	A	2	0.721		Mesophyll (M)	Ctrl_4h
Ctrl_4h	A	3	0.3939		HL_4h	A	3	0.3846		HT_4h	A	3	0.6363		Ctrl_4h	A	3	0.7555		HL_4h	A	3	0.4792		HT_4h	A	3	0.6429			HL_4h	5.2e-12
Ctrl_4h	A	4	0.64		HL_4h	A	4	0.3728		HT_4h	A	4	0.5714		Ctrl_4h	A	4	0.5585		HL_4h	A	4	0.5325		HT_4h	A	4	0.7715			HT_4h	0.253
Ctrl_4h	A	5	0.7501		HL_4h	A	5	0.3846		HT_4h	A	5	0.6786		Ctrl_4h	A	5	0.7917		HL_4h	A	5	0.3485		HT_4h	A	5	0.5814		Bundle sheath (BS)	Ctrl_4h
Ctrl_4h	A	6	0.5135		HL_4h	A	6	0.3684		HT_4h	A	6	0.4333		Ctrl_4h	A	6	0.9		HL_4h	A	6	0.3737		HT_4h	A	6	0.5082			HL_4h	< 1E-324
Ctrl_4h	A	7	0.4688		HL_4h	A	7	0.4091		HT_4h	A	7	0.5385		Ctrl_4h	A	7	0.8334		HL_4h	A	7	0.3895		HT_4h	A	7	0.5556			HT_4h	0.057
Ctrl_4h	A	8	0.5122		HL_4h	A	8	0.4237		HT_4h	A	8	0.84		Ctrl_4h	A	8	0.6774		HL_4h	A	8	0.2079		HT_4h	A	8	0.6363
Ctrl_4h	A	9	0.8236		HL_4h	A	9	0.3182		HT_4h	A	9	0.7666		Ctrl_4h	A	9	0.7074		HL_4h	A	9	0.5465		HT_4h	A	9	0.6079
Ctrl_4h	A	10	0.6296		HL_4h	A	10	0.3333		HT_4h	A	10	0.7143		Ctrl_4h	A	10	0.5769		HL_4h	A	10	0.4871		HT_4h	A	10	0.5151
Ctrl_4h	A	11	0.7408		HL_4h	A	11	0.3824		HT_4h	A	11	0.5349		Ctrl_4h	A	11	0.909		HL_4h	A	11	0.6		HT_4h	A	11	0.7045
Ctrl_4h	A	12	0.625		HL_4h	A	12	0.52		HT_4h	A	12	0.45		Ctrl_4h	A	12	0.5438		HL_4h	A	12	0.4242		HT_4h	A	12	0.5647
Ctrl_4h	A	13	0.6042		HL_4h	A	13	0.2954		HT_4h	A	13	0.8334		Ctrl_4h	A	13	0.6052		HL_4h	A	13	0.433		HT_4h	A	13	0.6111
Ctrl_4h	A	14	0.5476		HL_4h	A	14	0.575		HT_4h	A	14	0.4571		Ctrl_4h	A	14	0.775		HL_4h	A	14	0.3699		HT_4h	A	14	0.7046
Ctrl_4h	A	15	0.8182		HL_4h	A	15	0.4694		HT_4h	A	15	0.48		Ctrl_4h	A	15	0.6304		HL_4h	A	15	0.3637		HT_4h	A	15	0.6418
Ctrl_4h	A	16	0.625		HL_4h	A	16	0.5833		HT_4h	A	16	0.3333		Ctrl_4h	A	16	0.6		HL_4h	A	16	0.3776		HT_4h	A	16	0.48
Ctrl_4h	A	17	0.4688		HL_4h	A	17	0.3095		HT_4h	A	17	0.65		Ctrl_4h	A	17	0.6122		HL_4h	A	17	0.3551		HT_4h	A	17	0.5
Ctrl_4h	A	18	0.7188		HL_4h	A	18	0.3158		HT_4h	A	18	0.5893		Ctrl_4h	A	18	0.6607		HL_4h	A	18	0.3553		HT_4h	A	18	0.7894
Ctrl_4h	A	19	0.5735		HL_4h	A	19	0.5		HT_4h	A	19	0.6078		Ctrl_4h	A	19	0.5735		HL_4h	A	19	0.2857		HT_4h	A	19	0.6857
Ctrl_4h	A	20	0.4286		HL_4h	A	20	0.4828		HT_4h	A	20	0.3192		Ctrl_4h	A	20	0.5333		HL_4h	A	20	0.4321		HT_4h	A	20	0.6667
Ctrl_4h	A	21	0.6		HL_4h	A	21	0.4259		HT_4h	A	21	0.7059		Ctrl_4h	A	21	0.5833		HL_4h	A	21	0.5424		HT_4h	A	21	0.6274
Ctrl_4h	A	22	0.5778		HL_4h	A	22	0.2791		HT_4h	A	22	0.7143		Ctrl_4h	A	22	0.6761		HL_4h	A	22	0.4559		HT_4h	A	22	0.68
Ctrl_4h	A	23	0.7097		HL_4h	A	23	0.2308		HT_4h	A	23	0.6818		Ctrl_4h	A	23	0.6615		HL_4h	A	23	0.4285		HT_4h	A	23	0.6818
Ctrl_4h	A	24	0.7143		HL_4h	A	24	0.4074		HT_4h	A	24	0.7083		Ctrl_4h	A	24	0.6667		HL_4h	A	24	0.5217		HT_4h	A	24	0.5363
Ctrl_4h	A	25	0.5775		HL_4h	A	25	0.449		HT_4h	A	25	0.6191		Ctrl_4h	A	25	0.6191		HL_4h	A	25	0.5286		HT_4h	A	25	0.6462
Ctrl_4h	A	26	0.6571		HL_4h	A	26	0.3751		HT_4h	A	26	0.5757		Ctrl_4h	A	26	0.7073		HL_4h	A	26	0.4405		HT_4h	A	26	0.5345
Ctrl_4h	A	27	0.5898		HL_4h	A	27	0.3729		HT_4h	A	27	0.3903		Ctrl_4h	A	27	0.5511		HL_4h	A	27	0.4		HT_4h	A	27	0.7451
Ctrl_4h	A	28	0.8205		HL_4h	A	28	0.3429		HT_4h	A	28	0.5454		Ctrl_4h	A	28	0.5821		HL_4h	A	28	0.4203		HT_4h	A	28	0.5625
Ctrl_4h	A	29	0.6383		HL_4h	A	29	0.6154		HT_4h	A	29	0.6429		Ctrl_4h	A	29	0.5555		HL_4h	A	29	0.3279		HT_4h	A	29	0.6494
Ctrl_4h	A	30	0.4783		HL_4h	A	30	0.6177		HT_4h	A	30	0.5		Ctrl_4h	A	30	0.6137		HL_4h	A	30	0.3676		HT_4h	A	30	0.6621
Ctrl_4h	B	1	0.3685		HL_4h	B	1	0.4231		HT_4h	B	1	0.6939		Ctrl_4h	B	1	0.6724		HL_4h	B	1	0.3793		HT_4h	B	1	0.7894
Ctrl_4h	B	2	0.4878		HL_4h	B	2	0.55		HT_4h	B	2	0.4945		Ctrl_4h	B	2	0.6333		HL_4h	B	2	0.3048		HT_4h	B	2	0.625
Ctrl_4h	B	3	0.4677		HL_4h	B	3	0.3878		HT_4h	B	3	0.5385		Ctrl_4h	B	3	0.553		HL_4h	B	3	0.4807		HT_4h	B	3	0.5938
Ctrl_4h	B	4	0.7369		HL_4h	B	4	0.449		HT_4h	B	4	0.5652		Ctrl_4h	B	4	0.5821		HL_4h	B	4	0.3286		HT_4h	B	4	0.766
Ctrl_4h	B	5	0.3272		HL_4h	B	5	0.3685		HT_4h	B	5	0.5333		Ctrl_4h	B	5	0.5869		HL_4h	B	5	0.3051		HT_4h	B	5	0.7647
Ctrl_4h	B	6	0.3846		HL_4h	B	6	0.44		HT_4h	B	6	0.5853		Ctrl_4h	B	6	0.6795		HL_4h	B	6	0.5385		HT_4h	B	6	0.7647
Ctrl_4h	B	7	0.375		HL_4h	B	7	0.5357		HT_4h	B	7	0.5283		Ctrl_4h	B	7	0.6892		HL_4h	B	7	0.3421		HT_4h	B	7	0.72
Ctrl_4h	B	8	0.3818		HL_4h	B	8	0.4091		HT_4h	B	8	0.5833		Ctrl_4h	B	8	0.4886		HL_4h	B	8	0.4		HT_4h	B	8	0.8245
Ctrl_4h	B	9	0.5918		HL_4h	B	9	0.3438		HT_4h	B	9	0.5319		Ctrl_4h	B	9	0.6731		HL_4h	B	9	0.3939		HT_4h	B	9	0.6666
Ctrl_4h	B	10	0.5333		HL_4h	B	10	0.4516		HT_4h	B	10	0.5172		Ctrl_4h	B	10	0.5643		HL_4h	B	10	0.3877		HT_4h	B	10	0.6667
Ctrl_4h	B	11	0.5333		HL_4h	B	11	0.3333		HT_4h	B	11	0.4728		Ctrl_4h	B	11	0.5421		HL_4h	B	11	0.3827		HT_4h	B	11	0.5895
Ctrl_4h	B	12	0.6071		HL_4h	B	12	0.3409		HT_4h	B	12	0.6923		Ctrl_4h	B	12	0.5931		HL_4h	B	12	0.3728		HT_4h	B	12	0.62
Ctrl_4h	B	13	0.5957		HL_4h	B	13	0.3698		HT_4h	B	13	0.5682		Ctrl_4h	B	13	0.7609		HL_4h	B	13	0.3282		HT_4h	B	13	0.6383
Ctrl_4h	B	14	0.5937		HL_4h	B	14	0.3099		HT_4h	B	14	0.6038		Ctrl_4h	B	14	0.5532		HL_4h	B	14	0.3077		HT_4h	B	14	0.5675
Ctrl_4h	B	15	0.6304		HL_4h	B	15	0.3269		HT_4h	B	15	0.4143		Ctrl_4h	B	15	0.6667		HL_4h	B	15	0.3366		HT_4h	B	15	0.6727
Ctrl_4h	B	16	0.5		HL_4h	B	16	0.6923		HT_4h	B	16	0.5094		Ctrl_4h	B	16	0.5522		HL_4h	B	16	0.3333		HT_4h	B	16	0.4902
Ctrl_4h	B	17	0.6429		HL_4h	B	17	0.3699		HT_4h	B	17	0.4531		Ctrl_4h	B	17	0.6667		HL_4h	B	17	0.3238		HT_4h	B	17	0.725
Ctrl_4h	B	18	0.7895		HL_4h	B	18	0.2972		HT_4h	B	18	0.4546		Ctrl_4h	B	18	0.6842		HL_4h	B	18	0.4045		HT_4h	B	18	0.6038
Ctrl_4h	B	19	0.4667		HL_4h	B	19	0.3962		HT_4h	B	19	0.5343		Ctrl_4h	B	19	0.5851		HL_4h	B	19	0.35		HT_4h	B	19	0.7021
Ctrl_4h	B	20	0.619		HL_4h	B	20	0.5151		HT_4h	B	20	0.5439		Ctrl_4h	B	20	0.766		HL_4h	B	20	0.3929		HT_4h	B	20	0.6667
Ctrl_4h	B	21	0.6154		HL_4h	B	21	0.4166		HT_4h	B	21	0.5538		Ctrl_4h	B	21	0.6761		HL_4h	B	21	0.5		HT_4h	B	21	0.7143
Ctrl_4h	B	22	0.55		HL_4h	B	22	0.4376		HT_4h	B	22	0.6296		Ctrl_4h	B	22	0.7084		HL_4h	B	22	0.4138		HT_4h	B	22	0.7966
Ctrl_4h	B	23	0.6667		HL_4h	B	23	0.5		HT_4h	B	23	0.451		Ctrl_4h	B	23	0.6163		HL_4h	B	23	0.5116		HT_4h	B	23	0.6166
Ctrl_4h	B	24	0.6111		HL_4h	B	24	0.3334		HT_4h	B	24	0.5147		Ctrl_4h	B	24	0.6389		HL_4h	B	24	0.4058		HT_4h	B	24	0.8182
Ctrl_4h	B	25	0.56		HL_4h	B	25	0.365		HT_4h	B	25	0.3973		Ctrl_4h	B	25	0.5715		HL_4h	B	25	0.4054		HT_4h	B	25	0.6111
Ctrl_4h	B	26	0.6341		HL_4h	B	26	0.3036		HT_4h	B	26	0.5357		Ctrl_4h	B	26	0.6962		HL_4h	B	26	0.4319		HT_4h	B	26	0.6486
Ctrl_4h	B	27	0.5556		HL_4h	B	27	0.2195		HT_4h	B	27	0.4918		Ctrl_4h	B	27	0.6428		HL_4h	B	27	0.4667		HT_4h	B	27	0.65
Ctrl_4h	B	28	0.5283		HL_4h	B	28	0.5538		HT_4h	B	28	0.4		Ctrl_4h	B	28	0.6428		HL_4h	B	28	0.4419		HT_4h	B	28	0.6875
Ctrl_4h	B	29	0.6315		HL_4h	B	29	0.3387		HT_4h	B	29	0.4151		Ctrl_4h	B	29	0.5714		HL_4h	B	29	0.4444		HT_4h	B	29	0.6482
Ctrl_4h	B	30	0.3611		HL_4h	B	30	0.3693		HT_4h	B	30	0.5313		Ctrl_4h	B	30	0.7755		HL_4h	B	30	0.4143		HT_4h	B	30	0.8235
Ctrl_4h	C	1	0.5757		HL_4h	C	1	0.4616		HT_4h	C	1	0.5556		Ctrl_4h	C	1	0.4532		HL_4h	C	1	0.3		HT_4h	C	1	0.561
Ctrl_4h	C	2	0.5854		HL_4h	C	2	0.6191		HT_4h	C	2	0.76		Ctrl_4h	C	2	0.4386		HL_4h	C	2	0.2666		HT_4h	C	2	0.6383
Ctrl_4h	C	3	0.4318		HL_4h	C	3	0.3667		HT_4h	C	3	0.7647		Ctrl_4h	C	3	0.4844		HL_4h	C	3	0.3383		HT_4h	C	3	0.6666
Ctrl_4h	C	4	0.6		HL_4h	C	4	0.5357		HT_4h	C	4	0.5882		Ctrl_4h	C	4	0.492		HL_4h	C	4	0.2434		HT_4h	C	4	0.5472
Ctrl_4h	C	5	0.4584		HL_4h	C	5	0.4286		HT_4h	C	5	0.5135		Ctrl_4h	C	5	0.421		HL_4h	C	5	0.3021		HT_4h	C	5	0.6875
Ctrl_4h	C	6	0.5357		HL_4h	C	6	0.579		HT_4h	C	6	0.425		Ctrl_4h	C	6	0.5102		HL_4h	C	6	0.4546		HT_4h	C	6	0.6
Ctrl_4h	C	7	0.4666		HL_4h	C	7	0.6818		HT_4h	C	7	0.5819		Ctrl_4h	C	7	0.6808		HL_4h	C	7	0.3571		HT_4h	C	7	0.625
Ctrl_4h	C	8	0.3704		HL_4h	C	8	0.3		HT_4h	C	8	0.6316		Ctrl_4h	C	8	0.7742		HL_4h	C	8	0.2655		HT_4h	C	8	0.7091
Ctrl_4h	C	9	0.3636		HL_4h	C	9	0.5277		HT_4h	C	9	0.5897		Ctrl_4h	C	9	0.4084		HL_4h	C	9	0.4605		HT_4h	C	9	0.8095
Ctrl_4h	C	10	0.4616		HL_4h	C	10	0.4		HT_4h	C	10	0.6538		Ctrl_4h	C	10	0.8085		HL_4h	C	10	0.3469		HT_4h	C	10	0.742
Ctrl_4h	C	11	0.4		HL_4h	C	11	0.4166		HT_4h	C	11	0.577		Ctrl_4h	C	11	0.42		HL_4h	C	11	0.3976		HT_4h	C	11	0.7667
Ctrl_4h	C	12	0.4545		HL_4h	C	12	0.3589		HT_4h	C	12	0.5834		Ctrl_4h	C	12	0.4909		HL_4h	C	12	0.2857		HT_4h	C	12	0.6363
Ctrl_4h	C	13	0.5		HL_4h	C	13	0.3387		HT_4h	C	13	0.4		Ctrl_4h	C	13	0.55		HL_4h	C	13	0.3838		HT_4h	C	13	0.5384
Ctrl_4h	C	14	0.4063		HL_4h	C	14	0.3614		HT_4h	C	14	0.5661		Ctrl_4h	C	14	0.5455		HL_4h	C	14	0.3889		HT_4h	C	14	0.5961
Ctrl_4h	C	15	0.4		HL_4h	C	15	0.2709		HT_4h	C	15	0.5384		Ctrl_4h	C	15	0.3732		HL_4h	C	15	0.1911		HT_4h	C	15	0.5385
Ctrl_4h	C	16	0.3824		HL_4h	C	16	0.421		HT_4h	C	16	0.5172		Ctrl_4h	C	16	0.5357		HL_4h	C	16	0.3971		HT_4h	C	16	0.7826
Ctrl_4h	C	17	0.5349		HL_4h	C	17	0.4594		HT_4h	C	17	0.5938		Ctrl_4h	C	17	0.54		HL_4h	C	17	0.24		HT_4h	C	17	0.7727
Ctrl_4h	C	18	0.4074		HL_4h	C	18	0.4423		HT_4h	C	18	0.55		Ctrl_4h	C	18	0.5349		HL_4h	C	18	0.4687		HT_4h	C	18	0.78
Ctrl_4h	C	19	0.5		HL_4h	C	19	0.4103		HT_4h	C	19	0.5		Ctrl_4h	C	19	0.5088		HL_4h	C	19	0.4028		HT_4h	C	19	0.6858
Ctrl_4h	C	20	0.5555		HL_4h	C	20	0.3448		HT_4h	C	20	0.3871		Ctrl_4h	C	20	0.4375		HL_4h	C	20	0.3562		HT_4h	C	20	0.6334
Ctrl_4h	C	21	0.6297		HL_4h	C	21	0.3269		HT_4h	C	21	0.5483		Ctrl_4h	C	21	0.5532		HL_4h	C	21	0.3165		HT_4h	C	21	0.6072
Ctrl_4h	C	22	0.4444		HL_4h	C	22	0.5357		HT_4h	C	22	0.4872		Ctrl_4h	C	22	0.5135		HL_4h	C	22	0.3061		HT_4h	C	22	0.6379
Ctrl_4h	C	23	0.5161		HL_4h	C	23	0.418		HT_4h	C	23	0.5738		Ctrl_4h	C	23	0.6122		HL_4h	C	23	0.3692		HT_4h	C	23	0.7188
Ctrl_4h	C	24	0.4872		HL_4h	C	24	0.3405		HT_4h	C	24	0.431		Ctrl_4h	C	24	0.6923		HL_4h	C	24	0.5228		HT_4h	C	24	0.6297
Ctrl_4h	C	25	0.625		HL_4h	C	25	0.4		HT_4h	C	25	0.5834		Ctrl_4h	C	25	0.4412		HL_4h	C	25	0.3146		HT_4h	C	25	0.6266
Ctrl_4h	C	26	0.4706		HL_4h	C	26	0.5769		HT_4h	C	26	0.6551		Ctrl_4h	C	26	0.5472		HL_4h	C	26	0.2716		HT_4h	C	26	0.7143
Ctrl_4h	C	27	0.5151		HL_4h	C	27	0.4386		HT_4h	C	27	0.52		Ctrl_4h	C	27	0.4893		HL_4h	C	27	0.4305		HT_4h	C	27	0.6667
Ctrl_4h	C	28	0.5162		HL_4h	C	28	0.3014		HT_4h	C	28	0.5454		Ctrl_4h	C	28	0.5469		HL_4h	C	28	0.5081		HT_4h	C	28	0.6274
Ctrl_4h	C	29	0.5106		HL_4h	C	29	0.3913		HT_4h	C	29	0.5319		Ctrl_4h	C	29	0.449		HL_4h	C	29	0.303		HT_4h	C	29	0.7321
Ctrl_4h	C	30	0.5278		HL_4h	C	30	0.4156		HT_4h	C	30	0.3653		Ctrl_4h	C	30	0.6078		HL_4h	C	30	0.3441		HT_4h	C	30	0.5814
	average		0.548512			average		0.416263								average		0.609382			average		0.388259
								-0.241105		HT_4h	D	1	0.6032										-0.362865		HT_4h	D	1	0.6765
										HT_4h	D	2	0.6579												HT_4h	D	2	0.5161
										HT_4h	D	3	0.55												HT_4h	D	3	0.7037
										HT_4h	D	4	0.6286												HT_4h	D	4	0.4839
										HT_4h	D	5	0.5513												HT_4h	D	5	0.2793
										HT_4h	D	6	0.4375												HT_4h	D	6	0.2743
										HT_4h	D	7	0.6458												HT_4h	D	7	0.3204
										HT_4h	D	8	0.5397												HT_4h	D	8	0.375
										HT_4h	D	9	0.5												HT_4h	D	9	0.3027
										HT_4h	D	10	0.6818												HT_4h	D	10	0.2882
										HT_4h	D	11	0.6												HT_4h	D	11	0.3771
										HT_4h	D	12	0.5429												HT_4h	D	12	0.3356
										HT_4h	D	13	0.5306												HT_4h	D	13	0.3298
										HT_4h	D	14	0.5777												HT_4h	D	14	0.2992
										HT_4h	D	15	0.5957												HT_4h	D	15	0.314
										HT_4h	D	16	0.4717												HT_4h	D	16	0.4329
										HT_4h	D	17	0.5455												HT_4h	D	17	0.4167
										HT_4h	D	18	0.6667												HT_4h	D	18	0.3051
										HT_4h	D	19	0.52												HT_4h	D	19	0.2951
										HT_4h	D	20	0.6316												HT_4h	D	20	0.3306
										HT_4h	D	21	0.6154												HT_4h	D	21	0.3334
										HT_4h	D	22	0.7183												HT_4h	D	22	0.314
										HT_4h	D	23	0.3472												HT_4h	D	23	0.3164
										HT_4h	D	24	0.525												HT_4h	D	24	0.3611
										HT_4h	D	25	0.7632												HT_4h	D	25	0.4194
										HT_4h	D	26	0.5185												HT_4h	D	26	0.2857
										HT_4h	D	27	0.5												HT_4h	D	27	0.3625
										HT_4h	D	28	0.5526												HT_4h	D	28	0.375
										HT_4h	D	29	0.4839												HT_4h	D	29	0.3107
										HT_4h	D	30	0.3913												HT_4h	D	30	0.3173
											average		0.557193													average		0.584512
													0.0158267															-0.0408127

## Sheet: Fig7j_Relative grana volume
TEM images quantification of relative grana volume fraction in mesophyll (M) and bundle sheath (BS) chloroplasts in leaves of S.viridis after 4h treatments of Control (ctrl_4h) or High Light (HL_4h) or High Temperautre (HT_4h)
Control_M					HL_M					HT_M					Control_BS					HL_BS					HT_BS
Treatment	Biological replicates	chloroplast	grana fraction		Treatment	Biological replicates	chloroplast	grana fraction		Treatment	Biological replicates	chloroplast	grana fraction		Treatment	Biological replicates	chloroplast	grana fraction		Treatment	Biological replicates	chloroplast	grana fraction		Treatment	Biological replicates	chloroplast	grana fraction
Ctrl_4h	A	1	0.1667		HL_4h	A	1	0.2692		HT_4h	A	1	0.3		Ctrl_4h	A	1	0		HL_4h	A	1	0.0345		HT_4h	A	1	0.0909		Cell type	Treatment	Kolmogorov–Smirnov test
Ctrl_4h	A	2	0.1282		HL_4h	A	2	0.1875		HT_4h	A	2	0.2857		Ctrl_4h	A	2	0		HL_4h	A	2	0		HT_4h	A	2	0.0233		Mesophyll (M)	Ctrl_4h
Ctrl_4h	A	3	0.1515		HL_4h	A	3	0.1385		HT_4h	A	3	0.1515		Ctrl_4h	A	3	0		HL_4h	A	3	0.0208		HT_4h	A	3	0			HL_4h	0.1163
Ctrl_4h	A	4	0.12		HL_4h	A	4	0.1017		HT_4h	A	4	0.2286		Ctrl_4h	A	4	0.013		HL_4h	A	4	0.013		HT_4h	A	4	0			HT_4h	5.5e-05
Ctrl_4h	A	5	0.0625		HL_4h	A	5	0.0962		HT_4h	A	5	0.1964		Ctrl_4h	A	5	0		HL_4h	A	5	0.0152		HT_4h	A	5	0.0233		Bundle sheath (BS)	Ctrl_4h
Ctrl_4h	A	6	0.1622		HL_4h	A	6	0.1404		HT_4h	A	6	0.2667		Ctrl_4h	A	6	0		HL_4h	A	6	0.0202		HT_4h	A	6	0.0328			HL_4h	0.0019
Ctrl_4h	A	7	0.1875		HL_4h	A	7	0.25		HT_4h	A	7	0.1795		Ctrl_4h	A	7	0		HL_4h	A	7	0.0105		HT_4h	A	7	0.0185			HT_4h	0.0056
Ctrl_4h	A	8	0.1463		HL_4h	A	8	0.1356		HT_4h	A	8	0.16		Ctrl_4h	A	8	0.0323		HL_4h	A	8	0.0198		HT_4h	A	8	0
Ctrl_4h	A	9	0.0588		HL_4h	A	9	0.1061		HT_4h	A	9	0.2		Ctrl_4h	A	9	0.0244		HL_4h	A	9	0		HT_4h	A	9	0.0196
Ctrl_4h	A	10	0.2222		HL_4h	A	10	0.2333		HT_4h	A	10	0.2381		Ctrl_4h	A	10	0.1346		HL_4h	A	10	0.0256		HT_4h	A	10	0.0152
Ctrl_4h	A	11	0.0926		HL_4h	A	11	0.2353		HT_4h	A	11	0.2558		Ctrl_4h	A	11	0		HL_4h	A	11	0.02		HT_4h	A	11	0
Ctrl_4h	A	12	0.0833		HL_4h	A	12	0.1		HT_4h	A	12	0.35		Ctrl_4h	A	12	0.0526		HL_4h	A	12	0.0202		HT_4h	A	12	0.0118
Ctrl_4h	A	13	0.0833		HL_4h	A	13	0.2045		HT_4h	A	13	0.1667		Ctrl_4h	A	13	0.0263		HL_4h	A	13	0.0722		HT_4h	A	13	0.0185
Ctrl_4h	A	14	0.0238		HL_4h	A	14	0.15		HT_4h	A	14	0.2286		Ctrl_4h	A	14	0		HL_4h	A	14	0.0274		HT_4h	A	14	0.0227
Ctrl_4h	A	15	0.0909		HL_4h	A	15	0.0816		HT_4h	A	15	0.24		Ctrl_4h	A	15	0.0435		HL_4h	A	15	0		HT_4h	A	15	0.0299
Ctrl_4h	A	16	0.125		HL_4h	A	16	0.1389		HT_4h	A	16	0.2963		Ctrl_4h	A	16	0		HL_4h	A	16	0.0102		HT_4h	A	16	0.06
Ctrl_4h	A	17	0.2813		HL_4h	A	17	0.1905		HT_4h	A	17	0.3		Ctrl_4h	A	17	0.0204		HL_4h	A	17	0.0093		HT_4h	A	17	0.0167
Ctrl_4h	A	18	0.125		HL_4h	A	18	0.2632		HT_4h	A	18	0.1607		Ctrl_4h	A	18	0		HL_4h	A	18	0.0165		HT_4h	A	18	0.0263
Ctrl_4h	A	19	0.2353		HL_4h	A	19	0.0769		HT_4h	A	19	0.1373		Ctrl_4h	A	19	0.0147		HL_4h	A	19	0		HT_4h	A	19	0.0857
Ctrl_4h	A	20	0.3571		HL_4h	A	20	0.2414		HT_4h	A	20	0.2766		Ctrl_4h	A	20	0.0267		HL_4h	A	20	0.0123		HT_4h	A	20	0.0513
Ctrl_4h	A	21	0.2		HL_4h	A	21	0.1111		HT_4h	A	21	0.2353		Ctrl_4h	A	21	0.0521		HL_4h	A	21	0		HT_4h	A	21	0.0392
Ctrl_4h	A	22	0.2		HL_4h	A	22	0.2791		HT_4h	A	22	0.2381		Ctrl_4h	A	22	0.0282		HL_4h	A	22	0		HT_4h	A	22	0.02
Ctrl_4h	A	23	0.1935		HL_4h	A	23	0.25		HT_4h	A	23	0.2727		Ctrl_4h	A	23	0.0154		HL_4h	A	23	0.011		HT_4h	A	23	0
Ctrl_4h	A	24	0.1429		HL_4h	A	24	0.0926		HT_4h	A	24	0.125		Ctrl_4h	A	24	0.0333		HL_4h	A	24	0.029		HT_4h	A	24	0
Ctrl_4h	A	25	0.2535		HL_4h	A	25	0.0816		HT_4h	A	25	0.2381		Ctrl_4h	A	25	0.0476		HL_4h	A	25	0		HT_4h	A	25	0
Ctrl_4h	A	26	0.2857		HL_4h	A	26	0.1875		HT_4h	A	26	0.2121		Ctrl_4h	A	26	0.0244		HL_4h	A	26	0		HT_4h	A	26	0
Ctrl_4h	A	27	0.2051		HL_4h	A	27	0.1186		HT_4h	A	27	0.1707		Ctrl_4h	A	27	0.0204		HL_4h	A	27	0.0182		HT_4h	A	27	0.0392
Ctrl_4h	A	28	0.1282		HL_4h	A	28	0.2		HT_4h	A	28	0.1364		Ctrl_4h	A	28	0.0299		HL_4h	A	28	0.0145		HT_4h	A	28	0.0208
Ctrl_4h	A	29	0.1064		HL_4h	A	29	0.1026		HT_4h	A	29	0.2143		Ctrl_4h	A	29	0.0556		HL_4h	A	29	0		HT_4h	A	29	0
Ctrl_4h	A	30	0.2391		HL_4h	A	30	0.1176		HT_4h	A	30	0.1316		Ctrl_4h	A	30	0.0227		HL_4h	A	30	0.0147		HT_4h	A	30	0.0135
Ctrl_4h	B	1	0.1842		HL_4h	B	1	0.2692		HT_4h	B	1	0.1429		Ctrl_4h	B	1	0.069		HL_4h	B	1	0.069		HT_4h	B	1	0.0263
Ctrl_4h	B	2	0.1463		HL_4h	B	2	0.175		HT_4h	B	2	0.2198		Ctrl_4h	B	2	0.0333		HL_4h	B	2	0.0381		HT_4h	B	2	0.1071
Ctrl_4h	B	3	0.2258		HL_4h	B	3	0.1837		HT_4h	B	3	0.2885		Ctrl_4h	B	3	0.0118		HL_4h	B	3	0.0385		HT_4h	B	3	0.0938
Ctrl_4h	B	4	0.2105		HL_4h	B	4	0.1633		HT_4h	B	4	0.1739		Ctrl_4h	B	4	0.0299		HL_4h	B	4	0.0286		HT_4h	B	4	0.1277
Ctrl_4h	B	5	0.1455		HL_4h	B	5	0.1579		HT_4h	B	5	0.2667		Ctrl_4h	B	5	0		HL_4h	B	5	0		HT_4h	B	5	0.0588
Ctrl_4h	B	6	0.2308		HL_4h	B	6	0.16		HT_4h	B	6	0.2683		Ctrl_4h	B	6	0.0385		HL_4h	B	6	0.0385		HT_4h	B	6	0.0294
Ctrl_4h	B	7	0.25		HL_4h	B	7	0.1071		HT_4h	B	7	0.2642		Ctrl_4h	B	7	0.0135		HL_4h	B	7	0.0132		HT_4h	B	7	0.0267
Ctrl_4h	B	8	0.0909		HL_4h	B	8	0.1061		HT_4h	B	8	0.1806		Ctrl_4h	B	8	0.0795		HL_4h	B	8	0.02		HT_4h	B	8	0.0351
Ctrl_4h	B	9	0.1837		HL_4h	B	9	0.125		HT_4h	B	9	0.1702		Ctrl_4h	B	9	0.0385		HL_4h	B	9	0.1212		HT_4h	B	9	0.0444
Ctrl_4h	B	10	0.1778		HL_4h	B	10	0.1452		HT_4h	B	10	0.2069		Ctrl_4h	B	10	0		HL_4h	B	10	0.0204		HT_4h	B	10	0.0303
Ctrl_4h	B	11	0.2222		HL_4h	B	11	0.1875		HT_4h	B	11	0.2364		Ctrl_4h	B	11	0.0361		HL_4h	B	11	0.037		HT_4h	B	11	0.0526
Ctrl_4h	B	12	0.1429		HL_4h	B	12	0.1591		HT_4h	B	12	0.1923		Ctrl_4h	B	12	0.0465		HL_4h	B	12	0.0169		HT_4h	B	12	0.02
Ctrl_4h	B	13	0.1064		HL_4h	B	13	0.1092		HT_4h	B	13	0.1364		Ctrl_4h	B	13	0.0217		HL_4h	B	13	0.0153		HT_4h	B	13	0.0426
Ctrl_4h	B	14	0.2188		HL_4h	B	14	0.1549		HT_4h	B	14	0.283		Ctrl_4h	B	14	0.1064		HL_4h	B	14	0.0154		HT_4h	B	14	0.1081
Ctrl_4h	B	15	0.1087		HL_4h	B	15	0.1538		HT_4h	B	15	0.2429		Ctrl_4h	B	15	0.0714		HL_4h	B	15	0.0099		HT_4h	B	15	0.0545
Ctrl_4h	B	16	0.1071		HL_4h	B	16	0.2308		HT_4h	B	16	0.1887		Ctrl_4h	B	16	0.0597		HL_4h	B	16	0.0145		HT_4h	B	16	0.0588
Ctrl_4h	B	17	0.2321		HL_4h	B	17	0.1644		HT_4h	B	17	0.1875		Ctrl_4h	B	17	0.0196		HL_4h	B	17	0.019		HT_4h	B	17	0.025
Ctrl_4h	B	18	0.1053		HL_4h	B	18	0.2432		HT_4h	B	18	0.2		Ctrl_4h	B	18	0.0263		HL_4h	B	18	0.0112		HT_4h	B	18	0.0566
Ctrl_4h	B	19	0.3333		HL_4h	B	19	0.1698		HT_4h	B	19	0.274		Ctrl_4h	B	19	0.0213		HL_4h	B	19	0		HT_4h	B	19	0.0213
Ctrl_4h	B	20	0.1667		HL_4h	B	20	0.1818		HT_4h	B	20	0.2105		Ctrl_4h	B	20	0.0638		HL_4h	B	20	0.0179		HT_4h	B	20	0.0455
Ctrl_4h	B	21	0.3077		HL_4h	B	21	0.2083		HT_4h	B	21	0.3077		Ctrl_4h	B	21	0		HL_4h	B	21	0.0385		HT_4h	B	21	0.0714
Ctrl_4h	B	22	0.1167		HL_4h	B	22	0.125		HT_4h	B	22	0.2222		Ctrl_4h	B	22	0.0208		HL_4h	B	22	0.0345		HT_4h	B	22	0.0169
Ctrl_4h	B	23	0.0952		HL_4h	B	23	0.2		HT_4h	B	23	0.4314		Ctrl_4h	B	23	0.0116		HL_4h	B	23	0.0465		HT_4h	B	23	0.0167
Ctrl_4h	B	24	0.1481		HL_4h	B	24	0.2157		HT_4h	B	24	0.2059		Ctrl_4h	B	24	0.0139		HL_4h	B	24	0.0435		HT_4h	B	24	0
Ctrl_4h	B	25	0.1867		HL_4h	B	25	0.2222		HT_4h	B	25	0.274		Ctrl_4h	B	25	0.013		HL_4h	B	25	0.0811		HT_4h	B	25	0.0185
Ctrl_4h	B	26	0.1463		HL_4h	B	26	0.0893		HT_4h	B	26	0.1964		Ctrl_4h	B	26	0.0253		HL_4h	B	26	0.0227		HT_4h	B	26	0.1081
Ctrl_4h	B	27	0.1556		HL_4h	B	27	0.1707		HT_4h	B	27	0.2459		Ctrl_4h	B	27	0.0536		HL_4h	B	27	0.0167		HT_4h	B	27	0.1
Ctrl_4h	B	28	0.2075		HL_4h	B	28	0.1231		HT_4h	B	28	0.3		Ctrl_4h	B	28	0.0476		HL_4h	B	28	0.0233		HT_4h	B	28	0.0469
Ctrl_4h	B	29	0.1579		HL_4h	B	29	0.0806		HT_4h	B	29	0.2642		Ctrl_4h	B	29	0.0317		HL_4h	B	29	0.0222		HT_4h	B	29	0.037
Ctrl_4h	B	30	0.1528		HL_4h	B	30	0.1846		HT_4h	B	30	0.2813		Ctrl_4h	B	30	0		HL_4h	B	30	0.0286		HT_4h	B	30	0.0196
Ctrl_4h	C	1	0.1212		HL_4h	C	1	0.1282		HT_4h	C	1	0.2778		Ctrl_4h	C	1	0.0469		HL_4h	C	1	0.05		HT_4h	C	1	0.0488
Ctrl_4h	C	2	0.1707		HL_4h	C	2	0.1429		HT_4h	C	2	0.2		Ctrl_4h	C	2	0.0351		HL_4h	C	2	0		HT_4h	C	2	0
Ctrl_4h	C	3	0.1818		HL_4h	C	3	0.2333		HT_4h	C	3	0.2353		Ctrl_4h	C	3	0.0625		HL_4h	C	3	0.0441		HT_4h	C	3	0.0351
Ctrl_4h	C	4	0.175		HL_4h	C	4	0.1071		HT_4h	C	4	0.3824		Ctrl_4h	C	4	0.0317		HL_4h	C	4	0.0435		HT_4h	C	4	0.0189
Ctrl_4h	C	5	0.2917		HL_4h	C	5	0.1571		HT_4h	C	5	0.1892		Ctrl_4h	C	5	0.0351		HL_4h	C	5	0.0208		HT_4h	C	5	0
Ctrl_4h	C	6	0.1071		HL_4h	C	6	0.2632		HT_4h	C	6	0.175		Ctrl_4h	C	6	0.0612		HL_4h	C	6	0		HT_4h	C	6	0
Ctrl_4h	C	7	0.1667		HL_4h	C	7	0.2273		HT_4h	C	7	0.1818		Ctrl_4h	C	7	0.0213		HL_4h	C	7	0.0286		HT_4h	C	7	0.0357
Ctrl_4h	C	8	0.1852		HL_4h	C	8	0.1		HT_4h	C	8	0.3158		Ctrl_4h	C	8	0.0645		HL_4h	C	8	0.0265		HT_4h	C	8	0.0909
Ctrl_4h	C	9	0.3182		HL_4h	C	9	0.0833		HT_4h	C	9	0.3077		Ctrl_4h	C	9	0.0423		HL_4h	C	9	0.0263		HT_4h	C	9	0.0238
Ctrl_4h	C	10	0.3077		HL_4h	C	10	0.16		HT_4h	C	10	0.1538		Ctrl_4h	C	10	0.0213		HL_4h	C	10	0.0204		HT_4h	C	10	0
Ctrl_4h	C	11	0.1333		HL_4h	C	11	0.05		HT_4h	C	11	0.2308		Ctrl_4h	C	11	0.02		HL_4h	C	11	0.012		HT_4h	C	11	0.0333
Ctrl_4h	C	12	0.1818		HL_4h	C	12	0.0769		HT_4h	C	12	0.3333		Ctrl_4h	C	12	0.0545		HL_4h	C	12	0.0119		HT_4h	C	12	0
Ctrl_4h	C	13	0.2692		HL_4h	C	13	0.129		HT_4h	C	13	0.375		Ctrl_4h	C	13	0.0833		HL_4h	C	13	0.0303		HT_4h	C	13	0.0385
Ctrl_4h	C	14	0.1563		HL_4h	C	14	0.1205		HT_4h	C	14	0.2264		Ctrl_4h	C	14	0.0909		HL_4h	C	14	0.0139		HT_4h	C	14	0
Ctrl_4h	C	15	0.15		HL_4h	C	15	0.2083		HT_4h	C	15	0.2051		Ctrl_4h	C	15	0.0746		HL_4h	C	15	0.0147		HT_4h	C	15	0.0192
Ctrl_4h	C	16	0.3529		HL_4h	C	16	0.1316		HT_4h	C	16	0.2069		Ctrl_4h	C	16	0.0714		HL_4h	C	16	0.0294		HT_4h	C	16	0.0435
Ctrl_4h	C	17	0.0698		HL_4h	C	17	0.1351		HT_4h	C	17	0.0938		Ctrl_4h	C	17	0.06		HL_4h	C	17	0.02		HT_4h	C	17	0.0455
Ctrl_4h	C	18	0.1852		HL_4h	C	18	0.1731		HT_4h	C	18	0.225		Ctrl_4h	C	18	0.0233		HL_4h	C	18	0.0313		HT_4h	C	18	0.02
Ctrl_4h	C	19	0.225		HL_4h	C	19	0.2051		HT_4h	C	19	0.2941		Ctrl_4h	C	19	0.0526		HL_4h	C	19	0.0556		HT_4h	C	19	0
Ctrl_4h	C	20	0.2222		HL_4h	C	20	0.1207		HT_4h	C	20	0.2258		Ctrl_4h	C	20	0.0469		HL_4h	C	20	0.0137		HT_4h	C	20	0.0167
Ctrl_4h	C	21	0.2593		HL_4h	C	21	0.1346		HT_4h	C	21	0.2581		Ctrl_4h	C	21	0.0851		HL_4h	C	21	0.038		HT_4h	C	21	0
Ctrl_4h	C	22	0.0556		HL_4h	C	22	0.25		HT_4h	C	22	0.1538		Ctrl_4h	C	22	0.0811		HL_4h	C	22	0.0408		HT_4h	C	22	0
Ctrl_4h	C	23	0.2258		HL_4h	C	23	0.0448		HT_4h	C	23	0.2295		Ctrl_4h	C	23	0.0408		HL_4h	C	23	0.0615		HT_4h	C	23	0
Ctrl_4h	C	24	0.2051		HL_4h	C	24	0.1277		HT_4h	C	24	0.2931		Ctrl_4h	C	24	0.0385		HL_4h	C	24	0		HT_4h	C	24	0.0185
Ctrl_4h	C	25	0.1875		HL_4h	C	25	0.1444		HT_4h	C	25	0.1667		Ctrl_4h	C	25	0.0882		HL_4h	C	25	0.0337		HT_4h	C	25	0.04
Ctrl_4h	C	26	0.2647		HL_4h	C	26	0.1923		HT_4h	C	26	0.2069		Ctrl_4h	C	26	0.0189		HL_4h	C	26	0.037		HT_4h	C	26	0.0238
Ctrl_4h	C	27	0.303		HL_4h	C	27	0.1228		HT_4h	C	27	0.4		Ctrl_4h	C	27	0.1064		HL_4h	C	27	0.0417		HT_4h	C	27	0
Ctrl_4h	C	28	0.2581		HL_4h	C	28	0.1781		HT_4h	C	28	0.1515		Ctrl_4h	C	28	0.0625		HL_4h	C	28	0.0328		HT_4h	C	28	0.0196
Ctrl_4h	C	29	0.2128		HL_4h	C	29	0.1739		HT_4h	C	29	0.234		Ctrl_4h	C	29	0.0816		HL_4h	C	29	0		HT_4h	C	29	0.0179
Ctrl_4h	C	30	0.2778		HL_4h	C	30	0.1299		HT_4h	C	30	0.1346		Ctrl_4h	C	30	0.098		HL_4h	C	30	0.0108		HT_4h	C	30	0
	average		0.181579			average		0.15888								average		0.0380322			average		0.0236289
								-0.125008		HT_4h	D	1	0.2063										-0.378714		HT_4h	D	1	0.0196
										HT_4h	D	2	0.1579												HT_4h	D	2	0.0645
										HT_4h	D	3	0.225												HT_4h	D	3	0.0185
										HT_4h	D	4	0.2												HT_4h	D	4	0.0645
										HT_4h	D	5	0.2051												HT_4h	D	5	0.018
										HT_4h	D	6	0.2344												HT_4h	D	6	0.0177
										HT_4h	D	7	0.3125												HT_4h	D	7	0.0291
										HT_4h	D	8	0.1587												HT_4h	D	8	0.0192
										HT_4h	D	9	0.26												HT_4h	D	9	0.0092
										HT_4h	D	10	0.1364												HT_4h	D	10	0.0339
										HT_4h	D	11	0.1385												HT_4h	D	11	0.041
										HT_4h	D	12	0.2857												HT_4h	D	12	0
										HT_4h	D	13	0.2041												HT_4h	D	13	0
										HT_4h	D	14	0.2444												HT_4h	D	14	0
										HT_4h	D	15	0.2766												HT_4h	D	15	0.0083
										HT_4h	D	16	0.2075												HT_4h	D	16	0.0149
										HT_4h	D	17	0.2273												HT_4h	D	17	0.0119
										HT_4h	D	18	0.1944												HT_4h	D	18	0.0169
										HT_4h	D	19	0.22												HT_4h	D	19	0.041
										HT_4h	D	20	0.3684												HT_4h	D	20	0
										HT_4h	D	21	0.2308												HT_4h	D	21	0.0095
										HT_4h	D	22	0.0845												HT_4h	D	22	0.0331
										HT_4h	D	23	0.0972												HT_4h	D	23	0.0253
										HT_4h	D	24	0.275												HT_4h	D	24	0.0139
										HT_4h	D	25	0.1316												HT_4h	D	25	0.0323
										HT_4h	D	26	0.2593												HT_4h	D	26	0
										HT_4h	D	27	0.2727												HT_4h	D	27	0
										HT_4h	D	28	0.2632												HT_4h	D	28	0.0208
										HT_4h	D	29	0.0645												HT_4h	D	29	0.0097
										HT_4h	D	30	0.1957												HT_4h	D	30	0
											average		0.22547													average		0.027845
													0.241719															-0.267858

## Sheet: Fig7k_Individual PG size
TEM images quantification of individual plastoglobuli size in mesophyll (M) and bundle sheath (BS) chloroplasts in leaves of S.viridis after 4h treatments of Control (ctrl_4h) or High Light (HL_4h) or High Temperautre (HT_4h)
Control_M						HL M						HT_M						Control_BS						HL_BS						HT_BS
Treatment	Biological replicates	chloroplast	PG	PG area (nm^2)		Treatment	Biological replicates	chloroplast	PG	PG area (nm^2)		Treatment	Biological replicates	chloroplast	PG	PG area (nm^2)		Treatment	Biological replicates	chloroplast	PG	PG area (nm^2)		Treatment	Biological replicates	chloroplast	PG	PG area (nm^2)		Treatment	Biological replicates	chloroplast	PG	PG area (nm^2)
Ctrl_4h	A	1	1	9893.87		HL_4h	A	1	1	8936.58		HT_4h	A	1	1	8936.58		Ctrl_4h	A	1	1	2845.59		HL_4h	A	1	1	8970.37		HT_4h	A	1	1	6982.59		Cell type	Treatment	Student’s two-tailed t-test with unequal variance
Ctrl_4h	A	1	2	8660.66		HL_4h	A	1	2	2858.73		HT_4h	A	1	2	2858.73		Ctrl_4h	A	1	2	7033.27		HL_4h	A	1	2	5642.38		HT_4h	A	1	2	7892.95		Mesophyll (M)	Ctrl_4h
Ctrl_4h	A	1	3	5693.06		HL_4h	A	1	3	2261.83		HT_4h	A	1	3	7977.41		Ctrl_4h	A	1	3	4123.85		HL_4h	A	1	3	10671		HT_4h	A	1	3	2990.12			HL_4h	0.000538791
Ctrl_4h	A	1	4	9646.1		HL_4h	A	1	4	13174.9		HT_4h	A	1	4	9293.22		Ctrl_4h	A	1	4	7031.39		HL_4h	A	1	4	7033.27									HT_4h	2.19442e-60
Ctrl_4h	A	1	5	3695.89		HL_4h	A	1	5	2864.36		HT_4h	A	1	5	8240.2								HL_4h	A	1	5	7040.77		HT_4h	A	2	1	8493.6		Bundle sheath (BS)	Ctrl_4h
Ctrl_4h	A	1	6	8264.6		HL_4h	A	1	6	6211.12		HT_4h	A	1	6	9895.75		Ctrl_4h	A	2	1	5246.32		HL_4h	A	1	6	4121.98		HT_4h	A	2	2	2978.86			HL_4h	8.4247e-12
Ctrl_4h	A	1	7	10665.3		HL_4h	A	1	7	1638.65								Ctrl_4h	A	2	2	7641.43		HL_4h	A	1	7	3879.84		HT_4h	A	2	3	7352.36			HT_4h	2.34701e-31
Ctrl_4h	A	1	8	1978.4		HL_4h	A	1	8	10182.9		HT_4h	A	2	1	8623.12		Ctrl_4h	A	2	3	7083.94		HL_4h	A	1	8	6301.22		HT_4h	A	2	4	7904.21
Ctrl_4h	A	1	9	7633.92		HL_4h	A	1	9	4925.35		HT_4h	A	2	2	7262.26		Ctrl_4h	A	2	4	6194.23		HL_4h	A	1	9	7373.01		HT_4h	A	2	5	5501.6
Ctrl_4h	A	1	10	5785.03		HL_4h	A	1	10	4206.44		HT_4h	A	2	3	6458.89		Ctrl_4h	A	2	5	6220.51		HL_4h	A	1	10	7262.26		HT_4h	A	2	6	8200.78
Ctrl_4h	A	1	11	5073.64		HL_4h	A	1	11	5071.76		HT_4h	A	2	4	7663.95		Ctrl_4h	A	2	6	7113.98		HL_4h	A	1	11	9144.93		HT_4h	A	2	7	6359.41
Ctrl_4h	A	1	12	10136		HL_4h	A	1	12	3889.22		HT_4h	A	2	5	6233.65		Ctrl_4h	A	2	7	7440.58								HT_4h	A	2	8	10462.6
Ctrl_4h	A	1	13	8670.04		HL_4h	A	1	13	4058.16		HT_4h	A	2	6	5602.96		Ctrl_4h	A	2	8	7112.1		HL_4h	A	2	1	4294.66		HT_4h	A	2	9	6526.46
Ctrl_4h	A	1	14	5732.48		HL_4h	A	1	14	3538.22		HT_4h	A	2	7	12692.5		Ctrl_4h	A	2	9	6689.77		HL_4h	A	2	2	7363.62		HT_4h	A	2	10	3729.68
Ctrl_4h	A	1	15	13124.3		HL_4h	A	1	15	4985.41		HT_4h	A	2	8	9143.06		Ctrl_4h	A	2	10	3532.59		HL_4h	A	2	3	5550.4		HT_4h	A	2	11	5903.29
												HT_4h	A	2	9	3224.75								HL_4h	A	2	4	8450.43		HT_4h	A	2	12	3806.64
Ctrl_4h	A	2	1	3600.16		HL_4h	A	2	1	10796.7		HT_4h	A	2	10	4885.93		Ctrl_4h	A	3	1	3547.6		HL_4h	A	2	5	8497.35		HT_4h	A	2	13	5034.22
Ctrl_4h	A	2	2	7134.62		HL_4h	A	2	2	5661.15								Ctrl_4h	A	3	2	4060.03		HL_4h	A	2	6	7403.04		HT_4h	A	2	14	5715.58
						HL_4h	A	2	3	1985.91		HT_4h	A	3	1	8891.53		Ctrl_4h	A	3	3	6092.87		HL_4h	A	2	7	8454.18		HT_4h	A	2	15	7814.11
Ctrl_4h	A	3	1	10644.7		HL_4h	A	2	4	9184.35		HT_4h	A	3	2	9646.1		Ctrl_4h	A	3	4	5867.62		HL_4h	A	2	8	9816.91		HT_4h	A	2	16	9486.56
Ctrl_4h	A	3	2	7431.2		HL_4h	A	2	5	10256.1		HT_4h	A	3	3	4600.62		Ctrl_4h	A	3	5	6154.81		HL_4h	A	2	9	10462.6		HT_4h	A	2	17	4996.68
Ctrl_4h	A	3	3	10064.7		HL_4h	A	2	6	6338.76		HT_4h	A	3	4	6019.66		Ctrl_4h	A	3	6	6166.07		HL_4h	A	2	10	4516.16
Ctrl_4h	A	3	4	6089.11		HL_4h	A	2	7	8647.52		HT_4h	A	3	5	9415.23		Ctrl_4h	A	3	7	6847.44		HL_4h	A	2	11	4046.9		HT_4h	A	3	1	9024.8
Ctrl_4h	A	3	5	8942.21		HL_4h	A	2	8	9574.77		HT_4h	A	3	6	3785.99		Ctrl_4h	A	3	8	7603.89		HL_4h	A	2	12	8767.65		HT_4h	A	3	2	7688.35
Ctrl_4h	A	3	6	7044.53		HL_4h	A	2	9	1484.74		HT_4h	A	3	7	8822.08		Ctrl_4h	A	3	9	3938.03		HL_4h	A	2	13	11033.2		HT_4h	A	3	3	8474.83
Ctrl_4h	A	3	7	10736.7		HL_4h	A	2	10	4078.81		HT_4h	A	3	8	9540.99		Ctrl_4h	A	3	10	4733.89								HT_4h	A	3	4	4041.26
Ctrl_4h	A	3	8	4268.39		HL_4h	A	2	11	2019.69		HT_4h	A	3	9	5559.79								HL_4h	A	3	1	5614.22		HT_4h	A	3	5	3115.89
Ctrl_4h	A	3	9	1948.37		HL_4h	A	2	12	6162.32		HT_4h	A	3	10	9751.22		Ctrl_4h	A	4	1	3061.45		HL_4h	A	3	2	4123.85		HT_4h	A	3	6	6952.55
Ctrl_4h	A	3	10	8981.63		HL_4h	A	2	13	6036.56		HT_4h	A	3	11	3748.45		Ctrl_4h	A	4	2	5060.5		HL_4h	A	3	3	7496.89		HT_4h	A	3	7	5944.58
Ctrl_4h	A	3	11	6006.52		HL_4h	A	2	14	5666.78		HT_4h	A	3	12	10650.3		Ctrl_4h	A	4	3	6710.41		HL_4h	A	3	4	3718.41		HT_4h	A	3	8	8489.85
Ctrl_4h	A	3	12	6905.63														Ctrl_4h	A	4	4	5186.26		HL_4h	A	3	5	8176.38		HT_4h	A	3	9	5771.9
Ctrl_4h	A	3	13	12793.9		HL_4h	A	3	1	4880.3		HT_4h	A	4	1	13176.8								HL_4h	A	3	6	8718.85		HT_4h	A	3	10	3879.84
Ctrl_4h	A	3	14	11333.6		HL_4h	A	3	2	3489.41		HT_4h	A	4	2	10209.2		Ctrl_4h	A	5	1	3470.64		HL_4h	A	3	7	8138.84
Ctrl_4h	A	3	15	13854.4		HL_4h	A	3	3	7185.31		HT_4h	A	4	3	9159.95		Ctrl_4h	A	5	2	4786.45		HL_4h	A	3	8	8063.76		HT_4h	A	4	1	10231.7
Ctrl_4h	A	3	16	10175.4		HL_4h	A	3	4	1852.64		HT_4h	A	4	4	5608.59		Ctrl_4h	A	5	3	5542.9		HL_4h	A	3	9	7911.72		HT_4h	A	4	2	5178.75
Ctrl_4h	A	3	17	4722.63		HL_4h	A	3	5	1360.85		HT_4h	A	4	5	8636.26		Ctrl_4h	A	5	4	5263.22		HL_4h	A	3	10	6838.05		HT_4h	A	4	3	8448.55
Ctrl_4h	A	3	18	2336.91		HL_4h	A	3	6	7855.41		HT_4h	A	4	6	3273.56		Ctrl_4h	A	5	5	4136.99		HL_4h	A	3	11	9206.88		HT_4h	A	4	4	9454.65
						HL_4h	A	3	7	5098.04		HT_4h	A	4	7	5310.14		Ctrl_4h	A	5	6	5351.44		HL_4h	A	3	12	9901.38		HT_4h	A	4	5	12420.4
Ctrl_4h	A	4	1	10288		HL_4h	A	3	8	4046.9		HT_4h	A	4	8	7688.35		Ctrl_4h	A	5	7	5281.99		HL_4h	A	3	13	9927.66
Ctrl_4h	A	4	2	7275.4		HL_4h	A	3	9	5931.44		HT_4h	A	4	9	9952.06		Ctrl_4h	A	5	8	2436.4		HL_4h	A	3	14	8976		HT_4h	A	5	1	8784.54
Ctrl_4h	A	4	3	3643.33		HL_4h	A	3	10	2004.68		HT_4h	A	4	10	6002.77		Ctrl_4h	A	5	9	4030								HT_4h	A	5	2	7449.97
Ctrl_4h	A	4	4	6408.21		HL_4h	A	3	11	16471		HT_4h	A	4	11	14443.8								HL_4h	A	4	1	8694.44		HT_4h	A	5	3	5918.3
Ctrl_4h	A	4	5	12696.3		HL_4h	A	3	12	3083.97		HT_4h	A	4	12	8891.53		Ctrl_4h	A	6	1	5779.4		HL_4h	A	4	2	6759.22		HT_4h	A	5	4	6085.36
Ctrl_4h	A	4	6	5822.57		HL_4h	A	3	13	7962.4								Ctrl_4h	A	6	2	6342.51		HL_4h	A	4	3	7254.76		HT_4h	A	5	5	11194.7
Ctrl_4h	A	4	7	2299.37		HL_4h	A	3	14	7998.06		HT_4h	A	5	1	4018.74		Ctrl_4h	A	6	3	5997.14		HL_4h	A	4	4	10032.8		HT_4h	A	5	6	7710.88
Ctrl_4h	A	4	8	1839.5		HL_4h	A	3	15	2560.28		HT_4h	A	5	2	5131.82		Ctrl_4h	A	6	4	5066.13		HL_4h	A	4	5	8106.93		HT_4h	A	5	7	3658.35
Ctrl_4h	A	4	9	5940.83								HT_4h	A	5	3	4808.97		Ctrl_4h	A	6	5	2832.45		HL_4h	A	4	6	5146.84		HT_4h	A	5	8	6719.8
Ctrl_4h	A	4	10	8885.9		HL_4h	A	4	1	5340.18		HT_4h	A	5	4	14211.1		Ctrl_4h	A	6	6	4732.02		HL_4h	A	4	7	10595.9		HT_4h	A	5	9	8435.41
Ctrl_4h	A	4	11	2894.39		HL_4h	A	4	2	7919.23		HT_4h	A	5	5	11412.4		Ctrl_4h	A	6	7	5368.33		HL_4h	A	4	8	6282.45
Ctrl_4h	A	4	12	15434.9		HL_4h	A	4	3	8600.59		HT_4h	A	5	6	12578								HL_4h	A	4	9	8673.8		HT_4h	A	6	1	4396.02
Ctrl_4h	A	4	13	8108.81		HL_4h	A	4	4	5826.33		HT_4h	A	5	7	6182.97		Ctrl_4h	A	7	1	4212.07		HL_4h	A	4	10	4296.54		HT_4h	A	6	2	5342.05
Ctrl_4h	A	4	14	7511.91		HL_4h	A	4	5	10025.3		HT_4h	A	5	8	5073.64		Ctrl_4h	A	7	2	3784.11		HL_4h	A	4	11	2333.16		HT_4h	A	6	3	3740.94
Ctrl_4h	A	4	15	5884.52		HL_4h	A	4	6	8750.75		HT_4h	A	5	9	8178.26		Ctrl_4h	A	7	3	4915.97		HL_4h	A	4	12	9248.17		HT_4h	A	6	4	7209.71
Ctrl_4h	A	4	16	13385.2		HL_4h	A	4	7	8026.22		HT_4h	A	5	10	8354.7		Ctrl_4h	A	7	4	4146.38		HL_4h	A	4	13	8979.75		HT_4h	A	6	5	6111.64
Ctrl_4h	A	4	17	7748.42		HL_4h	A	4	8	8589.33		HT_4h	A	5	11	4887.81		Ctrl_4h	A	7	5	3949.29		HL_4h	A	4	14	9460.28		HT_4h	A	6	6	6049.7
Ctrl_4h	A	4	18	13571		HL_4h	A	4	9	11020.1		HT_4h	A	5	12	6537.73		Ctrl_4h	A	7	6	6997.6		HL_4h	A	4	15	9775.62		HT_4h	A	6	7	5062.37
Ctrl_4h	A	4	19	2669.15		HL_4h	A	4	10	3729.68		HT_4h	A	5	13	11615.1		Ctrl_4h	A	7	7	3628.32		HL_4h	A	4	16	8624.99		HT_4h	A	6	8	3091.48
Ctrl_4h	A	4	20	6537.73		HL_4h	A	4	11	8587.45		HT_4h	A	5	14	17071.7								HL_4h	A	4	17	8345.32		HT_4h	A	6	9	3686.5
Ctrl_4h	A	4	21	11245.3		HL_4h	A	4	12	7909.84		HT_4h	A	5	15	8367.84		Ctrl_4h	A	8	1	6363.16								HT_4h	A	6	10	4587.48
Ctrl_4h	A	4	22	15213.4		HL_4h	A	4	13	1503.51		HT_4h	A	5	16	9683.64		Ctrl_4h	A	8	2	5047.36		HL_4h	A	5	1	8904.67		HT_4h	A	6	11	5295.13
Ctrl_4h	A	4	23	4407.29		HL_4h	A	4	14	5604.84		HT_4h	A	5	17	6671		Ctrl_4h	A	8	3	3511.94		HL_4h	A	5	2	11560.7
Ctrl_4h	A	4	24	13514.7		HL_4h	A	4	15	4178.29		HT_4h	A	5	18	3543.85		Ctrl_4h	A	8	4	3581.39		HL_4h	A	5	3	9520.34		HT_4h	A	7	1	5871.38
Ctrl_4h	A	4	25	2119.18								HT_4h	A	5	19	5231.31		Ctrl_4h	A	8	5	5685.55		HL_4h	A	5	4	7528.8		HT_4h	A	7	2	5593.58
Ctrl_4h	A	4	26	1496		HL_4h	A	5	1	9995.23		HT_4h	A	5	20	9490.31		Ctrl_4h	A	8	6	4142.62		HL_4h	A	5	5	5792.54		HT_4h	A	7	3	3680.87
						HL_4h	A	5	2	12013		HT_4h	A	5	21	10945		Ctrl_4h	A	8	7	6890.61		HL_4h	A	5	6	9726.82		HT_4h	A	7	4	5214.41
Ctrl_4h	A	5	1	4172.66		HL_4h	A	5	3	8210.17		HT_4h	A	5	22	9432.12		Ctrl_4h	A	8	8	3190.97		HL_4h	A	5	7	6466.4		HT_4h	A	7	5	5465.94
Ctrl_4h	A	5	2	2725.46		HL_4h	A	5	4	6575.27								Ctrl_4h	A	8	9	3339.25		HL_4h	A	5	8	8606.22		HT_4h	A	7	6	4602.5
Ctrl_4h	A	5	3	5342.05		HL_4h	A	5	5	4157.64		HT_4h	A	6	1	9601.05								HL_4h	A	5	9	6278.69		HT_4h	A	7	7	4799.59
Ctrl_4h	A	5	4	6603.42		HL_4h	A	5	6	6130.41		HT_4h	A	6	2	6575.27		Ctrl_4h	A	9	1	2143.58		HL_4h	A	5	10	5068.01		HT_4h	A	7	8	5120.56
Ctrl_4h	A	5	5	5274.48		HL_4h	A	5	7	5432.15		HT_4h	A	6	3	10607.1		Ctrl_4h	A	9	2	3429.35		HL_4h	A	5	11	6920.64		HT_4h	A	7	9	9101.76
Ctrl_4h	A	5	6	3217.24		HL_4h	A	5	8	2995.75		HT_4h	A	6	4	4748.91		Ctrl_4h	A	9	3	5039.85		HL_4h	A	5	12	4840.88
Ctrl_4h	A	5	7	10712.3		HL_4h	A	5	9	5698.69		HT_4h	A	6	5	13388.9		Ctrl_4h	A	9	4	3831.04								HT_4h	A	8	1	6661.61
Ctrl_4h	A	5	8	14006.5		HL_4h	A	5	10	9417.1		HT_4h	A	6	6	6107.89		Ctrl_4h	A	9	5	5800.05		HL_4h	A	6	1	5450.92		HT_4h	A	8	2	7966.15
Ctrl_4h	A	5	9	10488.9		HL_4h	A	5	11	3883.59		HT_4h	A	6	7	5482.83		Ctrl_4h	A	9	6	3457.51		HL_4h	A	6	2	8407.26		HT_4h	A	8	3	8487.97
Ctrl_4h	A	5	10	4884.06		HL_4h	A	5	12	3159.06		HT_4h	A	6	8	5668.66		Ctrl_4h	A	9	7	3564.5		HL_4h	A	6	3	9903.26		HT_4h	A	8	4	3725.92
Ctrl_4h	A	5	11	2800.54		HL_4h	A	5	13	4991.05		HT_4h	A	6	9	7765.31		Ctrl_4h	A	9	8	2293.74		HL_4h	A	6	4	7763.43		HT_4h	A	8	5	7344.85
Ctrl_4h	A	5	12	5375.84								HT_4h	A	6	10	3271.68		Ctrl_4h	A	9	9	3384.3		HL_4h	A	6	5	8202.66		HT_4h	A	8	6	6152.93
Ctrl_4h	A	5	13	10059.1		HL_4h	A	6	1	2318.14		HT_4h	A	6	11	15170.2		Ctrl_4h	A	9	10	4127.61		HL_4h	A	6	6	6243.03		HT_4h	A	8	7	10207.3
Ctrl_4h	A	5	14	5415.26		HL_4h	A	6	2	9940.8		HT_4h	A	6	12	8270.23		Ctrl_4h	A	9	11	4249.62		HL_4h	A	6	7	8135.09		HT_4h	A	8	8	8771.4
Ctrl_4h	A	5	15	10295.6		HL_4h	A	6	3	4778.94		HT_4h	A	6	13	10601.5		Ctrl_4h	A	9	12	3296.08		HL_4h	A	6	8	7656.44		HT_4h	A	8	9	4985.41
Ctrl_4h	A	5	16	3312.97		HL_4h	A	6	4	1907.07		HT_4h	A	6	14	10967.5								HL_4h	A	6	9	8249.59		HT_4h	A	8	10	4497.39
Ctrl_4h	A	5	17	3592.65		HL_4h	A	6	5	2556.53								Ctrl_4h	A	10	1	6244.91		HL_4h	A	6	10	7596.38
Ctrl_4h	A	5	18	6312.48		HL_4h	A	6	6	3001.39		HT_4h	A	7	1	7832.88		Ctrl_4h	A	10	2	4955.38		HL_4h	A	6	11	6229.89		HT_4h	A	9	1	7936.12
Ctrl_4h	A	5	19	7729.65		HL_4h	A	6	7	9362.67		HT_4h	A	7	2	6235.52		Ctrl_4h	A	10	3	5175		HL_4h	A	6	12	7699.61		HT_4h	A	9	2	7470.61
Ctrl_4h	A	5	20	3523.2		HL_4h	A	6	8	2498.34		HT_4h	A	7	3	5253.83		Ctrl_4h	A	10	4	4091.95		HL_4h	A	6	13	11804.7		HT_4h	A	9	3	8827.71
Ctrl_4h	A	5	21	6366.92		HL_4h	A	6	9	6779.86		HT_4h	A	7	4	10254.3		Ctrl_4h	A	10	5	3998.09		HL_4h	A	6	14	4283.4		HT_4h	A	9	4	9052.96
				11076.4		HL_4h	A	6	10	2194.26		HT_4h	A	7	5	6154.81		Ctrl_4h	A	10	6	6057.2		HL_4h	A	6	15	6579.02		HT_4h	A	9	5	9045.45
						HL_4h	A	6	11	6702.91		HT_4h	A	7	6	4574.34								HL_4h	A	6	16	5824.45		HT_4h	A	9	6	7213.46
Ctrl_4h	A	6	1	6592.16		HL_4h	A	6	12	8403.5		HT_4h	A	7	7	5527.88		Ctrl_4h	A	11	1	3530.71								HT_4h	A	9	7	2913.16
Ctrl_4h	A	6	2	6184.84		HL_4h	A	6	13	2496.46		HT_4h	A	7	8	9867.59		Ctrl_4h	A	11	2	4345.35		HL_4h	A	7	1	9803.77		HT_4h	A	9	8	7617.02
Ctrl_4h	A	6	3	7990.56		HL_4h	A	6	14	1019.23		HT_4h	A	7	9	9039.82		Ctrl_4h	A	11	3	6813.65		HL_4h	A	7	2	7517.54		HT_4h	A	9	9	7611.39
Ctrl_4h	A	6	4	5649.89		HL_4h	A	6	15	5760.63		HT_4h	A	7	10	4411.04								HL_4h	A	7	3	10342.5		HT_4h	A	9	10	10049.7
Ctrl_4h	A	6	5	10659.7		HL_4h	A	6	16	2556.53		HT_4h	A	7	11	6946.92		Ctrl_4h	A	12	1	3808.51		HL_4h	A	7	4	6211.12		HT_4h	A	9	11	6819.28
Ctrl_4h	A	6	6	6830.55		HL_4h	A	6	17	6716.05		HT_4h	A	7	12	9893.87		Ctrl_4h	A	12	2	5417.13		HL_4h	A	7	5	9982.09		HT_4h	A	9	12	6404.46
Ctrl_4h	A	6	7	6357.53		HL_4h	A	6	18	2640.99		HT_4h	A	7	13	11204		Ctrl_4h	A	12	3	6470.15		HL_4h	A	7	6	9586.04
Ctrl_4h	A	6	8	4138.87		HL_4h	A	6	19	3998.09		HT_4h	A	7	14	8914.06		Ctrl_4h	A	12	4	5920.18		HL_4h	A	7	7	6620.32		HT_4h	A	10	1	5755
Ctrl_4h	A	6	9	10301.2								HT_4h	A	7	15	4640.04		Ctrl_4h	A	12	5	4917.84		HL_4h	A	7	8	4275.9		HT_4h	A	10	2	8131.33
Ctrl_4h	A	6	10	3555.11		HL_4h	A	7	1	5400.24								Ctrl_4h	A	12	6	4955.38		HL_4h	A	7	9	9402.09		HT_4h	A	10	3	6648.47
Ctrl_4h	A	6	11	9696.78		HL_4h	A	7	2	2898.15		HT_4h	A	8	1	16223.2		Ctrl_4h	A	12	7	3624.56								HT_4h	A	10	4	5901.41
Ctrl_4h	A	6	12	4514.28		HL_4h	A	7	3	2851.22		HT_4h	A	8	2	12739.5		Ctrl_4h	A	12	8	9268.82		HL_4h	A	8	1	10055.3		HT_4h	A	10	5	6151.06
Ctrl_4h	A	6	13	5524.12		HL_4h	A	7	4	3104.62		HT_4h	A	8	3	7592.62		Ctrl_4h	A	12	9	4467.35		HL_4h	A	8	2	7930.49		HT_4h	A	10	6	7643.3
Ctrl_4h	A	6	14	9572.9		HL_4h	A	7	5	5051.11		HT_4h	A	8	4	8874.64		Ctrl_4h	A	12	10	5171.24		HL_4h	A	8	3	9509.08		HT_4h	A	10	7	5306.39
Ctrl_4h	A	6	15	5402.12		HL_4h	A	7	6	3962.43		HT_4h	A	8	5	8754.51		Ctrl_4h	A	12	11	2049.73		HL_4h	A	8	4	7309.19		HT_4h	A	10	8	4790.2
						HL_4h	A	7	7	4294.66		HT_4h	A	8	6	7804.73														HT_4h	A	10	9	8707.58
Ctrl_4h	A	7	1	9236.91		HL_4h	A	7	8	6196.1		HT_4h	A	8	7	9041.7		Ctrl_4h	A	13	1	7145.89		HL_4h	A	9	1	7438.7		HT_4h	A	10	10	9653.61
Ctrl_4h	A	7	2	1965.26		HL_4h	A	7	9	2428.89		HT_4h	A	8	8	13796.2		Ctrl_4h	A	13	2	2830.57		HL_4h	A	9	2	10053.4		HT_4h	A	10	11	5383.35
Ctrl_4h	A	7	3	1610.5		HL_4h	A	7	10	6235.52		HT_4h	A	8	9	9332.64		Ctrl_4h	A	13	3	4046.9		HL_4h	A	9	3	9972.71
Ctrl_4h	A	7	4	4347.22		HL_4h	A	7	11	4022.49		HT_4h	A	8	10	6102.25								HL_4h	A	9	4	8041.23		HT_4h	A	11	1	5937.07
Ctrl_4h	A	7	5	8694.44								HT_4h	A	8	11	12277.7		Ctrl_4h	A	14	1	7324.21		HL_4h	A	9	5	6288.08		HT_4h	A	11	2	7797.22
Ctrl_4h	A	7	6	4429.81		HL_4h	A	8	1	2487.08		HT_4h	A	8	12	7399.29		Ctrl_4h	A	14	2	3125.27		HL_4h	A	9	6	8786.42		HT_4h	A	11	3	5753.12
Ctrl_4h	A	7	7	5460.31		HL_4h	A	8	2	2380.09								Ctrl_4h	A	14	3	6960.06		HL_4h	A	9	7	7904.21		HT_4h	A	11	4	8989.14
Ctrl_4h	A	7	8	3461.26		HL_4h	A	8	3	4758.29		HT_4h	A	9	1	8217.68		Ctrl_4h	A	14	4	2327.53		HL_4h	A	9	8	7008.86		HT_4h	A	11	5	9062.34
Ctrl_4h	A	7	9	5325.16		HL_4h	A	8	4	11125.2		HT_4h	A	9	2	11038.9		Ctrl_4h	A	14	5	6077.85		HL_4h	A	9	9	8581.82		HT_4h	A	11	6	5621.73
Ctrl_4h	A	7	10	5270.73		HL_4h	A	8	5	7759.68		HT_4h	A	9	3	4123.85		Ctrl_4h	A	14	6	5443.41		HL_4h	A	9	10	10169.8
Ctrl_4h	A	7	11	3831.04		HL_4h	A	8	6	3643.33		HT_4h	A	9	4	6931.9		Ctrl_4h	A	14	7	3622.68		HL_4h	A	9	11	9036.07		HT_4h	A	12	1	7001.35
Ctrl_4h	A	7	12	10350		HL_4h	A	8	7	7934.24		HT_4h	A	9	5	13747.4		Ctrl_4h	A	14	8	2511.48		HL_4h	A	9	12	14911.2		HT_4h	A	12	2	6325.62
Ctrl_4h	A	7	13	9319.5		HL_4h	A	8	8	2342.55		HT_4h	A	9	6	11979.3		Ctrl_4h	A	14	9	3767.22		HL_4h	A	9	13	5216.29		HT_4h	A	12	3	8157.61
Ctrl_4h	A	7	14	8859.62		HL_4h	A	8	9	10389.4		HT_4h	A	9	7	6259.93		Ctrl_4h	A	14	10	6224.26		HL_4h	A	9	14	7977.41		HT_4h	A	12	4	10918.7
Ctrl_4h	A	7	15	6019.66		HL_4h	A	8	10	2228.05		HT_4h	A	9	8	6355.65		Ctrl_4h	A	14	11	6119.15		HL_4h	A	9	15	8576.19		HT_4h	A	12	5	6875.59
						HL_4h	A	8	11	4056.28		HT_4h	A	9	9	11085.8								HL_4h	A	9	16	7519.42		HT_4h	A	12	6	6319.99
Ctrl_4h	A	8	1	4272.14		HL_4h	A	8	12	2151.09		HT_4h	A	9	10	12865.2		Ctrl_4h	A	15	1	7057.67		HL_4h	A	9	17	9062.34		HT_4h	A	12	7	8912.18
Ctrl_4h	A	8	2	3162.81		HL_4h	A	8	13	2586.56		HT_4h	A	9	11	4758.29		Ctrl_4h	A	15	2	4259		HL_4h	A	9	18	10517		HT_4h	A	12	8	6289.96
Ctrl_4h	A	8	3	10276.8		HL_4h	A	8	14	3273.56								Ctrl_4h	A	15	3	5298.88		HL_4h	A	9	19	8354.7		HT_4h	A	12	9	7014.49
Ctrl_4h	A	8	4	10610.9		HL_4h	A	8	15	7453.72		HT_4h	A	10	1	9925.78		Ctrl_4h	A	15	4	1837.62		HL_4h	A	9	20	8133.21		HT_4h	A	12	10	4979.78
Ctrl_4h	A	8	5	7102.72		HL_4h	A	8	16	6886.86		HT_4h	A	10	2	5679.92		Ctrl_4h	A	15	5	4360.36		HL_4h	A	9	21	7785.96		HT_4h	A	12	11	9488.43
Ctrl_4h	A	8	6	4510.52		HL_4h	A	8	17	3438.74		HT_4h	A	10	3	14686		Ctrl_4h	A	15	6	3480.03		HL_4h	A	9	22	7057.67
Ctrl_4h	A	8	7	10841.8		HL_4h	A	8	18	1332.7		HT_4h	A	10	4	13617.9		Ctrl_4h	A	15	7	3519.45		HL_4h	A	9	23	6890.61		HT_4h	A	13	1	10092.8
Ctrl_4h	A	8	8	4403.53		HL_4h	A	8	19	1381.5		HT_4h	A	10	5	13383.3														HT_4h	A	13	2	6083.48
Ctrl_4h	A	8	9	3699.64		HL_4h	A	8	20	2796.79		HT_4h	A	10	6	11992.4		Ctrl_4h	A	16	1	4979.78		HL_4h	A	10	1	6515.2		HT_4h	A	13	3	7555.08
Ctrl_4h	A	8	10	5257.59		HL_4h	A	8	21	5678.04		HT_4h	A	10	7	8615.61								HL_4h	A	10	2	10826.8		HT_4h	A	13	4	7414.3
Ctrl_4h	A	8	11	4386.64								HT_4h	A	10	8	9646.1		Ctrl_4h	A	17	1	6169.83		HL_4h	A	10	3	11611.4		HT_4h	A	13	5	5709.95
Ctrl_4h	A	8	12	8936.58		HL_4h	A	9	1	4153.89								Ctrl_4h	A	17	2	3273.56		HL_4h	A	10	4	9334.51		HT_4h	A	13	6	9651.73
Ctrl_4h	A	8	13	5514.74		HL_4h	A	9	2	4135.12		HT_4h	A	11	1	7483.75		Ctrl_4h	A	17	3	3388.05		HL_4h	A	10	5	10258		HT_4h	A	13	7	8118.19
Ctrl_4h	A	8	14	4700.1		HL_4h	A	9	3	2768.63		HT_4h	A	11	2	6017.79		Ctrl_4h	A	17	4	7091.45		HL_4h	A	10	6	8253.34		HT_4h	A	13	8	8151.98
						HL_4h	A	9	4	6126.65		HT_4h	A	11	3	5777.53		Ctrl_4h	A	17	5	4893.44
Ctrl_4h	A	9	1	9685.52		HL_4h	A	9	5	4446.7		HT_4h	A	11	4	11951.1								HL_4h	A	11	1	7686.47		HT_4h	A	14	1	7530.68
Ctrl_4h	A	9	2	5805.68		HL_4h	A	9	6	5901.41		HT_4h	A	11	5	4732.02		Ctrl_4h	A	18	1	4412.92		HL_4h	A	11	2	8908.43		HT_4h	A	14	2	8213.92
Ctrl_4h	A	9	3	11647		HL_4h	A	9	7	2988.25		HT_4h	A	11	6	4897.19		Ctrl_4h	A	18	2	3996.22		HL_4h	A	11	3	9803.77		HT_4h	A	14	3	9235.03
Ctrl_4h	A	9	4	4732.02		HL_4h	A	9	8	11095.2		HT_4h	A	11	7	9148.69		Ctrl_4h	A	18	3	3322.36		HL_4h	A	11	4	6503.94		HT_4h	A	14	4	5899.53
Ctrl_4h	A	9	5	11324.2		HL_4h	A	9	9	3727.8		HT_4h	A	11	8	8420.4		Ctrl_4h	A	18	4	4512.4		HL_4h	A	11	5	7003.23		HT_4h	A	14	5	5278.23
Ctrl_4h	A	9	6	2584.68		HL_4h	A	9	10	3919.26		HT_4h	A	11	9	10149.1		Ctrl_4h	A	18	5	6346.27		HL_4h	A	11	6	15847.8		HT_4h	A	14	6	2926.3
Ctrl_4h	A	9	7	2203.64		HL_4h	A	9	11	12934.7		HT_4h	A	11	10	9693.03		Ctrl_4h	A	18	6	5593.58		HL_4h	A	11	7	7675.21		HT_4h	A	14	7	3718.41
Ctrl_4h	A	9	8	4891.56		HL_4h	A	9	12	4977.91		HT_4h	A	11	11	4412.92		Ctrl_4h	A	18	7	1679.95		HL_4h	A	11	8	6858.7		HT_4h	A	14	8	8493.6
Ctrl_4h	A	9	9	5490.34		HL_4h	A	9	13	7451.84		HT_4h	A	11	12	7853.53								HL_4h	A	11	9	10045.9		HT_4h	A	14	9	7145.89
Ctrl_4h	A	9	10	3189.09		HL_4h	A	9	14	8797.68		HT_4h	A	11	13	3249.15		Ctrl_4h	A	19	1	4441.07		HL_4h	A	11	10	6149.18		HT_4h	A	14	10	3018.28
Ctrl_4h	A	9	11	6015.91		HL_4h	A	9	15	3609.55		HT_4h	A	11	14	6228.02		Ctrl_4h	A	19	2	1963.38		HL_4h	A	11	11	2081.64		HT_4h	A	14	11	5460.31
Ctrl_4h	A	9	12	3876.09		HL_4h	A	9	16	3701.52		HT_4h	A	11	15	11739		Ctrl_4h	A	19	3	4071.3		HL_4h	A	11	12	11444.3		HT_4h	A	14	12	5075.51
Ctrl_4h	A	9	13	4801.47		HL_4h	A	9	17	6023.42								Ctrl_4h	A	19	4	4632.53								HT_4h	A	14	13	7836.64
Ctrl_4h	A	9	14	4775.19		HL_4h	A	9	18	10631.5		HT_4h	A	12	1	14781.7		Ctrl_4h	A	19	5	6502.06		HL_4h	A	12	1	10888.7		HT_4h	A	14	14	6177.34
Ctrl_4h	A	9	15	2980.74		HL_4h	A	9	19	3236.01		HT_4h	A	12	2	14592.1		Ctrl_4h	A	19	6	3981.2		HL_4h	A	12	2	6380.06		HT_4h	A	14	15	5428.4
Ctrl_4h	A	9	16	6303.1		HL_4h	A	9	20	9788.76		HT_4h	A	12	3	8788.3		Ctrl_4h	A	19	7	3436.86		HL_4h	A	12	3	10960
Ctrl_4h	A	9	17	2961.97		HL_4h	A	9	21	11485.6		HT_4h	A	12	4	8281.5		Ctrl_4h	A	19	8	3457.51		HL_4h	A	12	4	7059.54		HT_4h	A	15	1	3763.46
Ctrl_4h	A	9	18	2809.93		HL_4h	A	9	22	7273.53		HT_4h	A	12	5	8546.16								HL_4h	A	12	5	7130.87		HT_4h	A	15	2	4536.8
Ctrl_4h	A	9	19	6511.45		HL_4h	A	9	23	9700.54		HT_4h	A	12	6	9828.18		Ctrl_4h	A	20	1	4011.23		HL_4h	A	12	6	7125.24		HT_4h	A	15	3	4245.86
Ctrl_4h	A	9	20	5989.63								HT_4h	A	12	7	9978.34		Ctrl_4h	A	20	2	3190.97		HL_4h	A	12	7	11305.4		HT_4h	A	15	4	6400.7
Ctrl_4h	A	9	21	2261.83		HL_4h	A	10	1	2877.5		HT_4h	A	12	8	14498.2		Ctrl_4h	A	20	3	4354.73		HL_4h	A	12	8	9105.52		HT_4h	A	15	5	8322.79
Ctrl_4h	A	9	22	12792		HL_4h	A	10	2	4206.44		HT_4h	A	12	9	8765.77		Ctrl_4h	A	20	4	4454.21		HL_4h	A	12	9	7538.19		HT_4h	A	15	6	6503.94
						HL_4h	A	10	3	3628.32		HT_4h	A	12	10	10440.1		Ctrl_4h	A	20	5	5062.37		HL_4h	A	12	10	4155.76		HT_4h	A	15	7	6751.71
Ctrl_4h	A	10	1	8668.17		HL_4h	A	10	4	10274.9		HT_4h	A	12	11	8245.83								HL_4h	A	12	11	5246.32		HT_4h	A	15	8	7787.83
Ctrl_4h	A	10	2	3386.18		HL_4h	A	10	5	3374.92		HT_4h	A	12	12	14843.6		Ctrl_4h	A	21	1	6871.84		HL_4h	A	12	12	8666.29		HT_4h	A	15	9	7532.56
Ctrl_4h	A	10	3	4681.34		HL_4h	A	10	6	4041.26		HT_4h	A	12	13	18423.1		Ctrl_4h	A	21	2	6173.58		HL_4h	A	12	13	9458.4		HT_4h	A	15	10	6062.84
Ctrl_4h	A	10	4	2869.99		HL_4h	A	10	7	7391.78		HT_4h	A	12	14	16176.3		Ctrl_4h	A	21	3	8872.76		HL_4h	A	12	14	8228.94		HT_4h	A	15	11	6864.33
Ctrl_4h	A	10	5	10366.9		HL_4h	A	10	8	1792.57		HT_4h	A	12	15	5315.77		Ctrl_4h	A	21	4	5676.17		HL_4h	A	12	15	5728.72		HT_4h	A	15	12	7249.12
Ctrl_4h	A	10	6	6592.16		HL_4h	A	10	9	5940.83		HT_4h	A	12	16	10543.3		Ctrl_4h	A	21	5	6727.31		HL_4h	A	12	16	6746.08		HT_4h	A	15	13	5193.77
Ctrl_4h	A	10	7	3847.93		HL_4h	A	10	10	6248.66		HT_4h	A	12	17	3147.79		Ctrl_4h	A	21	6	5890.15		HL_4h	A	12	17	7827.25		HT_4h	A	15	14	5392.73
Ctrl_4h	A	10	8	3493.17		HL_4h	A	10	11	4936.61								Ctrl_4h	A	21	7	6475.78		HL_4h	A	12	18	8548.03		HT_4h	A	15	15	6085.36
Ctrl_4h	A	10	9	7639.55		HL_4h	A	10	12	3988.71		HT_4h	A	13	1	7628.29		Ctrl_4h	A	21	8	6821.16		HL_4h	A	12	19	3789.74		HT_4h	A	15	16	4155.76
Ctrl_4h	A	10	10	6886.86		HL_4h	A	10	13	2738.6		HT_4h	A	13	2	5860.11		Ctrl_4h	A	21	9	4739.52		HL_4h	A	12	20	7605.76		HT_4h	A	15	17	8296.51
Ctrl_4h	A	10	11	6004.65		HL_4h	A	10	14	1969.01		HT_4h	A	13	3	6235.52		Ctrl_4h	A	21	10	8272.11								HT_4h	A	15	18	7316.7
Ctrl_4h	A	10	12	11382.4		HL_4h	A	10	15	3127.15		HT_4h	A	13	4	9753.09		Ctrl_4h	A	21	11	7311.07		HL_4h	A	13	1	6633.45		HT_4h	A	15	19	5717.46
						HL_4h	A	10	16	4249.62		HT_4h	A	13	5	13248.1		Ctrl_4h	A	21	12	5771.9		HL_4h	A	13	2	5024.83		HT_4h	A	15	20	5227.55
Ctrl_4h	A	11	1	4728.26		HL_4h	A	10	17	2511.48								Ctrl_4h	A	21	13	5999.02		HL_4h	A	13	3	9565.39		HT_4h	A	15	21	5999.02
Ctrl_4h	A	11	2	6430.73								HT_4h	A	14	1	12891.5		Ctrl_4h	A	21	14	5779.4		HL_4h	A	13	4	11232.2		HT_4h	A	15	22	4512.4
Ctrl_4h	A	11	3	5092.41		HL_4h	A	11	1	6006.52		HT_4h	A	14	2	8367.84		Ctrl_4h	A	21	15	8153.86		HL_4h	A	13	5	3097.11
Ctrl_4h	A	11	4	4071.3		HL_4h	A	11	2	3502.55		HT_4h	A	14	3	7363.62		Ctrl_4h	A	21	16	9970.83		HL_4h	A	13	6	4159.52		HT_4h	A	16	1	7938
Ctrl_4h	A	11	5	1961.51		HL_4h	A	11	3	5877.01		HT_4h	A	14	4	8733.86								HL_4h	A	13	7	3686.5		HT_4h	A	16	2	8148.23
Ctrl_4h	A	11	6	4996.68		HL_4h	A	11	4	10736.7		HT_4h	A	14	5	4439.2		Ctrl_4h	A	22	1	3369.28		HL_4h	A	13	8	7887.32		HT_4h	A	16	3	10620.3
Ctrl_4h	A	11	7	11048.3		HL_4h	A	11	5	5343.93		HT_4h	A	14	6	10077.8		Ctrl_4h	A	22	2	5503.48		HL_4h	A	13	9	8013.08		HT_4h	A	16	4	3110.25
Ctrl_4h	A	11	8	8968.49		HL_4h	A	11	6	9586.04		HT_4h	A	14	7	5165.61		Ctrl_4h	A	22	3	6164.2		HL_4h	A	13	10	8442.92		HT_4h	A	16	5	11958.6
Ctrl_4h	A	11	9	7720.26		HL_4h	A	11	7	5171.24		HT_4h	A	14	8	4469.23		Ctrl_4h	A	22	4	6237.4		HL_4h	A	13	11	11354.2		HT_4h	A	16	6	7532.56
						HL_4h	A	11	8	7222.85		HT_4h	A	14	9	4084.44		Ctrl_4h	A	22	5	4720.75		HL_4h	A	13	12	6990.09		HT_4h	A	16	7	6331.25
Ctrl_4h	A	12	1	5914.55		HL_4h	A	11	9	4730.14								Ctrl_4h	A	22	6	6380.06		HL_4h	A	13	13	9240.66
Ctrl_4h	A	12	2	7018.25		HL_4h	A	11	10	2047.85		HT_4h	A	15	1	4401.66		Ctrl_4h	A	22	7	7320.45		HL_4h	A	13	14	9006.03		HT_4h	A	17	1	7847.9
Ctrl_4h	A	12	3	4745.15								HT_4h	A	15	2	11665.8		Ctrl_4h	A	22	8	8200.78		HL_4h	A	13	15	7906.09		HT_4h	A	17	2	6965.69
Ctrl_4h	A	12	4	3121.52		HL_4h	A	12	1	9296.97		HT_4h	A	15	3	9933.29		Ctrl_4h	A	22	9	5182.5								HT_4h	A	17	3	6301.22
Ctrl_4h	A	12	5	5221.92		HL_4h	A	12	2	2862.48		HT_4h	A	15	4	8951.6		Ctrl_4h	A	22	10	4889.69		HL_4h	A	14	1	6601.55		HT_4h	A	17	4	6541.48
Ctrl_4h	A	12	6	7029.51		HL_4h	A	12	3	8063.76								Ctrl_4h	A	22	11	6241.15		HL_4h	A	14	2	6036.56		HT_4h	A	17	5	9578.53
Ctrl_4h	A	12	7	4476.74		HL_4h	A	12	4	3007.02		HT_4h	A	16	1	8649.4		Ctrl_4h	A	22	12	4367.87		HL_4h	A	14	3	7282.91		HT_4h	A	17	6	7434.95
Ctrl_4h	A	12	8	4304.05		HL_4h	A	12	5	3526.96		HT_4h	A	16	2	10734.8		Ctrl_4h	A	22	13	8979.75		HL_4h	A	14	4	6652.23		HT_4h	A	17	7	5467.81
Ctrl_4h	A	12	9	4243.98		HL_4h	A	12	6	3022.03		HT_4h	A	16	3	4694.47		Ctrl_4h	A	22	14	4942.24		HL_4h	A	14	5	8405.38		HT_4h	A	17	8	4559.33
Ctrl_4h	A	12	10	1700.6		HL_4h	A	12	7	5743.74		HT_4h	A	16	4	9779.37		Ctrl_4h	A	22	15	7020.12		HL_4h	A	14	6	4741.4		HT_4h	A	17	9	4825.87
Ctrl_4h	A	12	11	5587.94		HL_4h	A	12	8	7357.99		HT_4h	A	16	5	8422.27		Ctrl_4h	A	22	16	5124.32		HL_4h	A	14	7	7859.16		HT_4h	A	17	10	6975.08
Ctrl_4h	A	12	12	2736.72		HL_4h	A	12	9	10532.1		HT_4h	A	16	6	7314.82		Ctrl_4h	A	22	17	5195.64		HL_4h	A	14	8	8671.92
						HL_4h	A	12	10	3012.65		HT_4h	A	16	7	6226.14		Ctrl_4h	A	22	18	5617.98		HL_4h	A	14	9	4403.53		HT_4h	A	18	1	11802.8
Ctrl_4h	A	13	1	9741.83		HL_4h	A	12	11	2310.64		HT_4h	A	16	8	5274.48		Ctrl_4h	A	22	19	5281.99		HL_4h	A	14	10	8273.99		HT_4h	A	18	2	10425.1
Ctrl_4h	A	13	2	3459.38		HL_4h	A	12	12	2111.67		HT_4h	A	16	9	6687.89								HL_4h	A	14	11	6196.1		HT_4h	A	18	3	7709
Ctrl_4h	A	13	3	14930		HL_4h	A	12	13	2535.88		HT_4h	A	16	10	4996.68		Ctrl_4h	A	23	1	3656.47		HL_4h	A	14	12	3309.22		HT_4h	A	18	4	4808.97
Ctrl_4h	A	13	4	13199.3		HL_4h	A	12	14	4549.94		HT_4h	A	16	11	3129.02		Ctrl_4h	A	23	2	4182.04								HT_4h	A	18	5	8855.87
						HL_4h	A	12	15	4953.51								Ctrl_4h	A	23	3	5484.71		HL_4h	A	15	1	3478.15		HT_4h	A	18	6	6806.14
Ctrl_4h	A	14	1	9051.08		HL_4h	A	12	16	4073.17		HT_4h	A	17	1	7986.8		Ctrl_4h	A	23	4	5689.31		HL_4h	A	15	2	8253.34		HT_4h	A	18	7	9807.53
Ctrl_4h	A	14	2	7357.99		HL_4h	A	12	17	2023.45		HT_4h	A	17	2	10749.8		Ctrl_4h	A	23	5	7010.74		HL_4h	A	15	3	5009.82
Ctrl_4h	A	14	3	11326.1		HL_4h	A	12	18	4944.12		HT_4h	A	17	3	9621.7		Ctrl_4h	A	23	6	5595.45		HL_4h	A	15	4	6676.63		HT_4h	A	19	1	6533.97
Ctrl_4h	A	14	4	5210.66		HL_4h	A	12	19	7468.74		HT_4h	A	17	4	5477.2		Ctrl_4h	A	23	7	7286.66		HL_4h	A	15	5	8343.44		HT_4h	A	19	2	6318.11
												HT_4h	A	17	5	9610.44		Ctrl_4h	A	23	8	5905.16		HL_4h	A	15	6	7558.84		HT_4h	A	19	3	7346.73
Ctrl_4h	A	15	1	11348.6		HL_4h	A	13	1	3226.63		HT_4h	A	17	6	10776.1		Ctrl_4h	A	23	9	7061.42		HL_4h	A	15	7	6864.33		HT_4h	A	19	4	8300.27
Ctrl_4h	A	15	2	3592.65		HL_4h	A	13	2	3151.55		HT_4h	A	17	7	2610.96		Ctrl_4h	A	23	10	6599.67		HL_4h	A	15	8	6045.94		HT_4h	A	19	5	6393.19
Ctrl_4h	A	15	3	14657.8		HL_4h	A	13	3	4471.11		HT_4h	A	17	8	7556.96		Ctrl_4h	A	23	11	6954.43		HL_4h	A	15	9	4718.88		HT_4h	A	19	6	9450.89
Ctrl_4h	A	15	4	13343.9		HL_4h	A	13	4	12367.8		HT_4h	A	17	9	3697.77		Ctrl_4h	A	23	12	6838.05		HL_4h	A	15	10	5372.09		HT_4h	A	19	7	9268.82
						HL_4h	A	13	5	14556.4								Ctrl_4h	A	23	13	6449.51		HL_4h	A	15	11	5522.25		HT_4h	A	19	8	3410.58
Ctrl_4h	A	16	1	4343.47		HL_4h	A	13	6	8641.89		HT_4h	A	18	1	12686.9														HT_4h	A	19	9	6436.37
Ctrl_4h	A	16	2	10064.7		HL_4h	A	13	7	13143		HT_4h	A	18	2	7342.98		Ctrl_4h	A	24	1	7121.49		HL_4h	A	16	1	6126.65		HT_4h	A	19	10	8690.69
Ctrl_4h	A	16	3	5672.41		HL_4h	A	13	8	4919.72		HT_4h	A	18	3	11969.9		Ctrl_4h	A	24	2	6595.91		HL_4h	A	16	2	8608.1		HT_4h	A	19	11	4210.2
Ctrl_4h	A	16	4	3532.59		HL_4h	A	13	9	6387.56		HT_4h	A	18	4	6015.91		Ctrl_4h	A	24	3	9477.17		HL_4h	A	16	3	8251.46		HT_4h	A	19	12	9340.15
Ctrl_4h	A	16	5	12427.9		HL_4h	A	13	10	10537.7		HT_4h	A	18	5	7053.91		Ctrl_4h	A	24	4	6487.05		HL_4h	A	16	4	6627.82		HT_4h	A	19	13	6295.59
Ctrl_4h	A	16	6	4748.91		HL_4h	A	13	11	1991.54		HT_4h	A	18	6	3701.52		Ctrl_4h	A	24	5	5049.23		HL_4h	A	16	5	7089.58
Ctrl_4h	A	16	7	6314.36		HL_4h	A	13	12	5839.47		HT_4h	A	18	7	9719.31		Ctrl_4h	A	24	6	7819.74		HL_4h	A	16	6	7637.67		HT_4h	A	20	1	5597.33
Ctrl_4h	A	16	8	6594.04		HL_4h	A	13	13	6413.84		HT_4h	A	18	8	6404.46								HL_4h	A	16	7	7536.31		HT_4h	A	20	2	4613.76
Ctrl_4h	A	16	9	2858.73		HL_4h	A	13	14	3348.64		HT_4h	A	18	9	12762		Ctrl_4h	A	25	1	2832.45		HL_4h	A	16	8	8168.87		HT_4h	A	20	3	7953.01
Ctrl_4h	A	16	10	6038.43		HL_4h	A	13	15	4850.27		HT_4h	A	18	10	6350.02		Ctrl_4h	A	25	2	4521.79		HL_4h	A	16	9	7761.56		HT_4h	A	20	4	4638.16
Ctrl_4h	A	16	11	7031.39		HL_4h	A	13	16	7690.23		HT_4h	A	18	11	10025.3		Ctrl_4h	A	25	3	7887.32		HL_4h	A	16	10	9601.05		HT_4h	A	20	5	5601.08
Ctrl_4h	A	16	12	3177.83		HL_4h	A	13	17	4441.07		HT_4h	A	18	12	5739.98		Ctrl_4h	A	25	4	7399.29		HL_4h	A	16	11	6205.49		HT_4h	A	20	6	5861.99
Ctrl_4h	A	16	13	5135.58		HL_4h	A	13	18	3329.87		HT_4h	A	18	13	7630.16		Ctrl_4h	A	25	5	6282.45		HL_4h	A	16	12	6068.47		HT_4h	A	20	7	2569.67
						HL_4h	A	13	19	10141.6		HT_4h	A	18	14	10695.4		Ctrl_4h	A	25	6	7907.97		HL_4h	A	16	13	11795.3		HT_4h	A	20	8	6462.65
Ctrl_4h	A	17	1	6167.95		HL_4h	A	13	20	4493.63		HT_4h	A	18	15	6702.91								HL_4h	A	16	14	7538.19		HT_4h	A	20	9	8461.69
Ctrl_4h	A	17	2	9479.05		HL_4h	A	13	21	3014.52		HT_4h	A	18	16	4437.32		Ctrl_4h	A	26	1	3243.52		HL_4h	A	16	15	4131.36		HT_4h	A	20	10	6824.91
Ctrl_4h	A	17	3	2779.89		HL_4h	A	13	22	11449.9		HT_4h	A	18	17	6181.09		Ctrl_4h	A	26	2	8054.37		HL_4h	A	16	16	6779.86
Ctrl_4h	A	17	4	5240.69		HL_4h	A	13	23	3541.97		HT_4h	A	18	18	7145.89		Ctrl_4h	A	26	3	4803.34		HL_4h	A	16	17	6128.53		HT_4h	A	21	1	7333.59
Ctrl_4h	A	17	5	6218.63														Ctrl_4h	A	26	4	7311.07								HT_4h	A	21	2	6470.15
Ctrl_4h	A	17	6	3971.81		HL_4h	A	14	1	8090.04		HT_4h	A	19	1	4743.28		Ctrl_4h	A	26	5	3232.26		HL_4h	A	17	1	7928.61		HT_4h	A	21	3	6898.12
Ctrl_4h	A	17	7	7369.26		HL_4h	A	14	2	4157.64		HT_4h	A	19	2	5484.71		Ctrl_4h	A	26	6	6969.44		HL_4h	A	17	2	5629.24		HT_4h	A	21	4	8335.93
Ctrl_4h	A	17	8	3558.87		HL_4h	A	14	3	11624.5		HT_4h	A	19	3	12114.4								HL_4h	A	17	3	5150.6		HT_4h	A	21	5	6676.63
Ctrl_4h	A	17	9	9022.93		HL_4h	A	14	4	7446.21		HT_4h	A	19	4	1976.52		Ctrl_4h	A	27	1	4289.03		HL_4h	A	17	4	8525.51		HT_4h	A	21	6	7648.93
Ctrl_4h	A	17	10	5248.2		HL_4h	A	14	5	4632.53		HT_4h	A	19	5	11823.5		Ctrl_4h	A	27	2	6590.28		HL_4h	A	17	5	8962.86		HT_4h	A	21	7	5803.8
						HL_4h	A	14	6	6695.4		HT_4h	A	19	6	8865.25		Ctrl_4h	A	27	3	4465.48		HL_4h	A	17	6	7230.35
Ctrl_4h	A	18	1	2808.05		HL_4h	A	14	7	13272.5		HT_4h	A	19	7	5203.15		Ctrl_4h	A	27	4	4677.58		HL_4h	A	17	7	11365.5		HT_4h	A	22	1	5724.97
Ctrl_4h	A	18	2	3001.39		HL_4h	A	14	8	4396.02		HT_4h	A	19	8	7423.69		Ctrl_4h	A	27	5	2183		HL_4h	A	17	8	4964.77		HT_4h	A	22	2	6545.23
Ctrl_4h	A	18	3	6186.72		HL_4h	A	14	9	10819.3		HT_4h	A	19	9	5248.2								HL_4h	A	17	9	10714.1		HT_4h	A	22	3	7303.56
Ctrl_4h	A	18	4	6470.15		HL_4h	A	14	10	7190.94		HT_4h	A	19	10	5148.72		Ctrl_4h	A	28	1	3635.82		HL_4h	A	17	10	4850.27		HT_4h	A	22	4	8944.09
Ctrl_4h	A	18	5	3067.08		HL_4h	A	14	11	6346.27		HT_4h	A	19	11	7436.83		Ctrl_4h	A	28	2	7913.6								HT_4h	A	22	5	8343.44
Ctrl_4h	A	18	6	10130.4		HL_4h	A	14	12	8611.85		HT_4h	A	19	12	7814.11		Ctrl_4h	A	28	3	5892.02		HL_4h	A	18	1	11367.3		HT_4h	A	22	6	6928.15
Ctrl_4h	A	18	7	8756.39		HL_4h	A	14	13	4985.41		HT_4h	A	19	13	6449.51		Ctrl_4h	A	28	4	8324.67		HL_4h	A	18	2	3641.45		HT_4h	A	22	7	9471.54
Ctrl_4h	A	18	8	4493.63		HL_4h	A	14	14	3256.66		HT_4h	A	19	14	8803.31		Ctrl_4h	A	28	5	6744.2		HL_4h	A	18	3	6554.62		HT_4h	A	22	8	6166.07
Ctrl_4h	A	18	9	11331.7		HL_4h	A	14	15	1552.31								Ctrl_4h	A	28	6	7712.75		HL_4h	A	18	4	11958.6		HT_4h	A	22	9	5786.91
Ctrl_4h	A	18	10	8604.35								HT_4h	A	20	1	7677.09		Ctrl_4h	A	28	7	7102.72		HL_4h	A	18	5	4212.07		HT_4h	A	22	10	7765.31
Ctrl_4h	A	18	11	3784.11		HL_4h	A	15	1	6689.77		HT_4h	A	20	2	6487.05		Ctrl_4h	A	28	8	6100.38		HL_4h	A	18	6	9801.9
Ctrl_4h	A	18	12	4606.25		HL_4h	A	15	2	10772.3		HT_4h	A	20	3	7190.94		Ctrl_4h	A	28	9	6562.13		HL_4h	A	18	7	2162.35		HT_4h	A	23	1	10550.8
Ctrl_4h	A	18	13	4461.72		HL_4h	A	15	3	1638.65		HT_4h	A	20	4	5978.37		Ctrl_4h	A	28	10	7483.75		HL_4h	A	18	8	8825.84		HT_4h	A	23	2	9920.15
Ctrl_4h	A	18	14	12548		HL_4h	A	15	4	1830.11		HT_4h	A	20	5	10695.4		Ctrl_4h	A	28	11	8947.84								HT_4h	A	23	3	6218.63
Ctrl_4h	A	18	15	6166.07		HL_4h	A	15	5	2428.89		HT_4h	A	20	6	7031.39		Ctrl_4h	A	28	12	7647.06		HL_4h	A	19	1	6689.77		HT_4h	A	23	4	6462.65
Ctrl_4h	A	18	16	5366.45		HL_4h	A	15	6	5788.79		HT_4h	A	20	7	4829.62		Ctrl_4h	A	28	13	5691.18		HL_4h	A	19	2	8078.77		HT_4h	A	23	5	8606.22
Ctrl_4h	A	18	17	3132.78		HL_4h	A	15	7	10530.2		HT_4h	A	20	8	7040.77								HL_4h	A	19	3	4450.46		HT_4h	A	23	6	4551.82
Ctrl_4h	A	18	18	8178.26		HL_4h	A	15	8	13370.1		HT_4h	A	20	9	4123.85		Ctrl_4h	A	29	1	7459.35		HL_4h	A	19	4	8456.06		HT_4h	A	23	7	7095.21
Ctrl_4h	A	18	19	5518.49		HL_4h	A	15	9	5159.98		HT_4h	A	20	10	10413.8		Ctrl_4h	A	29	2	6899.99		HL_4h	A	19	5	8144.47
						HL_4h	A	15	10	9783.13		HT_4h	A	20	11	8039.36		Ctrl_4h	A	29	3	7519.42		HL_4h	A	19	6	5503.48		HT_4h	A	24	1	6485.17
Ctrl_4h	A	19	1	4587.48		HL_4h	A	15	11	6845.56		HT_4h	A	20	12	6372.55		Ctrl_4h	A	29	4	8120.07								HT_4h	A	24	2	10490.8
Ctrl_4h	A	19	2	5126.19		HL_4h	A	15	12	12542.4								Ctrl_4h	A	29	5	6517.08		HL_4h	A	20	1	11380.5		HT_4h	A	24	3	8666.29
Ctrl_4h	A	19	3	3573.88		HL_4h	A	15	13	2481.45		HT_4h	A	21	1	3757.83		Ctrl_4h	A	29	6	7981.17		HL_4h	A	20	2	4870.92		HT_4h	A	24	4	10717.9
Ctrl_4h	A	19	4	5510.99		HL_4h	A	15	14	9317.62		HT_4h	A	21	2	5916.43		Ctrl_4h	A	29	7	6890.61		HL_4h	A	20	3	11485.6		HT_4h	A	24	5	4106.96
Ctrl_4h	A	19	5	6699.15		HL_4h	A	15	15	2603.45		HT_4h	A	21	3	5460.31		Ctrl_4h	A	29	8	5676.17		HL_4h	A	20	4	6449.51		HT_4h	A	24	6	6565.88
Ctrl_4h	A	19	6	5308.27		HL_4h	A	15	16	9972.71		HT_4h	A	21	4	7669.58		Ctrl_4h	A	29	9	6128.53		HL_4h	A	20	5	10894.3		HT_4h	A	24	7	7795.34
Ctrl_4h	A	19	7	5167.49		HL_4h	A	15	17	11932.3		HT_4h	A	21	5	7688.35		Ctrl_4h	A	29	10	5788.79		HL_4h	A	20	6	12125.7		HT_4h	A	24	8	11348.6
Ctrl_4h	A	19	8	7157.15		HL_4h	A	15	18	2316.27		HT_4h	A	21	6	14541.4								HL_4h	A	20	7	12260.8		HT_4h	A	24	9	6218.63
Ctrl_4h	A	19	9	4041.26		HL_4h	A	15	19	4157.64		HT_4h	A	21	7	9133.67		Ctrl_4h	A	30	1	11829.1								HT_4h	A	24	10	6154.81
Ctrl_4h	A	19	10	7050.16								HT_4h	A	21	8	8474.83		Ctrl_4h	A	30	2	9430.24		HL_4h	A	21	1	9462.15		HT_4h	A	24	11	9940.8
Ctrl_4h	A	19	11	4671.95		HL_4h	A	16	1	8121.95		HT_4h	A	21	9	7913.6		Ctrl_4h	A	30	3	7622.65		HL_4h	A	21	2	10933.8		HT_4h	A	24	12	9599.18
Ctrl_4h	A	19	12	9689.27		HL_4h	A	16	2	3838.55		HT_4h	A	21	10	16136.9		Ctrl_4h	A	30	4	5565.42		HL_4h	A	21	3	10967.5
						HL_4h	A	16	3	5064.25		HT_4h	A	21	11	12491.7		Ctrl_4h	A	30	5	6971.32		HL_4h	A	21	4	10550.8		HT_4h	A	25	1	4144.5
Ctrl_4h	A	20	1	5952.09		HL_4h	A	16	4	5017.32		HT_4h	A	21	12	16876.5		Ctrl_4h	A	30	6	5593.58		HL_4h	A	21	5	8692.57		HT_4h	A	25	2	4491.75
Ctrl_4h	A	20	2	4683.21		HL_4h	A	16	5	11647		HT_4h	A	21	13	7626.41		Ctrl_4h	A	30	7	6915.01		HL_4h	A	21	6	11911.7		HT_4h	A	25	3	8448.55
Ctrl_4h	A	20	3	6547.11		HL_4h	A	16	6	4869.04		HT_4h	A	21	14	13221.9		Ctrl_4h	A	30	8	4129.49		HL_4h	A	21	7	15091.4		HT_4h	A	25	4	7027.63
Ctrl_4h	A	20	4	4611.89		HL_4h	A	16	7	9109.27		HT_4h	A	21	15	4446.7		Ctrl_4h	A	30	9	5355.19		HL_4h	A	21	8	12138.8		HT_4h	A	25	5	6348.15
Ctrl_4h	A	20	5	3207.86		HL_4h	A	16	8	3029.54								Ctrl_4h	A	30	10	9458.4		HL_4h	A	21	9	10415.7		HT_4h	A	25	6	5616.1
Ctrl_4h	A	20	6	1813.22		HL_4h	A	16	9	11123.3		HT_4h	A	22	1	7183.43								HL_4h	A	21	10	14197.9		HT_4h	A	25	7	11680.8
Ctrl_4h	A	20	7	7583.24		HL_4h	A	16	10	4643.79		HT_4h	A	22	2	8711.34		Ctrl_4h	B	1	1	8938.46		HL_4h	A	21	11	10582.7		HT_4h	A	25	8	10533.9
Ctrl_4h	A	20	8	2916.92		HL_4h	A	16	11	3921.13		HT_4h	A	22	3	5351.44		Ctrl_4h	B	1	2	8900.92		HL_4h	A	21	12	11652.7		HT_4h	A	25	9	5182.5
Ctrl_4h	A	20	9	8820.21		HL_4h	A	16	12	4009.36		HT_4h	A	22	4	13826.3		Ctrl_4h	B	1	3	5426.52		HL_4h	A	21	13	10657.8		HT_4h	A	25	10	10226.1
Ctrl_4h	A	20	10	8930.95		HL_4h	A	16	13	4264.63		HT_4h	A	22	5	9296.97		Ctrl_4h	B	1	4	8204.54		HL_4h	A	21	14	7596.38
Ctrl_4h	A	20	11	5711.83		HL_4h	A	16	14	11149.6		HT_4h	A	22	6	16315.2		Ctrl_4h	B	1	5	9255.68		HL_4h	A	21	15	11911.7		HT_4h	A	26	1	6340.64
Ctrl_4h	A	20	12	6321.87		HL_4h	A	16	15	7986.8		HT_4h	A	22	7	13265		Ctrl_4h	B	1	6	8264.6								HT_4h	A	26	2	9663
Ctrl_4h	A	20	13	4080.68		HL_4h	A	16	16	2419.5								Ctrl_4h	B	1	7	6303.1		HL_4h	A	22	1	7042.65		HT_4h	A	26	3	5619.85
Ctrl_4h	A	20	14	3258.54		HL_4h	A	16	17	5383.35		HT_4h	A	23	1	13580.4		Ctrl_4h	B	1	8	6993.85		HL_4h	A	22	2	6764.85		HT_4h	A	26	4	6702.91
Ctrl_4h	A	20	15	7767.19								HT_4h	A	23	2	6488.92								HL_4h	A	22	3	6498.31
Ctrl_4h	A	20	16	10383.8		HL_4h	A	17	1	5499.72		HT_4h	A	23	3	4420.43		Ctrl_4h	B	2	1	9058.59		HL_4h	A	22	4	3525.08		HT_4h	A	27	1	11596.3
Ctrl_4h	A	20	17	5289.5		HL_4h	A	17	2	4033.76		HT_4h	A	23	4	10113.5		Ctrl_4h	B	2	2	5606.72		HL_4h	A	22	5	3633.95		HT_4h	A	27	2	5047.36
Ctrl_4h	A	20	18	4735.77		HL_4h	A	17	3	4962.89		HT_4h	A	23	5	11331.7		Ctrl_4h	B	2	3	5589.82		HL_4h	A	22	6	12227		HT_4h	A	27	3	8167
Ctrl_4h	A	20	19	10154.8		HL_4h	A	17	4	3641.45		HT_4h	A	23	6	4506.77		Ctrl_4h	B	2	4	3902.36		HL_4h	A	22	7	5107.42		HT_4h	A	27	4	6517.08
						HL_4h	A	17	5	2119.18		HT_4h	A	23	7	4033.76		Ctrl_4h	B	2	5	7312.94		HL_4h	A	22	8	6425.1
Ctrl_4h	A	21	1	4230.85		HL_4h	A	17	6	3442.49		HT_4h	A	23	8	10847.4		Ctrl_4h	B	2	6	8724.48		HL_4h	A	22	9	10259.9		HT_4h	A	28	1	7954.89
Ctrl_4h	A	21	2	4320.94		HL_4h	A	17	7	2776.14		HT_4h	A	23	9	8268.36		Ctrl_4h	B	2	7	4497.39								HT_4h	A	28	2	8878.39
Ctrl_4h	A	21	3	9760.6		HL_4h	A	17	8	2941.32														HL_4h	A	23	1	8426.03		HT_4h	A	28	3	5445.29
Ctrl_4h	A	21	4	6592.16		HL_4h	A	17	9	6918.77		HT_4h	A	24	1	10301.2		Ctrl_4h	B	3	1	7996.19		HL_4h	A	23	2	6729.18		HT_4h	A	28	4	12326.5
Ctrl_4h	A	21	5	4369.75		HL_4h	A	17	10	15089.5		HT_4h	A	24	2	9931.41		Ctrl_4h	B	3	2	7172.17		HL_4h	A	23	3	3836.67		HT_4h	A	28	5	8018.71
Ctrl_4h	A	21	6	10988.2		HL_4h	A	17	11	3378.67		HT_4h	A	24	3	14541.4		Ctrl_4h	B	3	3	6821.16		HL_4h	A	23	4	10764.8		HT_4h	A	28	6	4236.48
Ctrl_4h	A	21	7	5616.1		HL_4h	A	17	12	1845.13		HT_4h	A	24	4	10442		Ctrl_4h	B	3	4	7029.51		HL_4h	A	23	5	8424.15		HT_4h	A	28	7	3217.24
Ctrl_4h	A	21	8	13488.4		HL_4h	A	17	13	2156.72		HT_4h	A	24	5	5608.59		Ctrl_4h	B	3	5	8583.7		HL_4h	A	23	6	9434		HT_4h	A	28	8	9632.96
Ctrl_4h	A	21	9	6899.99								HT_4h	A	24	6	5293.25		Ctrl_4h	B	3	6	4711.37		HL_4h	A	23	7	9974.58
						HL_4h	A	18	1	10500.2		HT_4h	A	24	7	12268.3								HL_4h	A	23	8	6027.17		HT_4h	A	29	1	7262.26
Ctrl_4h	A	22	1	1486.62		HL_4h	A	18	2	4897.19		HT_4h	A	24	8	9287.59		Ctrl_4h	B	4	1	6877.47		HL_4h	A	23	9	7380.52		HT_4h	A	29	2	8848.36
Ctrl_4h	A	22	2	8799.56		HL_4h	A	18	3	2524.62		HT_4h	A	24	9	20609.9		Ctrl_4h	B	4	2	6398.83		HL_4h	A	23	10	6421.35		HT_4h	A	29	3	5220.05
Ctrl_4h	A	22	3	3605.79		HL_4h	A	18	4	6875.59		HT_4h	A	24	10	11463.1		Ctrl_4h	B	4	3	4341.59		HL_4h	A	23	11	4961.01		HT_4h	A	29	4	8221.43
Ctrl_4h	A	22	4	5897.66		HL_4h	A	18	5	2886.89		HT_4h	A	24	11	8031.85		Ctrl_4h	B	4	4	8022.46		HL_4h	A	23	12	11397.4		HT_4h	A	29	5	5723.09
Ctrl_4h	A	22	5	11632		HL_4h	A	18	6	6699.15		HT_4h	A	24	12	9368.3		Ctrl_4h	B	4	5	6684.14								HT_4h	A	29	6	6601.55
Ctrl_4h	A	22	6	4621.27		HL_4h	A	18	7	5094.28		HT_4h	A	24	13	6993.85		Ctrl_4h	B	4	6	7656.44		HL_4h	A	24	1	4643.79		HT_4h	A	29	7	8521.76
Ctrl_4h	A	22	7	3204.11		HL_4h	A	18	8	3596.41														HL_4h	A	24	2	8801.43		HT_4h	A	29	8	6034.68
Ctrl_4h	A	22	8	10121		HL_4h	A	18	9	2241.18		HT_4h	A	25	1	4604.38		Ctrl_4h	B	5	1	4185.8		HL_4h	A	24	3	8638.13		HT_4h	A	29	9	4850.27
Ctrl_4h	A	22	9	11333.6		HL_4h	A	18	10	14464.5		HT_4h	A	25	2	6539.6		Ctrl_4h	B	5	2	6920.64		HL_4h	A	24	4	7556.96
Ctrl_4h	A	22	10	7162.78		HL_4h	A	18	11	4345.35		HT_4h	A	25	3	6023.42		Ctrl_4h	B	5	3	5019.2		HL_4h	A	24	5	7932.37		HT_4h	A	30	1	5092.41
Ctrl_4h	A	22	11	8228.94								HT_4h	A	25	4	3564.5		Ctrl_4h	B	5	4	6023.42		HL_4h	A	24	6	11138.3		HT_4h	A	30	2	8420.4
Ctrl_4h	A	22	12	7571.98		HL_4h	A	19	1	3598.28		HT_4h	A	25	5	10798.6		Ctrl_4h	B	5	5	5822.57		HL_4h	A	24	7	3829.16		HT_4h	A	30	3	9462.15
Ctrl_4h	A	22	13	2282.48		HL_4h	A	19	2	8112.56		HT_4h	A	25	6	13723		Ctrl_4h	B	5	6	6800.51		HL_4h	A	24	8	6884.98		HT_4h	A	30	4	7977.41
Ctrl_4h	A	22	14	5863.87		HL_4h	A	19	3	5343.93		HT_4h	A	25	7	7185.31		Ctrl_4h	B	5	7	5830.08		HL_4h	A	24	9	6937.54		HT_4h	A	30	5	8893.41
						HL_4h	A	19	4	2935.69		HT_4h	A	25	8	4442.95								HL_4h	A	24	10	7044.53		HT_4h	A	30	6	5114.93
Ctrl_4h	A	23	1	5907.04		HL_4h	A	19	5	3872.33		HT_4h	A	25	9	11483.7		Ctrl_4h	B	6	1	7722.14		HL_4h	A	24	11	3112.13		HT_4h	A	30	7	6635.33
Ctrl_4h	A	23	2	5582.31		HL_4h	A	19	6	11095.2		HT_4h	A	25	10	13608.5		Ctrl_4h	B	6	2	9482.8								HT_4h	A	30	8	7115.85
Ctrl_4h	A	23	3	8563.05		HL_4h	A	19	7	9606.68		HT_4h	A	25	11	3866.7		Ctrl_4h	B	6	3	5387.1		HL_4h	A	25	1	9978.34		HT_4h	A	30	9	9049.2
Ctrl_4h	A	23	4	4478.61		HL_4h	A	19	8	7264.14		HT_4h	A	25	12	12613.7		Ctrl_4h	B	6	4	6717.92		HL_4h	A	25	2	5880.76		HT_4h	A	30	10	7434.95
Ctrl_4h	A	23	5	9390.83		HL_4h	A	19	9	8157.61		HT_4h	A	25	13	5056.74								HL_4h	A	25	3	11249.1		HT_4h	A	30	11	9186.23
Ctrl_4h	A	23	6	10015.9		HL_4h	A	19	10	9886.36								Ctrl_4h	B	7	1	8232.69		HL_4h	A	25	4	2417.63		HT_4h	A	30	12	6648.47
Ctrl_4h	A	23	7	8578.07		HL_4h	A	19	11	3211.61		HT_4h	A	26	1	11224.7		Ctrl_4h	B	7	2	5535.39		HL_4h	A	25	5	4987.29		HT_4h	A	30	13	9948.31
Ctrl_4h	A	23	8	4020.62		HL_4h	A	19	12	2511.48		HT_4h	A	26	2	5220.05		Ctrl_4h	B	7	3	7857.28		HL_4h	A	25	6	9798.14		HT_4h	A	30	14	6216.75
Ctrl_4h	A	23	9	3095.24		HL_4h	A	19	13	2051.6		HT_4h	A	26	3	3943.66								HL_4h	A	25	7	7592.62		HT_4h	A	30	15	4803.34
Ctrl_4h	A	23	10	5591.7		HL_4h	A	19	14	6331.25		HT_4h	A	26	4	8563.05		Ctrl_4h	B	8	1	7904.21		HL_4h	A	25	8	6905.63
Ctrl_4h	A	23	11	3770.97		HL_4h	A	19	15	3048.31		HT_4h	A	26	5	11943.6		Ctrl_4h	B	8	2	7585.11		HL_4h	A	25	9	10922.5		HT_4h	B	1	1	5779.4
Ctrl_4h	A	23	12	7919.23		HL_4h	A	19	16	3374.92		HT_4h	A	26	6	8457.94		Ctrl_4h	B	8	3	5139.33		HL_4h	A	25	10	7098.96		HT_4h	B	1	2	12591.2
Ctrl_4h	A	23	13	5591.7		HL_4h	A	19	17	8786.42		HT_4h	A	26	7	6233.65		Ctrl_4h	B	8	4	7093.33		HL_4h	A	25	11	7307.31		HT_4h	B	1	3	9649.86
						HL_4h	A	19	18	3314.85		HT_4h	A	26	8	9280.08														HT_4h	B	1	4	7046.4
Ctrl_4h	A	24	1	3590.78		HL_4h	A	19	19	10430.7		HT_4h	A	26	9	10691.6		Ctrl_4h	B	9	1	5815.07		HL_4h	A	26	1	8014.96		HT_4h	B	1	5	6973.2
Ctrl_4h	A	24	2	4685.09		HL_4h	A	19	20	9510.96								Ctrl_4h	B	9	2	8369.72		HL_4h	A	26	2	8403.5		HT_4h	B	1	6	8405.38
Ctrl_4h	A	24	3	10447.6		HL_4h	A	19	21	1304.54		HT_4h	A	27	1	6179.21		Ctrl_4h	B	9	3	5586.07		HL_4h	A	26	3	7581.36		HT_4h	B	1	7	5683.67
Ctrl_4h	A	24	4	7361.75		HL_4h	A	19	22	3299.83		HT_4h	A	27	2	9298.85		Ctrl_4h	B	9	4	6220.51		HL_4h	A	26	4	8163.24		HT_4h	B	1	8	2774.26
Ctrl_4h	A	24	5	5236.94		HL_4h	A	19	23	9462.15		HT_4h	A	27	3	6062.84		Ctrl_4h	B	9	5	5786.91		HL_4h	A	26	5	6789.25
Ctrl_4h	A	24	6	7941.75		HL_4h	A	19	24	1578.59		HT_4h	A	27	4	3023.91		Ctrl_4h	B	9	6	6954.43		HL_4h	A	26	6	8944.09		HT_4h	B	2	1	5379.59
Ctrl_4h	A	24	7	11142.1		HL_4h	A	19	25	2502.09		HT_4h	A	27	5	4270.26		Ctrl_4h	B	9	7	5852.61		HL_4h	A	26	7	9469.66		HT_4h	B	2	2	11010.7
Ctrl_4h	A	24	8	7919.23		HL_4h	A	19	26	6042.19		HT_4h	A	27	6	8482.34		Ctrl_4h	B	9	8	6068.47		HL_4h	A	26	8	9959.57		HT_4h	B	2	3	7344.85
Ctrl_4h	A	24	9	5651.76		HL_4h	A	19	27	1608.62		HT_4h	A	27	7	8628.75								HL_4h	A	26	9	8876.52		HT_4h	B	2	4	4516.16
Ctrl_4h	A	24	10	7678.97		HL_4h	A	19	28	10571.5								Ctrl_4h	B	10	1	6096.62		HL_4h	A	26	10	6706.66		HT_4h	B	2	5	10201.7
Ctrl_4h	A	24	11	8245.83		HL_4h	A	19	29	3532.59		HT_4h	A	28	1	4427.94		Ctrl_4h	B	10	2	7348.61		HL_4h	A	26	11	8934.7		HT_4h	B	2	6	4711.37
Ctrl_4h	A	24	12	5321.4		HL_4h	A	19	30	9540.99		HT_4h	A	28	2	5880.76		Ctrl_4h	B	10	3	7633.92		HL_4h	A	26	12	6689.77		HT_4h	B	2	7	8275.86
Ctrl_4h	A	24	13	8292.76		HL_4h	A	19	31	3369.28		HT_4h	A	28	3	5698.69		Ctrl_4h	B	10	4	5666.78		HL_4h	A	26	13	9186.23		HT_4h	B	2	8	5524.12
Ctrl_4h	A	24	14	10350								HT_4h	A	28	4	7727.77		Ctrl_4h	B	10	5	4739.52		HL_4h	A	26	14	4039.39		HT_4h	B	2	9	5146.84
						HL_4h	A	20	1	2186.75		HT_4h	A	28	5	8185.77								HL_4h	A	26	15	3403.07
Ctrl_4h	A	25	1	9268.82		HL_4h	A	20	2	8521.76								Ctrl_4h	B	11	1	7962.4								HT_4h	B	3	1	6669.12
Ctrl_4h	A	25	2	4882.18		HL_4h	A	20	3	3243.52		HT_4h	A	29	1	9903.26		Ctrl_4h	B	11	2	5037.97		HL_4h	A	27	1	3866.7		HT_4h	B	3	2	5334.55
Ctrl_4h	A	25	3	4221.46		HL_4h	A	20	4	7478.12		HT_4h	A	29	2	7932.37		Ctrl_4h	B	11	3	8439.17		HL_4h	A	27	2	8874.64		HT_4h	B	3	3	6738.57
Ctrl_4h	A	25	4	8820.21		HL_4h	A	20	5	12887.7		HT_4h	A	29	3	9225.65		Ctrl_4h	B	11	4	8388.49		HL_4h	A	27	3	8309.65		HT_4h	B	3	4	7322.33
Ctrl_4h	A	25	5	4014.99		HL_4h	A	20	6	10669.1		HT_4h	A	29	4	13571		Ctrl_4h	B	11	5	4803.34		HL_4h	A	27	4	8317.16
Ctrl_4h	A	25	6	2535.88								HT_4h	A	29	5	9250.05		Ctrl_4h	B	11	6	8731.99		HL_4h	A	27	5	8148.23		HT_4h	B	4	1	7881.69
Ctrl_4h	A	25	7	3562.62		HL_4h	A	21	1	5589.82		HT_4h	A	29	6	13604.8								HL_4h	A	27	6	10592.1		HT_4h	B	4	2	8829.59
Ctrl_4h	A	25	8	2815.56		HL_4h	A	21	2	9815.04		HT_4h	A	29	7	9088.62		Ctrl_4h	B	12	1	7232.23		HL_4h	A	27	7	12707.6		HT_4h	B	4	3	6839.93
Ctrl_4h	A	25	9	12456		HL_4h	A	21	3	8865.25		HT_4h	A	29	8	7795.34		Ctrl_4h	B	12	2	8463.57								HT_4h	B	4	4	7344.85
Ctrl_4h	A	25	10	3904.24		HL_4h	A	21	4	2229.92		HT_4h	A	29	9	14214.8		Ctrl_4h	B	12	3	8444.8		HL_4h	A	28	1	8546.16		HT_4h	B	4	5	5582.31
Ctrl_4h	A	25	11	4176.41		HL_4h	A	21	5	3358.02								Ctrl_4h	B	12	4	6053.45		HL_4h	A	28	2	9689.27		HT_4h	B	4	6	6762.97
Ctrl_4h	A	25	12	3468.77		HL_4h	A	21	6	2678.53		HT_4h	A	30	1	9265.06		Ctrl_4h	B	12	5	6533.97		HL_4h	A	28	3	7735.28		HT_4h	B	4	7	6731.06
Ctrl_4h	A	25	13	2365.07		HL_4h	A	21	7	6652.23		HT_4h	A	30	2	5039.85		Ctrl_4h	B	12	6	4944.12		HL_4h	A	28	4	7042.65		HT_4h	B	4	8	10672.8
Ctrl_4h	A	25	14	6483.29		HL_4h	A	21	8	11271.6		HT_4h	A	30	3	5086.77		Ctrl_4h	B	12	7	9839.44		HL_4h	A	28	5	11879.8		HT_4h	B	4	9	9336.39
Ctrl_4h	A	25	15	8808.94		HL_4h	A	21	9	11540		HT_4h	A	30	4	4884.06		Ctrl_4h	B	12	8	8769.53		HL_4h	A	28	6	4356.61		HT_4h	B	4	10	8435.41
Ctrl_4h	A	25	16	4161.4		HL_4h	A	21	10	8014.96		HT_4h	A	30	5	12964.7														HT_4h	B	4	11	7767.19
						HL_4h	A	21	11	6548.99		HT_4h	A	30	6	11821.6		Ctrl_4h	B	13	1	6361.28		HL_4h	A	29	1	10040.3		HT_4h	B	4	12	9158.07
Ctrl_4h	A	26	1	10025.3		HL_4h	A	21	12	1612.38		HT_4h	A	30	7	9991.48		Ctrl_4h	B	13	2	6197.98		HL_4h	A	29	2	10661.6
Ctrl_4h	A	26	2	4927.23		HL_4h	A	21	13	8902.8		HT_4h	A	30	8	9450.89		Ctrl_4h	B	13	3	6864.33		HL_4h	A	29	3	10813.6		HT_4h	B	5	1	7455.6
Ctrl_4h	A	26	3	6477.66		HL_4h	A	21	14	3643.33		HT_4h	A	30	9	8784.54		Ctrl_4h	B	13	4	6573.39		HL_4h	A	29	4	11588.8		HT_4h	B	5	2	6680.38
Ctrl_4h	A	26	4	8803.31		HL_4h	A	21	15	9937.04		HT_4h	A	30	10	12621.2		Ctrl_4h	B	13	5	6678.5		HL_4h	A	29	5	10188.6		HT_4h	B	5	3	4668.2
Ctrl_4h	A	26	5	6173.58		HL_4h	A	21	16	4762.05		HT_4h	A	30	11	10821.1		Ctrl_4h	B	13	6	8208.29		HL_4h	A	29	6	11919.2		HT_4h	B	5	4	8315.28
Ctrl_4h	A	26	6	10622.2		HL_4h	A	21	17	4803.34								Ctrl_4h	B	13	7	6646.6								HT_4h	B	5	5	8031.85
Ctrl_4h	A	26	7	4810.85		HL_4h	A	21	18	2359.44		HT_4h	B	1	1	5631.12		Ctrl_4h	B	13	8	6776.11		HL_4h	A	30	1	10969.4		HT_4h	B	5	6	10975
Ctrl_4h	A	26	8	5312.02		HL_4h	A	21	19	7035.14		HT_4h	B	1	2	9077.36		Ctrl_4h	B	13	9	7729.65		HL_4h	A	30	2	7628.29		HT_4h	B	5	7	8283.37
Ctrl_4h	A	26	9	2716.07								HT_4h	B	1	3	12328.4		Ctrl_4h	B	13	10	5944.58		HL_4h	A	30	3	3525.08		HT_4h	B	5	8	7333.59
Ctrl_4h	A	26	10	9895.75		HL_4h	A	22	1	4795.83		HT_4h	B	1	4	11155.2		Ctrl_4h	B	13	11	4525.54		HL_4h	A	30	4	3352.39		HT_4h	B	5	9	10834.3
Ctrl_4h	A	26	11	7921.1		HL_4h	A	22	2	3872.33		HT_4h	B	1	5	7530.68		Ctrl_4h	B	13	12	9850.7		HL_4h	A	30	5	11341.1
						HL_4h	A	22	3	8604.35		HT_4h	B	1	6	7335.47		Ctrl_4h	B	13	13	6963.81		HL_4h	A	30	6	10316.2		HT_4h	B	6	1	6408.21
Ctrl_4h	A	27	1	4919.72		HL_4h	A	22	4	5007.94		HT_4h	B	1	7	6922.52		Ctrl_4h	B	13	14	9552.25								HT_4h	B	6	2	8731.99
Ctrl_4h	A	27	2	7119.61		HL_4h	A	22	5	3403.07		HT_4h	B	1	8	12921.5		Ctrl_4h	B	13	15	7211.58		HL_4h	B	1	1	7600.13		HT_4h	B	6	3	7759.68
Ctrl_4h	A	27	3	6130.41		HL_4h	A	22	6	3562.62		HT_4h	B	1	9	3401.19								HL_4h	B	1	2	5839.47		HT_4h	B	6	4	8065.64
Ctrl_4h	A	27	4	6734.82		HL_4h	A	22	7	3080.22		HT_4h	B	1	10	7160.9		Ctrl_4h	B	14	1	10595.9		HL_4h	B	1	3	3665.86		HT_4h	B	6	5	10012.1
						HL_4h	A	22	8	4711.37		HT_4h	B	1	11	13113		Ctrl_4h	B	14	2	6030.93		HL_4h	B	1	4	4260.88		HT_4h	B	6	6	9293.22
Ctrl_4h	A	28	1	10723.5		HL_4h	A	22	9	1882.67		HT_4h	B	1	12	12863.3		Ctrl_4h	B	14	3	7296.05		HL_4h	B	1	5	7701.49		HT_4h	B	6	7	7121.49
Ctrl_4h	A	28	2	12638.1		HL_4h	A	22	10	5032.34		HT_4h	B	1	13	10717.9		Ctrl_4h	B	14	4	6421.35		HL_4h	B	1	6	6398.83		HT_4h	B	6	8	10462.6
Ctrl_4h	A	28	3	2607.21		HL_4h	A	22	11	2710.44		HT_4h	B	1	14	6323.74		Ctrl_4h	B	14	5	5937.07		HL_4h	B	1	7	8403.5		HT_4h	B	6	9	5182.5
Ctrl_4h	A	28	4	3958.68		HL_4h	A	22	12	4187.67		HT_4h	B	1	15	5004.19		Ctrl_4h	B	14	6	4816.48		HL_4h	B	1	8	4917.84		HT_4h	B	6	10	8957.23
Ctrl_4h	A	28	5	10663.5		HL_4h	A	22	13	3189.09		HT_4h	B	1	16	14509.5		Ctrl_4h	B	14	7	5081.14
Ctrl_4h	A	28	6	2517.11		HL_4h	A	22	14	2757.37		HT_4h	B	1	17	7496.89		Ctrl_4h	B	14	8	5387.1		HL_4h	B	2	1	5343.93		HT_4h	B	7	1	4563.08
Ctrl_4h	A	28	7	8959.11		HL_4h	A	22	15	9052.96		HT_4h	B	1	18	14736.6		Ctrl_4h	B	14	9	4358.48		HL_4h	B	2	2	6045.94		HT_4h	B	7	2	6329.38
Ctrl_4h	A	28	8	9861.96								HT_4h	B	1	19	11547.5								HL_4h	B	2	3	4961.01		HT_4h	B	7	3	6068.47
						HL_4h	A	23	1	2156.72		HT_4h	B	1	20	5602.96		Ctrl_4h	B	15	1	6117.27		HL_4h	B	2	4	7296.05		HT_4h	B	7	4	6946.92
Ctrl_4h	A	29	1	9120.53		HL_4h	A	23	2	11089.5		HT_4h	B	1	21	6708.54		Ctrl_4h	B	15	2	5610.47		HL_4h	B	2	5	5933.32		HT_4h	B	7	5	6629.7
Ctrl_4h	A	29	2	5019.2		HL_4h	A	23	3	1430.3		HT_4h	B	1	22	5661.15		Ctrl_4h	B	15	3	6918.77		HL_4h	B	2	6	6226.14		HT_4h	B	7	6	9539.11
Ctrl_4h	A	29	3	4208.32		HL_4h	A	23	4	10457		HT_4h	B	1	23	3877.96		Ctrl_4h	B	15	4	4208.32		HL_4h	B	2	7	6759.22		HT_4h	B	7	7	5634.87
Ctrl_4h	A	29	4	9358.92		HL_4h	A	23	5	4880.3		HT_4h	B	1	24	15352.3		Ctrl_4h	B	15	5	6032.8		HL_4h	B	2	8	2627.85		HT_4h	B	7	8	6434.49
Ctrl_4h	A	29	5	7545.7		HL_4h	A	23	6	4591.24		HT_4h	B	1	25	9828.18		Ctrl_4h	B	15	6	4371.62		HL_4h	B	2	9	5610.47		HT_4h	B	7	9	6408.21
Ctrl_4h	A	29	6	4955.38								HT_4h	B	1	26	11091.4		Ctrl_4h	B	15	7	7014.49		HL_4h	B	2	10	4705.74		HT_4h	B	7	10	6289.96
Ctrl_4h	A	29	7	9914.52		HL_4h	A	24	1	9852.58		HT_4h	B	1	27	11885.4														HT_4h	B	7	11	9865.72
Ctrl_4h	A	29	8	3007.02		HL_4h	A	24	2	6229.89								Ctrl_4h	B	16	1	8287.13		HL_4h	B	3	1	7162.78
Ctrl_4h	A	29	9	8741.37		HL_4h	A	24	3	10333.1		HT_4h	B	2	1	8771.4		Ctrl_4h	B	16	2	3290.45		HL_4h	B	3	2	5494.09		HT_4h	B	8	1	11335.4
Ctrl_4h	A	29	10	1766.29		HL_4h	A	24	4	6182.97		HT_4h	B	2	2	8003.69		Ctrl_4h	B	16	3	7008.86		HL_4h	B	3	3	5210.66		HT_4h	B	8	2	5721.22
Ctrl_4h	A	29	11	10381.9		HL_4h	A	24	5	5991.51		HT_4h	B	2	3	10372.5								HL_4h	B	3	4	5084.9		HT_4h	B	8	3	10196.1
Ctrl_4h	A	29	12	3027.66		HL_4h	A	24	6	11157.1		HT_4h	B	2	4	12367.8		Ctrl_4h	B	17	1	8213.92		HL_4h	B	3	5	7774.69		HT_4h	B	8	4	9236.91
Ctrl_4h	A	29	13	3053.94		HL_4h	A	24	7	2913.16		HT_4h	B	2	5	5137.45		Ctrl_4h	B	17	2	7453.72		HL_4h	B	3	6	3975.57		HT_4h	B	8	5	4219.58
Ctrl_4h	A	29	14	6586.53		HL_4h	A	24	8	1676.2		HT_4h	B	2	6	5529.76		Ctrl_4h	B	17	3	8945.97		HL_4h	B	3	7	3941.78		HT_4h	B	8	6	7037.02
Ctrl_4h	A	29	15	6316.24		HL_4h	A	24	9	3949.29		HT_4h	B	2	7	16315.2		Ctrl_4h	B	17	4	8003.69		HL_4h	B	3	8	4364.11		HT_4h	B	8	7	6496.43
Ctrl_4h	A	29	16	9606.68		HL_4h	A	24	10	3132.78		HT_4h	B	2	8	5922.06		Ctrl_4h	B	17	5	10808		HL_4h	B	3	9	4281.53		HT_4h	B	8	8	7939.88
						HL_4h	A	24	11	3352.39		HT_4h	B	2	9	12538.6								HL_4h	B	3	10	6824.91		HT_4h	B	8	9	9783.13
Ctrl_4h	A	30	1	3421.84		HL_4h	A	24	12	2442.03		HT_4h	B	2	10	7936.12		Ctrl_4h	B	18	1	8063.76		HL_4h	B	3	11	5925.81		HT_4h	B	8	10	7808.48
Ctrl_4h	A	30	2	4668.2		HL_4h	A	24	13	7166.53		HT_4h	B	2	11	8861.5		Ctrl_4h	B	18	2	5578.56								HT_4h	B	8	11	6633.45
Ctrl_4h	A	30	3	8431.66		HL_4h	A	24	14	6068.47								Ctrl_4h	B	18	3	8837.1		HL_4h	B	4	1	7354.24		HT_4h	B	8	12	9261.31
Ctrl_4h	A	30	4	10004.6								HT_4h	B	3	1	9698.66		Ctrl_4h	B	18	4	7900.46		HL_4h	B	4	2	7547.57		HT_4h	B	8	13	9846.95
Ctrl_4h	A	30	5	3192.84		HL_4h	A	25	1	4529.3		HT_4h	B	3	2	9133.67								HL_4h	B	4	3	4835.25		HT_4h	B	8	14	9370.18
Ctrl_4h	A	30	6	8861.5		HL_4h	A	25	2	6862.45		HT_4h	B	3	3	9779.37		Ctrl_4h	B	19	1	6928.15		HL_4h	B	4	4	7562.59		HT_4h	B	8	15	9088.62
Ctrl_4h	A	30	7	11014.5		HL_4h	A	25	3	3941.78		HT_4h	B	3	4	5349.56		Ctrl_4h	B	19	2	7050.16		HL_4h	B	4	5	4549.94		HT_4h	B	8	16	4887.81
Ctrl_4h	A	30	8	2582.81		HL_4h	A	25	4	9753.09		HT_4h	B	3	5	7571.98		Ctrl_4h	B	19	3	8925.32								HT_4h	B	8	17	4328.45
Ctrl_4h	A	30	9	14090.9		HL_4h	A	25	5	2357.56		HT_4h	B	3	6	4912.21		Ctrl_4h	B	19	4	8788.3		HL_4h	B	5	1	9094.25
Ctrl_4h	A	30	10	6064.71		HL_4h	A	25	6	1409.66		HT_4h	B	3	7	7517.54		Ctrl_4h	B	19	5	8320.91		HL_4h	B	5	2	8095.67		HT_4h	B	9	1	5484.71
Ctrl_4h	A	30	11	3275.43		HL_4h	A	25	7	4313.44		HT_4h	B	3	8	10224.2		Ctrl_4h	B	19	6	6109.76		HL_4h	B	5	3	5593.58		HT_4h	B	9	2	7804.73
Ctrl_4h	A	30	12	6669.12		HL_4h	A	25	8	3787.86		HT_4h	B	3	9	8816.45		Ctrl_4h	B	19	7	6815.53								HT_4h	B	9	3	6654.1
Ctrl_4h	A	30	13	3290.45		HL_4h	A	25	9	5783.16		HT_4h	B	3	10	15707.1								HL_4h	B	6	1	9122.41		HT_4h	B	9	4	6173.58
Ctrl_4h	A	30	14	3476.28		HL_4h	A	25	10	3134.66		HT_4h	B	3	11	5664.9		Ctrl_4h	B	20	1	9608.56		HL_4h	B	6	2	6864.33		HT_4h	B	9	5	6811.77
Ctrl_4h	A	30	15	7692.1		HL_4h	A	25	11	2556.53		HT_4h	B	3	12	6847.44		Ctrl_4h	B	20	2	8287.13								HT_4h	B	9	6	7881.69
Ctrl_4h	A	30	16	6991.97		HL_4h	A	25	12	2252.45		HT_4h	B	3	13	8553.67		Ctrl_4h	B	20	3	6824.91		HL_4h	B	7	1	9107.39
Ctrl_4h	A	30	17	12874.6		HL_4h	A	25	13	3455.63		HT_4h	B	3	14	10918.7		Ctrl_4h	B	20	4	7770.94		HL_4h	B	7	2	6547.11		HT_4h	B	10	1	5509.11
Ctrl_4h	A	30	18	2248.69		HL_4h	A	25	14	2473.94		HT_4h	B	3	15	6699.15		Ctrl_4h	B	20	5	6064.71		HL_4h	B	7	3	9454.65		HT_4h	B	10	2	7682.72
Ctrl_4h	A	30	19	4540.56		HL_4h	A	25	15	3889.22		HT_4h	B	3	16	7359.87		Ctrl_4h	B	20	6	5649.89		HL_4h	B	7	4	4801.47		HT_4h	B	10	3	6139.79
Ctrl_4h	A	30	20	4093.82		HL_4h	A	25	16	1970.89		HT_4h	B	3	17	12591.2		Ctrl_4h	B	20	7	7031.39		HL_4h	B	7	5	5109.3		HT_4h	B	10	4	8050.62
Ctrl_4h	A	30	21	9666.75		HL_4h	A	25	17	2918.8								Ctrl_4h	B	20	8	8227.06		HL_4h	B	7	6	4983.54		HT_4h	B	10	5	5770.02
Ctrl_4h	A	30	22	14522.6		HL_4h	A	25	18	6740.45		HT_4h	B	4	1	8823.96								HL_4h	B	7	7	7682.72		HT_4h	B	10	6	6808.02
Ctrl_4h	A	30	23	2280.6								HT_4h	B	4	2	7643.3		Ctrl_4h	B	21	1	7551.33		HL_4h	B	7	8	6920.64		HT_4h	B	10	7	6543.36
Ctrl_4h	A	30	24	5236.94		HL_4h	A	26	1	3012.65		HT_4h	B	4	3	6971.32		Ctrl_4h	B	21	2	6350.02		HL_4h	B	7	9	8910.3		HT_4h	B	10	8	6211.12
Ctrl_4h	A	30	25	6485.17		HL_4h	A	26	2	5920.18		HT_4h	B	4	4	10072.2		Ctrl_4h	B	21	3	7583.24
Ctrl_4h	A	30	26	9182.47		HL_4h	A	26	3	5248.2		HT_4h	B	4	5	14796.7		Ctrl_4h	B	21	4	7215.34		HL_4h	B	8	1	6280.57		HT_4h	B	11	1	8028.1
Ctrl_4h	A	30	27	4302.17		HL_4h	A	26	4	8414.76		HT_4h	B	4	6	11602								HL_4h	B	8	2	4097.58		HT_4h	B	11	2	6586.53
Ctrl_4h	A	30	28	11359.8		HL_4h	A	26	5	6372.55		HT_4h	B	4	7	14237.3		Ctrl_4h	B	22	1	8570.56		HL_4h	B	8	3	12555.5		HT_4h	B	11	3	3874.21
Ctrl_4h	A	30	29	12255.2		HL_4h	A	26	6	2074.13		HT_4h	B	4	8	6338.76		Ctrl_4h	B	22	2	7050.16		HL_4h	B	8	4	8013.08		HT_4h	B	11	4	4638.16
Ctrl_4h	A	30	30	8683.18		HL_4h	A	26	7	9510.96		HT_4h	B	4	9	20919.6		Ctrl_4h	B	22	3	6824.91		HL_4h	B	8	5	8013.08		HT_4h	B	11	5	5884.52
Ctrl_4h	A	30	31	4305.93		HL_4h	A	26	8	2672.9		HT_4h	B	4	10	5289.5		Ctrl_4h	B	22	4	4163.27		HL_4h	B	8	6	5415.26		HT_4h	B	11	6	5336.42
Ctrl_4h	A	30	32	8399.75		HL_4h	A	26	9	5944.58		HT_4h	B	4	11	6346.27		Ctrl_4h	B	22	5	6507.69		HL_4h	B	8	7	6665.36
Ctrl_4h	A	30	33	15042.6								HT_4h	B	4	12	5837.59		Ctrl_4h	B	22	6	6963.81		HL_4h	B	8	8	7121.49		HT_4h	B	12	1	10509.5
						HL_4h	A	27	1	7464.98		HT_4h	B	4	13	9721.18		Ctrl_4h	B	22	7	4362.24		HL_4h	B	8	9	6862.45		HT_4h	B	12	2	11414.3
Ctrl_4h	B	1	1	13798.1		HL_4h	A	27	2	2627.85		HT_4h	B	4	14	11080.2		Ctrl_4h	B	22	8	5464.06		HL_4h	B	8	10	5679.92		HT_4h	B	12	3	11380.5
Ctrl_4h	B	1	2	9193.74		HL_4h	A	27	3	5497.85		HT_4h	B	4	15	16088.1		Ctrl_4h	B	22	9	4591.24		HL_4h	B	8	11	3814.14		HT_4h	B	12	4	8651.27
Ctrl_4h	B	1	3	7388.02		HL_4h	A	27	4	6423.23		HT_4h	B	4	16	14139.7								HL_4h	B	8	12	6796.76		HT_4h	B	12	5	6188.6
Ctrl_4h	B	1	4	12758.2		HL_4h	A	27	5	3329.87								Ctrl_4h	B	23	1	6830.55								HT_4h	B	12	6	9734.32
Ctrl_4h	B	1	5	6950.68		HL_4h	A	27	6	2738.6		HT_4h	B	5	1	8876.52		Ctrl_4h	B	23	2	6335.01		HL_4h	B	9	1	9449.01
Ctrl_4h	B	1	6	9544.74		HL_4h	A	27	7	13272.5		HT_4h	B	5	2	8915.93		Ctrl_4h	B	23	3	6432.61		HL_4h	B	9	2	5195.64		HT_4h	B	13	1	6447.63
Ctrl_4h	B	1	7	9501.57		HL_4h	A	27	8	2372.58		HT_4h	B	5	3	8914.06		Ctrl_4h	B	23	4	4405.41		HL_4h	B	9	3	7521.3		HT_4h	B	13	2	7369.26
Ctrl_4h	B	1	8	14530.2		HL_4h	A	27	9	11476.2		HT_4h	B	5	4	11673.3		Ctrl_4h	B	23	5	2834.33		HL_4h	B	9	4	7130.87		HT_4h	B	13	3	5017.32
						HL_4h	A	27	10	2030.96		HT_4h	B	5	5	6291.83		Ctrl_4h	B	23	6	5420.89								HT_4h	B	13	4	5103.67
Ctrl_4h	B	2	1	8275.86		HL_4h	A	27	11	9544.74		HT_4h	B	5	6	5319.53		Ctrl_4h	B	23	7	6074.1		HL_4h	B	10	1	9036.07		HT_4h	B	13	5	8823.96
Ctrl_4h	B	2	2	12067.5		HL_4h	A	27	12	6824.91		HT_4h	B	5	7	7172.17		Ctrl_4h	B	23	8	3861.07		HL_4h	B	10	2	6419.47		HT_4h	B	13	6	3384.3
Ctrl_4h	B	2	3	14130.3		HL_4h	A	27	13	5026.71		HT_4h	B	5	8	5520.37		Ctrl_4h	B	23	9	7568.22		HL_4h	B	10	3	5443.41		HT_4h	B	13	7	4786.45
Ctrl_4h	B	2	4	3770.97		HL_4h	A	27	14	9319.5		HT_4h	B	5	9	4574.34								HL_4h	B	10	4	7378.64		HT_4h	B	13	8	5779.4
Ctrl_4h	B	2	5	9201.25								HT_4h	B	5	10	11031.4		Ctrl_4h	B	24	1	12454.2		HL_4h	B	10	5	5661.15		HT_4h	B	13	9	5807.56
						HL_4h	A	28	1	7359.87		HT_4h	B	5	11	3847.93		Ctrl_4h	B	24	2	6832.42		HL_4h	B	10	6	5129.95
Ctrl_4h	B	3	1	10663.5		HL_4h	A	28	2	2004.68		HT_4h	B	5	12	8463.57		Ctrl_4h	B	24	3	6669.12		HL_4h	B	10	7	8138.84		HT_4h	B	14	1	6939.41
Ctrl_4h	B	3	2	6109.76		HL_4h	A	28	3	6145.43		HT_4h	B	5	13	6582.77		Ctrl_4h	B	24	4	5539.14		HL_4h	B	10	8	4442.95		HT_4h	B	14	2	3735.31
Ctrl_4h	B	3	3	7354.24		HL_4h	A	28	4	7202.2		HT_4h	B	5	14	3266.05								HL_4h	B	10	9	6556.5		HT_4h	B	14	3	5927.69
Ctrl_4h	B	3	4	8960.98		HL_4h	A	28	5	9263.19		HT_4h	B	5	15	4974.15		Ctrl_4h	B	25	1	6385.69		HL_4h	B	10	10	9616.07		HT_4h	B	14	4	5203.15
Ctrl_4h	B	3	5	3373.04		HL_4h	A	28	6	11898.5		HT_4h	B	5	16	4936.61		Ctrl_4h	B	25	2	4266.51		HL_4h	B	10	11	6226.14		HT_4h	B	14	5	6866.21
Ctrl_4h	B	3	6	8245.83		HL_4h	A	28	7	6408.21		HT_4h	B	5	17	9816.91		Ctrl_4h	B	25	3	4172.66		HL_4h	B	10	12	8148.23		HT_4h	B	14	6	4369.75
Ctrl_4h	B	3	7	8200.78		HL_4h	A	28	8	10778		HT_4h	B	5	18	12805.2								HL_4h	B	10	13	6023.42		HT_4h	B	14	7	5798.17
Ctrl_4h	B	3	8	12976		HL_4h	A	28	9	3114.01		HT_4h	B	5	19	7266.02		Ctrl_4h	B	26	1	9317.62		HL_4h	B	10	14	5501.6		HT_4h	B	14	8	5773.77
Ctrl_4h	B	3	9	9674.26		HL_4h	A	28	10	2243.06		HT_4h	B	5	20	9944.55		Ctrl_4h	B	26	2	6511.45								HT_4h	B	14	9	5670.53
Ctrl_4h	B	3	10	3239.77		HL_4h	A	28	11	3190.97								Ctrl_4h	B	26	3	4377.26		HL_4h	B	11	1	9679.89
						HL_4h	A	28	12	4228.97		HT_4h	B	6	1	8441.04		Ctrl_4h	B	26	4	6689.77		HL_4h	B	11	2	6396.95		HT_4h	B	15	1	5970.86
Ctrl_4h	B	4	1	7806.6		HL_4h	A	28	13	14430.7		HT_4h	B	6	2	11874.1		Ctrl_4h	B	26	5	6122.9		HL_4h	B	11	3	7802.85		HT_4h	B	15	2	6603.42
Ctrl_4h	B	4	2	14212.9		HL_4h	A	28	14	12865.2		HT_4h	B	6	3	6804.27		Ctrl_4h	B	26	6	6915.01		HL_4h	B	11	4	6355.65		HT_4h	B	15	3	4279.65
Ctrl_4h	B	4	3	18336.8		HL_4h	A	28	15	13013.5		HT_4h	B	6	4	14419.4		Ctrl_4h	B	26	7	9484.68		HL_4h	B	11	5	7761.56		HT_4h	B	15	4	6023.42
Ctrl_4h	B	4	4	7357.99								HT_4h	B	6	5	13257.5		Ctrl_4h	B	26	8	4319.07								HT_4h	B	15	5	5353.31
Ctrl_4h	B	4	5	9608.56		HL_4h	A	29	1	3718.41		HT_4h	B	6	6	16533		Ctrl_4h	B	26	9	8167		HL_4h	B	12	1	4662.56		HT_4h	B	15	6	5944.58
Ctrl_4h	B	4	6	6751.71		HL_4h	A	29	2	1636.78		HT_4h	B	6	7	7431.2		Ctrl_4h	B	26	10	5963.35		HL_4h	B	12	2	4150.13		HT_4h	B	15	7	7369.26
Ctrl_4h	B	4	7	7089.58		HL_4h	A	29	3	3119.64		HT_4h	B	6	8	8392.24		Ctrl_4h	B	26	11	8396		HL_4h	B	12	3	5366.45		HT_4h	B	15	8	5619.85
Ctrl_4h	B	4	8	4715.12		HL_4h	A	29	4	6466.4		HT_4h	B	6	9	17101.7		Ctrl_4h	B	26	12	6701.03		HL_4h	B	12	4	5987.75
Ctrl_4h	B	4	9	11936.1		HL_4h	A	29	5	10622.2		HT_4h	B	6	10	4775.19		Ctrl_4h	B	26	13	5781.28		HL_4h	B	12	5	6263.68		HT_4h	B	16	1	6447.63
						HL_4h	A	29	6	7196.57		HT_4h	B	6	11	5056.74		Ctrl_4h	B	26	14	6682.26		HL_4h	B	12	6	4243.98		HT_4h	B	16	2	8063.76
Ctrl_4h	B	5	1	9959.57		HL_4h	A	29	7	3035.17		HT_4h	B	6	12	14791.1		Ctrl_4h	B	26	15	8831.47		HL_4h	B	12	7	5201.27		HT_4h	B	16	3	4876.55
Ctrl_4h	B	5	2	5569.17		HL_4h	A	29	8	1345.84														HL_4h	B	12	8	6783.62
Ctrl_4h	B	5	3	9753.09		HL_4h	A	29	9	3335.5		HT_4h	B	7	1	6348.15		Ctrl_4h	B	27	1	8670.04		HL_4h	B	12	9	5721.22		HT_4h	B	17	1	4431.69
Ctrl_4h	B	5	4	5899.53		HL_4h	A	29	10	13668.6		HT_4h	B	7	2	10053.4		Ctrl_4h	B	27	2	5229.43		HL_4h	B	12	10	7104.59		HT_4h	B	17	2	5634.87
						HL_4h	A	29	11	3744.69		HT_4h	B	7	3	18545.1		Ctrl_4h	B	27	3	6229.89								HT_4h	B	17	3	6449.51
Ctrl_4h	B	6	1	9343.9		HL_4h	A	29	12	6327.5		HT_4h	B	7	4	8341.56		Ctrl_4h	B	27	4	6802.39		HL_4h	B	13	1	4820.24		HT_4h	B	17	4	5839.47
Ctrl_4h	B	6	2	5541.02		HL_4h	A	29	13	9308.24		HT_4h	B	7	5	2892.52		Ctrl_4h	B	27	5	6973.2		HL_4h	B	13	2	5512.86		HT_4h	B	17	5	3234.14
Ctrl_4h	B	6	3	6060.96		HL_4h	A	29	14	2064.74		HT_4h	B	7	6	12643.7		Ctrl_4h	B	27	6	6794.88		HL_4h	B	13	3	6464.52		HT_4h	B	17	6	8869.01
Ctrl_4h	B	6	4	13325.1		HL_4h	A	29	15	9970.83		HT_4h	B	7	7	6477.66		Ctrl_4h	B	27	7	7979.29		HL_4h	B	13	4	6190.47		HT_4h	B	17	7	4078.81
Ctrl_4h	B	6	5	6096.62								HT_4h	B	7	8	18105.9
Ctrl_4h	B	6	6	9120.53		HL_4h	A	30	1	4825.87		HT_4h	B	7	9	14436.3		Ctrl_4h	B	28	1	5946.46		HL_4h	B	14	1	5721.22		HT_4h	B	18	1	6351.9
						HL_4h	A	30	2	4842.76		HT_4h	B	7	10	10961.9		Ctrl_4h	B	28	2	5852.61		HL_4h	B	14	2	6695.4		HT_4h	B	18	2	8882.15
Ctrl_4h	B	7	1	5289.5		HL_4h	A	30	3	634.439		HT_4h	B	7	11	11256.6		Ctrl_4h	B	28	3	7149.64		HL_4h	B	14	3	9486.56		HT_4h	B	18	3	5807.56
Ctrl_4h	B	7	2	8566.81		HL_4h	A	30	4	1597.36		HT_4h	B	7	12	20371.5		Ctrl_4h	B	28	4	5674.29		HL_4h	B	14	4	8985.39		HT_4h	B	18	4	9546.62
Ctrl_4h	B	7	3	8731.99		HL_4h	A	30	5	6378.18		HT_4h	B	7	13	14862.4		Ctrl_4h	B	28	5	6053.45		HL_4h	B	14	5	6104.13		HT_4h	B	18	5	9619.82
Ctrl_4h	B	7	4	11042.6		HL_4h	A	30	6	2233.68		HT_4h	B	7	14	10605.3		Ctrl_4h	B	28	6	7416.18		HL_4h	B	14	6	7181.55		HT_4h	B	18	6	5606.72
Ctrl_4h	B	7	5	16350.9		HL_4h	A	30	7	1948.37								Ctrl_4h	B	28	7	6282.45		HL_4h	B	14	7	7010.74		HT_4h	B	18	7	8379.1
						HL_4h	A	30	8	3361.78		HT_4h	B	8	1	4885.93		Ctrl_4h	B	28	8	6273.06		HL_4h	B	14	8	9557.88		HT_4h	B	18	8	6515.2
Ctrl_4h	B	8	1	5131.82		HL_4h	A	30	9	3793.5		HT_4h	B	8	2	18807.9		Ctrl_4h	B	28	9	9464.03		HL_4h	B	14	9	8790.17		HT_4h	B	18	9	7217.22
Ctrl_4h	B	8	2	6182.97		HL_4h	A	30	10	2406.36		HT_4h	B	8	3	4533.05		Ctrl_4h	B	28	10	7288.54		HL_4h	B	14	10	7635.79		HT_4h	B	18	10	5991.51
Ctrl_4h	B	8	3	4311.56		HL_4h	A	30	11	9970.83		HT_4h	B	8	4	15891		Ctrl_4h	B	28	11	7938		HL_4h	B	14	11	5621.73		HT_4h	B	18	11	6438.24
Ctrl_4h	B	8	4	4837.13		HL_4h	A	30	12	10838		HT_4h	B	8	5	5820.7		Ctrl_4h	B	28	12	7765.31
Ctrl_4h	B	8	5	4885.93		HL_4h	A	30	13	5129.95		HT_4h	B	8	6	14488.9								HL_4h	B	15	1	9150.57		HT_4h	B	19	1	4947.88
Ctrl_4h	B	8	6	11583.2		HL_4h	A	30	14	4878.42		HT_4h	B	8	7	6087.24		Ctrl_4h	B	29	1	6329.38		HL_4h	B	15	2	7581.36		HT_4h	B	19	2	7979.29
Ctrl_4h	B	8	7	5317.65		HL_4h	A	30	15	10762.9								Ctrl_4h	B	29	2	6030.93		HL_4h	B	15	3	8778.91		HT_4h	B	19	3	7053.91
						HL_4h	A	30	16	11038.9		HT_4h	B	9	1	6029.05		Ctrl_4h	B	29	3	7038.9		HL_4h	B	15	4	4035.63		HT_4h	B	19	4	7020.12
Ctrl_4h	B	9	1	8424.15		HL_4h	A	30	17	2702.94		HT_4h	B	9	2	6838.05		Ctrl_4h	B	29	4	4375.38		HL_4h	B	15	5	6350.02		HT_4h	B	19	5	5777.53
Ctrl_4h	B	9	2	3288.57		HL_4h	A	30	18	6485.17		HT_4h	B	9	3	5276.36		Ctrl_4h	B	29	5	7769.06		HL_4h	B	15	6	6445.75		HT_4h	B	19	6	7658.32
Ctrl_4h	B	9	3	9634.84		HL_4h	A	30	19	1593.61		HT_4h	B	9	4	7977.41		Ctrl_4h	B	29	6	5863.87		HL_4h	B	15	7	7553.2
Ctrl_4h	B	9	4	6532.1		HL_4h	A	30	20	5227.55		HT_4h	B	9	5	9809.41		Ctrl_4h	B	29	7	7312.94		HL_4h	B	15	8	5242.57		HT_4h	B	20	1	4287.16
						HL_4h	A	30	21	2404.49		HT_4h	B	9	6	12726.3								HL_4h	B	15	9	7008.86		HT_4h	B	20	2	4397.9
Ctrl_4h	B	10	1	10166		HL_4h	A	30	22	11832.9		HT_4h	B	9	7	11147.7		Ctrl_4h	B	30	1	8655.03								HT_4h	B	20	3	8379.1
Ctrl_4h	B	10	2	10044		HL_4h	A	30	23	3114.01		HT_4h	B	9	8	5648.01		Ctrl_4h	B	30	2	8073.14		HL_4h	B	16	1	4593.11		HT_4h	B	20	4	3862.95
Ctrl_4h	B	10	3	5938.95		HL_4h	A	30	24	5424.64		HT_4h	B	9	9	12459.8		Ctrl_4h	B	30	3	6447.63		HL_4h	B	16	2	8991.02		HT_4h	B	20	5	5139.33
Ctrl_4h	B	10	4	5552.28		HL_4h	A	30	25	2246.82		HT_4h	B	9	10	7690.23		Ctrl_4h	B	30	4	7194.69		HL_4h	B	16	3	5578.56		HT_4h	B	20	6	4705.74
Ctrl_4h	B	10	5	13501.5		HL_4h	A	30	26	1644.29		HT_4h	B	9	11	8671.92		Ctrl_4h	B	30	5	6995.72		HL_4h	B	16	4	7361.75		HT_4h	B	20	7	6299.34
Ctrl_4h	B	10	6	7316.7		HL_4h	A	30	27	4611.89		HT_4h	B	9	12	10233.6		Ctrl_4h	B	30	6	7780.33		HL_4h	B	16	5	6813.65		HT_4h	B	20	8	4808.97
Ctrl_4h	B	10	7	4784.57		HL_4h	A	30	28	2111.67		HT_4h	B	9	13	3774.72								HL_4h	B	16	6	2087.27		HT_4h	B	20	9	6879.35
Ctrl_4h	B	10	8	3975.57		HL_4h	A	30	29	3510.06		HT_4h	B	9	14	22147.2		Ctrl_4h	C	1	1	7966.15		HL_4h	B	16	7	7596.38		HT_4h	B	20	10	8486.09
Ctrl_4h	B	10	9	7476.25		HL_4h	A	30	30	3964.31		HT_4h	B	9	15	7894.83		Ctrl_4h	C	1	2	3506.31		HL_4h	B	16	8	4371.62		HT_4h	B	20	11	4161.4
						HL_4h	A	30	31	2601.58								Ctrl_4h	C	1	3	4382.89								HT_4h	B	20	12	6899.99
Ctrl_4h	B	11	1	6731.06								HT_4h	B	10	1	9238.78		Ctrl_4h	C	1	4	3680.87		HL_4h	B	17	1	5942.7		HT_4h	B	20	13	6248.66
Ctrl_4h	B	11	2	7800.97		HL_4h	B	1	1	10171.7		HT_4h	B	10	2	11192.8		Ctrl_4h	C	1	5	5526		HL_4h	B	17	2	4981.66		HT_4h	B	20	14	5096.16
Ctrl_4h	B	11	3	12942.2		HL_4h	B	1	2	5955.84		HT_4h	B	10	3	7264.14		Ctrl_4h	C	1	6	5681.8		HL_4h	B	17	3	3724.05
Ctrl_4h	B	11	4	9940.8		HL_4h	B	1	3	7296.05		HT_4h	B	10	4	11061.4		Ctrl_4h	C	1	7	6015.91		HL_4h	B	17	4	5471.57		HT_4h	B	21	1	8501.11
Ctrl_4h	B	11	5	9794.39		HL_4h	B	1	4	7495.02		HT_4h	B	10	5	12266.4		Ctrl_4h	C	1	8	4170.78		HL_4h	B	17	5	6032.8		HT_4h	B	21	2	9251.92
Ctrl_4h	B	11	6	2259.95		HL_4h	B	1	5	7083.94		HT_4h	B	10	6	7579.48		Ctrl_4h	C	1	9	4521.79								HT_4h	B	21	3	6610.93
Ctrl_4h	B	11	7	10145.4		HL_4h	B	1	6	10304.9		HT_4h	B	10	7	5845.1								HL_4h	B	18	1	5101.79		HT_4h	B	21	4	10288
Ctrl_4h	B	11	8	4454.21		HL_4h	B	1	7	7953.01		HT_4h	B	10	8	12219.5		Ctrl_4h	C	2	1	5798.17		HL_4h	B	18	2	4365.99
Ctrl_4h	B	11	9	8268.36		HL_4h	B	1	8	10025.3		HT_4h	B	10	9	5375.84		Ctrl_4h	C	2	2	6573.39		HL_4h	B	18	3	4091.95		HT_4h	B	22	1	9968.95
Ctrl_4h	B	11	10	6562.13														Ctrl_4h	C	2	3	6475.78		HL_4h	B	18	4	5107.42		HT_4h	B	22	2	12243.9
Ctrl_4h	B	11	11	13424.6		HL_4h	B	2	1	6250.54		HT_4h	B	11	1	7579.48		Ctrl_4h	C	2	4	8386.61								HT_4h	B	22	3	7742.78
						HL_4h	B	2	2	12763.9		HT_4h	B	11	2	12576.2		Ctrl_4h	C	2	5	4476.74		HL_4h	B	19	1	5685.55		HT_4h	B	22	4	13036
Ctrl_4h	B	12	1	9965.2		HL_4h	B	2	3	9291.34		HT_4h	B	11	3	5597.33								HL_4h	B	19	2	5195.64		HT_4h	B	22	5	7055.79
Ctrl_4h	B	12	2	9240.66		HL_4h	B	2	4	11596.3		HT_4h	B	11	4	10295.6		Ctrl_4h	C	3	1	6704.78		HL_4h	B	19	3	6462.65		HT_4h	B	22	6	6920.64
Ctrl_4h	B	12	3	13441.5		HL_4h	B	2	5	9216.26		HT_4h	B	11	5	8360.33		Ctrl_4h	C	3	2	9931.41		HL_4h	B	19	4	6723.55		HT_4h	B	22	7	11936.1
Ctrl_4h	B	12	4	5835.71		HL_4h	B	2	6	9505.33		HT_4h	B	11	6	10558.3		Ctrl_4h	C	3	3	6886.86		HL_4h	B	19	5	4979.78		HT_4h	B	22	8	10817.4
Ctrl_4h	B	12	5	14121		HL_4h	B	2	7	5850.73		HT_4h	B	11	7	6956.31		Ctrl_4h	C	3	4	7224.72		HL_4h	B	19	6	5372.09		HT_4h	B	22	9	10618.4
Ctrl_4h	B	12	6	7046.4		HL_4h	B	2	8	10883.1		HT_4h	B	11	8	4688.84		Ctrl_4h	C	3	5	4371.62		HL_4h	B	19	7	6901.87
Ctrl_4h	B	12	7	2931.93		HL_4h	B	2	9	6304.97		HT_4h	B	11	9	5974.61		Ctrl_4h	C	3	6	9741.83		HL_4h	B	19	8	8131.33		HT_4h	B	23	1	9283.83
						HL_4h	B	2	10	11915.4								Ctrl_4h	C	3	7	7378.64								HT_4h	B	23	2	5319.53
Ctrl_4h	B	13	1	6490.8		HL_4h	B	2	11	9554.13		HT_4h	B	12	1	5079.27								HL_4h	B	20	1	4116.35		HT_4h	B	23	3	12437.3
Ctrl_4h	B	13	2	5706.2		HL_4h	B	2	12	11181.5		HT_4h	B	12	2	12707.6		Ctrl_4h	C	4	1	2528.37		HL_4h	B	20	2	5882.64		HT_4h	B	23	4	7219.09
Ctrl_4h	B	13	3	5201.27								HT_4h	B	12	3	8054.37		Ctrl_4h	C	4	2	6823.04		HL_4h	B	20	3	4705.74		HT_4h	B	23	5	7669.58
Ctrl_4h	B	13	4	13460.2		HL_4h	B	3	1	8790.17		HT_4h	B	12	4	9693.03		Ctrl_4h	C	4	3	4514.28		HL_4h	B	20	4	5297
						HL_4h	B	3	2	8525.51		HT_4h	B	12	5	11981.1		Ctrl_4h	C	4	4	8741.37		HL_4h	B	20	5	6396.95		HT_4h	B	24	1	6085.36
Ctrl_4h	B	14	1	11543.8		HL_4h	B	3	3	7357.99		HT_4h	B	12	6	5597.33		Ctrl_4h	C	4	5	5546.65		HL_4h	B	20	6	6762.97		HT_4h	B	24	2	6130.41
Ctrl_4h	B	14	2	10826.8		HL_4h	B	3	4	7804.73		HT_4h	B	12	7	6736.69		Ctrl_4h	C	4	6	6625.95		HL_4h	B	20	7	4159.52		HT_4h	B	24	3	9430.24
Ctrl_4h	B	14	3	11517.5		HL_4h	B	3	5	5663.03		HT_4h	B	12	8	15322.3		Ctrl_4h	C	4	7	6845.56								HT_4h	B	24	4	5612.35
Ctrl_4h	B	14	4	13171.2		HL_4h	B	3	6	8720.72		HT_4h	B	12	9	5595.45		Ctrl_4h	C	4	8	6808.02		HL_4h	B	21	1	6419.47		HT_4h	B	24	5	7269.77
Ctrl_4h	B	14	5	8692.57								HT_4h	B	12	10	8287.13								HL_4h	B	21	2	4317.19		HT_4h	B	24	6	7827.25
Ctrl_4h	B	14	6	13997.1		HL_4h	B	4	1	7480		HT_4h	B	12	11	18120.9		Ctrl_4h	C	5	1	5574.81		HL_4h	B	21	3	2445.78
Ctrl_4h	B	14	7	14774.2		HL_4h	B	4	2	10684.1								Ctrl_4h	C	5	2	8493.6		HL_4h	B	21	4	7635.79		HT_4h	B	25	1	6370.67
Ctrl_4h	B	14	8	8499.23		HL_4h	B	4	3	10704.8		HT_4h	B	13	1	13602.9		Ctrl_4h	C	5	3	9771.86		HL_4h	B	21	5	4840.88		HT_4h	B	25	2	10695.4
Ctrl_4h	B	14	9	8619.36		HL_4h	B	4	4	7050.16		HT_4h	B	13	2	6808.02		Ctrl_4h	C	5	4	7335.47								HT_4h	B	25	3	11588.8
Ctrl_4h	B	14	10	11153.4		HL_4h	B	4	5	3671.49		HT_4h	B	13	3	8260.85		Ctrl_4h	C	5	5	4138.87		HL_4h	B	22	1	2490.83		HT_4h	B	25	4	5586.07
Ctrl_4h	B	14	11	10134.1		HL_4h	B	4	6	7549.45		HT_4h	B	13	4	10207.3		Ctrl_4h	C	5	6	7228.48		HL_4h	B	22	2	5666.78		HT_4h	B	25	5	4563.08
Ctrl_4h	B	14	12	11393.6		HL_4h	B	4	7	10601.5		HT_4h	B	13	5	7297.93		Ctrl_4h	C	5	7	7496.89		HL_4h	B	22	3	5434.03		HT_4h	B	25	6	9338.27
Ctrl_4h	B	14	13	4309.68		HL_4h	B	4	8	5574.81		HT_4h	B	13	6	10100.3		Ctrl_4h	C	5	8	5706.2		HL_4h	B	22	4	8673.8		HT_4h	B	25	7	12441
Ctrl_4h	B	14	14	10671		HL_4h	B	4	9	6025.3		HT_4h	B	13	7	8005.57		Ctrl_4h	C	5	9	6209.24		HL_4h	B	22	5	7299.8		HT_4h	B	25	8	7162.78
						HL_4h	B	4	10	8268.36		HT_4h	B	13	8	10712.3		Ctrl_4h	C	5	10	8322.79		HL_4h	B	22	6	5501.6		HT_4h	B	25	9	8765.77
Ctrl_4h	B	15	1	6169.83		HL_4h	B	4	11	6359.41		HT_4h	B	13	9	12399.7		Ctrl_4h	C	5	11	4401.66		HL_4h	B	22	7	3260.42
Ctrl_4h	B	15	2	3909.87		HL_4h	B	4	12	6436.37		HT_4h	B	13	10	8422.27		Ctrl_4h	C	5	12	7620.78		HL_4h	B	22	8	5340.18		HT_4h	B	26	1	4508.65
Ctrl_4h	B	15	3	6505.82								HT_4h	B	13	11	15297.9		Ctrl_4h	C	5	13	3983.08		HL_4h	B	22	9	4914.09		HT_4h	B	26	2	8324.67
Ctrl_4h	B	15	4	9914.52		HL_4h	B	5	1	12304								Ctrl_4h	C	5	14	1923.96								HT_4h	B	26	3	8227.06
Ctrl_4h	B	15	5	14995.7		HL_4h	B	5	2	8619.36		HT_4h	B	14	1	17869.4		Ctrl_4h	C	5	15	4825.87		HL_4h	B	23	1	7189.06		HT_4h	B	26	4	10410.1
Ctrl_4h	B	15	6	5128.07		HL_4h	B	5	3	5755		HT_4h	B	14	2	6648.47								HL_4h	B	23	2	5148.72		HT_4h	B	26	5	6915.01
Ctrl_4h	B	15	7	5319.53		HL_4h	B	5	4	8805.19		HT_4h	B	14	3	5312.02		Ctrl_4h	C	6	1	5953.97		HL_4h	B	23	3	6042.19		HT_4h	B	26	6	2691.67
Ctrl_4h	B	15	8	2447.66		HL_4h	B	5	5	6905.63		HT_4h	B	14	4	7660.2		Ctrl_4h	C	6	2	10708.5		HL_4h	B	23	4	6149.18		HT_4h	B	26	7	6117.27
Ctrl_4h	B	15	9	2500.22								HT_4h	B	14	5	27260.2		Ctrl_4h	C	6	3	11583.2		HL_4h	B	23	5	4521.79		HT_4h	B	26	8	4039.39
Ctrl_4h	B	15	10	5488.46		HL_4h	B	6	1	6590.28		HT_4h	B	14	6	7335.47		Ctrl_4h	C	6	4	8167		HL_4h	B	23	6	3825.41
Ctrl_4h	B	15	11	6774.23		HL_4h	B	6	2	14096.6		HT_4h	B	14	7	10560.2		Ctrl_4h	C	6	5	5096.16								HT_4h	B	27	1	6126.65
Ctrl_4h	B	15	12	4262.76		HL_4h	B	6	3	12775.1		HT_4h	B	14	8	9993.35								HL_4h	B	24	1	4024.37		HT_4h	B	27	2	8168.87
Ctrl_4h	B	15	13	9022.93		HL_4h	B	6	4	10104.1		HT_4h	B	14	9	9554.13		Ctrl_4h	C	7	1	5535.39		HL_4h	B	24	2	5261.34		HT_4h	B	27	3	11913.6
Ctrl_4h	B	15	14	12251.4		HL_4h	B	6	5	15620.7		HT_4h	B	14	10	16720.7		Ctrl_4h	C	7	2	7127.12		HL_4h	B	24	3	6554.62		HT_4h	B	27	4	10032.8
						HL_4h	B	6	6	5297		HT_4h	B	14	11	6954.43		Ctrl_4h	C	7	3	5715.58		HL_4h	B	24	4	6094.74		HT_4h	B	27	5	6764.85
Ctrl_4h	B	16	1	8660.66		HL_4h	B	6	7	6498.31		HT_4h	B	14	12	9199.37		Ctrl_4h	C	7	4	3654.59		HL_4h	B	24	5	2639.12		HT_4h	B	27	6	10278.7
Ctrl_4h	B	16	2	4399.78		HL_4h	B	6	8	9957.69		HT_4h	B	14	13	10518.9		Ctrl_4h	C	7	5	5749.37		HL_4h	B	24	6	8484.22		HT_4h	B	27	7	2830.57
Ctrl_4h	B	16	3	10282.4		HL_4h	B	6	9	9266.94		HT_4h	B	14	14	9174.97		Ctrl_4h	C	7	6	6111.64								HT_4h	B	27	8	6821.16
Ctrl_4h	B	16	4	6543.36		HL_4h	B	6	10	11057.6		HT_4h	B	14	15	10768.6		Ctrl_4h	C	7	7	4758.29		HL_4h	B	25	1	5298.88
Ctrl_4h	B	16	5	6004.65		HL_4h	B	6	11	5989.63		HT_4h	B	14	16	19802.8								HL_4h	B	25	2	7429.32		HT_4h	B	28	1	13747.4
Ctrl_4h	B	16	6	10000.9		HL_4h	B	6	12	6935.66		HT_4h	B	14	17	8444.8		Ctrl_4h	C	8	1	5531.63		HL_4h	B	25	3	6888.73		HT_4h	B	28	2	13702.4
Ctrl_4h	B	16	7	10477.6		HL_4h	B	6	13	8050.62		HT_4h	B	14	18	13067.9		Ctrl_4h	C	8	2	6665.36		HL_4h	B	25	4	10023.4		HT_4h	B	28	3	11637.6
						HL_4h	B	6	14	7408.67		HT_4h	B	14	19	10817.4		Ctrl_4h	C	8	3	4970.4		HL_4h	B	25	5	5257.59		HT_4h	B	28	4	8330.3
Ctrl_4h	B	17	1	5544.77								HT_4h	B	14	20	9180.6		Ctrl_4h	C	8	4	7029.51		HL_4h	B	25	6	8810.82		HT_4h	B	28	5	15057.6
Ctrl_4h	B	17	2	6533.97		HL_4h	B	7	1	10198		HT_4h	B	14	21	11551.3		Ctrl_4h	C	8	5	5298.88		HL_4h	B	25	7	7204.07		HT_4h	B	28	6	9079.24
Ctrl_4h	B	17	3	3562.62		HL_4h	B	7	2	10477.6								Ctrl_4h	C	8	6	10015.9		HL_4h	B	25	8	5197.52		HT_4h	B	28	7	8831.47
Ctrl_4h	B	17	4	6019.66		HL_4h	B	7	3	12578		HT_4h	B	15	1	22207.2		Ctrl_4h	C	8	7	7472.49								HT_4h	B	28	8	15491.2
Ctrl_4h	B	17	5	7389.9		HL_4h	B	7	4	14395		HT_4h	B	15	2	7566.34		Ctrl_4h	C	8	8	8129.45		HL_4h	B	26	1	6019.66		HT_4h	B	28	9	12525.5
Ctrl_4h	B	17	6	10492.6		HL_4h	B	7	5	9255.68		HT_4h	B	15	3	7388.02		Ctrl_4h	C	8	9	5955.84		HL_4h	B	26	2	6447.63
Ctrl_4h	B	17	7	3587.02		HL_4h	B	7	6	8668.17		HT_4h	B	15	4	14868		Ctrl_4h	C	8	10	5030.46								HT_4h	B	29	1	7333.59
Ctrl_4h	B	17	8	11735.2		HL_4h	B	7	7	11971.8		HT_4h	B	15	5	18479.4		Ctrl_4h	C	8	11	4471.11		HL_4h	B	27	1	7457.48		HT_4h	B	29	2	6924.4
Ctrl_4h	B	17	9	7650.81		HL_4h	B	7	8	7384.27		HT_4h	B	15	6	13152.4		Ctrl_4h	C	8	12	5360.82		HL_4h	B	27	2	9313.87		HT_4h	B	29	3	8386.61
Ctrl_4h	B	17	10	10518.9		HL_4h	B	7	9	12745.1		HT_4h	B	15	7	14838		Ctrl_4h	C	8	13	4955.38		HL_4h	B	27	3	10132.3		HT_4h	B	29	4	7906.09
Ctrl_4h	B	17	11	4621.27		HL_4h	B	7	10	12093.8		HT_4h	B	15	8	12735.7								HL_4h	B	27	4	9362.67		HT_4h	B	29	5	4399.78
Ctrl_4h	B	17	12	1935.23		HL_4h	B	7	11	8480.46		HT_4h	B	15	9	7053.91		Ctrl_4h	C	9	1	5165.61								HT_4h	B	29	6	9845.07
Ctrl_4h	B	17	13	10376.3		HL_4h	B	7	12	11215.3		HT_4h	B	15	10	7720.26		Ctrl_4h	C	9	2	9769.99		HL_4h	B	28	1	5649.89		HT_4h	B	29	7	9114.9
Ctrl_4h	B	17	14	5310.14		HL_4h	B	7	13	9565.39								Ctrl_4h	C	9	3	6417.6		HL_4h	B	28	2	6222.38		HT_4h	B	29	8	8932.83
Ctrl_4h	B	17	15	9903.26		HL_4h	B	7	14	5783.16		HT_4h	B	16	1	5126.19		Ctrl_4h	C	9	4	8671.92		HL_4h	B	28	3	4810.85
Ctrl_4h	B	17	16	7213.46		HL_4h	B	7	15	11378.6		HT_4h	B	16	2	13514.7		Ctrl_4h	C	9	5	9601.05								HT_4h	B	30	1	10098.5
Ctrl_4h	B	17	17	3658.35		HL_4h	B	7	16	10166		HT_4h	B	16	3	3729.68		Ctrl_4h	C	9	6	8534.9		HL_4h	B	29	1	6121.02
Ctrl_4h	B	17	18	5479.08		HL_4h	B	7	17	7632.04		HT_4h	B	16	4	18393.1		Ctrl_4h	C	9	7	8904.67		HL_4h	B	29	2	7404.92		HT_4h	C	1	1	5912.67
Ctrl_4h	B	17	19	2864.36								HT_4h	B	16	5	7836.64		Ctrl_4h	C	9	8	6802.39		HL_4h	B	29	3	9069.85		HT_4h	C	1	2	6774.23
Ctrl_4h	B	17	20	2978.86		HL_4h	B	8	1	7478.12		HT_4h	B	16	6	11179.6		Ctrl_4h	C	9	9	10182.9		HL_4h	B	29	4	2254.32
Ctrl_4h	B	17	21	9056.71		HL_4h	B	8	2	6428.86		HT_4h	B	16	7	9060.47		Ctrl_4h	C	9	10	5687.43		HL_4h	B	29	5	4919.72		HT_4h	C	2	1	6543.36
						HL_4h	B	8	3	9039.82		HT_4h	B	16	8	12683.2														HT_4h	C	2	2	7361.75
Ctrl_4h	B	18	1	8350.95		HL_4h	B	8	4	5683.67		HT_4h	B	16	9	23070.7		Ctrl_4h	C	10	1	6393.19		HL_4h	B	30	1	5505.35		HT_4h	C	2	3	8675.67
Ctrl_4h	B	18	2	7498.77		HL_4h	B	8	5	6137.92		HT_4h	B	16	10	6182.97		Ctrl_4h	C	10	2	10190.4		HL_4h	B	30	2	5499.72		HT_4h	C	2	4	7800.97
Ctrl_4h	B	18	3	7765.31		HL_4h	B	8	6	12426		HT_4h	B	16	11	9120.53		Ctrl_4h	C	10	3	5400.24		HL_4h	B	30	3	4037.51		HT_4h	C	2	5	8728.23
Ctrl_4h	B	18	4	6481.41		HL_4h	B	8	7	7891.07		HT_4h	B	16	12	13280		Ctrl_4h	C	10	4	6772.36		HL_4h	B	30	4	7359.87		HT_4h	C	2	6	5330.79
Ctrl_4h	B	18	5	11220.9		HL_4h	B	8	8	7665.83														HL_4h	B	30	5	7491.26		HT_4h	C	2	7	6941.29
Ctrl_4h	B	18	6	4349.1		HL_4h	B	8	9	6916.89		HT_4h	B	17	1	16795.7		Ctrl_4h	C	11	1	7127.12		HL_4h	B	30	6	6389.44
Ctrl_4h	B	18	7	8311.53		HL_4h	B	8	10	4411.04		HT_4h	B	17	2	22935.5		Ctrl_4h	C	11	2	4240.23		HL_4h	B	30	7	4944.12		HT_4h	C	3	1	7889.19
Ctrl_4h	B	18	8	7365.5		HL_4h	B	8	11	7799.1		HT_4h	B	17	3	4185.8		Ctrl_4h	C	11	3	6599.67		HL_4h	B	30	8	8279.62		HT_4h	C	3	2	8365.96
Ctrl_4h	B	18	9	4459.84								HT_4h	B	17	4	8566.81		Ctrl_4h	C	11	4	7583.24		HL_4h	B	30	9	4777.06		HT_4h	C	3	3	6907.5
Ctrl_4h	B	18	10	14640.9		HL_4h	B	9	1	7701.49		HT_4h	B	17	5	9235.03								HL_4h	B	30	10	3519.45		HT_4h	C	3	4	7834.76
Ctrl_4h	B	18	11	8392.24		HL_4h	B	9	2	10999.4		HT_4h	B	17	6	9522.22		Ctrl_4h	C	12	1	5193.77		HL_4h	B	30	11	5664.9		HT_4h	C	3	5	11750.3
Ctrl_4h	B	18	12	11403		HL_4h	B	9	3	5069.88		HT_4h	B	17	7	6868.09		Ctrl_4h	C	12	2	4976.03		HL_4h	B	30	12	4940.37		HT_4h	C	3	6	7575.73
Ctrl_4h	B	18	13	3755.95		HL_4h	B	9	4	8268.36								Ctrl_4h	C	12	3	4335.96		HL_4h	B	30	13	5852.61
Ctrl_4h	B	18	14	13640.4		HL_4h	B	9	5	4013.11		HT_4h	B	18	1	6280.57		Ctrl_4h	C	12	4	5923.94		HL_4h	B	30	14	5188.14		HT_4h	C	4	1	6479.54
Ctrl_4h	B	18	15	10136		HL_4h	B	9	6	6883.1		HT_4h	B	18	2	9062.34								HL_4h	B	30	15	3701.52		HT_4h	C	4	2	9036.07
Ctrl_4h	B	18	16	4420.43		HL_4h	B	9	7	2639.12		HT_4h	B	18	3	8964.74		Ctrl_4h	C	13	1	2749.86		HL_4h	B	30	16	5372.09		HT_4h	C	4	3	7701.49
						HL_4h	B	9	8	4324.7		HT_4h	B	18	4	5497.85		Ctrl_4h	C	13	2	6147.3		HL_4h	B	30	17	3864.82		HT_4h	C	4	4	6787.37
Ctrl_4h	B	19	1	5392.73		HL_4h	B	9	9	8974.12		HT_4h	B	18	5	13312		Ctrl_4h	C	13	3	5901.41		HL_4h	B	30	18	2971.35		HT_4h	C	4	5	5753.12
Ctrl_4h	B	19	2	10518.9								HT_4h	B	18	6	11444.3		Ctrl_4h	C	13	4	5454.68								HT_4h	C	4	6	4574.34
Ctrl_4h	B	19	3	11883.5		HL_4h	B	10	1	7132.75		HT_4h	B	18	7	8105.05		Ctrl_4h	C	13	5	4613.76		HL_4h	C	1	1	2808.05		HT_4h	C	4	7	7560.71
Ctrl_4h	B	19	4	5717.46		HL_4h	B	10	2	8718.85		HT_4h	B	18	8	6014.03		Ctrl_4h	C	13	6	5841.35		HL_4h	C	1	2	5139.33
Ctrl_4h	B	19	5	5830.08		HL_4h	B	10	3	6712.29		HT_4h	B	18	9	12439.1								HL_4h	C	1	3	7333.59		HT_4h	C	5	1	8375.35
Ctrl_4h	B	19	6	6209.24		HL_4h	B	10	4	7414.3		HT_4h	B	18	10	16116.3		Ctrl_4h	C	14	1	4510.52		HL_4h	C	1	4	6393.19		HT_4h	C	5	2	9111.15
						HL_4h	B	10	5	6087.24		HT_4h	B	18	11	6494.56		Ctrl_4h	C	14	2	5364.58		HL_4h	C	1	5	5165.61		HT_4h	C	5	3	5852.61
Ctrl_4h	B	20	1	11731.5		HL_4h	B	10	6	9764.36		HT_4h	B	18	12	8747		Ctrl_4h	C	14	3	5510.99		HL_4h	C	1	6	8955.35		HT_4h	C	5	4	5323.28
Ctrl_4h	B	20	2	12576.2		HL_4h	B	10	7	1997.17								Ctrl_4h	C	14	4	6753.59		HL_4h	C	1	7	8431.66		HT_4h	C	5	5	6410.09
Ctrl_4h	B	20	3	6907.5								HT_4h	B	19	1	12420.4		Ctrl_4h	C	14	5	3230.38
Ctrl_4h	B	20	4	12343.4		HL_4h	B	11	1	12869		HT_4h	B	19	2	6599.67		Ctrl_4h	C	14	6	3819.77		HL_4h	C	2	1	5593.58		HT_4h	C	6	1	8031.85
Ctrl_4h	B	20	5	11966.1		HL_4h	B	11	2	14378.1		HT_4h	B	19	3	12837.1		Ctrl_4h	C	14	7	6560.25		HL_4h	C	2	2	7076.44		HT_4h	C	6	2	5655.52
Ctrl_4h	B	20	6	3029.54		HL_4h	B	11	3	5049.23		HT_4h	B	19	4	14040.3		Ctrl_4h	C	14	8	5970.86		HL_4h	C	2	3	6314.36		HT_4h	C	6	3	8283.37
Ctrl_4h	B	20	7	3194.72		HL_4h	B	11	4	5963.35		HT_4h	B	19	5	9544.74								HL_4h	C	2	4	2819.31		HT_4h	C	6	4	6655.98
Ctrl_4h	B	20	8	4144.5		HL_4h	B	11	5	8258.97		HT_4h	B	19	6	12441		Ctrl_4h	C	15	1	6261.8		HL_4h	C	2	5	5400.24		HT_4h	C	6	5	7650.81
Ctrl_4h	B	20	9	15541.9		HL_4h	B	11	6	6338.76		HT_4h	B	19	7	10695.4		Ctrl_4h	C	15	2	7814.11		HL_4h	C	2	6	3266.05		HT_4h	C	6	6	7710.88
Ctrl_4h	B	20	10	7312.94		HL_4h	B	11	7	11598.2		HT_4h	B	19	8	6533.97		Ctrl_4h	C	15	3	4317.19		HL_4h	C	2	7	4675.7		HT_4h	C	6	7	7480
Ctrl_4h	B	20	11	10819.3		HL_4h	B	11	8	10167.9		HT_4h	B	19	9	8741.37		Ctrl_4h	C	15	4	5910.8		HL_4h	C	2	8	4576.22
Ctrl_4h	B	20	12	3012.65								HT_4h	B	19	10	7145.89		Ctrl_4h	C	15	5	4488		HL_4h	C	2	9	5193.77		HT_4h	C	7	1	6809.9
Ctrl_4h	B	20	13	5634.87		HL_4h	B	12	1	5527.88		HT_4h	B	19	11	8861.5		Ctrl_4h	C	15	6	5922.06		HL_4h	C	2	10	3772.85		HT_4h	C	7	2	8380.98
Ctrl_4h	B	20	14	12056.2		HL_4h	B	12	2	4506.77		HT_4h	B	19	12	8339.68								HL_4h	C	2	11	3247.28		HT_4h	C	7	3	7331.71
						HL_4h	B	12	3	8718.85		HT_4h	B	19	13	8561.17		Ctrl_4h	C	16	1	3883.59		HL_4h	C	2	12	3926.76		HT_4h	C	7	4	6530.22
Ctrl_4h	B	21	1	9364.55		HL_4h	B	12	4	6428.86								Ctrl_4h	C	16	2	7284.79		HL_4h	C	2	13	5779.4		HT_4h	C	7	5	7688.35
Ctrl_4h	B	21	2	9434		HL_4h	B	12	5	8623.12		HT_4h	B	20	1	10265.5		Ctrl_4h	C	16	3	5882.64								HT_4h	C	7	6	7083.94
Ctrl_4h	B	21	3	6087.24		HL_4h	B	12	6	3102.74		HT_4h	B	20	2	10731		Ctrl_4h	C	16	4	5430.27		HL_4h	C	3	1	4030		HT_4h	C	7	7	3883.59
Ctrl_4h	B	21	4	3716.54		HL_4h	B	12	7	7168.41		HT_4h	B	20	3	9447.14		Ctrl_4h	C	16	5	3457.51		HL_4h	C	3	2	2166.1		HT_4h	C	7	8	6734.82
Ctrl_4h	B	21	5	4694.47		HL_4h	B	12	8	4499.26		HT_4h	B	20	4	11425.5		Ctrl_4h	C	16	6	5571.05		HL_4h	C	3	3	4976.03		HT_4h	C	7	9	5739.98
Ctrl_4h	B	21	6	6552.74		HL_4h	B	12	9	6684.14		HT_4h	B	20	5	8525.51								HL_4h	C	3	4	7168.41
						HL_4h	B	12	10	4747.03		HT_4h	B	20	6	21118.6		Ctrl_4h	C	17	1	8311.53		HL_4h	C	3	5	5347.68		HT_4h	C	8	1	4574.34
Ctrl_4h	B	22	1	6706.66		HL_4h	B	12	11	7776.57								Ctrl_4h	C	17	2	6047.82		HL_4h	C	3	6	7190.94		HT_4h	C	8	2	9424.61
Ctrl_4h	B	22	2	3491.29								HT_4h	B	21	1	7611.39		Ctrl_4h	C	17	3	5931.44		HL_4h	C	3	7	6764.85		HT_4h	C	8	3	5443.41
Ctrl_4h	B	22	3	5175		HL_4h	B	13	1	9723.06		HT_4h	B	21	2	11063.3		Ctrl_4h	C	17	4	7453.72		HL_4h	C	3	8	6479.54
Ctrl_4h	B	22	4	13152.4		HL_4h	B	13	2	10629.7		HT_4h	B	21	3	12807		Ctrl_4h	C	17	5	3923.01		HL_4h	C	3	9	6139.79		HT_4h	C	9	1	5178.75
Ctrl_4h	B	22	5	11393.6		HL_4h	B	13	3	8165.12		HT_4h	B	21	4	14699.1		Ctrl_4h	C	17	6	6532.1		HL_4h	C	3	10	5811.31		HT_4h	C	9	2	4257.12
Ctrl_4h	B	22	6	11853.5		HL_4h	B	13	4	7740.91		HT_4h	B	21	5	14428.8		Ctrl_4h	C	17	7	7622.65		HL_4h	C	3	11	5572.93		HT_4h	C	9	3	7785.96
Ctrl_4h	B	22	7	4893.44		HL_4h	B	13	5	7650.81		HT_4h	B	21	6	7986.8		Ctrl_4h	C	17	8	4082.56		HL_4h	C	3	12	3673.36		HT_4h	C	9	4	7508.16
Ctrl_4h	B	22	8	6306.85		HL_4h	B	13	6	5574.81		HT_4h	B	21	7	5527.88								HL_4h	C	3	13	5173.12		HT_4h	C	9	5	8142.6
Ctrl_4h	B	22	9	9313.87		HL_4h	B	13	7	8187.64		HT_4h	B	21	8	13691.1		Ctrl_4h	C	18	1	4403.53								HT_4h	C	9	6	7907.97
Ctrl_4h	B	22	10	8844.61		HL_4h	B	13	8	6038.43								Ctrl_4h	C	18	2	5109.3		HL_4h	C	4	1	9738.08		HT_4h	C	9	7	8604.35
Ctrl_4h	B	22	11	9937.04		HL_4h	B	13	9	8360.33		HT_4h	B	22	1	4499.26		Ctrl_4h	C	18	3	5334.55		HL_4h	C	4	2	6351.9		HT_4h	C	9	8	8275.86
						HL_4h	B	13	10	8865.25		HT_4h	B	22	2	3898.61		Ctrl_4h	C	18	4	6652.23		HL_4h	C	4	3	7806.6		HT_4h	C	9	9	5197.52
Ctrl_4h	B	23	1	10485.1		HL_4h	B	13	11	4065.67		HT_4h	B	22	3	7044.53		Ctrl_4h	C	18	5	3630.19		HL_4h	C	4	4	7429.32		HT_4h	C	9	10	6019.66
Ctrl_4h	B	23	2	7042.65		HL_4h	B	13	12	5257.59		HT_4h	B	22	4	5334.55		Ctrl_4h	C	18	6	3187.21		HL_4h	C	4	5	8912.18		HT_4h	C	9	11	6462.65
Ctrl_4h	B	23	3	5372.09		HL_4h	B	13	13	5278.23		HT_4h	B	22	5	4272.14		Ctrl_4h	C	18	7	3977.45		HL_4h	C	4	6	8604.35		HT_4h	C	9	12	7147.76
Ctrl_4h	B	23	4	6607.18		HL_4h	B	13	14	9758.73		HT_4h	B	22	6	16955.3		Ctrl_4h	C	18	8	6087.24		HL_4h	C	4	7	5863.87
Ctrl_4h	B	23	5	2318.14		HL_4h	B	13	15	7249.12		HT_4h	B	22	7	8187.64		Ctrl_4h	C	18	9	5610.47		HL_4h	C	4	8	7877.93		HT_4h	C	10	1	6411.97
Ctrl_4h	B	23	6	10378.1		HL_4h	B	13	16	6457.01		HT_4h	B	22	8	7367.38								HL_4h	C	4	9	8668.17		HT_4h	C	10	2	8197.03
Ctrl_4h	B	23	7	3879.84								HT_4h	B	22	9	14678.4		Ctrl_4h	C	19	1	4859.65								HT_4h	C	10	3	8581.82
Ctrl_4h	B	23	8	13199.3		HL_4h	B	14	1	7725.89								Ctrl_4h	C	19	2	7256.63		HL_4h	C	5	1	7491.26		HT_4h	C	10	4	8548.03
Ctrl_4h	B	23	9	5524.12		HL_4h	B	14	2	4891.56		HT_4h	B	23	1	8182.01		Ctrl_4h	C	19	3	6629.7		HL_4h	C	5	2	3429.35		HT_4h	C	10	5	6948.8
Ctrl_4h	B	23	10	14274.9		HL_4h	B	14	3	7266.02		HT_4h	B	23	2	18359.3		Ctrl_4h	C	19	4	6488.92		HL_4h	C	5	3	6518.96		HT_4h	C	10	6	5970.86
Ctrl_4h	B	23	11	12332.1		HL_4h	B	14	4	4326.57		HT_4h	B	23	3	6903.75		Ctrl_4h	C	19	5	4076.93		HL_4h	C	5	4	6329.38
Ctrl_4h	B	23	12	2305		HL_4h	B	14	5	7286.66		HT_4h	B	23	4	12831.4		Ctrl_4h	C	19	6	3237.89		HL_4h	C	5	5	6993.85		HT_4h	C	11	1	5736.23
Ctrl_4h	B	23	13	7949.26		HL_4h	B	14	6	4388.52		HT_4h	B	23	5	5047.36								HL_4h	C	5	6	8681.31		HT_4h	C	11	2	8726.35
Ctrl_4h	B	23	14	10213		HL_4h	B	14	7	3573.88		HT_4h	B	23	6	9430.24		Ctrl_4h	C	20	1	5205.03		HL_4h	C	5	7	7874.18		HT_4h	C	11	3	4499.26
Ctrl_4h	B	23	15	11579.5		HL_4h	B	14	8	4662.56		HT_4h	B	23	7	13820.6		Ctrl_4h	C	20	2	5751.25		HL_4h	C	5	8	8041.23		HT_4h	C	11	4	6689.77
Ctrl_4h	B	23	16	1751.28		HL_4h	B	14	9	7553.2		HT_4h	B	23	8	13766.2		Ctrl_4h	C	20	3	6327.5		HL_4h	C	5	9	5368.33		HT_4h	C	11	5	8493.6
Ctrl_4h	B	23	17	1465.97								HT_4h	B	23	9	3397.44		Ctrl_4h	C	20	4	8658.78		HL_4h	C	5	10	6083.48		HT_4h	C	11	6	7746.54
						HL_4h	B	15	1	12418.5		HT_4h	B	23	10	12001.8		Ctrl_4h	C	20	5	4305.93		HL_4h	C	5	11	5066.13		HT_4h	C	11	7	7446.21
Ctrl_4h	B	24	1	7769.06		HL_4h	B	15	2	4957.26		HT_4h	B	23	11	4792.08														HT_4h	C	11	8	6834.3
Ctrl_4h	B	24	2	10610.9		HL_4h	B	15	3	9507.2		HT_4h	B	23	12	8645.64		Ctrl_4h	C	21	1	2661.64		HL_4h	C	6	1	8140.72
Ctrl_4h	B	24	3	4433.57		HL_4h	B	15	4	9024.8		HT_4h	B	23	13	17462.1		Ctrl_4h	C	21	2	6569.64		HL_4h	C	6	2	10147.3		HT_4h	C	12	1	7831.01
Ctrl_4h	B	24	4	7483.75		HL_4h	B	15	5	5721.22		HT_4h	B	23	14	25099.8		Ctrl_4h	C	21	3	6256.17		HL_4h	C	6	3	5022.96		HT_4h	C	12	2	10704.8
Ctrl_4h	B	24	5	2744.23		HL_4h	B	15	6	10062.8		HT_4h	B	23	15	5220.05		Ctrl_4h	C	21	4	6922.52		HL_4h	C	6	4	8228.94		HT_4h	C	12	3	5432.15
Ctrl_4h	B	24	6	9997.11		HL_4h	B	15	7	8454.18		HT_4h	B	23	16	9064.22								HL_4h	C	6	5	5965.23		HT_4h	C	12	4	11243.5
Ctrl_4h	B	24	7	4698.23								HT_4h	B	23	17	5328.91		Ctrl_4h	C	22	1	4292.79		HL_4h	C	6	6	8735.74		HT_4h	C	12	5	6008.4
Ctrl_4h	B	24	8	8568.68		HL_4h	B	16	1	4760.17								Ctrl_4h	C	22	2	5387.1		HL_4h	C	6	7	6089.11		HT_4h	C	12	6	5905.16
Ctrl_4h	B	24	9	9201.25		HL_4h	B	16	2	4322.82		HT_4h	B	24	1	3979.32		Ctrl_4h	C	22	3	8910.3								HT_4h	C	12	7	3179.7
Ctrl_4h	B	24	10	9372.06		HL_4h	B	16	3	7115.85		HT_4h	B	24	2	3367.41		Ctrl_4h	C	22	4	7487.51		HL_4h	C	7	1	4501.14		HT_4h	C	12	8	9360.79
						HL_4h	B	16	4	4332.21		HT_4h	B	24	3	4518.03		Ctrl_4h	C	22	5	6922.52		HL_4h	C	7	2	5146.84		HT_4h	C	12	9	6930.03
Ctrl_4h	B	25	1	3785.99		HL_4h	B	16	5	5728.72		HT_4h	B	24	4	4741.4		Ctrl_4h	C	22	6	4022.49		HL_4h	C	7	3	2045.97		HT_4h	C	12	10	4105.08
Ctrl_4h	B	25	2	2607.21		HL_4h	B	16	6	5197.52		HT_4h	B	24	5	7793.47								HL_4h	C	7	4	9212.51		HT_4h	C	12	11	6796.76
Ctrl_4h	B	25	3	3389.93		HL_4h	B	16	7	3243.52		HT_4h	B	24	6	18738.5		Ctrl_4h	C	23	1	6701.03		HL_4h	C	7	5	4518.03		HT_4h	C	12	12	7724.02
Ctrl_4h	B	25	4	15877.9		HL_4h	B	16	8	5663.03		HT_4h	B	24	7	9319.5		Ctrl_4h	C	23	2	6053.45		HL_4h	C	7	6	9067.98		HT_4h	C	12	13	13098
Ctrl_4h	B	25	5	9907.01		HL_4h	B	16	9	3874.21		HT_4h	B	24	8	5225.68		Ctrl_4h	C	23	3	10719.8		HL_4h	C	7	7	8272.11
Ctrl_4h	B	25	6	9713.68		HL_4h	B	16	10	10432.6		HT_4h	B	24	9	5657.4		Ctrl_4h	C	23	4	5107.42		HL_4h	C	7	8	8512.37		HT_4h	C	13	1	8210.17
Ctrl_4h	B	25	7	8596.84		HL_4h	B	16	11	8108.81		HT_4h	B	24	10	4707.61		Ctrl_4h	C	23	5	7089.58		HL_4h	C	7	9	9265.06		HT_4h	C	13	2	7904.21
Ctrl_4h	B	25	8	14122.8		HL_4h	B	16	12	5390.86		HT_4h	B	24	11	7770.94		Ctrl_4h	C	23	6	4964.77		HL_4h	C	7	10	6594.04		HT_4h	C	13	3	4243.98
Ctrl_4h	B	25	9	8497.35		HL_4h	B	16	13	6699.15		HT_4h	B	24	12	4628.78		Ctrl_4h	C	23	7	5131.82		HL_4h	C	7	11	8262.73		HT_4h	C	13	4	6580.9
Ctrl_4h	B	25	10	2661.64		HL_4h	B	16	14	6999.48		HT_4h	B	24	13	16371.5		Ctrl_4h	C	23	8	7735.28		HL_4h	C	7	12	4043.14		HT_4h	C	13	5	7842.27
Ctrl_4h	B	25	11	6783.62		HL_4h	B	16	15	5368.33		HT_4h	B	24	14	10599.6								HL_4h	C	7	13	7551.33
Ctrl_4h	B	25	12	2941.32		HL_4h	B	16	16	13340.1		HT_4h	B	24	15	4058.16		Ctrl_4h	C	24	1	6794.88		HL_4h	C	7	14	6070.34		HT_4h	C	14	1	7055.79
Ctrl_4h	B	25	13	2415.75		HL_4h	B	16	17	7217.22								Ctrl_4h	C	24	2	7110.22		HL_4h	C	7	15	6672.87		HT_4h	C	14	2	7849.78
Ctrl_4h	B	25	14	6351.9								HT_4h	B	25	1	14179.2		Ctrl_4h	C	24	3	7098.96		HL_4h	C	7	16	9871.35		HT_4h	C	14	3	9054.84
Ctrl_4h	B	25	15	13340.1		HL_4h	B	17	1	3123.39		HT_4h	B	25	2	3262.29		Ctrl_4h	C	24	4	6340.64		HL_4h	C	7	17	5781.28		HT_4h	C	14	4	7046.4
Ctrl_4h	B	25	16	15089.5		HL_4h	B	17	2	7983.05		HT_4h	B	25	3	10610.9		Ctrl_4h	C	24	5	7739.03		HL_4h	C	7	18	6154.81
Ctrl_4h	B	25	17	11337.3		HL_4h	B	17	3	9368.3		HT_4h	B	25	4	8182.01		Ctrl_4h	C	24	6	9948.31								HT_4h	C	15	1	8974.12
Ctrl_4h	B	25	18	5370.21		HL_4h	B	17	4	3797.25		HT_4h	B	25	5	7964.28		Ctrl_4h	C	24	7	5788.79		HL_4h	C	8	1	7695.86		HT_4h	C	15	2	3891.1
Ctrl_4h	B	25	19	13989.6		HL_4h	B	17	5	4698.23		HT_4h	B	25	6	4328.45		Ctrl_4h	C	24	8	3070.84		HL_4h	C	8	2	5548.53		HT_4h	C	15	3	5935.2
						HL_4h	B	17	6	7740.91														HL_4h	C	8	3	7121.49		HT_4h	C	15	4	7275.4
Ctrl_4h	B	26	1	5083.02		HL_4h	B	17	7	7716.51		HT_4h	B	26	1	14963.8		Ctrl_4h	C	25	1	6269.31		HL_4h	C	8	4	9096.13		HT_4h	C	15	5	5281.99
Ctrl_4h	B	26	2	9893.87		HL_4h	B	17	8	6740.45		HT_4h	B	26	2	8127.58		Ctrl_4h	C	25	2	3305.47		HL_4h	C	8	5	6385.69		HT_4h	C	15	6	5905.16
Ctrl_4h	B	26	3	8703.83		HL_4h	B	17	9	2177.36		HT_4h	B	26	3	3038.93								HL_4h	C	8	6	5306.39
Ctrl_4h	B	26	4	9250.05								HT_4h	B	26	4	6579.02		Ctrl_4h	C	26	1	6494.56		HL_4h	C	8	7	7889.19		HT_4h	C	16	1	8882.15
Ctrl_4h	B	26	5	10030.9		HL_4h	B	18	1	4870.92		HT_4h	B	26	5	6879.35		Ctrl_4h	C	26	2	5415.26		HL_4h	C	8	8	5098.04		HT_4h	C	16	2	9946.43
Ctrl_4h	B	26	6	3737.18		HL_4h	B	18	2	6428.86		HT_4h	B	26	6	11082		Ctrl_4h	C	26	3	6321.87		HL_4h	C	8	9	8054.37		HT_4h	C	16	3	8698.2
Ctrl_4h	B	26	7	9188.1		HL_4h	B	18	3	5394.61		HT_4h	B	26	7	9507.2		Ctrl_4h	C	26	4	4778.94								HT_4h	C	16	4	6042.19
Ctrl_4h	B	26	8	8412.89		HL_4h	B	18	4	7956.77		HT_4h	B	26	8	8118.19		Ctrl_4h	C	26	5	7761.56		HL_4h	C	9	1	4690.72		HT_4h	C	16	5	9289.47
Ctrl_4h	B	26	9	6244.91		HL_4h	B	18	5	4951.63		HT_4h	B	26	9	13366.4		Ctrl_4h	C	26	6	6417.6		HL_4h	C	9	2	6102.25
						HL_4h	B	18	6	7487.51		HT_4h	B	26	10	14669.1		Ctrl_4h	C	26	7	3577.64		HL_4h	C	9	3	8615.61		HT_4h	C	17	1	7309.19
Ctrl_4h	B	27	1	12771.4		HL_4h	B	18	7	6274.94		HT_4h	B	26	11	5413.38		Ctrl_4h	C	26	8	3187.21		HL_4h	C	9	4	6903.75		HT_4h	C	17	2	8005.57
Ctrl_4h	B	27	2	9563.51		HL_4h	B	18	8	8007.45		HT_4h	B	26	12	16859.6								HL_4h	C	9	5	8825.84		HT_4h	C	17	3	8546.16
Ctrl_4h	B	27	3	4365.99		HL_4h	B	18	9	6288.08		HT_4h	B	26	13	11755.9		Ctrl_4h	C	27	1	4204.57		HL_4h	C	9	6	10524.6
Ctrl_4h	B	27	4	9559.76		HL_4h	B	18	10	4927.23		HT_4h	B	26	14	15297.9		Ctrl_4h	C	27	2	6960.06		HL_4h	C	9	7	12129.4		HT_4h	C	18	1	7648.93
Ctrl_4h	B	27	5	16140.7		HL_4h	B	18	11	7930.49								Ctrl_4h	C	27	3	7226.6		HL_4h	C	9	8	5079.27		HT_4h	C	18	2	6875.59
Ctrl_4h	B	27	6	4091.95		HL_4h	B	18	12	3983.08		HT_4h	B	27	1	14560.2		Ctrl_4h	C	27	4	7324.21		HL_4h	C	9	9	6640.96		HT_4h	C	18	3	5927.69
Ctrl_4h	B	27	7	2372.58		HL_4h	B	18	13	10400.7		HT_4h	B	27	2	9694.91		Ctrl_4h	C	27	5	5831.96		HL_4h	C	9	10	6898.12		HT_4h	C	18	4	7089.58
Ctrl_4h	B	27	8	3675.24		HL_4h	B	18	14	5191.89		HT_4h	B	27	3	7545.7		Ctrl_4h	C	27	6	9845.07		HL_4h	C	9	11	8240.2		HT_4h	C	18	5	7098.96
Ctrl_4h	B	27	9	3305.47		HL_4h	B	18	15	6800.51		HT_4h	B	27	4	17473.4		Ctrl_4h	C	27	7	4457.97		HL_4h	C	9	12	5246.32		HT_4h	C	18	6	6616.56
Ctrl_4h	B	27	10	10126.6		HL_4h	B	18	16	7941.75		HT_4h	B	27	5	8195.15		Ctrl_4h	C	27	8	6614.69								HT_4h	C	18	7	6973.2
Ctrl_4h	B	27	11	2609.08		HL_4h	B	18	17	5539.14		HT_4h	B	27	6	12852.1		Ctrl_4h	C	27	9	4923.47		HL_4h	C	10	1	6898.12
Ctrl_4h	B	27	12	13233.1		HL_4h	B	18	18	4792.08		HT_4h	B	27	7	12491.7		Ctrl_4h	C	27	10	9203.12		HL_4h	C	10	2	6032.8		HT_4h	C	19	1	7844.15
Ctrl_4h	B	27	13	4373.5		HL_4h	B	18	19	4484.25								Ctrl_4h	C	27	11	4488		HL_4h	C	10	3	7904.21		HT_4h	C	19	2	9550.37
												HT_4h	B	28	1	10246.8								HL_4h	C	10	4	6988.22		HT_4h	C	19	3	8148.23
Ctrl_4h	B	28	1	11767.2		HL_4h	B	19	1	8790.17		HT_4h	B	28	2	8236.45		Ctrl_4h	C	28	1	5914.55		HL_4h	C	10	5	5816.94		HT_4h	C	19	4	8014.96
Ctrl_4h	B	28	2	11883.5		HL_4h	B	19	2	9315.74		HT_4h	B	28	3	6190.47		Ctrl_4h	C	28	2	6211.12		HL_4h	C	10	6	9702.41		HT_4h	C	19	5	8585.58
Ctrl_4h	B	28	3	3386.18		HL_4h	B	19	3	10766.7		HT_4h	B	28	4	10629.7		Ctrl_4h	C	28	3	7123.36		HL_4h	C	10	7	9632.96		HT_4h	C	19	6	6793
Ctrl_4h	B	28	4	12930.9		HL_4h	B	19	4	9617.95		HT_4h	B	28	5	9231.28		Ctrl_4h	C	28	4	9060.47		HL_4h	C	10	8	8812.7		HT_4h	C	19	7	6057.2
Ctrl_4h	B	28	5	17060.4		HL_4h	B	19	5	7277.28		HT_4h	B	28	6	12138.8		Ctrl_4h	C	28	5	5069.88		HL_4h	C	10	9	5892.02
Ctrl_4h	B	28	6	11769		HL_4h	B	19	6	8688.81		HT_4h	B	28	7	11072.7		Ctrl_4h	C	28	6	5687.43								HT_4h	C	20	1	4919.72
Ctrl_4h	B	28	7	3862.95		HL_4h	B	19	7	5402.12								Ctrl_4h	C	28	7	5723.09		HL_4h	C	11	1	3694.01		HT_4h	C	20	2	7541.94
Ctrl_4h	B	28	8	2231.8								HT_4h	B	29	1	6280.57		Ctrl_4h	C	28	8	7241.62		HL_4h	C	11	2	6960.06		HT_4h	C	20	3	6406.33
Ctrl_4h	B	28	9	6344.39		HL_4h	B	20	1	10939.4		HT_4h	B	29	2	10930		Ctrl_4h	C	28	9	5961.48		HL_4h	C	11	3	4927.23
Ctrl_4h	B	28	10	5458.43		HL_4h	B	20	2	4998.56		HT_4h	B	29	3	15397.4		Ctrl_4h	C	28	10	6704.78		HL_4h	C	11	4	4989.17		HT_4h	C	21	1	8178.26
						HL_4h	B	20	3	7130.87		HT_4h	B	29	4	7519.42		Ctrl_4h	C	28	11	6389.44		HL_4h	C	11	5	6329.38		HT_4h	C	21	2	9465.91
Ctrl_4h	B	29	1	4679.46		HL_4h	B	20	4	8412.89		HT_4h	B	29	5	11632		Ctrl_4h	C	28	12	6620.32		HL_4h	C	11	6	4448.58		HT_4h	C	21	3	5338.3
Ctrl_4h	B	29	2	5724.97		HL_4h	B	20	5	5734.35		HT_4h	B	29	6	12185.7		Ctrl_4h	C	28	13	4052.53		HL_4h	C	11	7	7003.23		HT_4h	C	21	4	7823.5
Ctrl_4h	B	29	3	4559.33		HL_4h	B	20	6	7204.07		HT_4h	B	29	7	10010.2		Ctrl_4h	C	28	14	8360.33		HL_4h	C	11	8	6839.93		HT_4h	C	21	5	5197.52
Ctrl_4h	B	29	4	4572.47		HL_4h	B	20	7	8850.24		HT_4h	B	29	8	3085.85		Ctrl_4h	C	28	15	7483.75		HL_4h	C	11	9	8225.18		HT_4h	C	21	6	7934.24
Ctrl_4h	B	29	5	6652.23		HL_4h	B	20	8	5884.52		HT_4h	B	29	9	10045.9		Ctrl_4h	C	28	16	8118.19		HL_4h	C	11	10	3806.64
Ctrl_4h	B	29	6	11082		HL_4h	B	20	9	4846.51		HT_4h	B	29	10	16786.4														HT_4h	C	22	1	5531.63
Ctrl_4h	B	29	7	5223.8		HL_4h	B	20	10	4681.34		HT_4h	B	29	11	11209.7		Ctrl_4h	C	29	1	5762.51		HL_4h	C	12	1	5522.25		HT_4h	C	22	2	6079.73
Ctrl_4h	B	29	8	5779.4		HL_4h	B	20	11	7025.76		HT_4h	B	29	12	8489.85		Ctrl_4h	C	29	2	10472		HL_4h	C	12	2	3872.33		HT_4h	C	22	3	8283.37
Ctrl_4h	B	29	9	7434.95								HT_4h	B	29	13	12685		Ctrl_4h	C	29	3	6074.1		HL_4h	C	12	3	5586.07		HT_4h	C	22	4	4760.17
Ctrl_4h	B	29	10	9533.48		HL_4h	B	21	1	3928.64		HT_4h	B	29	14	15979.2		Ctrl_4h	C	29	4	3095.24		HL_4h	C	12	4	5593.58		HT_4h	C	22	5	5028.59
Ctrl_4h	B	29	11	8347.19		HL_4h	B	21	2	5959.6		HT_4h	B	29	15	16469.1		Ctrl_4h	C	29	5	9370.18		HL_4h	C	12	5	4527.42		HT_4h	C	22	6	7097.08
Ctrl_4h	B	29	12	6592.16		HL_4h	B	21	3	6436.37		HT_4h	B	29	16	6723.55		Ctrl_4h	C	29	6	6128.53		HL_4h	C	12	6	4339.71
Ctrl_4h	B	29	13	9462.15		HL_4h	B	21	4	8258.97		HT_4h	B	29	17	3153.43		Ctrl_4h	C	29	7	7344.85		HL_4h	C	12	7	7506.28		HT_4h	C	23	1	9925.78
Ctrl_4h	B	29	14	12403.5		HL_4h	B	21	5	7928.61								Ctrl_4h	C	29	8	4848.39		HL_4h	C	12	8	4474.86		HT_4h	C	23	2	8893.41
Ctrl_4h	B	29	15	5683.67		HL_4h	B	21	6	5052.99		HT_4h	B	30	1	6515.2		Ctrl_4h	C	29	9	7110.22		HL_4h	C	12	9	4932.86		HT_4h	C	23	3	7707.12
						HL_4h	B	21	7	7331.71		HT_4h	B	30	2	8292.76		Ctrl_4h	C	29	10	8512.37		HL_4h	C	12	10	5169.36		HT_4h	C	23	4	6732.94
Ctrl_4h	B	30	1	9396.46		HL_4h	B	21	8	4178.29		HT_4h	B	30	3	11301.7		Ctrl_4h	C	29	11	7489.39								HT_4h	C	23	5	6552.74
Ctrl_4h	B	30	2	10631.5		HL_4h	B	21	9	5285.74		HT_4h	B	30	4	8283.37								HL_4h	C	13	1	6965.69		HT_4h	C	23	6	8647.52
Ctrl_4h	B	30	3	9394.58								HT_4h	B	30	5	13403.9		Ctrl_4h	C	30	1	7463.11		HL_4h	C	13	2	5985.88		HT_4h	C	23	7	9158.07
Ctrl_4h	B	30	4	7926.73		HL_4h	B	22	1	9191.86		HT_4h	B	30	6	11312.9		Ctrl_4h	C	30	2	5317.65		HL_4h	C	13	3	5664.9		HT_4h	C	23	8	9574.77
Ctrl_4h	B	30	5	5578.56		HL_4h	B	22	2	4715.12		HT_4h	B	30	7	13728.7		Ctrl_4h	C	30	3	7145.89		HL_4h	C	13	4	3587.02		HT_4h	C	23	9	7142.13
Ctrl_4h	B	30	6	2717.95		HL_4h	B	22	3	5120.56		HT_4h	B	30	8	6732.94		Ctrl_4h	C	30	4	8337.81		HL_4h	C	13	5	4715.12		HT_4h	C	23	10	7626.41
Ctrl_4h	B	30	7	13809.4		HL_4h	B	22	4	6609.05		HT_4h	B	30	9	9709.92		Ctrl_4h	C	30	5	3378.67		HL_4h	C	13	6	5231.31
Ctrl_4h	B	30	8	7356.11		HL_4h	B	22	5	8960.98		HT_4h	B	30	10	12435.4		Ctrl_4h	C	30	6	6167.95		HL_4h	C	13	7	6181.09		HT_4h	C	24	1	10008.4
Ctrl_4h	B	30	9	13381.4		HL_4h	B	22	6	8467.32		HT_4h	B	30	11	10682.2		Ctrl_4h	C	30	7	7008.86		HL_4h	C	13	8	5653.64		HT_4h	C	24	2	6032.8
Ctrl_4h	B	30	10	2971.35		HL_4h	B	22	7	10169.8		HT_4h	B	30	12	10543.3		Ctrl_4h	C	30	8	4320.94		HL_4h	C	13	9	7585.11		HT_4h	C	24	3	9261.31
						HL_4h	B	22	8	9396.46		HT_4h	B	30	13	10445.7		Ctrl_4h	C	30	9	6687.89		HL_4h	C	13	10	4536.8		HT_4h	C	24	4	8957.23
Ctrl_4h	C	1	1	8930.95								HT_4h	B	30	14	12771.4		Ctrl_4h	C	30	10	6440.12		HL_4h	C	13	11	4063.79		HT_4h	C	24	5	5771.9
Ctrl_4h	C	1	2	11979.3		HL_4h	B	23	1	10524.6		HT_4h	B	30	15	15718.3		Ctrl_4h	C	30	11	5850.73		HL_4h	C	13	12	4518.03		HT_4h	C	24	6	12255.2
Ctrl_4h	C	1	3	3799.13		HL_4h	B	23	2	6701.03								Ctrl_4h	C	30	12	11673.3		HL_4h	C	13	13	7342.98		HT_4h	C	24	7	7662.07
Ctrl_4h	C	1	4	2588.44		HL_4h	B	23	3	4020.62		HT_4h	C	1	1	13824.4		Ctrl_4h	C	30	13	9039.82		HL_4h	C	13	14	6060.96		HT_4h	C	24	8	10006.5
Ctrl_4h	C	1	5	2396.98		HL_4h	B	23	4	5497.85		HT_4h	C	1	2	9946.43		Ctrl_4h	C	30	14	7215.34		HL_4h	C	13	15	7247.25		HT_4h	C	24	9	7157.15
Ctrl_4h	C	1	6	9617.95		HL_4h	B	23	5	10883.1		HT_4h	C	1	3	6687.89		Ctrl_4h	C	30	15	11356.1		HL_4h	C	13	16	6278.69
Ctrl_4h	C	1	7	9311.99		HL_4h	B	23	6	8189.52		HT_4h	C	1	4	3861.07				average		6151.5		HL_4h	C	13	17	3823.53		HT_4h	C	25	1	9113.02
Ctrl_4h	C	1	8	3834.79		HL_4h	B	23	7	5368.33		HT_4h	C	1	5	15496.8								HL_4h	C	13	18	5674.29		HT_4h	C	25	2	7699.61
Ctrl_4h	C	1	9	8784.54		HL_4h	B	23	8	9103.64		HT_4h	C	1	6	12028.1								HL_4h	C	13	19	6922.52		HT_4h	C	25	3	4431.69
Ctrl_4h	C	1	10	8264.6		HL_4h	B	23	9	11035.1		HT_4h	C	1	7	4152.01								HL_4h	C	13	20	5854.48		HT_4h	C	25	4	7082.07
Ctrl_4h	C	1	11	10427		HL_4h	B	23	10	9531.6		HT_4h	C	1	8	3035.17								HL_4h	C	13	21	7523.17		HT_4h	C	25	5	11252.8
												HT_4h	C	1	9	7767.19														HT_4h	C	25	6	13037.9
Ctrl_4h	C	2	1	2297.5		HL_4h	B	24	1	8976		HT_4h	C	1	10	6229.89								HL_4h	C	14	1	8131.33		HT_4h	C	25	7	4480.49
Ctrl_4h	C	2	2	3827.28		HL_4h	B	24	2	11478.1		HT_4h	C	1	11	9681.77														HT_4h	C	25	8	3968.06
Ctrl_4h	C	2	3	5788.79		HL_4h	B	24	3	2582.81		HT_4h	C	1	12	11269.7								HL_4h	C	15	1	12649.4
Ctrl_4h	C	2	4	2990.12		HL_4h	B	24	4	7913.6		HT_4h	C	1	13	11125.2								HL_4h	C	15	2	7219.09		HT_4h	C	26	1	8208.29
Ctrl_4h	C	2	5	10821.1		HL_4h	B	24	5	10834.3														HL_4h	C	15	3	5730.6		HT_4h	C	26	2	7782.2
Ctrl_4h	C	2	6	9501.57		HL_4h	B	24	6	4028.12		HT_4h	C	2	1	14708.5								HL_4h	C	15	4	7117.73		HT_4h	C	26	3	11481.8
Ctrl_4h	C	2	7	2515.23		HL_4h	B	24	7	5948.34		HT_4h	C	2	2	14182.9								HL_4h	C	15	5	6060.96		HT_4h	C	26	4	6725.43
Ctrl_4h	C	2	8	8054.37		HL_4h	B	24	8	5663.03		HT_4h	C	2	3	1952.12								HL_4h	C	15	6	5342.05
Ctrl_4h	C	2	9	5976.49		HL_4h	B	24	9	6490.8		HT_4h	C	2	4	14744.1								HL_4h	C	15	7	7204.07		HT_4h	C	27	1	7693.98
Ctrl_4h	C	2	10	7678.97								HT_4h	C	2	5	12777								HL_4h	C	15	8	9394.58		HT_4h	C	27	2	4989.17
Ctrl_4h	C	2	11	1835.74		HL_4h	B	25	1	8071.27		HT_4h	C	2	6	10396.9								HL_4h	C	15	9	9479.05		HT_4h	C	27	3	3055.82
Ctrl_4h	C	2	12	9113.02		HL_4h	B	25	2	6573.39		HT_4h	C	2	7	10986.3								HL_4h	C	15	10	5400.24		HT_4h	C	27	4	7502.52
Ctrl_4h	C	2	13	5696.81		HL_4h	B	25	3	7209.71		HT_4h	C	2	8	5026.71								HL_4h	C	15	11	5820.7		HT_4h	C	27	5	8189.52
Ctrl_4h	C	2	14	9447.14		HL_4h	B	25	4	7964.28		HT_4h	C	2	9	10297.4								HL_4h	C	15	12	7337.35		HT_4h	C	27	6	9473.42
Ctrl_4h	C	2	15	6171.7		HL_4h	B	25	5	10884.9		HT_4h	C	2	10	12182								HL_4h	C	15	13	5755
Ctrl_4h	C	2	16	4071.3		HL_4h	B	25	6	9090.5		HT_4h	C	2	11	14871.8														HT_4h	C	28	1	8319.04
Ctrl_4h	C	2	17	2975.11		HL_4h	B	25	7	9396.46		HT_4h	C	2	12	4255.25								HL_4h	C	16	1	6903.75		HT_4h	C	28	2	5666.78
Ctrl_4h	C	2	18	4934.73		HL_4h	B	25	8	11513.8		HT_4h	C	2	13	10757.3								HL_4h	C	16	2	4977.91		HT_4h	C	28	3	7617.02
						HL_4h	B	25	9	5501.6		HT_4h	C	2	14	8895.29								HL_4h	C	16	3	5972.74		HT_4h	C	28	4	8459.81
Ctrl_4h	C	3	1	12360.3		HL_4h	B	25	10	6395.07		HT_4h	C	2	15	7590.74								HL_4h	C	16	4	6824.91		HT_4h	C	28	5	5565.42
Ctrl_4h	C	3	2	8151.98		HL_4h	B	25	11	3164.69		HT_4h	C	2	16	5471.57								HL_4h	C	16	5	9028.56
Ctrl_4h	C	3	3	7480								HT_4h	C	2	17	11095.2								HL_4h	C	16	6	6879.35		HT_4h	C	29	1	7279.16
						HL_4h	B	26	1	7014.49														HL_4h	C	16	7	5984		HT_4h	C	29	2	7909.84
Ctrl_4h	C	4	1	16617.4		HL_4h	B	26	2	7177.8		HT_4h	C	3	1	11068.9								HL_4h	C	16	8	9126.16		HT_4h	C	29	3	6348.15
Ctrl_4h	C	4	2	11138.3		HL_4h	B	26	3	3844.18		HT_4h	C	3	2	13191.8								HL_4h	C	16	9	7526.93		HT_4h	C	29	4	4917.84
Ctrl_4h	C	4	3	6659.73		HL_4h	B	26	4	6693.52		HT_4h	C	3	3	10468.2								HL_4h	C	16	10	7301.68		HT_4h	C	29	5	6184.84
Ctrl_4h	C	4	4	13449		HL_4h	B	26	5	8193.27		HT_4h	C	3	4	13492.2
Ctrl_4h	C	4	5	8414.76		HL_4h	B	26	6	5777.53		HT_4h	C	3	5	9745.59								HL_4h	C	17	1	3618.93		HT_4h	C	30	1	5657.4
Ctrl_4h	C	4	6	3808.51		HL_4h	B	26	7	11769		HT_4h	C	3	6	11600.1								HL_4h	C	17	2	4977.91		HT_4h	C	30	2	2213.03
Ctrl_4h	C	4	7	4842.76		HL_4h	B	26	8	10038.4		HT_4h	C	3	7	5340.18								HL_4h	C	17	3	4914.09		HT_4h	C	30	3	5482.83
						HL_4h	B	26	9	4519.91		HT_4h	C	3	8	5334.55								HL_4h	C	17	4	5186.26		HT_4h	C	30	4	6650.35
Ctrl_4h	C	5	1	3404.95		HL_4h	B	26	10	3498.8		HT_4h	C	3	9	14121								HL_4h	C	17	5	4867.16		HT_4h	C	30	5	7994.31
Ctrl_4h	C	5	2	7549.45		HL_4h	B	26	11	10731		HT_4h	C	3	10	3508.19								HL_4h	C	17	6	7504.4		HT_4h	C	30	6	6502.06
Ctrl_4h	C	5	3	5041.73		HL_4h	B	26	12	5871.38		HT_4h	C	3	11	6000.89								HL_4h	C	17	7	6066.59		HT_4h	C	30	7	12060
Ctrl_4h	C	5	4	6207.37		HL_4h	B	26	13	6890.61		HT_4h	C	3	12	12959.1								HL_4h	C	17	8	6793		HT_4h	C	30	8	2984.49
Ctrl_4h	C	5	5	8341.56																				HL_4h	C	17	9	4099.45		HT_4h	C	30	9	6560.25
Ctrl_4h	C	5	6	6627.82		HL_4h	B	27	1	8129.45		HT_4h	C	4	1	7556.96								HL_4h	C	17	10	6350.02		HT_4h	C	30	10	7140.26
Ctrl_4h	C	5	7	7337.35		HL_4h	B	27	2	8807.07		HT_4h	C	4	2	14547.1								HL_4h	C	17	11	5978.37
Ctrl_4h	C	5	8	8754.51		HL_4h	B	27	3	10462.6		HT_4h	C	4	3	13464								HL_4h	C	17	12	6637.21		HT_4h	D	1	1	7258.51
Ctrl_4h	C	5	9	7594.5		HL_4h	B	27	4	5265.09		HT_4h	C	4	4	8869.01								HL_4h	C	17	13	3853.56		HT_4h	D	1	2	7772.82
Ctrl_4h	C	5	10	4514.28		HL_4h	B	27	5	12035.6		HT_4h	C	4	5	10892.5								HL_4h	C	17	14	5993.39		HT_4h	D	1	3	6308.73
Ctrl_4h	C	5	11	9071.73		HL_4h	B	27	6	6945.04		HT_4h	C	4	6	18515.1								HL_4h	C	17	15	5037.97		HT_4h	D	1	4	5482.83
Ctrl_4h	C	5	12	11624.5		HL_4h	B	27	7	7660.2		HT_4h	C	4	7	7675.21								HL_4h	C	17	16	2423.26		HT_4h	D	1	5	5651.76
						HL_4h	B	27	8	7603.89		HT_4h	C	4	8	12641.9														HT_4h	D	1	6	6248.66
Ctrl_4h	C	6	1	11258.5		HL_4h	B	27	9	8264.6		HT_4h	C	4	9	12159.5								HL_4h	C	18	1	3528.83
Ctrl_4h	C	6	2	5755								HT_4h	C	4	10	14398.8								HL_4h	C	18	2	6220.51		HT_4h	D	2	1	8471.08
Ctrl_4h	C	6	3	9779.37		HL_4h	B	28	1	4792.08		HT_4h	C	4	11	11068.9								HL_4h	C	18	3	6081.61		HT_4h	D	2	2	10723.5
Ctrl_4h	C	6	4	7046.4		HL_4h	B	28	2	7277.28		HT_4h	C	4	12	12493.6								HL_4h	C	18	4	5897.66		HT_4h	D	2	3	6588.41
Ctrl_4h	C	6	5	7521.3		HL_4h	B	28	3	5405.87		HT_4h	C	4	13	10695.4								HL_4h	C	18	5	4810.85		HT_4h	D	2	4	12289
						HL_4h	B	28	4	10543.3														HL_4h	C	18	6	6115.39		HT_4h	D	2	5	11010.7
Ctrl_4h	C	7	1	5961.48		HL_4h	B	28	5	6378.18		HT_4h	C	5	1	9424.61								HL_4h	C	18	7	5586.07		HT_4h	D	2	6	10515.2
Ctrl_4h	C	7	2	6391.32		HL_4h	B	28	6	7716.51		HT_4h	C	5	2	6468.28								HL_4h	C	18	8	9161.83		HT_4h	D	2	7	5124.32
Ctrl_4h	C	7	3	5315.77		HL_4h	B	28	7	11198.4		HT_4h	C	5	3	15862.9								HL_4h	C	18	9	5610.47		HT_4h	D	2	8	10524.6
Ctrl_4h	C	7	4	4090.07		HL_4h	B	28	8	7703.37		HT_4h	C	5	4	13556								HL_4h	C	18	10	5601.08		HT_4h	D	2	9	11474.3
Ctrl_4h	C	7	5	7083.94		HL_4h	B	28	9	6770.48		HT_4h	C	5	5	10719.8								HL_4h	C	18	11	4399.78
Ctrl_4h	C	7	6	3624.56		HL_4h	B	28	10	9456.52		HT_4h	C	5	6	11215.3								HL_4h	C	18	12	5223.8		HT_4h	D	3	1	17525.9
Ctrl_4h	C	7	7	6935.66		HL_4h	B	28	11	8827.71		HT_4h	C	5	7	10586.5								HL_4h	C	18	13	4144.5		HT_4h	D	3	2	12394.1
Ctrl_4h	C	7	8	7682.72		HL_4h	B	28	12	10689.7		HT_4h	C	5	8	13689.2								HL_4h	C	18	14	6263.68		HT_4h	D	3	3	8994.77
Ctrl_4h	C	7	9	12568.7		HL_4h	B	28	13	5918.3		HT_4h	C	5	9	6010.28														HT_4h	D	3	4	7536.31
Ctrl_4h	C	7	10	6156.69		HL_4h	B	28	14	10051.5		HT_4h	C	5	10	10466.4								HL_4h	C	19	1	6684.14		HT_4h	D	3	5	7939.88
												HT_4h	C	5	11	9856.33								HL_4h	C	19	2	6742.32		HT_4h	D	3	6	6845.56
Ctrl_4h	C	8	1	9922.03		HL_4h	B	29	1	6547.11		HT_4h	C	5	12	15866.6								HL_4h	C	19	3	6761.09		HT_4h	D	3	7	7455.6
Ctrl_4h	C	8	2	3680.87		HL_4h	B	29	2	10263.6		HT_4h	C	5	13	3343.01								HL_4h	C	19	4	6057.2		HT_4h	D	3	8	10772.3
Ctrl_4h	C	8	3	6222.38		HL_4h	B	29	3	7782.2														HL_4h	C	19	5	6059.08		HT_4h	D	3	9	5794.42
Ctrl_4h	C	8	4	11427.4		HL_4h	B	29	4	9075.48		HT_4h	C	6	1	14832.4								HL_4h	C	19	6	3007.02		HT_4h	D	3	10	5738.11
Ctrl_4h	C	8	5	3641.45		HL_4h	B	29	5	10973.2		HT_4h	C	6	2	7067.05								HL_4h	C	19	7	4979.78
Ctrl_4h	C	8	6	9527.85		HL_4h	B	29	6	9034.19		HT_4h	C	6	3	15260.3								HL_4h	C	19	8	8679.43		HT_4h	D	4	1	10588.4
Ctrl_4h	C	8	7	4527.42		HL_4h	B	29	7	8082.53		HT_4h	C	6	4	3466.89								HL_4h	C	19	9	7040.77		HT_4h	D	4	2	10793
Ctrl_4h	C	8	8	4992.92		HL_4h	B	29	8	10539.6		HT_4h	C	6	5	14746								HL_4h	C	19	10	4976.03
Ctrl_4h	C	8	9	8546.16		HL_4h	B	29	9	9884.49		HT_4h	C	6	6	3639.58														HT_4h	D	5	1	7832.88
Ctrl_4h	C	8	10	9197.49		HL_4h	B	29	10	10945		HT_4h	C	6	7	5379.59								HL_4h	C	20	1	3185.34		HT_4h	D	5	2	7157.15
												HT_4h	C	6	8	2687.92								HL_4h	C	20	2	4944.12		HT_4h	D	5	3	7521.3
Ctrl_4h	C	9	1	8801.43		HL_4h	B	30	1	9420.86		HT_4h	C	6	9	2188.63								HL_4h	C	20	3	4176.41		HT_4h	D	5	4	9122.41
Ctrl_4h	C	9	2	3472.52		HL_4h	B	30	2	9460.28		HT_4h	C	6	10	7207.83								HL_4h	C	20	4	5133.7		HT_4h	D	5	5	7553.2
Ctrl_4h	C	9	3	9332.64		HL_4h	B	30	3	5576.68		HT_4h	C	6	11	4728.26								HL_4h	C	20	5	5698.69
						HL_4h	B	30	4	5822.57		HT_4h	C	6	12	3337.38								HL_4h	C	20	6	5811.31		HT_4h	D	6	1	5445.29
Ctrl_4h	C	10	1	8718.85		HL_4h	B	30	5	4411.04														HL_4h	C	20	7	5283.86		HT_4h	D	6	2	8298.39
Ctrl_4h	C	10	2	5396.49		HL_4h	B	30	6	10064.7		HT_4h	C	7	1	8148.23								HL_4h	C	20	8	5098.04		HT_4h	D	6	3	3761.59
Ctrl_4h	C	10	3	2436.4		HL_4h	B	30	7	5302.64		HT_4h	C	7	2	12452.3								HL_4h	C	20	9	6229.89		HT_4h	D	6	4	5745.62
Ctrl_4h	C	10	4	5839.47		HL_4h	B	30	8	11866.6		HT_4h	C	7	3	14059								HL_4h	C	20	10	6466.4		HT_4h	D	6	5	8024.34
Ctrl_4h	C	10	5	6119.15		HL_4h	B	30	9	6002.77		HT_4h	C	7	4	2937.57
						HL_4h	B	30	10	7239.74		HT_4h	C	7	5	4596.87								HL_4h	C	21	1	3487.54		HT_4h	D	7	1	6487.05
Ctrl_4h	C	11	1	5753.12		HL_4h	B	30	11	5878.89		HT_4h	C	7	6	9749.34								HL_4h	C	21	2	5422.77		HT_4h	D	7	2	9135.55
Ctrl_4h	C	11	2	2145.45		HL_4h	B	30	12	6468.28														HL_4h	C	21	3	3573.88		HT_4h	D	7	3	7859.16
Ctrl_4h	C	11	3	6494.56								HT_4h	C	8	1	13910.7								HL_4h	C	21	4	2960.09		HT_4h	D	7	4	7742.78
Ctrl_4h	C	11	4	4369.75		HL_4h	C	1	1	9006.03		HT_4h	C	8	2	11500.6								HL_4h	C	21	5	5394.61		HT_4h	D	7	5	7418.06
Ctrl_4h	C	11	5	7245.37		HL_4h	C	1	2	6186.72		HT_4h	C	8	3	12302.1								HL_4h	C	21	6	4885.93		HT_4h	D	7	6	7981.17
						HL_4h	C	1	3	5845.1		HT_4h	C	8	4	3992.46								HL_4h	C	21	7	6781.74		HT_4h	D	7	7	8574.31
Ctrl_4h	C	12	1	8653.15		HL_4h	C	1	4	7174.04		HT_4h	C	8	5	7624.53								HL_4h	C	21	8	5968.98		HT_4h	D	7	8	10167.9
Ctrl_4h	C	12	2	9357.04		HL_4h	C	1	5	10068.4		HT_4h	C	8	6	4352.85								HL_4h	C	21	9	4733.89		HT_4h	D	7	9	9571.02
						HL_4h	C	1	6	4915.97														HL_4h	C	21	10	6691.64		HT_4h	D	7	10	8228.94
Ctrl_4h	C	13	1	5405.87		HL_4h	C	1	7	9745.59		HT_4h	C	9	1	13229.4								HL_4h	C	21	11	5051.11		HT_4h	D	7	11	5824.45
Ctrl_4h	C	13	2	9955.81		HL_4h	C	1	8	7523.17		HT_4h	C	9	2	11857.3								HL_4h	C	21	12	3992.46		HT_4h	D	7	12	10520.8
Ctrl_4h	C	13	3	4219.58		HL_4h	C	1	9	7724.02		HT_4h	C	9	3	8814.58								HL_4h	C	21	13	3767.22		HT_4h	D	7	13	8705.71
Ctrl_4h	C	13	4	4302.17		HL_4h	C	1	10	10772.3		HT_4h	C	9	4	7652.69														HT_4h	D	7	14	5304.51
Ctrl_4h	C	13	5	10107.9		HL_4h	C	1	11	1869.53		HT_4h	C	9	5	7329.84								HL_4h	C	22	1	6216.75		HT_4h	D	7	15	7575.73
Ctrl_4h	C	13	6	11945.5		HL_4h	C	1	12	8433.54		HT_4h	C	9	6	12885.9								HL_4h	C	22	2	3650.84		HT_4h	D	7	16	6164.2
Ctrl_4h	C	13	7	7198.44		HL_4h	C	1	13	6674.75		HT_4h	C	9	7	5950.21								HL_4h	C	22	3	5524.12		HT_4h	D	7	17	6411.97
												HT_4h	C	9	8	13240.6								HL_4h	C	22	4	4628.78		HT_4h	D	7	18	7538.19
Ctrl_4h	C	14	1	9336.39		HL_4h	C	2	1	4225.22		HT_4h	C	9	9	2869.99								HL_4h	C	22	5	3906.12		HT_4h	D	7	19	7463.11
Ctrl_4h	C	14	2	13336.4		HL_4h	C	2	2	12480.4		HT_4h	C	9	10	4686.97								HL_4h	C	22	6	4386.64
Ctrl_4h	C	14	3	6946.92		HL_4h	C	2	3	12807														HL_4h	C	22	7	5541.02		HT_4h	D	8	1	8803.31
Ctrl_4h	C	14	4	2691.67		HL_4h	C	2	4	9987.72		HT_4h	C	10	1	10941.3								HL_4h	C	22	8	6147.3		HT_4h	D	8	2	9098.01
Ctrl_4h	C	14	5	6410.09		HL_4h	C	2	5	10661.6		HT_4h	C	10	2	11466.8								HL_4h	C	22	9	4812.73		HT_4h	D	8	3	8731.99
Ctrl_4h	C	14	6	7055.79		HL_4h	C	2	6	6699.15		HT_4h	C	10	3	5146.84														HT_4h	D	8	4	5541.02
Ctrl_4h	C	14	7	11465		HL_4h	C	2	7	13736.2		HT_4h	C	10	4	7658.32								HL_4h	C	23	1	5454.68		HT_4h	D	8	5	6008.4
												HT_4h	C	10	5	10282.4								HL_4h	C	23	2	1860.15		HT_4h	D	8	6	3352.39
Ctrl_4h	C	15	1	7352.36		HL_4h	C	3	1	6483.29		HT_4h	C	10	6	4655.06								HL_4h	C	23	3	6128.53		HT_4h	D	8	7	7222.85
Ctrl_4h	C	15	2	9952.06		HL_4h	C	3	2	11331.7		HT_4h	C	10	7	15234								HL_4h	C	23	4	6869.96		HT_4h	D	8	8	7528.8
Ctrl_4h	C	15	3	9004.16		HL_4h	C	3	3	8371.59		HT_4h	C	10	8	3793.5														HT_4h	D	8	9	6139.79
						HL_4h	C	3	4	3917.38		HT_4h	C	10	9	4604.38								HL_4h	C	24	1	6612.81		HT_4h	D	8	10	6888.73
Ctrl_4h	C	16	1	7740.91		HL_4h	C	3	5	12253.3		HT_4h	C	10	10	5604.84								HL_4h	C	24	2	4872.79		HT_4h	D	8	11	7894.83
Ctrl_4h	C	16	2	10179.2		HL_4h	C	3	6	7326.08		HT_4h	C	10	11	4855.9								HL_4h	C	24	3	7093.33
Ctrl_4h	C	16	3	8557.42		HL_4h	C	3	7	8773.28		HT_4h	C	10	12	13268.8								HL_4h	C	24	4	7359.87		HT_4h	D	9	1	5390.86
Ctrl_4h	C	16	4	6299.34		HL_4h	C	3	8	15592.6		HT_4h	C	10	13	11245.3								HL_4h	C	24	5	5435.9		HT_4h	D	9	2	5415.26
Ctrl_4h	C	16	5	3356.15		HL_4h	C	3	9	4090.07		HT_4h	C	10	14	11555.1								HL_4h	C	24	6	6952.55		HT_4h	D	9	3	6579.02
Ctrl_4h	C	16	6	4889.69		HL_4h	C	3	10	8908.43														HL_4h	C	24	7	6978.83		HT_4h	D	9	4	4823.99
						HL_4h	C	3	11	10440.1		HT_4h	C	11	1	2192.38								HL_4h	C	24	8	7053.91		HT_4h	D	9	5	6946.92
Ctrl_4h	C	17	1	5141.21		HL_4h	C	3	12	15543.8		HT_4h	C	11	2	4131.36								HL_4h	C	24	9	5854.48		HT_4h	D	9	6	7228.48
Ctrl_4h	C	17	2	6509.57								HT_4h	C	11	3	9663								HL_4h	C	24	10	4390.39		HT_4h	D	9	7	6121.02
Ctrl_4h	C	17	3	4088.19		HL_4h	C	4	1	8024.34		HT_4h	C	11	4	5888.27								HL_4h	C	24	11	7639.55		HT_4h	D	9	8	6472.03
Ctrl_4h	C	17	4	2680.41		HL_4h	C	4	2	11136.5		HT_4h	C	11	5	7658.32								HL_4h	C	24	12	6472.03		HT_4h	D	9	9	6841.81
Ctrl_4h	C	17	5	3682.75		HL_4h	C	4	3	7145.89		HT_4h	C	11	6	10472								HL_4h	C	24	13	7290.42		HT_4h	D	9	10	2494.59
Ctrl_4h	C	17	6	6911.26		HL_4h	C	4	4	10087.2		HT_4h	C	11	7	13293.2
Ctrl_4h	C	17	7	6890.61		HL_4h	C	4	5	7907.97		HT_4h	C	11	8	13426.5								HL_4h	C	25	1	3493.17		HT_4h	D	10	1	9388.95
Ctrl_4h	C	17	8	8923.44		HL_4h	C	4	6	8486.09														HL_4h	C	25	2	4384.76		HT_4h	D	10	2	6485.17
Ctrl_4h	C	17	9	4354.73		HL_4h	C	4	7	5148.72		HT_4h	C	12	1	8559.3								HL_4h	C	25	3	8461.69		HT_4h	D	10	3	10389.4
Ctrl_4h	C	17	10	1837.62		HL_4h	C	4	8	10749.8		HT_4h	C	12	2	11998								HL_4h	C	25	4	8129.45		HT_4h	D	10	4	5178.75
Ctrl_4h	C	17	11	7588.87		HL_4h	C	4	9	8566.81		HT_4h	C	12	3	4810.85								HL_4h	C	25	5	4576.22		HT_4h	D	10	5	7551.33
						HL_4h	C	4	10	10819.3		HT_4h	C	12	4	15693.9								HL_4h	C	25	6	4786.45
Ctrl_4h	C	18	1	5268.85		HL_4h	C	4	11	8367.84		HT_4h	C	12	5	5231.31														HT_4h	D	11	1	8138.84
Ctrl_4h	C	18	2	3205.98		HL_4h	C	4	12	10969.4		HT_4h	C	12	6	7080.19								HL_4h	C	26	1	8495.48		HT_4h	D	11	2	8341.56
Ctrl_4h	C	18	3	11992.4		HL_4h	C	4	13	10149.1		HT_4h	C	12	7	14060.9								HL_4h	C	26	2	6077.85		HT_4h	D	11	3	7836.64
Ctrl_4h	C	18	4	3352.39		HL_4h	C	4	14	11157.1		HT_4h	C	12	8	6924.4								HL_4h	C	26	3	4114.47		HT_4h	D	11	4	7973.66
Ctrl_4h	C	18	5	10815.5		HL_4h	C	4	15	11286.6		HT_4h	C	12	9	17721.1								HL_4h	C	26	4	6246.78		HT_4h	D	11	5	4686.97
Ctrl_4h	C	18	6	3183.46								HT_4h	C	12	10	12136.9								HL_4h	C	26	5	7153.4		HT_4h	D	11	6	8411.01
Ctrl_4h	C	18	7	5503.48		HL_4h	C	5	1	7192.81		HT_4h	C	12	11	5905.16								HL_4h	C	26	6	4176.41		HT_4h	D	11	7	4362.24
Ctrl_4h	C	18	8	4489.88		HL_4h	C	5	2	6727.31		HT_4h	C	12	12	4544.31								HL_4h	C	26	7	4976.03		HT_4h	D	11	8	6335.01
						HL_4h	C	5	3	5788.79														HL_4h	C	26	8	4912.21		HT_4h	D	11	9	2631.61
Ctrl_4h	C	19	1	5077.39		HL_4h	C	5	4	5094.28		HT_4h	C	13	1	10986.3								HL_4h	C	26	9	4270.26		HT_4h	D	11	10	8801.43
Ctrl_4h	C	19	2	11431.2		HL_4h	C	5	5	10021.5		HT_4h	C	13	2	9860.08								HL_4h	C	26	10	6682.26		HT_4h	D	11	11	7016.37
Ctrl_4h	C	19	3	8262.73		HL_4h	C	5	6	3618.93		HT_4h	C	13	3	11513.8								HL_4h	C	26	11	3538.22		HT_4h	D	11	12	5133.7
Ctrl_4h	C	19	4	2145.45		HL_4h	C	5	7	4713.24		HT_4h	C	13	4	11513.8								HL_4h	C	26	12	6975.08
Ctrl_4h	C	19	5	5411.5		HL_4h	C	5	8	6049.7		HT_4h	C	13	5	5422.77								HL_4h	C	26	13	7153.4		HT_4h	D	12	1	13893.8
Ctrl_4h	C	19	6	10620.3		HL_4h	C	5	9	10458.9		HT_4h	C	13	6	4927.23								HL_4h	C	26	14	6520.83		HT_4h	D	12	2	11669.6
Ctrl_4h	C	19	7	8206.41		HL_4h	C	5	10	5495.97		HT_4h	C	13	7	8805.19								HL_4h	C	26	15	5963.35		HT_4h	D	12	3	8394.12
Ctrl_4h	C	19	8	7540.06		HL_4h	C	5	11	4683.21		HT_4h	C	13	8	11224.7														HT_4h	D	12	4	7733.4
Ctrl_4h	C	19	9	8630.62		HL_4h	C	5	12	7678.97		HT_4h	C	13	9	13892								HL_4h	C	27	1	6160.44		HT_4h	D	12	5	4861.53
Ctrl_4h	C	19	10	10190.4		HL_4h	C	5	13	5803.8		HT_4h	C	13	10	5561.67								HL_4h	C	27	2	4133.24		HT_4h	D	12	6	9788.76
Ctrl_4h	C	19	11	11639.5		HL_4h	C	5	14	6113.52		HT_4h	C	13	11	11222.8								HL_4h	C	27	3	9753.09		HT_4h	D	12	7	6738.57
Ctrl_4h	C	19	12	10656		HL_4h	C	5	15	10956.3		HT_4h	C	13	12	6151.06								HL_4h	C	27	4	10620.3		HT_4h	D	12	8	11594.5
Ctrl_4h	C	19	13	5480.95		HL_4h	C	5	16	12253.3														HL_4h	C	27	5	5839.47		HT_4h	D	12	9	9462.15
						HL_4h	C	5	17	2288.11		HT_4h	C	14	1	10545.2								HL_4h	C	27	6	6567.76		HT_4h	D	12	10	12499.2
Ctrl_4h	C	20	1	13206.8		HL_4h	C	5	18	8170.75		HT_4h	C	14	2	14012.1								HL_4h	C	27	7	5878.89		HT_4h	D	12	11	6077.85
Ctrl_4h	C	20	2	7510.03		HL_4h	C	5	19	9678.01		HT_4h	C	14	3	13569.1								HL_4h	C	27	8	5957.72		HT_4h	D	12	12	6353.78
Ctrl_4h	C	20	3	9602.93		HL_4h	C	5	20	6359.41		HT_4h	C	14	4	15224.7								HL_4h	C	27	9	7097.08		HT_4h	D	12	13	8290.88
Ctrl_4h	C	20	4	8636.26		HL_4h	C	5	21	8394.12		HT_4h	C	14	5	14498.2								HL_4h	C	27	10	6866.21
Ctrl_4h	C	20	5	7772.82		HL_4h	C	5	22	10485.1		HT_4h	C	14	6	20091.8								HL_4h	C	27	11	5360.82		HT_4h	D	13	1	7868.55
Ctrl_4h	C	20	6	8358.45		HL_4h	C	5	23	14515.1		HT_4h	C	14	7	16641.8														HT_4h	D	13	2	10839.9
Ctrl_4h	C	20	7	13077.3		HL_4h	C	5	24	7485.63		HT_4h	C	14	8	7144.01								HL_4h	C	28	1	8114.44		HT_4h	D	13	3	7228.48
Ctrl_4h	C	20	8	12076.9		HL_4h	C	5	25	3821.65		HT_4h	C	14	9	18351.8								HL_4h	C	28	2	7613.27
Ctrl_4h	C	20	9	17268.8		HL_4h	C	5	26	5426.52		HT_4h	C	14	10	17811.2								HL_4h	C	28	3	5462.18		HT_4h	D	14	1	7495.02
Ctrl_4h	C	20	10	8033.73								HT_4h	C	14	11	18473.8								HL_4h	C	28	4	8217.68		HT_4h	D	14	2	10667.2
Ctrl_4h	C	20	11	2528.37		HL_4h	C	6	1	5527.88		HT_4h	C	14	12	10366.9								HL_4h	C	28	5	10229.9		HT_4h	D	14	3	6500.19
						HL_4h	C	6	2	12426		HT_4h	C	14	13	13368.3								HL_4h	C	28	6	10342.5		HT_4h	D	14	4	6712.29
Ctrl_4h	C	21	1	12007.4		HL_4h	C	6	3	11226.6		HT_4h	C	14	14	6948.8														HT_4h	D	14	5	7947.38
Ctrl_4h	C	21	2	5049.23		HL_4h	C	6	4	9871.35		HT_4h	C	14	15	17923.8								HL_4h	C	29	1	5616.1
Ctrl_4h	C	21	3	3648.96		HL_4h	C	6	5	10708.5														HL_4h	C	29	2	5420.89		HT_4h	D	15	1	7911.72
Ctrl_4h	C	21	4	2727.34		HL_4h	C	6	6	5985.88		HT_4h	C	15	1	14021.5								HL_4h	C	29	3	4705.74		HT_4h	D	15	2	6203.61
Ctrl_4h	C	21	5	4063.79		HL_4h	C	6	7	14652.2		HT_4h	C	15	2	5047.36								HL_4h	C	29	4	9150.57		HT_4h	D	15	3	5938.95
Ctrl_4h	C	21	6	3444.37								HT_4h	C	15	3	4187.67								HL_4h	C	29	5	7517.54		HT_4h	D	15	4	5743.74
Ctrl_4h	C	21	7	4238.35		HL_4h	C	7	1	13760.6		HT_4h	C	15	4	5075.51								HL_4h	C	29	6	3650.84		HT_4h	D	15	5	7115.85
Ctrl_4h	C	21	8	4309.68		HL_4h	C	7	2	15433		HT_4h	C	15	5	8317.16														HT_4h	D	15	6	5432.15
Ctrl_4h	C	21	9	8673.8		HL_4h	C	7	3	20803.2		HT_4h	C	15	6	8758.26								HL_4h	C	30	1	5912.67
						HL_4h	C	7	4	11498.7		HT_4h	C	15	7	13480.9								HL_4h	C	30	2	6774.23		HT_4h	D	16	1	5895.78
Ctrl_4h	C	22	1	12972.2		HL_4h	C	7	5	10943.1		HT_4h	C	15	8	13251.9										average		6850.38		HT_4h	D	16	2	7802.85
Ctrl_4h	C	22	2	9345.78		HL_4h	C	7	6	5961.48		HT_4h	C	15	9	4191.43												0.113612		HT_4h	D	16	3	5972.74
Ctrl_4h	C	22	3	7964.28		HL_4h	C	7	7	19682.6																				HT_4h	D	16	4	5809.44
Ctrl_4h	C	22	4	5159.98		HL_4h	C	7	8	9756.85		HT_4h	C	16	1	14423.2														HT_4h	D	16	5	10556.5
Ctrl_4h	C	22	5	12944.1		HL_4h	C	7	9	5952.09		HT_4h	C	16	2	4300.3														HT_4h	D	16	6	2106.04
Ctrl_4h	C	22	6	7235.98		HL_4h	C	7	10	4065.67		HT_4h	C	16	3	12709.4														HT_4h	D	16	7	8317.16
Ctrl_4h	C	22	7	8778.91								HT_4h	C	16	4	6188.6														HT_4h	D	16	8	6010.28
Ctrl_4h	C	22	8	6697.27		HL_4h	C	8	1	5831.96		HT_4h	C	16	5	5152.47														HT_4h	D	16	9	6811.77
Ctrl_4h	C	22	9	3053.94		HL_4h	C	8	2	2250.57		HT_4h	C	16	6	4808.97
Ctrl_4h	C	22	10	5514.74		HL_4h	C	8	3	3307.34		HT_4h	C	16	7	6241.15														HT_4h	D	17	1	5860.11
						HL_4h	C	8	4	7288.54		HT_4h	C	16	8	3847.93														HT_4h	D	17	2	8951.6
Ctrl_4h	C	23	1	7067.05		HL_4h	C	8	5	8345.32																				HT_4h	D	17	3	4238.35
Ctrl_4h	C	23	2	17561.6		HL_4h	C	8	6	11288.5		HT_4h	C	17	1	5914.55														HT_4h	D	17	4	4482.37
Ctrl_4h	C	23	3	9387.07		HL_4h	C	8	7	10903.7		HT_4h	C	17	2	12369.7														HT_4h	D	17	5	9255.68
Ctrl_4h	C	23	4	8048.74		HL_4h	C	8	8	4364.11		HT_4h	C	17	3	13869.4														HT_4h	D	17	6	12080.6
Ctrl_4h	C	23	5	7594.5		HL_4h	C	8	9	3868.58		HT_4h	C	17	4	16442.9														HT_4h	D	17	7	4442.95
Ctrl_4h	C	23	6	9769.99		HL_4h	C	8	10	2327.53		HT_4h	C	17	5	4917.84
Ctrl_4h	C	23	7	7772.82		HL_4h	C	8	11	4407.29		HT_4h	C	17	6	5021.08														HT_4h	D	18	1	9291.34
						HL_4h	C	8	12	5289.5		HT_4h	C	17	7	12289														HT_4h	D	18	2	7207.83
Ctrl_4h	C	24	1	2926.3		HL_4h	C	8	13	8369.72																				HT_4h	D	18	3	9062.34
Ctrl_4h	C	24	2	5043.6								HT_4h	C	18	1	6881.23														HT_4h	D	18	4	6779.86
Ctrl_4h	C	24	3	12243.9		HL_4h	C	9	1	6258.05		HT_4h	C	18	2	5122.44														HT_4h	D	18	5	8238.32
Ctrl_4h	C	24	4	8910.3		HL_4h	C	9	2	1541.05		HT_4h	C	18	3	13717.4														HT_4h	D	18	6	6408.21
Ctrl_4h	C	24	5	2763		HL_4h	C	9	3	5405.87		HT_4h	C	18	4	10549
Ctrl_4h	C	24	6	5599.21		HL_4h	C	9	4	8377.23		HT_4h	C	18	5	10980.7														HT_4h	D	19	1	7112.1
Ctrl_4h	C	24	7	6988.22		HL_4h	C	9	5	7365.5		HT_4h	C	18	6	15669.5														HT_4h	D	19	2	2885.01
Ctrl_4h	C	24	8	7251		HL_4h	C	9	6	4358.48		HT_4h	C	18	7	10971.3														HT_4h	D	19	3	7506.28
Ctrl_4h	C	24	9	4167.03		HL_4h	C	9	7	6381.93		HT_4h	C	18	8	11645.1														HT_4h	D	19	4	5659.27
Ctrl_4h	C	24	10	5402.12		HL_4h	C	9	8	6481.41		HT_4h	C	18	9	4388.52														HT_4h	D	19	5	8942.21
Ctrl_4h	C	24	11	4568.71		HL_4h	C	9	9	7793.47		HT_4h	C	18	10	15954.8														HT_4h	D	19	6	11130.8
						HL_4h	C	9	10	5679.92		HT_4h	C	18	11	11754														HT_4h	D	19	7	8621.24
Ctrl_4h	C	25	1	3384.3		HL_4h	C	9	11	6271.19		HT_4h	C	18	12	5037.97														HT_4h	D	19	8	6646.6
Ctrl_4h	C	25	2	5186.26								HT_4h	C	18	13	7333.59														HT_4h	D	19	9	7838.51
Ctrl_4h	C	25	3	3673.36		HL_4h	C	10	1	7907.97		HT_4h	C	18	14	11555.1
Ctrl_4h	C	25	4	5723.09		HL_4h	C	10	2	4861.53		HT_4h	C	18	15	8786.42														HT_4h	D	20	1	7577.61
Ctrl_4h	C	25	5	3838.55		HL_4h	C	10	3	9396.46																				HT_4h	D	20	2	7380.52
Ctrl_4h	C	25	6	4542.43		HL_4h	C	10	4	6410.09		HT_4h	C	19	1	11020.1														HT_4h	D	20	3	6890.61
Ctrl_4h	C	25	7	6520.83		HL_4h	C	10	5	2682.29		HT_4h	C	19	2	16921.5														HT_4h	D	20	4	7442.46
Ctrl_4h	C	25	8	12525.5		HL_4h	C	10	6	5550.4		HT_4h	C	19	3	16546.1														HT_4h	D	20	5	8743.25
						HL_4h	C	10	7	6184.84		HT_4h	C	19	4	14481.4														HT_4h	D	20	6	4961.01
Ctrl_4h	C	26	1	6924.4		HL_4h	C	10	8	15403		HT_4h	C	19	5	9355.16														HT_4h	D	20	7	7200.32
Ctrl_4h	C	26	2	2196.14		HL_4h	C	10	9	2565.91		HT_4h	C	19	6	14010.2														HT_4h	D	20	8	8589.33
Ctrl_4h	C	26	3	2451.41		HL_4h	C	10	10	2605.33		HT_4h	C	19	7	13006
Ctrl_4h	C	26	4	6774.23		HL_4h	C	10	11	8568.68		HT_4h	C	19	8	10111.6														HT_4h	D	21	1	7722.14
Ctrl_4h	C	26	5	5734.35		HL_4h	C	10	12	5218.17		HT_4h	C	19	9	3934.27														HT_4h	D	21	2	7872.3
Ctrl_4h	C	26	6	11190.9		HL_4h	C	10	13	10967.5		HT_4h	C	19	10	14858.6														HT_4h	D	21	3	8709.46
Ctrl_4h	C	26	7	10922.5		HL_4h	C	10	14	2575.3		HT_4h	C	19	11	5666.78														HT_4h	D	21	4	11827.2
Ctrl_4h	C	26	8	2693.55		HL_4h	C	10	15	4942.24		HT_4h	C	19	12	10582.7														HT_4h	D	21	5	7014.49
Ctrl_4h	C	26	9	3840.42		HL_4h	C	10	16	3677.12		HT_4h	C	19	13	11669.6														HT_4h	D	21	6	6130.41
Ctrl_4h	C	26	10	8790.17		HL_4h	C	10	17	4546.19		HT_4h	C	19	14	8760.14														HT_4h	D	21	7	8435.41
Ctrl_4h	C	26	11	2243.06		HL_4h	C	10	18	4775.19		HT_4h	C	19	15	12302.1														HT_4h	D	21	8	10336.9
Ctrl_4h	C	26	12	7491.26								HT_4h	C	19	16	10535.8														HT_4h	D	21	9	7906.09
Ctrl_4h	C	26	13	3986.83		HL_4h	C	11	1	7877.93		HT_4h	C	19	17	18776
						HL_4h	C	11	2	3100.87		HT_4h	C	19	18	15468.7														HT_4h	D	22	1	10310.6
Ctrl_4h	C	27	1	9602.93		HL_4h	C	11	3	7945.51		HT_4h	C	19	19	7256.63														HT_4h	D	22	2	6854.95
Ctrl_4h	C	27	2	9137.42		HL_4h	C	11	4	7804.73		HT_4h	C	19	20	3750.32														HT_4h	D	22	3	8159.49
Ctrl_4h	C	27	3	2564.03		HL_4h	C	11	5	1539.17		HT_4h	C	19	21	6267.43														HT_4h	D	22	4	10220.5
Ctrl_4h	C	27	4	8335.93		HL_4h	C	11	6	9683.64
Ctrl_4h	C	27	5	4174.53		HL_4h	C	11	7	7466.86		HT_4h	C	20	1	11358														HT_4h	D	23	1	7613.27
Ctrl_4h	C	27	6	7725.89		HL_4h	C	11	8	5972.74		HT_4h	C	20	2	10622.2														HT_4h	D	23	2	6145.43
Ctrl_4h	C	27	7	5105.55		HL_4h	C	11	9	5623.61		HT_4h	C	20	3	16050.6														HT_4h	D	23	3	9051.08
Ctrl_4h	C	27	8	2410.12		HL_4h	C	11	10	8996.65		HT_4h	C	20	4	14821.1														HT_4h	D	23	4	2451.41
Ctrl_4h	C	27	9	6625.95		HL_4h	C	11	11	4840.88		HT_4h	C	20	5	16273.9														HT_4h	D	23	5	10785.5
						HL_4h	C	11	12	3322.36		HT_4h	C	20	6	11618.9														HT_4h	D	23	6	5747.49
Ctrl_4h	C	28	1	4200.81		HL_4h	C	11	13	4991.05		HT_4h	C	20	7	11590.7														HT_4h	D	23	7	5524.12
Ctrl_4h	C	28	2	4923.47		HL_4h	C	11	14	6625.95		HT_4h	C	20	8	10449.5														HT_4h	D	23	8	5430.27
Ctrl_4h	C	28	3	3470.64		HL_4h	C	11	15	8172.63		HT_4h	C	20	9	10327.5														HT_4h	D	23	9	8212.05
Ctrl_4h	C	28	4	6089.11		HL_4h	C	11	16	6162.32		HT_4h	C	20	10	10746														HT_4h	D	23	10	5608.59
Ctrl_4h	C	28	5	3504.43		HL_4h	C	11	17	4976.03
Ctrl_4h	C	28	6	4581.85		HL_4h	C	11	18	9289.47		HT_4h	C	21	1	11500.6														HT_4h	D	24	1	8411.01
Ctrl_4h	C	28	7	7476.25								HT_4h	C	21	2	19988.6														HT_4h	D	24	2	10336.9
Ctrl_4h	C	28	8	11457.4		HL_4h	C	12	1	7348.61		HT_4h	C	21	3	14233.6														HT_4h	D	24	3	10137.9
						HL_4h	C	12	2	7076.44		HT_4h	C	21	4	3068.96														HT_4h	D	24	4	7425.57
Ctrl_4h	C	29	1	6588.41		HL_4h	C	12	3	7994.31		HT_4h	C	21	5	9373.93														HT_4h	D	24	5	6960.06
Ctrl_4h	C	29	2	7386.15		HL_4h	C	12	4	4566.84		HT_4h	C	21	6	14843.6														HT_4h	D	24	6	6483.29
Ctrl_4h	C	29	3	12726.3		HL_4h	C	12	5	8324.67		HT_4h	C	21	7	23070.7
Ctrl_4h	C	29	4	10900		HL_4h	C	12	6	6014.03		HT_4h	C	21	8	5332.67														HT_4h	D	25	1	9223.77
Ctrl_4h	C	29	5	4801.47		HL_4h	C	12	7	9758.73		HT_4h	C	21	9	17432.1														HT_4h	D	25	2	8157.61
Ctrl_4h	C	29	6	5031.17		HL_4h	C	12	8	6952.55		HT_4h	C	21	10	4022.49														HT_4h	D	25	3	13548.5
Ctrl_4h	C	29	7	6789.25		HL_4h	C	12	9	4212.07		HT_4h	C	21	11	17154.3														HT_4h	D	25	4	7511.91
Ctrl_4h	C	29	8	5482.83		HL_4h	C	12	10	4493.63		HT_4h	C	21	12	4585.61														HT_4h	D	25	5	10072.2
Ctrl_4h	C	29	9	3269.8								HT_4h	C	21	13	4259														HT_4h	D	25	6	14971.3
Ctrl_4h	C	29	10	1815.1		HL_4h	C	13	1	9595.42		HT_4h	C	21	14	18575.2														HT_4h	D	25	7	12165.1
Ctrl_4h	C	29	11	5854.48		HL_4h	C	13	2	4882.18		HT_4h	C	21	15	24504.7														HT_4h	D	25	8	11327.9
Ctrl_4h	C	29	12	14697.2		HL_4h	C	13	3	8895.29		HT_4h	C	21	16	4885.93														HT_4h	D	25	9	6776.11
						HL_4h	C	13	4	9460.28		HT_4h	C	21	17	5030.46
Ctrl_4h	C	30	1	11087.7		HL_4h	C	13	5	9781.25																				HT_4h	D	26	1	12750.7
Ctrl_4h	C	30	2	6791.13		HL_4h	C	13	6	13940.8		HT_4h	C	22	1	5578.56														HT_4h	D	26	2	12690.7
Ctrl_4h	C	30	3	10030.9		HL_4h	C	13	7	10122.9		HT_4h	C	22	2	12899														HT_4h	D	26	3	8808.94
Ctrl_4h	C	30	4	10139.8		HL_4h	C	13	8	8686.94		HT_4h	C	22	3	13953.9														HT_4h	D	26	4	6783.62
Ctrl_4h	C	30	5	3496.92		HL_4h	C	13	9	12844.6		HT_4h	C	22	4	8264.6														HT_4h	D	26	5	10597.8
Ctrl_4h	C	30	6	14640.9		HL_4h	C	13	10	13263.2		HT_4h	C	22	5	7665.83														HT_4h	D	26	6	13169.3
Ctrl_4h	C	30	7	12097.5		HL_4h	C	13	11	6511.45		HT_4h	C	22	6	13280														HT_4h	D	26	7	8489.85
Ctrl_4h	C	30	8	4548.06		HL_4h	C	13	12	5060.5		HT_4h	C	22	7	12005.5														HT_4h	D	26	8	7787.83
Ctrl_4h	C	30	9	4052.53		HL_4h	C	13	13	11007		HT_4h	C	22	8	5486.59
Ctrl_4h	C	30	10	7117.73		HL_4h	C	13	14	10175.4																				HT_4h	D	27	1	6899.99
Ctrl_4h	C	30	11	3312.97		HL_4h	C	13	15	2699.18		HT_4h	C	23	1	13595.4														HT_4h	D	27	2	7909.84
Ctrl_4h	C	30	12	9563.51		HL_4h	C	13	16	2564.03		HT_4h	C	23	2	16298.3														HT_4h	D	27	3	5942.7
Ctrl_4h	C	30	13	10136								HT_4h	C	23	3	10609														HT_4h	D	27	4	6000.89
Ctrl_4h	C	30	14	10136		HL_4h	C	14	1	5950.21		HT_4h	C	23	4	9129.92
		average		7188.85		HL_4h	C	14	2	3555.11		HT_4h	C	23	5	3936.15														HT_4h	D	28	1	9497.82
						HL_4h	C	14	3	10879.3		HT_4h	C	23	6	13494														HT_4h	D	28	2	10393.2
						HL_4h	C	14	4	5815.07		HT_4h	C	23	7	12127.5														HT_4h	D	28	3	6209.24
						HL_4h	C	14	5	9394.58		HT_4h	C	23	8	13837.5														HT_4h	D	28	4	3969.94
						HL_4h	C	14	6	9368.3		HT_4h	C	23	9	5340.18														HT_4h	D	28	5	8456.06
						HL_4h	C	14	7	10973.2
						HL_4h	C	14	8	8970.37		HT_4h	C	24	1	10149.1														HT_4h	D	29	1	7376.76
						HL_4h	C	14	9	4394.15		HT_4h	C	24	2	9188.1														HT_4h	D	29	2	10053.4
						HL_4h	C	14	10	4106.96		HT_4h	C	24	3	16728.2														HT_4h	D	29	3	8401.63
						HL_4h	C	14	11	4208.32		HT_4h	C	24	4	12840.8
						HL_4h	C	14	12	13559.7		HT_4h	C	24	5	12304														HT_4h	D	30	1	8189.52
						HL_4h	C	14	13	6676.63		HT_4h	C	24	6	4632.53														HT_4h	D	30	2	8767.65
						HL_4h	C	14	14	3160.93		HT_4h	C	24	7	10607.1														HT_4h	D	30	3	8615.61
						HL_4h	C	14	15	8852.11		HT_4h	C	24	8	5479.08														HT_4h	D	30	4	5552.28
						HL_4h	C	14	16	6239.28		HT_4h	C	24	9	14948.7														HT_4h	D	30	5	6241.15
						HL_4h	C	14	17	8887.78		HT_4h	C	24	10	10107.9														HT_4h	D	30	6	7526.93
						HL_4h	C	14	18	7692.1		HT_4h	C	24	11	11144														HT_4h	D	30	7	2778.02
												HT_4h	C	24	12	4810.85														HT_4h	D	30	8	6960.06
						HL_4h	C	15	1	6158.56		HT_4h	C	24	13	12024.3														HT_4h	D	30	9	6612.81
						HL_4h	C	15	2	10066.6																				HT_4h	D	30	10	7701.49
						HL_4h	C	15	3	8065.64		HT_4h	C	25	1	11703.3														HT_4h	D	30	11	6066.59
						HL_4h	C	15	4	8790.17		HT_4h	C	25	2	17435.8
						HL_4h	C	15	5	6389.44		HT_4h	C	25	3	8232.69														HT_4h	D	31	1	5604.84
						HL_4h	C	15	6	10458.9		HT_4h	C	25	4	9897.63														HT_4h	D	31	2	5987.75
						HL_4h	C	15	7	6811.77		HT_4h	C	25	5	15705.2														HT_4h	D	31	3	5158.1
						HL_4h	C	15	8	5830.08		HT_4h	C	25	6	4724.51														HT_4h	D	31	4	2376.33
						HL_4h	C	15	9	6470.15		HT_4h	C	25	7	5999.02														HT_4h	D	31	5	6808.02
						HL_4h	C	15	10	4401.66		HT_4h	C	25	8	6967.57														HT_4h	D	31	6	6661.61
						HL_4h	C	15	11	4837.13		HT_4h	C	25	9	13195.6														HT_4h	D	31	7	6106.01
												HT_4h	C	25	10	10884.9														HT_4h	D	31	8	7209.71
						HL_4h	C	16	1	11341.1		HT_4h	C	25	11	10413.8														HT_4h	D	31	9	7273.53
						HL_4h	C	16	2	5967.11																				HT_4h	D	31	10	5030.46
						HL_4h	C	16	3	4867.16		HT_4h	C	26	1	4153.89																average		7313.05
						HL_4h	C	16	4	2753.62		HT_4h	C	26	2	7311.07																		0.188825
						HL_4h	C	16	5	5918.3		HT_4h	C	26	3	12786.4
						HL_4h	C	16	6	13233.1		HT_4h	C	26	4	8715.09
						HL_4h	C	16	7	7373.01		HT_4h	C	26	5	4009.36
						HL_4h	C	16	8	7271.65		HT_4h	C	26	6	10877.4
						HL_4h	C	16	9	13193.7		HT_4h	C	26	7	10993.8
						HL_4h	C	16	10	3222.88		HT_4h	C	26	8	3663.98
						HL_4h	C	16	11	15521.2		HT_4h	C	26	9	4257.12
						HL_4h	C	17	1	7252.88		HT_4h	C	27	1	4728.26
						HL_4h	C	17	2	6503.94		HT_4h	C	27	2	20242
						HL_4h	C	17	3	12583.7		HT_4h	C	27	3	5646.13
						HL_4h	C	17	4	3819.77		HT_4h	C	27	4	7654.56
						HL_4h	C	17	5	6254.29		HT_4h	C	27	5	9034.19
						HL_4h	C	17	6	5762.51		HT_4h	C	27	6	12172.6
						HL_4h	C	17	7	5655.52		HT_4h	C	27	7	15879.7
						HL_4h	C	17	8	6612.81		HT_4h	C	27	8	18734.7
						HL_4h	C	17	9	4039.39		HT_4h	C	27	9	17270.6
						HL_4h	C	17	10	8304.02		HT_4h	C	27	10	4835.25
						HL_4h	C	17	11	6254.29
						HL_4h	C	17	12	8159.49		HT_4h	C	28	1	10068.4
						HL_4h	C	17	13	6903.75		HT_4h	C	28	2	10588.4
						HL_4h	C	17	14	6438.24		HT_4h	C	28	3	10665.3
												HT_4h	C	28	4	11913.6
						HL_4h	C	18	1	4300.3		HT_4h	C	28	5	13283.8
						HL_4h	C	18	2	7305.44		HT_4h	C	28	6	5045.48
						HL_4h	C	18	3	6684.14		HT_4h	C	28	7	11222.8
						HL_4h	C	18	4	8022.46		HT_4h	C	28	8	10590.3
						HL_4h	C	18	5	4264.63		HT_4h	C	28	9	9572.9
						HL_4h	C	18	6	4394.15		HT_4h	C	28	10	12148.2
						HL_4h	C	18	7	10256.1		HT_4h	C	28	11	9197.49
						HL_4h	C	18	8	3540.09
						HL_4h	C	18	9	7382.39		HT_4h	C	29	1	5708.07
						HL_4h	C	18	10	3596.41		HT_4h	C	29	2	17180.5
												HT_4h	C	29	3	16992.8
						HL_4h	C	19	1	9302.6		HT_4h	C	29	4	14716
						HL_4h	C	19	2	8600.59
						HL_4h	C	19	3	4598.74		HT_4h	C	30	1	14483.2
						HL_4h	C	19	4	6254.29		HT_4h	C	30	2	15983
												HT_4h	C	30	3	10595.9
						HL_4h	C	20	1	9758.73		HT_4h	C	30	4	15378.6
						HL_4h	C	20	2	8221.43		HT_4h	C	30	5	9413.35
						HL_4h	C	20	3	2573.42		HT_4h	C	30	6	5775.65
						HL_4h	C	20	4	4882.18		HT_4h	C	30	7	6537.73
						HL_4h	C	20	5	7695.86		HT_4h	C	30	8	4090.07
						HL_4h	C	20	6	11827.2		HT_4h	C	30	9	3275.43
						HL_4h	C	20	7	2796.79		HT_4h	C	30	10	13124.3
						HL_4h	C	20	8	3320.48		HT_4h	C	30	11	10004.6
						HL_4h	C	20	9	10060.9		HT_4h	C	30	12	11164.6
						HL_4h	C	20	10	10057.2
												HT_4h	D	1	1	12566.8
						HL_4h	C	21	1	7444.34		HT_4h	D	1	2	9191.86
						HL_4h	C	21	2	3478.15		HT_4h	D	1	3	5785.03
						HL_4h	C	21	3	3680.87		HT_4h	D	1	4	1884.55
						HL_4h	C	21	4	3359.9		HT_4h	D	1	5	11585.1
						HL_4h	C	21	5	10524.6		HT_4h	D	1	6	5362.7
						HL_4h	C	21	6	4155.76		HT_4h	D	1	7	6567.76
						HL_4h	C	21	7	4936.61		HT_4h	D	1	8	17828.1
						HL_4h	C	21	8	11061.4
						HL_4h	C	21	9	5330.79		HT_4h	D	2	1	11331.7
						HL_4h	C	21	10	3144.04		HT_4h	D	2	2	12080.6
						HL_4h	C	21	11	6460.77		HT_4h	D	2	3	10669.1
						HL_4h	C	21	12	1450.95		HT_4h	D	2	4	8435.41
						HL_4h	C	21	13	2091.02		HT_4h	D	2	5	6781.74
						HL_4h	C	21	14	10567.7		HT_4h	D	2	6	12467.3
						HL_4h	C	21	15	3215.37		HT_4h	D	2	7	9045.45
												HT_4h	D	2	8	6466.4
						HL_4h	C	22	1	4615.64
						HL_4h	C	22	2	4919.72		HT_4h	D	3	1	8144.47
						HL_4h	C	22	3	4940.37		HT_4h	D	3	2	15200.3
						HL_4h	C	22	4	2761.12		HT_4h	D	3	3	6466.4
						HL_4h	C	22	5	4465.48		HT_4h	D	3	4	9959.57
						HL_4h	C	22	6	7570.1		HT_4h	D	3	5	13165.6
						HL_4h	C	22	7	7515.66		HT_4h	D	3	6	15053.9
						HL_4h	C	22	8	6695.4		HT_4h	D	3	7	13848.8
						HL_4h	C	22	9	6075.98
						HL_4h	C	22	10	5349.56		HT_4h	D	4	1	15620.7
						HL_4h	C	22	11	5426.52		HT_4h	D	4	2	14961.9
						HL_4h	C	22	12	5792.54		HT_4h	D	4	3	14836.1
						HL_4h	C	22	13	3431.23		HT_4h	D	4	4	4750.78
						HL_4h	C	22	14	4955.38		HT_4h	D	4	5	7853.53
						HL_4h	C	22	15	7438.7		HT_4h	D	4	6	11776.5
												HT_4h	D	4	7	12103.1
						HL_4h	C	23	1	10579		HT_4h	D	4	8	9413.35
						HL_4h	C	23	2	7645.18
						HL_4h	C	23	3	4118.22		HT_4h	D	5	1	9435.88
						HL_4h	C	23	4	7337.35		HT_4h	D	5	2	13852.5
						HL_4h	C	23	5	9253.8		HT_4h	D	5	3	13105.5
						HL_4h	C	23	6	2472.06		HT_4h	D	5	4	18684
						HL_4h	C	23	7	4651.3		HT_4h	D	5	5	11799.1
						HL_4h	C	23	8	6376.3		HT_4h	D	5	6	11909.8
						HL_4h	C	23	9	4114.47		HT_4h	D	5	7	15100.8
						HL_4h	C	23	10	3376.79
						HL_4h	C	23	11	4790.2		HT_4h	D	6	1	10819.3
						HL_4h	C	23	12	4048.77		HT_4h	D	6	2	10836.1
						HL_4h	C	23	13	6440.12		HT_4h	D	6	3	13818.8
						HL_4h	C	23	14	2580.93		HT_4h	D	6	4	11007
						HL_4h	C	23	15	3680.87		HT_4h	D	6	5	14610.9
						HL_4h	C	23	16	2430.76		HT_4h	D	6	6	11038.9
												HT_4h	D	6	7	13205
						HL_4h	C	24	1	7005.11		HT_4h	D	6	8	10569.6
						HL_4h	C	24	2	3510.06		HT_4h	D	6	9	12007.4
						HL_4h	C	24	3	11121.5
						HL_4h	C	24	4	10969.4		HT_4h	D	7	1	21041.6
						HL_4h	C	24	5	4431.69		HT_4h	D	7	2	16591.1
						HL_4h	C	24	6	5527.88		HT_4h	D	7	3	18085.3
						HL_4h	C	24	7	5552.28		HT_4h	D	7	4	9619.82
						HL_4h	C	24	8	4135.12		HT_4h	D	7	5	6899.99
						HL_4h	C	24	9	3969.94		HT_4h	D	7	6	6308.73
						HL_4h	C	24	10	7408.67		HT_4h	D	7	7	4197.06
						HL_4h	C	24	11	8996.65		HT_4h	D	7	8	7930.49
						HL_4h	C	24	12	12048.7		HT_4h	D	7	9	6231.77
						HL_4h	C	24	13	5034.22
						HL_4h	C	24	14	8270.23		HT_4h	D	8	1	5006.06
						HL_4h	C	24	15	11951.1		HT_4h	D	8	2	11592.6
						HL_4h	C	24	16	4863.41		HT_4h	D	8	3	4118.22
						HL_4h	C	24	17	3290.45		HT_4h	D	8	4	9779.37
						HL_4h	C	24	18	9818.79		HT_4h	D	8	5	12994.7
						HL_4h	C	24	19	6740.45		HT_4h	D	8	6	5351.44
						HL_4h	C	24	20	4285.28		HT_4h	D	8	7	4230.85
						HL_4h	C	24	21	3924.89		HT_4h	D	8	8	6648.47
						HL_4h	C	24	22	5422.77
												HT_4h	D	9	1	14310.5
						HL_4h	C	25	1	10770.4		HT_4h	D	9	2	11204
						HL_4h	C	25	2	3376.79		HT_4h	D	9	3	8142.6
						HL_4h	C	25	3	9122.41		HT_4h	D	9	4	11558.8
						HL_4h	C	25	4	4589.36		HT_4h	D	9	5	2502.09
						HL_4h	C	25	5	6008.4		HT_4h	D	9	6	4929.1
						HL_4h	C	25	6	2793.03
						HL_4h	C	25	7	3495.05		HT_4h	D	10	1	13022.9
						HL_4h	C	25	8	4097.58		HT_4h	D	10	2	6075.98
						HL_4h	C	25	9	3633.95		HT_4h	D	10	3	9670.5
						HL_4h	C	25	10	8384.73		HT_4h	D	10	4	6321.87
						HL_4h	C	25	11	7648.93		HT_4h	D	10	5	12317.1
						HL_4h	C	25	12	4418.55		HT_4h	D	10	6	16523.6
						HL_4h	C	25	13	10077.8		HT_4h	D	10	7	6098.5
						HL_4h	C	25	14	11100.8		HT_4h	D	10	8	10503.9
						HL_4h	C	25	15	5021.08
						HL_4h	C	25	16	4914.09		HT_4h	D	11	1	16561.1
						HL_4h	C	25	17	3271.68		HT_4h	D	11	2	17479
						HL_4h	C	25	18	3213.49		HT_4h	D	11	3	11881.7
						HL_4h	C	25	19	5345.81		HT_4h	D	11	4	5790.66
												HT_4h	D	11	5	11476.2
						HL_4h	C	26	1	9032.31		HT_4h	D	11	6	11979.3
						HL_4h	C	26	2	3147.79		HT_4h	D	11	7	22550.7
						HL_4h	C	26	3	6434.49		HT_4h	D	11	8	17696.7
						HL_4h	C	26	4	6051.57		HT_4h	D	11	9	4307.8
						HL_4h	C	26	5	5056.74		HT_4h	D	11	10	5388.98
						HL_4h	C	26	6	10029		HT_4h	D	11	11	10847.4
						HL_4h	C	26	7	9617.95		HT_4h	D	11	12	17687.3
						HL_4h	C	26	8	9914.52
						HL_4h	C	26	9	6115.39		HT_4h	D	12	1	4559.33
						HL_4h	C	26	10	5824.45		HT_4h	D	12	2	3333.62
						HL_4h	C	26	11	9229.4		HT_4h	D	12	3	4777.06
						HL_4h	C	26	12	8056.25		HT_4h	D	12	4	10376.3
						HL_4h	C	26	13	10753.6		HT_4h	D	12	5	3159.06
						HL_4h	C	26	14	5724.97		HT_4h	D	12	6	10032.8
						HL_4h	C	26	15	10091
						HL_4h	C	26	16	6488.92		HT_4h	D	13	1	17723
						HL_4h	C	26	17	4737.65		HT_4h	D	13	2	20495.4
						HL_4h	C	26	18	2259.95		HT_4h	D	13	3	3998.09
						HL_4h	C	26	19	10789.2		HT_4h	D	13	4	5193.77
						HL_4h	C	26	20	5321.4		HT_4h	D	13	5	7943.63
						HL_4h	C	26	21	3416.21		HT_4h	D	13	6	10432.6
						HL_4h	C	26	22	11365.5
						HL_4h	C	26	23	6605.3		HT_4h	D	14	1	5357.07
						HL_4h	C	26	24	6372.55		HT_4h	D	14	2	19459.3
												HT_4h	D	14	3	11581.3
						HL_4h	C	27	1	13017.3		HT_4h	D	14	4	20549.8
						HL_4h	C	27	2	8243.95		HT_4h	D	14	5	7314.82
						HL_4h	C	27	3	7510.03		HT_4h	D	14	6	17706.1
						HL_4h	C	27	4	9550.37		HT_4h	D	14	7	6049.7
						HL_4h	C	27	5	9043.57		HT_4h	D	14	8	11716.5
						HL_4h	C	27	6	5306.39		HT_4h	D	14	9	4645.67
						HL_4h	C	27	7	4103.21		HT_4h	D	14	10	11037
						HL_4h	C	27	8	5683.67		HT_4h	D	14	11	17801.8
						HL_4h	C	27	9	11911.7		HT_4h	D	14	12	3635.82
						HL_4h	C	27	10	8502.99		HT_4h	D	14	13	12298.4
						HL_4h	C	27	11	14862.4		HT_4h	D	14	14	5317.65
						HL_4h	C	27	12	9242.54		HT_4h	D	14	15	18475.7
						HL_4h	C	27	13	5007.94		HT_4h	D	14	16	6515.2
						HL_4h	C	27	14	13693
						HL_4h	C	27	15	6483.29		HT_4h	D	15	1	12157.6
												HT_4h	D	15	2	15044.5
						HL_4h	C	28	1	6490.8		HT_4h	D	15	3	17036
						HL_4h	C	28	2	8671.92		HT_4h	D	15	4	13289.4
						HL_4h	C	28	3	8853.99		HT_4h	D	15	5	14946.9
						HL_4h	C	28	4	3877.96		HT_4h	D	15	6	6038.43
						HL_4h	C	28	5	2284.36
						HL_4h	C	28	6	3136.53		HT_4h	D	16	1	17899.4
						HL_4h	C	28	7	7070.81		HT_4h	D	16	2	22453.1
						HL_4h	C	28	8	5308.27		HT_4h	D	16	3	17045.4
						HL_4h	C	28	9	4315.31		HT_4h	D	16	4	7677.09
						HL_4h	C	28	10	5993.39		HT_4h	D	16	5	5257.59
						HL_4h	C	28	11	10098.5		HT_4h	D	16	6	4182.04
						HL_4h	C	28	12	7731.52		HT_4h	D	16	7	11558.8
						HL_4h	C	28	13	5940.83		HT_4h	D	16	8	10659.7
						HL_4h	C	29	1	8414.76		HT_4h	D	17	1	9762.48
						HL_4h	C	29	2	7138.38		HT_4h	D	17	2	13668.6
						HL_4h	C	29	3	10034.6		HT_4h	D	17	3	18806.1
						HL_4h	C	29	4	5227.55		HT_4h	D	17	4	21300.6
						HL_4h	C	29	5	5741.86		HT_4h	D	17	5	17514.7
						HL_4h	C	29	6	9644.23		HT_4h	D	17	6	15097
						HL_4h	C	29	7	3812.27
						HL_4h	C	29	8	2742.35		HT_4h	D	18	1	14712.2
						HL_4h	C	29	9	3572.01		HT_4h	D	18	2	11367.3
						HL_4h	C	29	10	5910.8		HT_4h	D	18	3	20945.9
						HL_4h	C	29	11	4559.33		HT_4h	D	18	4	17734.3
						HL_4h	C	29	12	10447.6		HT_4h	D	18	5	18265.5
						HL_4h	C	29	13	9439.63		HT_4h	D	18	6	14640.9
						HL_4h	C	29	14	6387.56
						HL_4h	C	29	15	8561.17		HT_4h	D	19	1	12647.5
						HL_4h	C	29	16	2885.01		HT_4h	D	19	2	10030.9
						HL_4h	C	29	17	3419.97		HT_4h	D	19	3	15885.4
						HL_4h	C	30	1	5368.33		HT_4h	D	20	1	9950.18
						HL_4h	C	30	2	12919.7		HT_4h	D	20	2	5210.66
						HL_4h	C	30	3	4125.73		HT_4h	D	20	3	16544.2
						HL_4h	C	30	4	4365.99		HT_4h	D	20	4	4013.11
						HL_4h	C	30	5	7382.39		HT_4h	D	20	5	6806.14
						HL_4h	C	30	6	10295.6		HT_4h	D	20	6	4471.11
						HL_4h	C	30	7	6378.18		HT_4h	D	20	7	11187.2
						HL_4h	C	30	8	14777.9		HT_4h	D	20	8	7397.41
						HL_4h	C	30	9	12589.3		HT_4h	D	20	9	3881.72
						HL_4h	C	30	10	5407.75		HT_4h	D	20	10	4561.2
						HL_4h	C	30	11	8538.65		HT_4h	D	20	11	17525.9
						HL_4h	C	30	12	9685.52		HT_4h	D	20	12	6436.37
						HL_4h	C	30	13	8715.09		HT_4h	D	20	13	14415.7
						HL_4h	C	30	14	8080.65
						HL_4h	C	30	15	1518.52		HT_4h	D	21	1	10109.7
						HL_4h	C	30	16	8651.27		HT_4h	D	21	2	10115.4
						HL_4h	C	30	17	2380.09		HT_4h	D	21	3	12683.2
						HL_4h	C	30	18	9475.29		HT_4h	D	21	4	4536.8
						HL_4h	C	30	19	9860.08		HT_4h	D	21	5	3384.3
						HL_4h	C	30	20	12407.2		HT_4h	D	21	6	10990.1
						HL_4h	C	30	21	7742.78		HT_4h	D	21	7	11530.6
						HL_4h	C	30	22	8461.69		HT_4h	D	21	8	10699.1
						HL_4h	C	30	23	8925.32		HT_4h	D	21	9	18053.4
						HL_4h	C	30	24	2950.7		HT_4h	D	21	10	14911.2
						HL_4h	C	30	25	5195.64
						HL_4h	C	30	26	8075.02		HT_4h	D	22	1	11123.3
						HL_4h	C	30	27	9311.99		HT_4h	D	22	2	12949.7
						HL_4h	C	30	28	10216.7		HT_4h	D	22	3	5719.34
						HL_4h	C	30	29	4833.38		HT_4h	D	22	4	15040.7
						HL_4h	C	30	30	4833.38		HT_4h	D	22	5	12671.9
								average		6705.32		HT_4h	D	22	6	6839.93
										-0.0672614		HT_4h	D	22	7	16213.9
												HT_4h	D	22	8	4219.58
												HT_4h	D	22	9	13863.8
												HT_4h	D	22	10	21448.9
												HT_4h	D	22	11	11525
												HT_4h	D	22	12	7697.74
												HT_4h	D	22	13	11583.2
												HT_4h	D	23	1	17041.6
												HT_4h	D	23	2	9905.13
												HT_4h	D	23	3	10530.2
												HT_4h	D	23	4	11817.8
												HT_4h	D	23	5	7480
												HT_4h	D	23	6	14273
												HT_4h	D	23	7	11115.8
												HT_4h	D	23	8	13623.5
												HT_4h	D	23	9	11611.4
												HT_4h	D	24	1	17816.9
												HT_4h	D	24	2	15250.9
												HT_4h	D	24	3	14173.5
												HT_4h	D	24	4	12788.3
												HT_4h	D	24	5	13111.1
												HT_4h	D	24	6	16823.9
												HT_4h	D	25	1	21989.5
												HT_4h	D	25	2	19230.3
												HT_4h	D	25	3	12904.6
												HT_4h	D	25	4	4354.73
												HT_4h	D	25	5	10207.3
												HT_4h	D	26	1	14197.9
												HT_4h	D	26	2	12373.4
												HT_4h	D	26	3	13524.1
												HT_4h	D	26	4	19095.1
												HT_4h	D	26	5	15857.2
												HT_4h	D	27	1	9306.36
												HT_4h	D	27	2	10483.3
												HT_4h	D	27	3	13852.5
												HT_4h	D	27	4	12688.8
												HT_4h	D	27	5	7757.8
												HT_4h	D	27	6	9494.06
												HT_4h	D	27	7	12683.2
												HT_4h	D	27	8	13113
												HT_4h	D	28	1	8243.95
												HT_4h	D	28	2	13120.5
												HT_4h	D	28	3	13933.3
												HT_4h	D	28	4	16810.8
												HT_4h	D	28	5	10757.3
												HT_4h	D	28	6	8775.16
												HT_4h	D	28	7	14946.9
												HT_4h	D	28	8	9310.11
												HT_4h	D	28	9	10854.9
												HT_4h	D	29	1	13563.5
												HT_4h	D	29	2	10149.1
												HT_4h	D	29	3	9439.63
												HT_4h	D	29	4	16133.1
												HT_4h	D	29	5	14729.1
												HT_4h	D	29	6	7247.25
												HT_4h	D	29	7	14440.1
												HT_4h	D	29	8	8165.12
												HT_4h	D	29	9	20645.6
												HT_4h	D	29	10	16069.3
												HT_4h	D	29	11	9032.31
												HT_4h	D	29	12	8741.37
												HT_4h	D	30	1	8426.03
												HT_4h	D	30	2	14667.2
												HT_4h	D	30	3	11502.5
												HT_4h	D	30	4	8305.9
												HT_4h	D	30	5	14680.3
												HT_4h	D	30	6	13058.6
												HT_4h	D	30	7	8983.51
												HT_4h	D	30	8	8037.48
												HT_4h	D	30	9	9895.75
												HT_4h	D	30	10	14021.5
												HT_4h	D	30	11	13486.5
												HT_4h	D	30	12	7048.28
												HT_4h	D	30	13	7327.96
														average		9877
																0.373934

[truncated: 2 more sheets: Fig7l_PG area per chloroplast, Fig7m_Starch content]
